# Supplementary material for: Megabase-scale methylation phasing using nanopore long reads and NanoMethPhase
Source: Genome Biol. 2021 Feb 22;22:68. doi: 10.1186/s13059-021-02283-5 (PMC7898412; doi:10.1186/s13059-021-02283-5)
Supplement: Supplementary file 3 — Additional file 3. Contains table of true- and false-positives using different quality thresholds for Clair and Clair+SNVoter. [file 13059_2021_2283_MOESM3_ESM.xlsx]

## Sheet: Threshold table
Tool	Sample	Threshold	All SNV Detected By Illumina	TP from tool	FP	TN	FN	TPR	FPR	Accurcy	Precision	Recall	F1
Clair	Colo829BL	0	3638416	3384823	8660498	0	0	1	1	0.281007	0.281007	1	0.438729
Clair	Colo829BL	5	3638416	3384819	8660466	32	4	0.999999	0.999996	0.28101	0.281008	0.999999	0.438729
Clair	Colo829BL	10	3638416	3384818	8660449	49	5	0.999999	0.999994	0.281011	0.281008	0.999999	0.43873
Clair	Colo829BL	15	3638416	3384813	8660414	84	10	0.999997	0.99999	0.281013	0.281009	0.999997	0.43873
Clair	Colo829BL	20	3638416	3384804	8660343	155	19	0.999994	0.999982	0.281019	0.28101	0.999994	0.438731
Clair	Colo829BL	25	3638416	3384790	8660205	293	33	0.99999	0.999966	0.281029	0.281012	0.99999	0.438734
Clair	Colo829BL	30	3638416	3384771	8659987	511	52	0.999985	0.999941	0.281045	0.281016	0.999985	0.438738
Clair	Colo829BL	35	3638416	3384738	8659652	846	85	0.999975	0.999902	0.28107	0.281022	0.999975	0.438744
Clair	Colo829BL	40	3638416	3384703	8659181	1317	120	0.999965	0.999848	0.281107	0.281031	0.999965	0.438754
Clair	Colo829BL	45	3638416	3384665	8658527	1971	158	0.999953	0.999772	0.281158	0.281044	0.999953	0.438769
Clair	Colo829BL	50	3638416	3384606	8657596	2902	217	0.999936	0.999665	0.28123	0.281062	0.999936	0.438789
Clair	Colo829BL	55	3638416	3384515	8656336	4162	308	0.999909	0.999519	0.281327	0.281086	0.999909	0.438816
Clair	Colo829BL	60	3638416	3384419	8654684	5814	404	0.999881	0.999329	0.281456	0.281119	0.999881	0.438853
Clair	Colo829BL	65	3638416	3384313	8652487	8011	510	0.999849	0.999075	0.28163	0.281164	0.999849	0.438905
Clair	Colo829BL	70	3638416	3384183	8649311	11187	640	0.999811	0.998708	0.281883	0.28123	0.999811	0.438982
Clair	Colo829BL	75	3638416	3384007	8645196	15302	816	0.999759	0.998233	0.28221	0.281316	0.999759	0.439082
Clair	Colo829BL	80	3638416	3383766	8639777	20721	1057	0.999688	0.997607	0.28264	0.281428	0.999688	0.439212
Clair	Colo829BL	85	3638416	3383473	8631945	28553	1350	0.999601	0.996703	0.283266	0.281594	0.999601	0.439405
Clair	Colo829BL	90	3638416	3383072	8619659	40839	1751	0.999483	0.995284	0.284252	0.281859	0.999483	0.439715
Clair	Colo829BL	95	3638416	3382536	8600314	60184	2287	0.999324	0.993051	0.285814	0.282281	0.999324	0.440214
Clair	Colo829BL	100	3638416	3381537	8569084	91414	3286	0.999029	0.989445	0.288324	0.282959	0.999029	0.441009
Clair	Colo829BL	105	3638416	3379995	8518662	141836	4828	0.998574	0.983623	0.292382	0.284065	0.998574	0.442307
Clair	Colo829BL	110	3638416	3377640	8425100	235398	7183	0.997878	0.972819	0.299954	0.286174	0.997878	0.44479
Clair	Colo829BL	115	3638416	3374169	8261999	398499	10654	0.996852	0.953987	0.313206	0.289973	0.996852	0.449261
Clair	Colo829BL	120	3638416	3369407	8047278	613220	15416	0.995446	0.929193	0.330637	0.29513	0.995446	0.455279
Clair	Colo829BL	125	3638416	3363788	7807624	852874	21035	0.993785	0.901521	0.350066	0.301107	0.993785	0.462178
Clair	Colo829BL	130	3638416	3358005	7557727	1102771	26818	0.992077	0.872667	0.370333	0.30763	0.992077	0.469633
Clair	Colo829BL	135	3638416	3352267	7318528	1341970	32556	0.990382	0.845047	0.389715	0.314153	0.990382	0.477
Clair	Colo829BL	140	3638416	3346609	7089315	1571183	38214	0.98871	0.818581	0.408274	0.320682	0.98871	0.484288
Clair	Colo829BL	145	3638416	3340864	6869028	1791470	43959	0.987013	0.793145	0.426085	0.327218	0.987013	0.491495
Clair	Colo829BL	150	3638416	3335142	6658591	2001907	49681	0.985322	0.768846	0.443081	0.333723	0.985322	0.49858
Clair	Colo829BL	155	3638416	3329313	6456551	2203947	55510	0.9836	0.745517	0.45937	0.340217	0.9836	0.505564
Clair	Colo829BL	160	3638416	3323478	6262513	2397985	61345	0.981876	0.723112	0.474995	0.346702	0.981876	0.512455
Clair	Colo829BL	165	3638416	3317705	6075407	2585091	67118	0.980171	0.701508	0.490049	0.353206	0.980171	0.519287
Clair	Colo829BL	170	3638416	3311851	5895549	2764949	72972	0.978441	0.68074	0.504495	0.359694	0.978441	0.526015
Clair	Colo829BL	175	3638416	3306018	5722164	2938334	78805	0.976718	0.66072	0.518405	0.366189	0.976718	0.53267
Clair	Colo829BL	180	3638416	3300246	5555343	3105155	84577	0.975013	0.641458	0.531775	0.372674	0.975013	0.539238
Clair	Colo829BL	185	3638416	3294457	5394411	3266087	90366	0.973303	0.622875	0.544655	0.379158	0.973303	0.545725
Clair	Colo829BL	190	3638416	3288561	5238638	3421860	96262	0.971561	0.604889	0.557098	0.385655	0.971561	0.552142
Clair	Colo829BL	195	3638416	3282561	5087194	3573304	102262	0.969788	0.587402	0.569172	0.392193	0.969788	0.558516
Clair	Colo829BL	200	3638416	3276718	4941033	3719465	108105	0.968062	0.570525	0.580822	0.398737	0.968062	0.564826
Clair	Colo829BL	205	3638416	3270838	4799321	3861177	113985	0.966325	0.554162	0.592098	0.4053	0.966325	0.571077
Clair	Colo829BL	210	3638416	3264853	4663413	3997085	119970	0.964556	0.538469	0.602885	0.411799	0.964556	0.577182
Clair	Colo829BL	215	3638416	3258944	4531808	4128690	125879	0.962811	0.523273	0.61332	0.418309	0.962811	0.583226
Clair	Colo829BL	220	3638416	3252977	4403760	4256738	131846	0.961048	0.508488	0.623455	0.424852	0.961048	0.589224
Clair	Colo829BL	225	3638416	3246856	4280021	4380477	137967	0.95924	0.4942	0.63322	0.431368	0.95924	0.595115
Clair	Colo829BL	230	3638416	3240964	4161276	4499222	143859	0.957499	0.480489	0.642589	0.437836	0.957499	0.600898
Clair	Colo829BL	235	3638416	3235183	4046150	4614348	149640	0.955791	0.467196	0.651666	0.444312	0.955791	0.606626
Clair	Colo829BL	240	3638416	3229166	3934101	4726397	155657	0.954013	0.454258	0.660469	0.450795	0.954013	0.612275
Clair	Colo829BL	245	3638416	3223329	3826832	4833666	161494	0.952289	0.441872	0.66889	0.457199	0.952289	0.617793
Clair	Colo829BL	250	3638416	3217435	3722151	4938347	167388	0.950547	0.429785	0.677091	0.463635	0.950547	0.623268
Clair	Colo829BL	255	3638416	3211757	3621571	5038927	173066	0.94887	0.418171	0.68497	0.470014	0.94887	0.628638
Clair	Colo829BL	260	3638416	3205970	3524265	5136233	178853	0.94716	0.406936	0.692568	0.476353	0.94716	0.6339
Clair	Colo829BL	265	3638416	3200229	3430427	5230071	184594	0.945464	0.3961	0.699882	0.482641	0.945464	0.639057
Clair	Colo829BL	270	3638416	3194578	3340024	5320474	190245	0.943795	0.385662	0.706918	0.488871	0.943795	0.644105
Clair	Colo829BL	275	3638416	3188958	3252835	5407663	195865	0.942134	0.375594	0.71369	0.495042	0.942134	0.649045
Clair	Colo829BL	280	3638416	3183310	3169149	5491349	201513	0.940466	0.365931	0.720168	0.501115	0.940466	0.65384
Clair	Colo829BL	285	3638416	3177727	3088040	5572458	207096	0.938816	0.356566	0.726439	0.507157	0.938816	0.658556
Clair	Colo829BL	290	3638416	3172204	3010166	5650332	212619	0.937185	0.347574	0.732445	0.513105	0.937185	0.663142
Clair	Colo829BL	295	3638416	3166788	2935140	5725358	218035	0.935585	0.338911	0.738224	0.518982	0.935585	0.667623
Clair	Colo829BL	300	3638416	3161440	2862018	5798480	223383	0.934005	0.330468	0.743851	0.524855	0.934005	0.672055
Clair	Colo829BL	305	3638416	3156025	2792284	5868214	228798	0.932405	0.322416	0.74919	0.530575	0.932405	0.676306
Clair	Colo829BL	310	3638416	3150698	2725425	5935073	234125	0.930831	0.314696	0.754299	0.536187	0.930831	0.680427
Clair	Colo829BL	315	3638416	3145171	2660922	5999576	239652	0.929198	0.307248	0.759195	0.541702	0.929198	0.684409
Clair	Colo829BL	320	3638416	3139541	2599121	6061377	245282	0.927535	0.300112	0.763858	0.547086	0.927535	0.688233
Clair	Colo829BL	325	3638416	3134170	2539472	6121026	250653	0.925948	0.293225	0.768364	0.552409	0.925948	0.691987
Clair	Colo829BL	330	3638416	3128861	2482147	6178351	255962	0.92438	0.286606	0.772683	0.557629	0.92438	0.695625
Clair	Colo829BL	335	3638416	3123432	2426853	6233645	261391	0.922776	0.280221	0.776823	0.562752	0.922776	0.699137
Clair	Colo829BL	340	3638416	3117902	2373604	6286894	266921	0.921142	0.274072	0.780784	0.567768	0.921142	0.702521
Clair	Colo829BL	345	3638416	3112439	2322817	6337681	272384	0.919528	0.268208	0.784547	0.572639	0.919528	0.705762
Clair	Colo829BL	350	3638416	3107133	2273666	6386832	277690	0.91796	0.262533	0.788187	0.577448	0.91796	0.708936
Clair	Colo829BL	355	3638416	3101531	2226327	6434171	283292	0.916305	0.257067	0.791652	0.582135	0.916305	0.711958
Clair	Colo829BL	360	3638416	3096134	2180644	6479854	288689	0.914711	0.251792	0.794996	0.586747	0.914711	0.71491
Clair	Colo829BL	365	3638416	3090697	2136549	6523949	294126	0.913104	0.2467	0.798206	0.591267	0.913104	0.717759
Clair	Colo829BL	370	3638416	3085394	2094050	6566448	299429	0.911538	0.241793	0.801294	0.5957	0.911538	0.720527
Clair	Colo829BL	375	3638416	3079871	2053429	6607069	304952	0.909906	0.237103	0.804208	0.599979	0.909906	0.723134
Clair	Colo829BL	380	3638416	3074437	2014236	6646262	310386	0.908301	0.232577	0.80701	0.604173	0.908301	0.72566
Clair	Colo829BL	385	3638416	3068878	1976560	6683938	315945	0.906658	0.228227	0.809677	0.608248	0.906658	0.728062
Clair	Colo829BL	390	3638416	3063514	1940392	6720106	321309	0.905074	0.224051	0.812234	0.612225	0.905074	0.730388
Clair	Colo829BL	395	3638416	3058155	1905335	6755163	326668	0.90349	0.220003	0.8147	0.61613	0.90349	0.73264
Clair	Colo829BL	400	3638416	3052623	1871232	6789266	332200	0.901856	0.216065	0.817072	0.619966	0.901856	0.734804
Clair	Colo829BL	405	3638416	3047259	1838532	6821966	337564	0.900271	0.212289	0.819341	0.623698	0.900271	0.736888
Clair	Colo829BL	410	3638416	3041784	1806588	6853910	343039	0.898654	0.208601	0.821538	0.627383	0.898654	0.738907
Clair	Colo829BL	415	3638416	3036188	1775985	6884513	348635	0.897001	0.205067	0.823614	0.630939	0.897001	0.740805
Clair	Colo829BL	420	3638416	3030667	1746361	6914137	354156	0.895369	0.201647	0.825616	0.634425	0.895369	0.742642
Clair	Colo829BL	425	3638416	3025036	1717658	6942840	359787	0.893706	0.198332	0.827531	0.637831	0.893706	0.744394
Clair	Colo829BL	430	3638416	3019352	1689881	6970617	365471	0.892027	0.195125	0.829365	0.641156	0.892027	0.746066
Clair	Colo829BL	435	3638416	3013713	1662823	6997675	371110	0.890361	0.192001	0.831143	0.644433	0.890361	0.747694
Clair	Colo829BL	440	3638416	3008072	1636415	7024083	376751	0.888694	0.188952	0.832867	0.647665	0.888694	0.749273
Clair	Colo829BL	445	3638416	3002325	1611065	7049433	382498	0.886996	0.186025	0.834495	0.650785	0.886996	0.750749
Clair	Colo829BL	450	3638416	2996797	1586268	7074230	388026	0.885363	0.183161	0.836095	0.653885	0.885363	0.752219
Clair	Colo829BL	455	3638416	2991160	1562440	7098058	393663	0.883698	0.18041	0.837605	0.656878	0.883698	0.75359
Clair	Colo829BL	460	3638416	2985417	1538769	7121729	399406	0.882001	0.177677	0.839093	0.659879	0.882001	0.754941
Clair	Colo829BL	465	3638416	2979512	1516113	7144385	405311	0.880256	0.175061	0.840484	0.662758	0.880256	0.756178
Clair	Colo829BL	470	3638416	2973949	1493826	7166672	410874	0.878613	0.172487	0.841872	0.665644	0.878613	0.757443
Clair	Colo829BL	475	3638416	2968133	1472143	7188355	416690	0.876895	0.169984	0.843189	0.668457	0.876895	0.758619
Clair	Colo829BL	480	3638416	2962368	1450977	7209521	422455	0.875191	0.16754	0.844468	0.67123	0.875191	0.75976
Clair	Colo829BL	485	3638416	2956604	1430696	7229802	428219	0.873489	0.165198	0.845673	0.673901	0.873489	0.760823
Clair	Colo829BL	490	3638416	2950887	1410560	7249938	433936	0.8718	0.162873	0.84687	0.676584	0.8718	0.761886
Clair	Colo829BL	495	3638416	2945089	1390986	7269512	439734	0.870087	0.160613	0.848014	0.679206	0.870087	0.762888
Clair	Colo829BL	500	3638416	2939248	1371828	7288670	445575	0.868361	0.158401	0.84912	0.68179	0.868361	0.763848
Clair	Colo829BL	505	3638416	2933248	1353296	7307202	451575	0.866588	0.156261	0.85016	0.684292	0.866588	0.764726
Clair	Colo829BL	510	3638416	2927430	1334840	7325658	457393	0.864869	0.15413	0.851209	0.686824	0.864869	0.765632
Clair	Colo829BL	515	3638416	2921519	1316919	7343579	463304	0.863123	0.15206	0.852206	0.689291	0.863123	0.766475
Clair	Colo829BL	520	3638416	2915526	1299323	7361175	469297	0.861353	0.150029	0.85317	0.691727	0.861353	0.767277
Clair	Colo829BL	525	3638416	2909508	1281992	7378506	475315	0.859575	0.148028	0.854109	0.694145	0.859575	0.768053
Clair	Colo829BL	530	3638416	2903525	1265181	7395317	481298	0.857807	0.146086	0.855008	0.696505	0.857807	0.768786
Clair	Colo829BL	535	3638416	2897524	1248431	7412067	487299	0.856034	0.144152	0.8559	0.69888	0.856034	0.769515
Clair	Colo829BL	540	3638416	2891629	1232087	7428411	493194	0.854293	0.142265	0.856768	0.701219	0.854293	0.770224
Clair	Colo829BL	545	3638416	2885473	1215876	7444622	499350	0.852474	0.140393	0.857602	0.703542	0.852474	0.770881
Clair	Colo829BL	550	3638416	2879486	1200241	7460257	505337	0.850705	0.138588	0.858403	0.705804	0.850705	0.77151
Clair	Colo829BL	555	3638416	2873369	1184947	7475551	511454	0.848898	0.136822	0.859165	0.70802	0.848898	0.772085
Clair	Colo829BL	560	3638416	2867456	1169707	7490791	517367	0.847151	0.135062	0.859939	0.710265	0.847151	0.772692
Clair	Colo829BL	565	3638416	2861414	1154856	7505642	523409	0.845366	0.133348	0.860671	0.712456	0.845366	0.773241
Clair	Colo829BL	570	3638416	2855342	1140056	7520442	529481	0.843572	0.131639	0.861395	0.714658	0.843572	0.773782
Clair	Colo829BL	575	3638416	2849242	1125780	7534718	535581	0.84177	0.12999	0.862074	0.716786	0.84177	0.774267
Clair	Colo829BL	580	3638416	2843203	1111581	7548917	541620	0.839986	0.128351	0.862752	0.718928	0.839986	0.774756
Clair	Colo829BL	585	3638416	2837020	1097393	7563105	547803	0.838159	0.126712	0.863416	0.721078	0.838159	0.775223
Clair	Colo829BL	590	3638416	2830956	1083698	7576800	553867	0.836368	0.125131	0.86405	0.723169	0.836368	0.77566
Clair	Colo829BL	595	3638416	2824889	1070127	7590371	559934	0.834575	0.123564	0.864673	0.725257	0.834575	0.776086
Clair	Colo829BL	600	3638416	2818689	1056856	7603642	566134	0.832743	0.122032	0.86526	0.727301	0.832743	0.776459
Clair	Colo829BL	605	3638416	2812583	1043526	7616972	572240	0.830939	0.120493	0.865859	0.729384	0.830939	0.776857
Clair	Colo829BL	610	3638416	2806554	1030558	7629940	578269	0.829158	0.118995	0.866436	0.731424	0.829158	0.77723
Clair	Colo829BL	615	3638416	2800489	1017715	7642783	584334	0.827366	0.117512	0.866998	0.733457	0.827366	0.777587
Clair	Colo829BL	620	3638416	2794299	1005141	7655357	590524	0.825538	0.11606	0.867528	0.73545	0.825538	0.777894
Clair	Colo829BL	625	3638416	2788259	992520	7667978	596564	0.823753	0.114603	0.868075	0.737483	0.823753	0.778234
Clair	Colo829BL	630	3638416	2782244	980208	7680290	602579	0.821976	0.113181	0.868597	0.739476	0.821976	0.778547
Clair	Colo829BL	635	3638416	2776076	968067	7692431	608747	0.820154	0.11178	0.869093	0.741445	0.820154	0.778816
Clair	Colo829BL	640	3638416	2770066	955809	7704689	614757	0.818378	0.110364	0.869612	0.743467	0.818378	0.779126
Clair	Colo829BL	645	3638416	2764003	943854	7716644	620820	0.816587	0.108984	0.870101	0.745445	0.816587	0.779396
Clair	Colo829BL	650	3638416	2757950	932118	7728380	626873	0.814799	0.107629	0.870573	0.747398	0.814799	0.779645
Clair	Colo829BL	655	3638416	2751835	920902	7739596	632988	0.812992	0.106334	0.870996	0.74926	0.812992	0.779826
Clair	Colo829BL	660	3638416	2745787	909391	7751107	639036	0.811205	0.105004	0.87145	0.751205	0.811205	0.780053
Clair	Colo829BL	665	3638416	2739836	898151	7762347	644987	0.809447	0.103707	0.871889	0.753119	0.809447	0.780268
Clair	Colo829BL	670	3638416	2733733	887165	7773333	651090	0.807644	0.102438	0.872294	0.754988	0.807644	0.780429
Clair	Colo829BL	675	3638416	2727690	876309	7784189	657133	0.805859	0.101185	0.872694	0.756851	0.805859	0.780586
Clair	Colo829BL	680	3638416	2721729	865583	7794915	663094	0.804098	0.0999461	0.87309	0.75871	0.804098	0.780745
Clair	Colo829BL	685	3638416	2715712	855060	7805438	669111	0.80232	0.098731	0.873464	0.760539	0.80232	0.780871
Clair	Colo829BL	690	3638416	2709748	844569	7815929	675075	0.800558	0.0975197	0.873839	0.762382	0.800558	0.781004
Clair	Colo829BL	695	3638416	2703618	834232	7826266	681205	0.798747	0.0963261	0.874189	0.764198	0.798747	0.781091
Clair	Colo829BL	700	3638416	2697425	823984	7836514	687398	0.796918	0.0951428	0.874525	0.766007	0.796918	0.781157
Clair	Colo829BL	705	3638416	2691081	813740	7846758	693742	0.795043	0.09396	0.874849	0.767823	0.795043	0.781196
Clair	Colo829BL	710	3638416	2684772	803696	7856802	700051	0.793179	0.0928002	0.875159	0.769613	0.793179	0.781219
Clair	Colo829BL	715	3638416	2678390	793764	7866734	706433	0.791294	0.0916534	0.875454	0.771391	0.791294	0.781216
Clair	Colo829BL	720	3638416	2671598	783863	7876635	713225	0.789287	0.0905102	0.875712	0.773152	0.789287	0.781137
Clair	Colo829BL	725	3638416	2664923	774123	7886375	719900	0.787315	0.0893855	0.875967	0.774902	0.787315	0.781059
Clair	Colo829BL	730	3638416	2657880	764514	7895984	726943	0.785235	0.088276	0.87618	0.776614	0.785235	0.780901
Clair	Colo829BL	735	3638416	2650741	754912	7905586	734082	0.783125	0.0871673	0.876384	0.778336	0.783125	0.780723
Clair	Colo829BL	740	3638416	2643145	745345	7915153	741678	0.780881	0.0860626	0.876548	0.780036	0.780881	0.780459
Clair	Colo829BL	745	3638416	2635100	735863	7924635	749723	0.778505	0.0849677	0.876667	0.781705	0.778505	0.780102
Clair	Colo829BL	750	3638416	2626929	726586	7933912	757894	0.776091	0.0838966	0.876759	0.783336	0.776091	0.779696
Clair	Colo829BL	755	3638416	2618245	717183	7943315	766578	0.773525	0.0828108	0.876818	0.78498	0.773525	0.77921
Clair	Colo829BL	760	3638416	2609097	707750	7952748	775726	0.770822	0.0817216	0.876842	0.78662	0.770822	0.778641
Clair	Colo829BL	765	3638416	2599510	698342	7962156	785313	0.76799	0.0806353	0.876827	0.788243	0.76799	0.777985
Clair	Colo829BL	770	3638416	2589297	688947	7971551	795526	0.764973	0.0795505	0.876759	0.789843	0.764973	0.777209
Clair	Colo829BL	775	3638416	2578341	679573	7980925	806482	0.761736	0.0784681	0.876628	0.791409	0.761736	0.776289
Clair	Colo829BL	780	3638416	2566435	670146	7990352	818388	0.758218	0.0773796	0.876422	0.792946	0.758218	0.775194
Clair	Colo829BL	785	3638416	2553865	660816	7999682	830958	0.754505	0.0763023	0.876153	0.794438	0.754505	0.773957
Clair	Colo829BL	790	3638416	2540632	651333	8009165	844191	0.750595	0.0752073	0.875842	0.795946	0.750595	0.772606
Clair	Colo829BL	795	3638416	2526530	641909	8018589	858293	0.746429	0.0741192	0.875454	0.797405	0.746429	0.771076
Clair	Colo829BL	800	3638416	2511494	632349	8028149	873329	0.741987	0.0730153	0.874999	0.798861	0.741987	0.769374
Clair	Colo829BL	805	3638416	2496238	622862	8037636	888585	0.73748	0.0719199	0.87452	0.800307	0.73748	0.76761
Clair	Colo829BL	810	3638416	2480112	613392	8047106	904711	0.732715	0.0708264	0.873967	0.801716	0.732715	0.765664
Clair	Colo829BL	815	3638416	2463712	603755	8056743	921111	0.72787	0.0697137	0.873406	0.803175	0.72787	0.763671
Clair	Colo829BL	820	3638416	2446639	594138	8066360	938184	0.722826	0.0686032	0.872787	0.80461	0.722826	0.761529
Clair	Colo829BL	825	3638416	2429034	584518	8075980	955789	0.717625	0.0674924	0.872124	0.806037	0.717625	0.759266
Clair	Colo829BL	830	3638416	2411407	575077	8085421	973416	0.712417	0.0664023	0.871444	0.80744	0.712417	0.756958
Clair	Colo829BL	835	3638416	2393366	565455	8095043	991457	0.707087	0.0652913	0.870745	0.808892	0.707087	0.754571
Clair	Colo829BL	840	3638416	2374809	555973	8104525	1010014	0.701605	0.0641964	0.869992	0.810299	0.701605	0.752045
Clair	Colo829BL	845	3638416	2355681	546567	8113931	1029142	0.695954	0.0631103	0.869185	0.811675	0.695954	0.749373
Clair	Colo829BL	850	3638416	2336093	537073	8123425	1048730	0.690167	0.0620141	0.868347	0.813073	0.690167	0.746595
Clair	Colo829BL	855	3638416	2316139	527451	8133047	1068684	0.684272	0.0609031	0.867489	0.814512	0.684272	0.743733
Clair	Colo829BL	860	3638416	2295659	517845	8142653	1089164	0.678221	0.0597939	0.866586	0.815943	0.678221	0.740735
Clair	Colo829BL	865	3638416	2274480	508245	8152253	1110343	0.671964	0.0586854	0.865625	0.817357	0.671964	0.737564
Clair	Colo829BL	870	3638416	2252509	498776	8161722	1132314	0.665473	0.0575921	0.864587	0.818712	0.665473	0.734182
Clair	Colo829BL	875	3638416	2229558	489346	8171152	1155265	0.658693	0.0565032	0.863465	0.820021	0.658693	0.730556
Clair	Colo829BL	880	3638416	2205876	479741	8180757	1178947	0.651696	0.0553942	0.862296	0.821367	0.651696	0.72676
Clair	Colo829BL	885	3638416	2181405	469930	8190568	1203418	0.644466	0.0542613	0.861079	0.822757	0.644466	0.722779
Clair	Colo829BL	890	3638416	2155800	460554	8199944	1229023	0.636902	0.0531787	0.859732	0.823971	0.636902	0.718459
Clair	Colo829BL	895	3638416	2129138	451172	8209326	1255685	0.629025	0.0520954	0.858297	0.825148	0.629025	0.713861
Clair	Colo829BL	900	3638416	2101737	441639	8218859	1283086	0.62093	0.0509946	0.856814	0.826357	0.62093	0.709064
Clair	Colo829BL	905	3638416	2073432	432041	8228457	1311391	0.612567	0.0498864	0.855261	0.827561	0.612567	0.704016
Clair	Colo829BL	910	3638416	2044367	422538	8237960	1340456	0.60398	0.0487891	0.853637	0.828717	0.60398	0.698722
Clair	Colo829BL	915	3638416	2014086	412916	8247582	1370737	0.595034	0.0476781	0.851922	0.829866	0.595034	0.693099
Clair	Colo829BL	920	3638416	1983236	403501	8256997	1401587	0.58592	0.046591	0.850142	0.83094	0.58592	0.687244
Clair	Colo829BL	925	3638416	1951381	393909	8266589	1433442	0.576509	0.0454834	0.848294	0.832043	0.576509	0.681097
Clair	Colo829BL	930	3638416	1918842	384370	8276128	1465981	0.566896	0.044382	0.846384	0.833116	0.566896	0.674694
Clair	Colo829BL	935	3638416	1885106	374735	8285763	1499717	0.556929	0.0432695	0.844383	0.834176	0.556929	0.667925
Clair	Colo829BL	940	3638416	1850609	365078	8295420	1534214	0.546737	0.0421544	0.842321	0.83523	0.546737	0.660872
Clair	Colo829BL	945	3638416	1815001	355385	8305113	1569822	0.536217	0.0410352	0.84017	0.836257	0.536217	0.653441
Clair	Colo829BL	950	3638416	1777786	345473	8315025	1607037	0.525223	0.0398907	0.837903	0.837291	0.525223	0.645519
Clair	Colo829BL	955	3638416	1739577	335423	8325075	1645246	0.513934	0.0387302	0.835565	0.83835	0.513934	0.637228
Clair	Colo829BL	960	3638416	1699625	325494	8335004	1685198	0.502131	0.0375838	0.833073	0.839272	0.502131	0.628334
Clair	Colo829BL	965	3638416	1658157	315272	8345226	1726666	0.48988	0.0364034	0.830479	0.840242	0.48988	0.618917
Clair	Colo829BL	970	3638416	1615206	305155	8355343	1769617	0.477191	0.0352353	0.827753	0.841095	0.477191	0.608916
Clair	Colo829BL	975	3638416	1570377	294884	8365614	1814446	0.463947	0.0340493	0.824884	0.841907	0.463947	0.598229
Clair	Colo829BL	980	3638416	1523634	284514	8375984	1861189	0.450137	0.0328519	0.821864	0.842649	0.450137	0.586806
Clair	Colo829BL	985	3638416	1474766	274019	8386479	1910057	0.4357	0.0316401	0.818678	0.843309	0.4357	0.574553
Clair	Colo829BL	990	3638416	1424192	263500	8396998	1960631	0.420758	0.0304255	0.815353	0.84387	0.420758	0.561533
Clair	Colo829BL	995	3638416	1371354	252828	8407670	2013469	0.405148	0.0291932	0.811853	0.844335	0.405148	0.547555
Clair	Colo829BL	1000	3638416	1316785	242275	8418223	2068038	0.389026	0.0279747	0.808198	0.844602	0.389026	0.532693
Clair	Colo829BL	1005	3638416	1260992	231710	8428788	2123831	0.372543	0.0267548	0.804443	0.844771	0.372543	0.517062
Clair	Colo829BL	1010	3638416	1203505	221400	8439098	2181318	0.355559	0.0255643	0.800527	0.844621	0.355559	0.500446
Clair	Colo829BL	1015	3638416	1143928	211106	8449392	2240895	0.337958	0.0243757	0.796435	0.844206	0.337958	0.482685
Clair	Colo829BL	1020	3638416	1083872	200757	8459741	2300951	0.320215	0.0231808	0.792309	0.843724	0.320215	0.464239
Clair	Colo829BL	1025	3638416	1022426	190801	8469697	2362397	0.302062	0.0220312	0.788034	0.842733	0.302062	0.444722
Clair	Colo829BL	1030	3638416	960769	181037	8479461	2424054	0.283846	0.0209038	0.783726	0.841447	0.283846	0.424496
Clair	Colo829BL	1035	3638416	899553	171186	8489312	2485270	0.265761	0.0197663	0.779462	0.840124	0.265761	0.403789
Clair	Colo829BL	1040	3638416	839053	161714	8498784	2545770	0.247887	0.0186726	0.775225	0.83841	0.247887	0.382641
Clair	Colo829BL	1045	3638416	779329	152678	8507820	2605494	0.230242	0.0176292	0.771017	0.836184	0.230242	0.361065
Clair	Colo829BL	1050	3638416	721482	143876	8516622	2663341	0.213152	0.0166129	0.766945	0.833738	0.213152	0.339506
Clair	Colo829BL	1055	3638416	665177	135365	8525133	2719646	0.196518	0.0156302	0.762978	0.830908	0.196518	0.317859
Clair	Colo829BL	1060	3638416	611415	127155	8533343	2773408	0.180634	0.0146822	0.759196	0.827836	0.180634	0.296559
Clair	Colo829BL	1065	3638416	559318	119299	8541199	2825505	0.165243	0.0137751	0.755523	0.824203	0.165243	0.275293
Clair	Colo829BL	1070	3638416	509825	111714	8548784	2874998	0.150621	0.0128993	0.752044	0.820262	0.150621	0.254508
Clair	Colo829BL	1075	3638416	462372	104412	8556086	2922451	0.136602	0.0120561	0.74871	0.815782	0.136602	0.234017
Clair	Colo829BL	1080	3638416	417474	97454	8563044	2967349	0.123337	0.0112527	0.745561	0.810742	0.123337	0.214103
Clair	Colo829BL	1085	3638416	374737	90972	8569526	3010086	0.110711	0.0105042	0.742551	0.804659	0.110711	0.194642
Clair	Colo829BL	1090	3638416	333675	84549	8575949	3051148	0.0985797	0.0097626	0.739675	0.797838	0.0985797	0.175478
Clair	Colo829BL	1095	3638416	295135	78537	8581961	3089688	0.0871936	0.00906842	0.736975	0.789824	0.0871936	0.15705
Clair	Colo829BL	1100	3638416	258760	73002	8587496	3126063	0.0764471	0.00842931	0.734414	0.779957	0.0764471	0.139246
Clair	Colo829BL	1105	3638416	224267	67573	8592925	3160556	0.0662566	0.00780244	0.732001	0.768459	0.0662566	0.121995
Clair	Colo829BL	1110	3638416	192694	62340	8598158	3192129	0.0569288	0.0071982	0.729815	0.755562	0.0569288	0.10588
Clair	Colo829BL	1115	3638416	163920	57419	8603079	3220903	0.0484279	0.00662999	0.727834	0.740583	0.0484279	0.0909111
Clair	Colo829BL	1120	3638416	138136	52730	8607768	3246687	0.0408104	0.00608856	0.726083	0.723733	0.0408104	0.077264
Clair	Colo829BL	1125	3638416	115010	48271	8612227	3269813	0.0339781	0.0055737	0.724533	0.704369	0.0339781	0.064829
Clair	Colo829BL	1130	3638416	94905	44242	8616256	3289918	0.0280384	0.00510848	0.723199	0.682048	0.0280384	0.0538625
Clair	Colo829BL	1135	3638416	77412	40402	8620096	3307411	0.0228703	0.00466509	0.722065	0.65707	0.0228703	0.0442021
Clair	Colo829BL	1140	3638416	62701	36809	8623689	3322122	0.0185242	0.00425022	0.721142	0.630097	0.0185242	0.0359902
Clair	Colo829BL	1145	3638416	50249	33442	8627056	3334574	0.0148454	0.00386144	0.720388	0.600411	0.0148454	0.0289744
Clair	Colo829BL	1150	3638416	40356	30288	8630210	3344467	0.0119226	0.00349726	0.719829	0.571259	0.0119226	0.0233578
Clair	Colo829BL	1155	3638416	32297	27374	8633124	3352526	0.00954171	0.00316079	0.719401	0.541251	0.00954171	0.0187528
Clair	Colo829BL	1160	3638416	25843	24703	8635795	3358980	0.00763496	0.00285238	0.719087	0.511277	0.00763496	0.0150453
Clair	Colo829BL	1165	3638416	20828	22209	8638289	3363995	0.00615335	0.0025644	0.718878	0.483956	0.00615335	0.0121522
Clair	Colo829BL	1170	3638416	16827	20014	8640484	3367996	0.00497131	0.00231095	0.718728	0.456747	0.00497131	0.00983557
Clair	Colo829BL	1175	3638416	13790	17881	8642617	3371033	0.00407407	0.00206466	0.718653	0.435414	0.00407407	0.0080726
Clair	Colo829BL	1180	3638416	11327	15977	8644521	3373496	0.00334641	0.00184481	0.718607	0.414848	0.00334641	0.00663926
Clair	Colo829BL	1185	3638416	9512	14241	8646257	3375311	0.00281019	0.00164436	0.7186	0.400455	0.00281019	0.00558122
Clair	Colo829BL	1190	3638416	8149	12693	8647805	3376674	0.00240751	0.00146562	0.718615	0.390989	0.00240751	0.00478556
Clair	Colo829BL	1195	3638416	7027	11290	8649208	3377796	0.00207603	0.00130362	0.718639	0.383633	0.00207603	0.00412972
Clair	Colo829BL	1200	3638416	6070	10046	8650452	3378753	0.0017933	0.00115998	0.718663	0.376644	0.0017933	0.0035696
Clair	Colo829BL	1205	3638416	5308	8859	8651639	3379515	0.00156818	0.00102292	0.718698	0.374674	0.00156818	0.00312328
Clair	Colo829BL	1210	3638416	4648	7835	8652663	3380175	0.00137319	0.000904682	0.718728	0.372346	0.00137319	0.00273629
Clair	Colo829BL	1215	3638416	4122	6911	8653587	3380701	0.00121779	0.000797991	0.718761	0.373606	0.00121779	0.00242766
Clair	Colo829BL	1220	3638416	3669	6065	8654433	3381154	0.00108396	0.000700306	0.718794	0.376926	0.00108396	0.0021617
Clair	Colo829BL	1225	3638416	3249	5345	8655153	3381574	0.000959873	0.00061717	0.718819	0.378054	0.000959873	0.00191488
Clair	Colo829BL	1230	3638416	2889	4658	8655840	3381934	0.000853516	0.000537844	0.718846	0.382801	0.000853516	0.00170323
Clair	Colo829BL	1235	3638416	2541	4066	8656432	3382282	0.000750704	0.000469488	0.718866	0.384592	0.000750704	0.00149848
Clair	Colo829BL	1240	3638416	2252	3525	8656973	3382571	0.000665323	0.00040702	0.718887	0.389822	0.000665323	0.00132838
Clair	Colo829BL	1245	3638416	1967	3040	8657458	3382856	0.000581123	0.000351019	0.718904	0.39285	0.000581123	0.00116053
Clair	Colo829BL	1250	3638416	1752	2645	8657853	3383071	0.000517605	0.00030541	0.718919	0.398453	0.000517605	0.00103387
Clair	Colo829BL	1255	3638416	1535	2308	8658190	3383288	0.000453495	0.000266497	0.718929	0.399428	0.000453495	0.000905961
Clair	Colo829BL	1260	3638416	1339	2011	8658487	3383484	0.000395589	0.000232204	0.718937	0.399701	0.000395589	0.000790396
Clair	Colo829BL	1265	3638416	1180	1725	8658773	3383643	0.000348615	0.00019918	0.718947	0.406196	0.000348615	0.000696632
Clair	Colo829BL	1270	3638416	1043	1510	8658988	3383780	0.00030814	0.000174355	0.718954	0.408539	0.00030814	0.000615816
Clair	Colo829BL	1275	3638416	905	1288	8659210	3383918	0.00026737	0.000148721	0.718961	0.412677	0.00026737	0.000534394
Clair	Colo829BL	1280	3638416	797	1078	8659420	3384026	0.000235463	0.000124473	0.718969	0.425067	0.000235463	0.000470665
Clair	Colo829BL	1285	3638416	681	920	8659578	3384142	0.000201192	0.000106229	0.718973	0.425359	0.000201192	0.000402194
Clair	Colo829BL	1290	3638416	584	795	8659703	3384239	0.000172535	9.17961e-05	0.718975	0.423495	0.000172535	0.000344929
Clair	Colo829BL	1295	3638416	520	664	8659834	3384303	0.000153627	7.667e-05	0.718981	0.439189	0.000153627	0.000307146
Clair	Colo829BL	1300	3638416	456	568	8659930	3384367	0.000134719	6.55851e-05	0.718983	0.445312	0.000134719	0.000269357
Clair	Colo829BL	1305	3638416	394	483	8660015	3384429	0.000116402	5.57705e-05	0.718985	0.449259	0.000116402	0.000232744
Clair	Colo829BL	1310	3638416	334	392	8660106	3384489	9.86758e-05	4.5263e-05	0.718988	0.460055	9.86758e-05	0.000197309
Clair	Colo829BL	1315	3638416	283	321	8660177	3384540	8.36085e-05	3.70648e-05	0.71899	0.468543	8.36085e-05	0.000167187
Clair	Colo829BL	1320	3638416	236	263	8660235	3384587	6.9723e-05	3.03678e-05	0.71899	0.472946	6.9723e-05	0.000139425
Clair	Colo829BL	1325	3638416	206	214	8660284	3384617	6.08599e-05	2.47099e-05	0.718992	0.490476	6.08599e-05	0.000121705
Clair	Colo829BL	1330	3638416	175	180	8660318	3384648	5.17014e-05	2.0784e-05	0.718992	0.492958	5.17014e-05	0.000103392
Clair	Colo829BL	1335	3638416	153	142	8660356	3384670	4.52018e-05	1.63963e-05	0.718994	0.518644	4.52018e-05	9.03957e-05
Clair	Colo829BL	1340	3638416	126	116	8660382	3384697	3.7225e-05	1.33941e-05	0.718994	0.520661	3.7225e-05	7.44447e-05
Clair	Colo829BL	1345	3638416	104	94	8660404	3384719	3.07254e-05	1.08539e-05	0.718994	0.525253	3.07254e-05	6.14472e-05
Clair	Colo829BL	1350	3638416	90	83	8660415	3384733	2.65893e-05	9.58374e-06	0.718993	0.520231	2.65893e-05	5.31758e-05
Clair	Colo829BL	1355	3638416	66	71	8660427	3384757	1.94988e-05	8.19814e-06	0.718992	0.481752	1.94988e-05	3.8996e-05
Clair	Colo829BL	1360	3638416	60	57	8660441	3384763	1.77262e-05	6.58161e-06	0.718993	0.512821	1.77262e-05	3.54511e-05
Clair	Colo829BL	1365	3638416	47	45	8660453	3384776	1.38855e-05	5.19601e-06	0.718993	0.51087	1.38855e-05	2.77703e-05
Clair	Colo829BL	1370	3638416	41	33	8660465	3384782	1.21129e-05	3.8104e-06	0.718993	0.554054	1.21129e-05	2.42253e-05
Clair	Colo829BL	1375	3638416	33	30	8660468	3384790	9.7494e-06	3.464e-06	0.718993	0.52381	9.7494e-06	1.94984e-05
Clair	Colo829BL	1380	3638416	29	24	8660474	3384794	8.56766e-06	2.7712e-06	0.718993	0.54717	8.56766e-06	1.7135e-05
Clair	Colo829BL	1385	3638416	18	20	8660478	3384805	5.31786e-06	2.30934e-06	0.718993	0.473684	5.31786e-06	1.06356e-05
Clair	Colo829BL	1390	3638416	15	14	8660484	3384808	4.43155e-06	1.61654e-06	0.718993	0.517241	4.43155e-06	8.86302e-06
Clair	Colo829BL	1395	3638416	13	12	8660486	3384810	3.84067e-06	1.3856e-06	0.718993	0.52	3.84067e-06	7.68129e-06
Clair	Colo829BL	1400	3638416	11	12	8660486	3384812	3.2498e-06	1.3856e-06	0.718993	0.478261	3.2498e-06	6.49956e-06
Clair	Colo829BL	1405	3638416	11	10	8660488	3384812	3.2498e-06	1.15467e-06	0.718993	0.52381	3.2498e-06	6.49956e-06
Clair	Colo829BL	1410	3638416	7	9	8660489	3384816	2.06805e-06	1.0392e-06	0.718993	0.4375	2.06805e-06	4.13609e-06
Clair	Colo829BL	1415	3638416	4	8	8660490	3384819	1.18175e-06	9.23734e-07	0.718992	0.333333	1.18175e-06	2.36348e-06
Clair	Colo829BL	1420	3638416	3	7	8660491	3384820	8.86309e-07	8.08268e-07	0.718992	0.3	8.86309e-07	1.77261e-06
Clair	Colo829BL	1425	3638416	3	6	8660492	3384820	8.86309e-07	6.92801e-07	0.718992	0.333333	8.86309e-07	1.77261e-06
Clair	Colo829BL	1430	3638416	2	6	8660492	3384821	5.90873e-07	6.92801e-07	0.718992	0.25	5.90873e-07	1.18174e-06
Clair	Colo829BL	1435	3638416	1	6	8660492	3384822	2.95436e-07	6.92801e-07	0.718992	0.142857	2.95436e-07	5.90872e-07
Clair	Colo829BL	1440	3638416	0	3	8660495	3384823	0	3.464e-07	0.718992	0	0	DivisionByZero
Clair	Colo829BL	1445	3638416	0	3	8660495	3384823	0	3.464e-07	0.718992	0	0	DivisionByZero
Clair	Colo829BL	1450	3638416	0	3	8660495	3384823	0	3.464e-07	0.718992	0	0	DivisionByZero
Clair	Colo829BL	1455	3638416	0	3	8660495	3384823	0	3.464e-07	0.718992	0	0	DivisionByZero
Clair	Colo829BL	1460	3638416	0	2	8660496	3384823	0	2.30934e-07	0.718993	0	0	DivisionByZero
Clair	Colo829BL	1465	3638416	0	2	8660496	3384823	0	2.30934e-07	0.718993	0	0	DivisionByZero
Clair	Colo829BL	1470	3638416	0	2	8660496	3384823	0	2.30934e-07	0.718993	0	0	DivisionByZero
Clair	Colo829BL	1475	3638416	0	2	8660496	3384823	0	2.30934e-07	0.718993	0	0	DivisionByZero
Clair	Colo829BL	1480	3638416	0	2	8660496	3384823	0	2.30934e-07	0.718993	0	0	DivisionByZero
Clair	Colo829BL	1485	3638416	0	2	8660496	3384823	0	2.30934e-07	0.718993	0	0	DivisionByZero
Clair	Colo829BL	1490	3638416	0	1	8660497	3384823	0	1.15467e-07	0.718993	0	0	DivisionByZero
Clair	Colo829BL	1495	3638416	0	1	8660497	3384823	0	1.15467e-07	0.718993	0	0	DivisionByZero
Clair	Colo829BL	1500	3638416	0	1	8660497	3384823	0	1.15467e-07	0.718993	0	0	DivisionByZero
Clair	Colo829BL	1505	3638416	0	1	8660497	3384823	0	1.15467e-07	0.718993	0	0	DivisionByZero
Clair	Colo829BL	1510	3638416	0	1	8660497	3384823	0	1.15467e-07	0.718993	0	0	DivisionByZero
Clair	Colo829BL	1515	3638416	0	1	8660497	3384823	0	1.15467e-07	0.718993	0	0	DivisionByZero
Clair	Colo829BL	1520	3638416	0	1	8660497	3384823	0	1.15467e-07	0.718993	0	0	DivisionByZero
Clair	Colo829BL	1525	3638416	0	1	8660497	3384823	0	1.15467e-07	0.718993	0	0	DivisionByZero
Clair	Colo829BL	1530	3638416	0	1	8660497	3384823	0	1.15467e-07	0.718993	0	0	DivisionByZero
Clair	Colo829BL	1535	3638416	0	1	8660497	3384823	0	1.15467e-07	0.718993	0	0	DivisionByZero
Clair	Colo829BL	1540	3638416	0	1	8660497	3384823	0	1.15467e-07	0.718993	0	0	DivisionByZero
Clair	Colo829BL	1545	3638416	0	1	8660497	3384823	0	1.15467e-07	0.718993	0	0	DivisionByZero
Clair	Colo829BL	1550	3638416	0	1	8660497	3384823	0	1.15467e-07	0.718993	0	0	DivisionByZero
Clair	Colo829BL	1555	3638416	0	1	8660497	3384823	0	1.15467e-07	0.718993	0	0	DivisionByZero
Clair+SNVoter	Colo829BL	0	3638416	3384823	8660497	0	0	1	1	0.281007	0.281007	1	0.438729
Clair+SNVoter	Colo829BL	5	3638416	3355154	3957894	4702603	29669	0.991235	0.457005	0.668953	0.45879	0.991235	0.627256
Clair+SNVoter	Colo829BL	10	3638416	3330404	2838473	5822024	54419	0.983923	0.327749	0.759833	0.539872	0.983923	0.697197
Clair+SNVoter	Colo829BL	15	3638416	3308621	2269128	6391369	76202	0.977487	0.262009	0.805291	0.593182	0.977487	0.73832
Clair+SNVoter	Colo829BL	20	3638416	3288621	1907142	6753355	96202	0.971578	0.220212	0.833683	0.632943	0.971578	0.766526
Clair+SNVoter	Colo829BL	25	3638416	3270225	1650037	7010460	114598	0.966144	0.190525	0.8535	0.664644	0.966144	0.787524
Clair+SNVoter	Colo829BL	30	3638416	3252569	1457192	7203305	132254	0.960927	0.168257	0.868045	0.690602	0.960927	0.803641
Clair+SNVoter	Colo829BL	35	3638416	3235562	1305282	7355215	149261	0.955903	0.150717	0.879244	0.712546	0.955903	0.816477
Clair+SNVoter	Colo829BL	40	3638416	3218645	1182250	7478247	166178	0.950905	0.136511	0.888054	0.731361	0.950905	0.826807
Clair+SNVoter	Colo829BL	45	3638416	3202003	1080724	7579773	182820	0.945988	0.124788	0.895101	0.747655	0.945988	0.835209
Clair+SNVoter	Colo829BL	50	3638416	3185659	993848	7666649	199164	0.94116	0.114756	0.900956	0.762209	0.94116	0.842285
Clair+SNVoter	Colo829BL	55	3638416	3169183	919415	7741082	215640	0.936292	0.106162	0.905768	0.775127	0.936292	0.848121
Clair+SNVoter	Colo829BL	60	3638416	3152752	854639	7805858	232071	0.931438	0.0986824	0.909782	0.786734	0.931438	0.852993
Clair+SNVoter	Colo829BL	65	3638416	3136385	797715	7862782	248438	0.926602	0.0921096	0.913149	0.797231	0.926602	0.857062
Clair+SNVoter	Colo829BL	70	3638416	3120207	747733	7912764	264616	0.921823	0.0863383	0.915955	0.806684	0.921823	0.860419
Clair+SNVoter	Colo829BL	75	3638416	3104253	703063	7957434	280570	0.917109	0.0811804	0.918339	0.815339	0.917109	0.863235
Clair+SNVoter	Colo829BL	80	3638416	3088141	662954	7997543	296682	0.912349	0.0765492	0.920331	0.823264	0.912349	0.86552
Clair+SNVoter	Colo829BL	85	3638416	3072137	627004	8033493	312686	0.907621	0.0723982	0.921987	0.8305	0.907621	0.86735
Clair+SNVoter	Colo829BL	90	3638416	3056262	594592	8065905	328561	0.902931	0.0686556	0.92336	0.837136	0.902931	0.86879
Clair+SNVoter	Colo829BL	95	3638416	3040376	565095	8095402	344447	0.898238	0.0652497	0.92449	0.843267	0.898238	0.869885
Clair+SNVoter	Colo829BL	100	3638416	3024630	538122	8122375	360193	0.893586	0.0621352	0.925422	0.848959	0.893586	0.870701
Clair+SNVoter	Colo829BL	105	3638416	3008945	513344	8147153	375878	0.888952	0.0592742	0.926177	0.854258	0.888952	0.87126
Clair+SNVoter	Colo829BL	110	3638416	2993944	491082	8169415	390879	0.88452	0.0567037	0.92678	0.859088	0.88452	0.871619
Clair+SNVoter	Colo829BL	115	3638416	2979059	470063	8190434	405764	0.880123	0.0542767	0.927289	0.863715	0.880123	0.871842
Clair+SNVoter	Colo829BL	120	3638416	2964346	450782	8209715	420477	0.875776	0.0520504	0.927668	0.868004	0.875776	0.871873
Clair+SNVoter	Colo829BL	125	3638416	2949705	432968	8227529	435118	0.87145	0.0499934	0.927932	0.872004	0.87145	0.871727
Clair+SNVoter	Colo829BL	130	3638416	2935229	416271	8244226	449594	0.867174	0.0480655	0.928116	0.875796	0.867174	0.871463
Clair+SNVoter	Colo829BL	135	3638416	2920976	400791	8259706	463847	0.862963	0.0462781	0.928218	0.879344	0.862963	0.871076
Clair+SNVoter	Colo829BL	140	3638416	2906890	386285	8274212	477933	0.858801	0.0446031	0.928253	0.882701	0.858801	0.870587
Clair+SNVoter	Colo829BL	145	3638416	2892989	372682	8287815	491834	0.854694	0.0430324	0.928228	0.885879	0.854694	0.870007
Clair+SNVoter	Colo829BL	150	3638416	2878968	359834	8300663	505855	0.850552	0.0415489	0.928131	0.888899	0.850552	0.869303
Clair+SNVoter	Colo829BL	155	3638416	2865474	347819	8312678	519349	0.846565	0.0401616	0.928008	0.891756	0.846565	0.868573
Clair+SNVoter	Colo829BL	160	3638416	2851683	336594	8323903	533140	0.842491	0.0388654	0.927795	0.894428	0.842491	0.867683
Clair+SNVoter	Colo829BL	165	3638416	2838053	325952	8334545	546770	0.838464	0.0376366	0.927547	0.896981	0.838464	0.866736
Clair+SNVoter	Colo829BL	170	3638416	2824656	315973	8344524	560167	0.834506	0.0364844	0.927263	0.899392	0.834506	0.865735
Clair+SNVoter	Colo829BL	175	3638416	2811576	306415	8354082	573247	0.830642	0.0353808	0.926971	0.901727	0.830642	0.864726
Clair+SNVoter	Colo829BL	180	3638416	2798541	297382	8363115	586282	0.826791	0.0343378	0.926638	0.903944	0.826791	0.863648
Clair+SNVoter	Colo829BL	185	3638416	2785512	288822	8371675	599311	0.822942	0.0333494	0.926267	0.906054	0.822942	0.8625
Clair+SNVoter	Colo829BL	190	3638416	2772509	280531	8379966	612314	0.8191	0.032392	0.925876	0.908114	0.8191	0.861313
Clair+SNVoter	Colo829BL	195	3638416	2759675	272687	8387810	625148	0.815309	0.0314863	0.925462	0.910074	0.815309	0.860089
Clair+SNVoter	Colo829BL	200	3638416	2746926	265392	8395105	637897	0.811542	0.030644	0.925009	0.911898	0.811542	0.858798
Clair+SNVoter	Colo829BL	205	3638416	2734140	258210	8402287	650683	0.807765	0.0298147	0.924544	0.91371	0.807765	0.857477
Clair+SNVoter	Colo829BL	210	3638416	2721514	251365	8409132	663309	0.804034	0.0290243	0.924064	0.915447	0.804034	0.856131
Clair+SNVoter	Colo829BL	215	3638416	2708976	244957	8415540	675847	0.80033	0.0282844	0.923555	0.917074	0.80033	0.854734
Clair+SNVoter	Colo829BL	220	3638416	2696495	238806	8421691	688328	0.796643	0.0275742	0.92303	0.918643	0.796643	0.853304
Clair+SNVoter	Colo829BL	225	3638416	2683961	232855	8427642	700862	0.79294	0.026887	0.922483	0.920168	0.79294	0.85183
Clair+SNVoter	Colo829BL	230	3638416	2671419	227171	8433326	713404	0.789234	0.0262307	0.921914	0.921627	0.789234	0.850308
Clair+SNVoter	Colo829BL	235	3638416	2658883	221768	8438729	725940	0.785531	0.0256068	0.921321	0.923015	0.785531	0.848741
Clair+SNVoter	Colo829BL	240	3638416	2646389	216465	8444032	738434	0.78184	0.0249945	0.920724	0.924388	0.78184	0.847159
Clair+SNVoter	Colo829BL	245	3638416	2634050	211370	8449127	750773	0.778194	0.0244062	0.920123	0.925716	0.778194	0.845569
Clair+SNVoter	Colo829BL	250	3638416	2621612	206438	8454059	763211	0.77452	0.0238367	0.9195	0.927003	0.77452	0.843929
Clair+SNVoter	Colo829BL	255	3638416	2609238	201785	8458712	775585	0.770864	0.0232995	0.918859	0.928217	0.770864	0.842254
Clair+SNVoter	Colo829BL	260	3638416	2596859	197266	8463231	787964	0.767207	0.0227777	0.918206	0.9294	0.767207	0.840551
Clair+SNVoter	Colo829BL	265	3638416	2584641	192796	8467701	800182	0.763597	0.0222615	0.917563	0.930585	0.763597	0.838861
Clair+SNVoter	Colo829BL	270	3638416	2572194	188609	8471888	812629	0.75992	0.0217781	0.916877	0.931683	0.75992	0.837081
Clair+SNVoter	Colo829BL	275	3638416	2559764	184477	8476020	825059	0.756248	0.021301	0.916189	0.932777	0.756248	0.835287
Clair+SNVoter	Colo829BL	280	3638416	2547436	180719	8479778	837387	0.752605	0.020867	0.915477	0.933758	0.752605	0.833452
Clair+SNVoter	Colo829BL	285	3638416	2535175	176906	8483591	849648	0.748983	0.0204268	0.914776	0.934771	0.748983	0.831627
Clair+SNVoter	Colo829BL	290	3638416	2522882	173209	8487288	861941	0.745351	0.0199999	0.914062	0.935756	0.745351	0.829771
Clair+SNVoter	Colo829BL	295	3638416	2510448	169633	8490864	874375	0.741678	0.019587	0.913327	0.936706	0.741678	0.827861
Clair+SNVoter	Colo829BL	300	3638416	2498162	166057	8494440	886661	0.738048	0.0191741	0.912604	0.937671	0.738048	0.825969
Clair+SNVoter	Colo829BL	305	3638416	2485568	162685	8497812	899255	0.734327	0.0187847	0.911838	0.938569	0.734327	0.82398
Clair+SNVoter	Colo829BL	310	3638416	2473247	159425	8501072	911576	0.730687	0.0184083	0.911086	0.939444	0.730687	0.822019
Clair+SNVoter	Colo829BL	315	3638416	2460756	156376	8504121	924067	0.726997	0.0180562	0.910302	0.940249	0.726997	0.819985
Clair+SNVoter	Colo829BL	320	3638416	2448002	153415	8507082	936821	0.723229	0.0177143	0.909489	0.941026	0.723229	0.817876
Clair+SNVoter	Colo829BL	325	3638416	2435423	150408	8510089	949400	0.719513	0.0173671	0.908694	0.941834	0.719513	0.815798
Clair+SNVoter	Colo829BL	330	3638416	2422751	147554	8512943	962072	0.715769	0.0170376	0.907879	0.942593	0.715769	0.813669
Clair+SNVoter	Colo829BL	335	3638416	2410090	144862	8515635	974733	0.712028	0.0167268	0.907051	0.943301	0.712028	0.811509
Clair+SNVoter	Colo829BL	340	3638416	2397535	142074	8518423	987288	0.708319	0.0164048	0.906241	0.944057	0.708319	0.809372
Clair+SNVoter	Colo829BL	345	3638416	2384753	139444	8521053	1000070	0.704543	0.0161012	0.905398	0.944757	0.704543	0.807157
Clair+SNVoter	Colo829BL	350	3638416	2372050	136839	8523658	1012773	0.70079	0.0158004	0.904559	0.945458	0.70079	0.804943
Clair+SNVoter	Colo829BL	355	3638416	2359217	134332	8526165	1025606	0.696999	0.0155109	0.903702	0.946128	0.696999	0.802677
Clair+SNVoter	Colo829BL	360	3638416	2346491	131936	8528561	1038332	0.693239	0.0152342	0.902845	0.946766	0.693239	0.800406
Clair+SNVoter	Colo829BL	365	3638416	2333465	129601	8530896	1051358	0.689391	0.0149646	0.901957	0.947382	0.689391	0.798054
Clair+SNVoter	Colo829BL	370	3638416	2320506	127235	8533262	1064317	0.685562	0.0146914	0.901078	0.948019	0.685562	0.795707
Clair+SNVoter	Colo829BL	375	3638416	2307654	124923	8535574	1077169	0.681765	0.0144245	0.900203	0.948646	0.681765	0.793363
Clair+SNVoter	Colo829BL	380	3638416	2294771	122686	8537811	1090052	0.677959	0.0141662	0.899319	0.94925	0.677959	0.790989
Clair+SNVoter	Colo829BL	385	3638416	2281604	120561	8539936	1103219	0.674069	0.0139208	0.898402	0.949812	0.674069	0.788529
Clair+SNVoter	Colo829BL	390	3638416	2268388	118448	8542049	1116435	0.670164	0.0136768	0.89748	0.950374	0.670164	0.786044
Clair+SNVoter	Colo829BL	395	3638416	2255141	116380	8544117	1129682	0.666251	0.013438	0.896552	0.950926	0.666251	0.783532
Clair+SNVoter	Colo829BL	400	3638416	2241958	114406	8546091	1142865	0.662356	0.0132101	0.895622	0.951448	0.662356	0.781009
Clair+SNVoter	Colo829BL	405	3638416	2228537	112464	8548033	1156286	0.658391	0.0129859	0.894669	0.951959	0.658391	0.778416
Clair+SNVoter	Colo829BL	410	3638416	2215099	110549	8549948	1169724	0.654421	0.0127647	0.893712	0.952465	0.654421	0.775803
Clair+SNVoter	Colo829BL	415	3638416	2201499	108697	8551800	1183324	0.650403	0.0125509	0.892737	0.952949	0.650403	0.773131
Clair+SNVoter	Colo829BL	420	3638416	2188048	106861	8553636	1196775	0.646429	0.0123389	0.891772	0.953436	0.646429	0.770476
Clair+SNVoter	Colo829BL	425	3638416	2174434	105051	8555446	1210389	0.642407	0.0121299	0.890792	0.953915	0.642407	0.767767
Clair+SNVoter	Colo829BL	430	3638416	2160668	103349	8557148	1224155	0.63834	0.0119334	0.889791	0.954351	0.63834	0.764995
Clair+SNVoter	Colo829BL	435	3638416	2146743	101630	8558867	1238080	0.634226	0.0117349	0.888778	0.954798	0.634226	0.762176
Clair+SNVoter	Colo829BL	440	3638416	2132817	99930	8560567	1252006	0.630112	0.0115386	0.887763	0.955243	0.630112	0.759338
Clair+SNVoter	Colo829BL	445	3638416	2119064	98202	8562295	1265759	0.626049	0.0113391	0.886764	0.95571	0.626049	0.756526
Clair+SNVoter	Colo829BL	450	3638416	2104870	96512	8563985	1279953	0.621855	0.0111439	0.885726	0.956158	0.621855	0.753596
Clair+SNVoter	Colo829BL	455	3638416	2090867	94913	8565584	1293956	0.617718	0.0109593	0.884696	0.956577	0.617718	0.750679
Clair+SNVoter	Colo829BL	460	3638416	2076828	93312	8567185	1307995	0.613571	0.0107744	0.883664	0.957002	0.613571	0.747738
Clair+SNVoter	Colo829BL	465	3638416	2062506	91695	8568802	1322317	0.609339	0.0105877	0.882609	0.957434	0.609339	0.744718
Clair+SNVoter	Colo829BL	470	3638416	2047855	90120	8570377	1336968	0.605011	0.0104059	0.881523	0.957848	0.605011	0.741601
Clair+SNVoter	Colo829BL	475	3638416	2033439	88590	8571907	1351384	0.600752	0.0102292	0.880454	0.958252	0.600752	0.738512
Clair+SNVoter	Colo829BL	480	3638416	2018933	87094	8573403	1365890	0.596466	0.0100565	0.879374	0.958645	0.596466	0.735381
Clair+SNVoter	Colo829BL	485	3638416	2004117	85658	8574839	1380706	0.592089	0.00989066	0.878263	0.959011	0.592089	0.732151
Clair+SNVoter	Colo829BL	490	3638416	1989390	84185	8576312	1395433	0.587738	0.00972057	0.877162	0.959401	0.587738	0.728928
Clair+SNVoter	Colo829BL	495	3638416	1974348	82768	8577729	1410475	0.583294	0.00955696	0.876031	0.959765	0.583294	0.725605
Clair+SNVoter	Colo829BL	500	3638416	1959370	81402	8579095	1425453	0.578869	0.00939923	0.874901	0.960112	0.578869	0.722269
Clair+SNVoter	Colo829BL	505	3638416	1944259	80018	8580479	1440564	0.574405	0.00923942	0.873762	0.960471	0.574405	0.718884
Clair+SNVoter	Colo829BL	510	3638416	1928771	78675	8581822	1456052	0.569829	0.00908435	0.872587	0.960808	0.569829	0.715384
Clair+SNVoter	Colo829BL	515	3638416	1913538	77335	8583162	1471285	0.565329	0.00892963	0.871434	0.961155	0.565329	0.711922
Clair+SNVoter	Colo829BL	520	3638416	1898215	75963	8584534	1486608	0.560802	0.00877121	0.870276	0.961522	0.560802	0.708421
Clair+SNVoter	Colo829BL	525	3638416	1882631	74631	8585866	1502192	0.556198	0.0086174	0.869092	0.96187	0.556198	0.70483
Clair+SNVoter	Colo829BL	530	3638416	1866955	73320	8587177	1517868	0.551567	0.00846603	0.8679	0.962212	0.551567	0.701191
Clair+SNVoter	Colo829BL	535	3638416	1851158	72056	8588441	1533665	0.546899	0.00832008	0.866693	0.962534	0.546899	0.697493
Clair+SNVoter	Colo829BL	540	3638416	1835415	70828	8589669	1549408	0.542248	0.00817828	0.865488	0.962844	0.542248	0.693779
Clair+SNVoter	Colo829BL	545	3638416	1819324	69626	8590871	1565499	0.537495	0.00803949	0.864252	0.96314	0.537495	0.689952
Clair+SNVoter	Colo829BL	550	3638416	1803252	68417	8592080	1581571	0.532746	0.00789989	0.863018	0.963446	0.532746	0.686105
Clair+SNVoter	Colo829BL	555	3638416	1787075	67247	8593250	1597748	0.527967	0.0077648	0.861772	0.963735	0.527967	0.682201
Clair+SNVoter	Colo829BL	560	3638416	1770798	66033	8594464	1614025	0.523158	0.00762462	0.860522	0.964051	0.523158	0.678252
Clair+SNVoter	Colo829BL	565	3638416	1754216	64851	8595646	1630607	0.518259	0.00748814	0.859243	0.964349	0.518259	0.674194
Clair+SNVoter	Colo829BL	570	3638416	1737759	63666	8596831	1647064	0.513397	0.00735131	0.857976	0.964658	0.513397	0.670141
Clair+SNVoter	Colo829BL	575	3638416	1720568	62527	8597970	1664255	0.508318	0.00721979	0.856643	0.964933	0.508318	0.665865
Clair+SNVoter	Colo829BL	580	3638416	1703482	61453	8599044	1681341	0.503271	0.00709578	0.855314	0.965181	0.503271	0.661577
Clair+SNVoter	Colo829BL	585	3638416	1686332	60417	8600080	1698491	0.498204	0.00697616	0.853976	0.965412	0.498204	0.657238
Clair+SNVoter	Colo829BL	590	3638416	1669016	59318	8601179	1715807	0.493088	0.00684926	0.852629	0.965679	0.493088	0.652832
Clair+SNVoter	Colo829BL	595	3638416	1651367	58263	8602234	1733456	0.487874	0.00672744	0.851252	0.965921	0.487874	0.6483
Clair+SNVoter	Colo829BL	600	3638416	1633311	57131	8603366	1751512	0.48254	0.00659673	0.849847	0.966204	0.48254	0.643636
Clair+SNVoter	Colo829BL	605	3638416	1615163	56022	8604475	1769660	0.477178	0.00646868	0.848432	0.966478	0.477178	0.638908
Clair+SNVoter	Colo829BL	610	3638416	1597186	54922	8605575	1787637	0.471867	0.00634167	0.847031	0.966756	0.471867	0.63419
Clair+SNVoter	Colo829BL	615	3638416	1578709	53873	8606624	1806114	0.466408	0.00622054	0.845584	0.967001	0.466408	0.629293
Clair+SNVoter	Colo829BL	620	3638416	1560453	52893	8607604	1824370	0.461015	0.00610739	0.84415	0.967215	0.461015	0.62441
Clair+SNVoter	Colo829BL	625	3638416	1541820	51851	8608646	1843003	0.45551	0.00598707	0.84269	0.967464	0.45551	0.619392
Clair+SNVoter	Colo829BL	630	3638416	1522786	50809	8609688	1862037	0.449886	0.00586675	0.841196	0.967712	0.449886	0.614223
Clair+SNVoter	Colo829BL	635	3638416	1503784	49788	8610709	1881039	0.444273	0.00574886	0.839703	0.967953	0.444273	0.609017
Clair+SNVoter	Colo829BL	640	3638416	1484258	48815	8611682	1900565	0.438504	0.00563651	0.838163	0.968159	0.438504	0.603615
Clair+SNVoter	Colo829BL	645	3638416	1464548	47812	8612685	1920275	0.432681	0.0055207	0.83661	0.968386	0.432681	0.598119
Clair+SNVoter	Colo829BL	650	3638416	1444880	46826	8613671	1939943	0.42687	0.00540685	0.835059	0.968609	0.42687	0.592585
Clair+SNVoter	Colo829BL	655	3638416	1424867	45875	8614622	1959956	0.420958	0.00529704	0.833476	0.968808	0.420958	0.586901
Clair+SNVoter	Colo829BL	660	3638416	1404795	44890	8615607	1980028	0.415028	0.00518331	0.831892	0.969035	0.415028	0.581153
Clair+SNVoter	Colo829BL	665	3638416	1384581	43911	8616586	2000242	0.409056	0.00507026	0.830295	0.969261	0.409056	0.575313
Clair+SNVoter	Colo829BL	670	3638416	1364079	42977	8617520	2020744	0.402999	0.00496242	0.82867	0.969456	0.402999	0.569329
Clair+SNVoter	Colo829BL	675	3638416	1343219	42061	8618436	2041604	0.396836	0.00485665	0.827015	0.969637	0.396836	0.563182
Clair+SNVoter	Colo829BL	680	3638416	1322453	41156	8619341	2062370	0.390701	0.00475215	0.825366	0.969818	0.390701	0.557006
Clair+SNVoter	Colo829BL	685	3638416	1301388	40245	8620252	2083435	0.384477	0.00464696	0.823693	0.970003	0.384477	0.550682
Clair+SNVoter	Colo829BL	690	3638416	1280072	39313	8621184	2104751	0.37818	0.00453935	0.822	0.970204	0.37818	0.544224
Clair+SNVoter	Colo829BL	695	3638416	1258724	38381	8622116	2126099	0.371873	0.00443173	0.820305	0.97041	0.371873	0.537695
Clair+SNVoter	Colo829BL	700	3638416	1237176	37504	8622993	2147647	0.365507	0.00433047	0.818589	0.970578	0.365507	0.531033
Clair+SNVoter	Colo829BL	705	3638416	1215333	36616	8623881	2169490	0.359054	0.00422793	0.81685	0.970753	0.359054	0.524215
Clair+SNVoter	Colo829BL	710	3638416	1193396	35702	8624795	2191427	0.352573	0.0041224	0.815104	0.970953	0.352573	0.517302
Clair+SNVoter	Colo829BL	715	3638416	1171104	34816	8625681	2213719	0.345987	0.00402009	0.813327	0.971129	0.345987	0.510202
Clair+SNVoter	Colo829BL	720	3638416	1148842	34013	8626484	2235981	0.33941	0.00392737	0.811546	0.971245	0.33941	0.503031
Clair+SNVoter	Colo829BL	725	3638416	1126269	33165	8627332	2258554	0.332741	0.00382946	0.809742	0.971396	0.332741	0.495689
Clair+SNVoter	Colo829BL	730	3638416	1103423	32305	8628192	2281400	0.325991	0.00373016	0.807917	0.971556	0.325991	0.488181
Clair+SNVoter	Colo829BL	735	3638416	1080354	31477	8629020	2304469	0.319176	0.00363455	0.80607	0.971689	0.319176	0.480515
Clair+SNVoter	Colo829BL	740	3638416	1057463	30634	8629863	2327360	0.312413	0.00353721	0.80424	0.971846	0.312413	0.472829
Clair+SNVoter	Colo829BL	745	3638416	1034103	29807	8630690	2350720	0.305512	0.00344172	0.802369	0.971984	0.305512	0.464898
Clair+SNVoter	Colo829BL	750	3638416	1010767	28945	8631552	2374056	0.298617	0.00334219	0.800503	0.972161	0.298617	0.456892
Clair+SNVoter	Colo829BL	755	3638416	987050	28116	8632381	2397773	0.291611	0.00324646	0.798603	0.972304	0.291611	0.44866
Clair+SNVoter	Colo829BL	760	3638416	963246	27258	8633239	2421577	0.284578	0.00314739	0.796698	0.972481	0.284578	0.440308
Clair+SNVoter	Colo829BL	765	3638416	939407	26452	8634045	2445416	0.277535	0.00305433	0.794786	0.972613	0.277535	0.431844
Clair+SNVoter	Colo829BL	770	3638416	915210	25607	8634890	2469613	0.270386	0.00295676	0.792847	0.972782	0.270386	0.423156
Clair+SNVoter	Colo829BL	775	3638416	890728	24804	8635693	2494095	0.263153	0.00286404	0.790882	0.972908	0.263153	0.414258
Clair+SNVoter	Colo829BL	780	3638416	866055	24055	8636442	2518768	0.255864	0.00277755	0.788895	0.972975	0.255864	0.405178
Clair+SNVoter	Colo829BL	785	3638416	841557	23238	8637259	2543266	0.248627	0.00268322	0.786929	0.973129	0.248627	0.396062
Clair+SNVoter	Colo829BL	790	3638416	816198	22487	8638010	2568625	0.241135	0.0025965	0.784886	0.973188	0.241135	0.386502
Clair+SNVoter	Colo829BL	795	3638416	790918	21773	8638724	2593905	0.233666	0.00251406	0.782847	0.973209	0.233666	0.376851
Clair+SNVoter	Colo829BL	800	3638416	765427	21005	8639492	2619396	0.226135	0.00242538	0.780794	0.973291	0.226135	0.367001
Clair+SNVoter	Colo829BL	805	3638416	739973	20259	8640238	2644850	0.218615	0.00233924	0.778743	0.973352	0.218615	0.357039
Clair+SNVoter	Colo829BL	810	3638416	714010	19498	8640999	2670813	0.210945	0.00225137	0.776651	0.973418	0.210945	0.346747
Clair+SNVoter	Colo829BL	815	3638416	687893	18723	8641774	2696930	0.203229	0.00216189	0.774547	0.973503	0.203229	0.33626
Clair+SNVoter	Colo829BL	820	3638416	661501	17986	8642511	2723322	0.195431	0.00207679	0.772417	0.97353	0.195431	0.325517
Clair+SNVoter	Colo829BL	825	3638416	635379	17227	8643270	2749444	0.187714	0.00198915	0.770312	0.973603	0.187714	0.314744
Clair+SNVoter	Colo829BL	830	3638416	608704	16494	8644003	2776119	0.179833	0.00190451	0.768158	0.973618	0.179833	0.303591
Clair+SNVoter	Colo829BL	835	3638416	582162	15748	8644749	2802661	0.171992	0.00181837	0.766016	0.973662	0.171992	0.292343
Clair+SNVoter	Colo829BL	840	3638416	555502	15058	8645439	2829321	0.164116	0.0017387	0.76386	0.973608	0.164116	0.280884
Clair+SNVoter	Colo829BL	845	3638416	529090	14323	8646174	2855733	0.156312	0.00165383	0.761729	0.973643	0.156312	0.269378
Clair+SNVoter	Colo829BL	850	3638416	502298	13592	8646905	2882525	0.148397	0.00156942	0.759565	0.973653	0.148397	0.257542
Clair+SNVoter	Colo829BL	855	3638416	475535	12883	8647614	2909288	0.14049	0.00148756	0.757402	0.973623	0.14049	0.245549
Clair+SNVoter	Colo829BL	860	3638416	448950	12175	8648322	2935873	0.132636	0.00140581	0.755254	0.973597	0.132636	0.233466
Clair+SNVoter	Colo829BL	865	3638416	422396	11487	8649010	2962427	0.124791	0.00132637	0.753106	0.973525	0.124791	0.221225
Clair+SNVoter	Colo829BL	870	3638416	396097	10827	8649670	2988726	0.117021	0.00125016	0.750978	0.973393	0.117021	0.208926
Clair+SNVoter	Colo829BL	875	3638416	370328	10176	8650321	3014495	0.109408	0.00117499	0.748892	0.973257	0.109408	0.196704
Clair+SNVoter	Colo829BL	880	3638416	344760	9524	8650973	3040063	0.101855	0.00109971	0.746824	0.973118	0.101855	0.184408
Clair+SNVoter	Colo829BL	885	3638416	319855	8877	8651620	3064968	0.0944968	0.001025	0.74481	0.972996	0.0944968	0.172264
Clair+SNVoter	Colo829BL	890	3638416	295240	8241	8652256	3089583	0.0872246	0.000951562	0.742819	0.972845	0.0872246	0.160095
Clair+SNVoter	Colo829BL	895	3638416	271321	7659	8652838	3113502	0.0801581	0.00088436	0.740882	0.972546	0.0801581	0.148109
Clair+SNVoter	Colo829BL	900	3638416	248051	7128	8653369	3136772	0.0732833	0.000823047	0.738994	0.972067	0.0732833	0.136292
Clair+SNVoter	Colo829BL	905	3638416	225838	6574	8653923	3158985	0.0667208	0.000759079	0.737196	0.971714	0.0667208	0.124868
Clair+SNVoter	Colo829BL	910	3638416	205148	5997	8654500	3179675	0.0606082	0.000692454	0.735526	0.971598	0.0606082	0.114099
Clair+SNVoter	Colo829BL	915	3638416	185455	5506	8654991	3199368	0.0547902	0.00063576	0.733932	0.971167	0.0547902	0.103728
Clair+SNVoter	Colo829BL	920	3638416	166927	5004	8655493	3217896	0.0493163	0.000577796	0.732436	0.970895	0.0493163	0.0938648
Clair+SNVoter	Colo829BL	925	3638416	149062	4548	8655949	3235761	0.0440383	0.000525143	0.73099	0.970393	0.0440383	0.0842531
Clair+SNVoter	Colo829BL	930	3638416	132772	4099	8656398	3252051	0.0392257	0.000473298	0.729675	0.970052	0.0392257	0.0754023
Clair+SNVoter	Colo829BL	935	3638416	117708	3679	8656818	3267115	0.0347752	0.000424802	0.728459	0.969692	0.0347752	0.0671426
Clair+SNVoter	Colo829BL	940	3638416	103842	3272	8657225	3280981	0.0306787	0.000377807	0.727342	0.969453	0.0306787	0.0594753
Clair+SNVoter	Colo829BL	945	3638416	91208	2891	8657606	3293615	0.0269462	0.000333815	0.726325	0.969277	0.0269462	0.0524346
Clair+SNVoter	Colo829BL	950	3638416	79555	2543	8657954	3305268	0.0235034	0.000293632	0.725386	0.969025	0.0235034	0.0458937
Clair+SNVoter	Colo829BL	955	3638416	68774	2215	8658282	3316049	0.0203183	0.000255759	0.724518	0.968798	0.0203183	0.0398019
Clair+SNVoter	Colo829BL	960	3638416	58907	1925	8658572	3325916	0.0174033	0.000222274	0.723723	0.968355	0.0174033	0.034192
Clair+SNVoter	Colo829BL	965	3638416	50080	1645	8658852	3334743	0.0147955	0.000189943	0.723014	0.968197	0.0147955	0.0291455
Clair+SNVoter	Colo829BL	970	3638416	42058	1378	8659119	3342765	0.0124255	0.000159113	0.72237	0.968275	0.0124255	0.0245361
Clair+SNVoter	Colo829BL	975	3638416	34556	1171	8659326	3350267	0.0102091	0.000135212	0.721764	0.967224	0.0102091	0.0202049
Clair+SNVoter	Colo829BL	980	3638416	28139	992	8659505	3356684	0.00831329	0.000114543	0.721246	0.965947	0.00831329	0.0164847
Clair+SNVoter	Colo829BL	985	3638416	22442	814	8659683	3362381	0.00663018	9.399e-05	0.720788	0.964998	0.00663018	0.0131699
Clair+SNVoter	Colo829BL	990	3638416	17634	664	8659833	3367189	0.00520973	7.667e-05	0.720402	0.963712	0.00520973	0.0103634
Clair+SNVoter	Colo829BL	995	3638416	13611	528	8659969	3371212	0.00402119	6.09665e-05	0.720079	0.962656	0.00402119	0.00800892
Clair+SNVoter	Colo829BL	1000	3638416	10133	414	8660083	3374690	0.00299366	4.78033e-05	0.7198	0.960747	0.00299366	0.00596872
Clair+SNVoter	Colo829BL	1005	3638416	7444	331	8660166	3377379	0.00219923	3.82195e-05	0.719583	0.957428	0.00219923	0.00438838
Clair+SNVoter	Colo829BL	1010	3638416	5442	259	8660238	3379381	0.00160777	2.99059e-05	0.719423	0.954569	0.00160777	0.00321012
Clair+SNVoter	Colo829BL	1015	3638416	3947	193	8660304	3380876	0.00116609	2.22851e-05	0.719304	0.953382	0.00116609	0.00232933
Clair+SNVoter	Colo829BL	1020	3638416	2661	133	8660364	3382162	0.000786156	1.53571e-05	0.719203	0.952398	0.000786156	0.00157102
Clair+SNVoter	Colo829BL	1025	3638416	1804	105	8660392	3383019	0.000532967	1.2124e-05	0.719134	0.944997	0.000532967	0.00106533
Clair+SNVoter	Colo829BL	1030	3638416	1208	78	8660419	3383615	0.000356887	9.00641e-06	0.719086	0.939347	0.000356887	0.000713503
Clair+SNVoter	Colo829BL	1035	3638416	749	51	8660446	3384074	0.000221282	5.88881e-06	0.719051	0.93625	0.000221282	0.000442459
Clair+SNVoter	Colo829BL	1040	3638416	467	34	8660463	3384356	0.000137969	3.92587e-06	0.719029	0.932136	0.000137969	0.000275897
Clair+SNVoter	Colo829BL	1045	3638416	311	25	8660472	3384512	9.18807e-05	2.88667e-06	0.719016	0.925595	9.18807e-05	0.000183743
Clair+SNVoter	Colo829BL	1050	3638416	176	19	8660478	3384647	5.19968e-05	2.19387e-06	0.719006	0.902564	5.19968e-05	0.000103988
Clair+SNVoter	Colo829BL	1055	3638416	103	17	8660480	3384720	3.043e-05	1.96294e-06	0.719	0.858333	3.043e-05	6.08577e-05
Clair+SNVoter	Colo829BL	1060	3638416	65	14	8660483	3384758	1.92034e-05	1.61654e-06	0.718997	0.822785	1.92034e-05	3.84058e-05
Clair+SNVoter	Colo829BL	1065	3638416	45	10	8660487	3384778	1.32946e-05	1.15467e-06	0.718996	0.818182	1.32946e-05	2.65888e-05
Clair+SNVoter	Colo829BL	1070	3638416	28	10	8660487	3384795	8.27222e-06	1.15467e-06	0.718994	0.736842	8.27222e-06	1.65443e-05
Clair+SNVoter	Colo829BL	1075	3638416	17	10	8660487	3384806	5.02242e-06	1.15467e-06	0.718993	0.62963	5.02242e-06	1.00448e-05
Clair+SNVoter	Colo829BL	1080	3638416	11	7	8660490	3384812	3.2498e-06	8.08268e-07	0.718993	0.611111	3.2498e-06	6.49957e-06
Clair+SNVoter	Colo829BL	1085	3638416	8	6	8660491	3384815	2.36349e-06	6.92801e-07	0.718993	0.571429	2.36349e-06	4.72696e-06
Clair+SNVoter	Colo829BL	1090	3638416	6	6	8660491	3384817	1.77262e-06	6.92801e-07	0.718993	0.5	1.77262e-06	3.54522e-06
Clair+SNVoter	Colo829BL	1095	3638416	5	4	8660493	3384818	1.47718e-06	4.61867e-07	0.718993	0.555556	1.47718e-06	2.95436e-06
Clair+SNVoter	Colo829BL	1100	3638416	4	2	8660495	3384819	1.18175e-06	2.30934e-07	0.718993	0.666667	1.18175e-06	2.36349e-06
Clair+SNVoter	Colo829BL	1105	3638416	2	1	8660496	3384821	5.90873e-07	1.15467e-07	0.718993	0.666667	5.90873e-07	1.18174e-06
Clair+SNVoter	Colo829BL	1110	3638416	2	1	8660496	3384821	5.90873e-07	1.15467e-07	0.718993	0.666667	5.90873e-07	1.18174e-06
Clair+SNVoter	Colo829BL	1115	3638416	1	1	8660496	3384822	2.95436e-07	1.15467e-07	0.718993	0.5	2.95436e-07	5.90872e-07
Clair+SNVoter	Colo829BL	1120	3638416	1	1	8660496	3384822	2.95436e-07	1.15467e-07	0.718993	0.5	2.95436e-07	5.90872e-07
Clair+SNVoter	Colo829BL	1125	3638416	1	1	8660496	3384822	2.95436e-07	1.15467e-07	0.718993	0.5	2.95436e-07	5.90872e-07
Clair+SNVoter	Colo829BL	1130	3638416	1	0	8660497	3384822	2.95436e-07	0	0.718993	1	2.95436e-07	5.90873e-07
Clair+SNVoter	Colo829BL	1135	3638416	1	0	8660497	3384822	2.95436e-07	0	0.718993	1	2.95436e-07	5.90873e-07
Clair+SNVoter	Colo829BL	1140	3638416	1	0	8660497	3384822	2.95436e-07	0	0.718993	1	2.95436e-07	5.90873e-07
Clair+SNVoter	Colo829BL	1145	3638416	1	0	8660497	3384822	2.95436e-07	0	0.718993	1	2.95436e-07	5.90873e-07
Clair+SNVoter	Colo829BL	1150	3638416	1	0	8660497	3384822	2.95436e-07	0	0.718993	1	2.95436e-07	5.90873e-07
Clair+SNVoter	Colo829BL	1155	3638416	1	0	8660497	3384822	2.95436e-07	0	0.718993	1	2.95436e-07	5.90873e-07
Clair	NA19240_Run0	0	3973249	3679674	11226949	0	0	1	1	0.246848	0.246848	1	0.395956
Clair	NA19240_Run0	5	3973249	3679674	11226898	51	0	1	0.999995	0.246852	0.246849	1	0.395957
Clair	NA19240_Run0	10	3973249	3679671	11226860	89	3	0.999999	0.999992	0.246854	0.24685	0.999999	0.395957
Clair	NA19240_Run0	15	3973249	3679669	11226814	135	5	0.999999	0.999988	0.246857	0.24685	0.999999	0.395958
Clair	NA19240_Run0	20	3973249	3679663	11226722	227	11	0.999997	0.99998	0.246863	0.246851	0.999997	0.395959
Clair	NA19240_Run0	25	3973249	3679657	11226554	395	17	0.999995	0.999965	0.246874	0.246854	0.999995	0.395963
Clair	NA19240_Run0	30	3973249	3679647	11226265	684	27	0.999993	0.999939	0.246892	0.246858	0.999993	0.395968
Clair	NA19240_Run0	35	3973249	3679631	11225829	1120	43	0.999988	0.9999	0.246921	0.246865	0.999988	0.395976
Clair	NA19240_Run0	40	3973249	3679614	11225212	1737	60	0.999984	0.999845	0.246961	0.246874	0.999984	0.395987
Clair	NA19240_Run0	45	3973249	3679590	11224302	2647	84	0.999977	0.999764	0.24702	0.246888	0.999977	0.396005
Clair	NA19240_Run0	50	3973249	3679557	11223105	3844	117	0.999968	0.999658	0.247098	0.246906	0.999968	0.396027
Clair	NA19240_Run0	55	3973249	3679530	11221439	5510	144	0.999961	0.999509	0.247208	0.246932	0.999961	0.396061
Clair	NA19240_Run0	60	3973249	3679479	11219269	7680	195	0.999947	0.999316	0.24735	0.246966	0.999947	0.396102
Clair	NA19240_Run0	65	3973249	3679415	11216326	10623	259	0.99993	0.999054	0.247544	0.247011	0.99993	0.39616
Clair	NA19240_Run0	70	3973249	3679352	11212219	14730	322	0.999912	0.998688	0.247815	0.247076	0.999912	0.396242
Clair	NA19240_Run0	75	3973249	3679256	11206571	20378	418	0.999886	0.998185	0.248187	0.247165	0.999886	0.396354
Clair	NA19240_Run0	80	3973249	3679140	11199042	27907	534	0.999855	0.997514	0.248685	0.247284	0.999855	0.396505
Clair	NA19240_Run0	85	3973249	3678990	11188782	38167	684	0.999814	0.9966	0.249363	0.247447	0.999814	0.396711
Clair	NA19240_Run0	90	3973249	3678729	11173810	53139	945	0.999743	0.995267	0.25035	0.247684	0.999743	0.397009
Clair	NA19240_Run0	95	3973249	3678327	11151255	75694	1347	0.999634	0.993258	0.251836	0.24804	0.999634	0.397458
Clair	NA19240_Run0	100	3973249	3677534	11117153	109796	2140	0.999418	0.99022	0.25407	0.248571	0.999418	0.398123
Clair	NA19240_Run0	105	3973249	3676230	11063879	163070	3444	0.999064	0.985475	0.257557	0.249403	0.999064	0.399161
Clair	NA19240_Run0	110	3973249	3674165	10958394	268555	5509	0.998503	0.976079	0.264495	0.251095	0.998503	0.40128
Clair	NA19240_Run0	115	3973249	3671136	10779322	447627	8538	0.99768	0.960129	0.276304	0.25405	0.99768	0.404976
Clair	NA19240_Run0	120	3973249	3666835	10543139	683810	12839	0.996511	0.939092	0.29186	0.258047	0.996511	0.409939
Clair	NA19240_Run0	125	3973249	3661429	10277760	949189	18245	0.995042	0.915454	0.3093	0.262672	0.995042	0.415626
Clair	NA19240_Run0	130	3973249	3655788	10003317	1223632	23886	0.993509	0.891009	0.327332	0.267645	0.993509	0.421689
Clair	NA19240_Run0	135	3973249	3650330	9739857	1487092	29344	0.992025	0.867543	0.34464	0.272612	0.992025	0.427693
Clair	NA19240_Run0	140	3973249	3644846	9485446	1741503	34828	0.990535	0.844882	0.361339	0.277591	0.990535	0.433653
Clair	NA19240_Run0	145	3973249	3639211	9242766	1984183	40463	0.989004	0.823266	0.377241	0.282504	0.989004	0.439474
Clair	NA19240_Run0	150	3973249	3633829	9007836	2219113	45845	0.987541	0.802341	0.39264	0.287449	0.987541	0.445286
Clair	NA19240_Run0	155	3973249	3628187	8781548	2445401	51487	0.986008	0.782185	0.407442	0.292366	0.986008	0.451003
Clair	NA19240_Run0	160	3973249	3622705	8563466	2663483	56969	0.984518	0.76276	0.421704	0.29728	0.984518	0.456667
Clair	NA19240_Run0	165	3973249	3617291	8352735	2874214	62383	0.983047	0.74399	0.435478	0.302196	0.983047	0.462282
Clair	NA19240_Run0	170	3973249	3611740	8148891	3078058	67934	0.981538	0.725833	0.44878	0.307104	0.981538	0.467833
Clair	NA19240_Run0	175	3973249	3606301	7950949	3276000	73373	0.98006	0.708202	0.461694	0.312038	0.98006	0.473363
Clair	NA19240_Run0	180	3973249	3600768	7759122	3467827	78906	0.978556	0.691116	0.474192	0.316972	0.978556	0.478839
Clair	NA19240_Run0	185	3973249	3595266	7572525	3654424	84408	0.977061	0.674495	0.48634	0.321932	0.977061	0.484294
Clair	NA19240_Run0	190	3973249	3589776	7392115	3834834	89898	0.975569	0.658426	0.498075	0.326881	0.975569	0.489685
Clair	NA19240_Run0	195	3973249	3584374	7215998	4010951	95300	0.974101	0.642739	0.509527	0.331875	0.974101	0.495078
Clair	NA19240_Run0	200	3973249	3578777	7045112	4181837	100897	0.97258	0.627518	0.520615	0.336861	0.97258	0.500404
Clair	NA19240_Run0	205	3973249	3573098	6879266	4347683	106576	0.971037	0.612746	0.53136	0.341846	0.971037	0.505673
Clair	NA19240_Run0	210	3973249	3567611	6718306	4508643	112063	0.969545	0.598409	0.54179	0.346844	0.969545	0.510914
Clair	NA19240_Run0	215	3973249	3562177	6560916	4666033	117497	0.968069	0.58439	0.551984	0.351886	0.968069	0.516154
Clair	NA19240_Run0	220	3973249	3556644	6408357	4818592	123030	0.966565	0.570801	0.561847	0.356914	0.966565	0.521323
Clair	NA19240_Run0	225	3973249	3551272	6260520	4966429	128402	0.965105	0.557633	0.571404	0.361939	0.965105	0.526447
Clair	NA19240_Run0	230	3973249	3545880	6116711	5110238	133794	0.96364	0.544824	0.580689	0.36697	0.96364	0.531526
Clair	NA19240_Run0	235	3973249	3540445	5976796	5250153	139229	0.962163	0.532362	0.589711	0.372003	0.962163	0.536556
Clair	NA19240_Run0	240	3973249	3535140	5840482	5386467	144534	0.960721	0.52022	0.5985	0.377057	0.960721	0.541564
Clair	NA19240_Run0	245	3973249	3529790	5708708	5518241	149884	0.959267	0.508483	0.606981	0.382074	0.959267	0.546484
Clair	NA19240_Run0	250	3973249	3524508	5581433	5645516	155166	0.957832	0.497146	0.615164	0.387056	0.957832	0.551324
Clair	NA19240_Run0	255	3973249	3519290	5457003	5769946	160384	0.956414	0.486063	0.623162	0.392065	0.956414	0.556147
Clair	NA19240_Run0	260	3973249	3514167	5337046	5889903	165507	0.955021	0.475378	0.630865	0.397027	0.955021	0.560881
Clair	NA19240_Run0	265	3973249	3508891	5220074	6006875	170783	0.953587	0.464959	0.638358	0.401982	0.953587	0.565556
Clair	NA19240_Run0	270	3973249	3503691	5106399	6120550	175983	0.952174	0.454834	0.645635	0.406928	0.952174	0.57018
Clair	NA19240_Run0	275	3973249	3498601	4996932	6230017	181073	0.950791	0.445084	0.652637	0.411817	0.950791	0.574709
Clair	NA19240_Run0	280	3973249	3493567	4890582	6336367	186107	0.949423	0.435611	0.659434	0.416687	0.949423	0.579181
Clair	NA19240_Run0	285	3973249	3488486	4787498	6439451	191188	0.948042	0.426429	0.666008	0.421519	0.948042	0.583571
Clair	NA19240_Run0	290	3973249	3483602	4687757	6539192	196072	0.946715	0.417545	0.672372	0.426319	0.946715	0.587898
Clair	NA19240_Run0	295	3973249	3478670	4590555	6636394	201004	0.945375	0.408887	0.678562	0.431103	0.945375	0.59217
Clair	NA19240_Run0	300	3973249	3473802	4497206	6729743	205872	0.944052	0.400572	0.684497	0.435805	0.944052	0.596326
Clair	NA19240_Run0	305	3973249	3469023	4406976	6819973	210651	0.942753	0.392535	0.69023	0.440455	0.942753	0.600402
Clair	NA19240_Run0	310	3973249	3464107	4319387	6907562	215567	0.941417	0.384734	0.695776	0.445058	0.941417	0.604389
Clair	NA19240_Run0	315	3973249	3459262	4234810	6992139	220412	0.9401	0.3772	0.701125	0.449601	0.9401	0.608289
Clair	NA19240_Run0	320	3973249	3454352	4152638	7074311	225322	0.938766	0.369881	0.706308	0.454102	0.938766	0.612112
Clair	NA19240_Run0	325	3973249	3449624	4074211	7152738	230050	0.937481	0.362896	0.711252	0.458493	0.937481	0.615811
Clair	NA19240_Run0	330	3973249	3444848	3997852	7229097	234826	0.936183	0.356094	0.716054	0.462849	0.936183	0.619445
Clair	NA19240_Run0	335	3973249	3439932	3924948	7302001	239742	0.934847	0.349601	0.720615	0.467072	0.934847	0.622919
Clair	NA19240_Run0	340	3973249	3435297	3853768	7373181	244377	0.933587	0.34326	0.725079	0.471295	0.933587	0.62638
Clair	NA19240_Run0	345	3973249	3430583	3785155	7441794	249091	0.932306	0.337149	0.729366	0.475431	0.932306	0.62973
Clair	NA19240_Run0	350	3973249	3425881	3718332	7508617	253793	0.931028	0.331197	0.733533	0.479532	0.931028	0.633022
Clair	NA19240_Run0	355	3973249	3421225	3654483	7572466	258449	0.929763	0.32551	0.737504	0.483517	0.929763	0.636188
Clair	NA19240_Run0	360	3973249	3416585	3593109	7633840	263089	0.928502	0.320043	0.74131	0.487409	0.928502	0.639249
Clair	NA19240_Run0	365	3973249	3411942	3533281	7693668	267732	0.92724	0.314714	0.745012	0.491265	0.92724	0.642254
Clair	NA19240_Run0	370	3973249	3407308	3475569	7751380	272366	0.925981	0.309574	0.748572	0.495041	0.925981	0.645168
Clair	NA19240_Run0	375	3973249	3402678	3419328	7807621	276996	0.924723	0.304564	0.752035	0.49878	0.924723	0.648025
Clair	NA19240_Run0	380	3973249	3398061	3365360	7861589	281613	0.923468	0.299757	0.755345	0.502417	0.923468	0.650777
Clair	NA19240_Run0	385	3973249	3393565	3313496	7913453	286109	0.922246	0.295138	0.758523	0.505969	0.922246	0.653442
Clair	NA19240_Run0	390	3973249	3389010	3262843	7964106	290664	0.921008	0.290626	0.761616	0.509484	0.921008	0.656052
Clair	NA19240_Run0	395	3973249	3384445	3213887	8013062	295229	0.919768	0.286265	0.764593	0.512924	0.919768	0.65858
Clair	NA19240_Run0	400	3973249	3379670	3166543	8060406	300004	0.91847	0.282048	0.767449	0.516279	0.91847	0.661003
Clair	NA19240_Run0	405	3973249	3375048	3120794	8106155	304626	0.917214	0.277973	0.770208	0.519571	0.917214	0.663366
Clair	NA19240_Run0	410	3973249	3370555	3076043	8150906	309119	0.915993	0.273987	0.772909	0.522842	0.915993	0.665705
Clair	NA19240_Run0	415	3973249	3365843	3033108	8193841	313831	0.914712	0.270163	0.775473	0.525999	0.914712	0.667917
Clair	NA19240_Run0	420	3973249	3361230	2991038	8235911	318444	0.913459	0.266416	0.777986	0.529139	0.913459	0.670106
Clair	NA19240_Run0	425	3973249	3356645	2950500	8276449	323029	0.912213	0.262805	0.780398	0.532197	0.912213	0.672215
Clair	NA19240_Run0	430	3973249	3352047	2910593	8316356	327627	0.910963	0.259251	0.782766	0.535245	0.910963	0.674299
Clair	NA19240_Run0	435	3973249	3347502	2872381	8354568	332172	0.909728	0.255847	0.785025	0.538194	0.909728	0.676293
Clair	NA19240_Run0	440	3973249	3342850	2835383	8391566	336824	0.908464	0.252552	0.787195	0.541069	0.908464	0.678207
Clair	NA19240_Run0	445	3973249	3338138	2798888	8428061	341536	0.907183	0.249301	0.789327	0.543934	0.907183	0.680094
Clair	NA19240_Run0	450	3973249	3333637	2763724	8463225	346037	0.90596	0.246169	0.791384	0.546734	0.90596	0.681932
Clair	NA19240_Run0	455	3973249	3329036	2729229	8497720	350638	0.904709	0.243096	0.793389	0.549503	0.904709	0.683725
Clair	NA19240_Run0	460	3973249	3324440	2695741	8531208	355234	0.90346	0.240113	0.795328	0.552216	0.90346	0.685462
Clair	NA19240_Run0	465	3973249	3319876	2663388	8563561	359798	0.90222	0.237232	0.797192	0.55486	0.90222	0.687136
Clair	NA19240_Run0	470	3973249	3315207	2631771	8595178	364467	0.900951	0.234416	0.799	0.557461	0.900951	0.688756
Clair	NA19240_Run0	475	3973249	3310601	2601030	8625919	369073	0.8997	0.231677	0.800753	0.560015	0.8997	0.690334
Clair	NA19240_Run0	480	3973249	3305788	2570996	8655953	373886	0.898392	0.229002	0.802445	0.562517	0.898392	0.691844
Clair	NA19240_Run0	485	3973249	3301033	2541379	8685570	378641	0.897099	0.226364	0.804113	0.565012	0.897099	0.693342
Clair	NA19240_Run0	490	3973249	3296427	2512401	8714548	383247	0.895848	0.223783	0.805748	0.567486	0.895848	0.694826
Clair	NA19240_Run0	495	3973249	3291696	2484202	8742747	387978	0.894562	0.221271	0.807322	0.569902	0.894562	0.696245
Clair	NA19240_Run0	500	3973249	3286908	2456448	8770501	392766	0.893261	0.218799	0.808863	0.572297	0.893261	0.697633
Clair	NA19240_Run0	505	3973249	3282137	2428987	8797962	397537	0.891964	0.216353	0.810385	0.574692	0.891964	0.699011
Clair	NA19240_Run0	510	3973249	3277312	2402443	8824506	402362	0.890653	0.213989	0.811842	0.577016	0.890653	0.700323
Clair	NA19240_Run0	515	3973249	3272585	2376551	8850398	407089	0.889368	0.211683	0.813262	0.579307	0.889368	0.701608
Clair	NA19240_Run0	520	3973249	3267717	2350966	8875983	411957	0.888045	0.209404	0.814651	0.581581	0.888045	0.702859
Clair	NA19240_Run0	525	3973249	3263041	2325817	8901132	416633	0.886774	0.207164	0.816025	0.583848	0.886774	0.704112
Clair	NA19240_Run0	530	3973249	3258186	2301133	8925816	421488	0.885455	0.204965	0.817355	0.586076	0.885455	0.705312
Clair	NA19240_Run0	535	3973249	3253283	2276991	8949958	426391	0.884123	0.202815	0.818646	0.588268	0.884123	0.706472
Clair	NA19240_Run0	540	3973249	3248438	2252988	8973961	431236	0.882806	0.200677	0.819931	0.590472	0.882806	0.707636
Clair	NA19240_Run0	545	3973249	3243500	2229614	8997335	436174	0.881464	0.198595	0.821168	0.592624	0.881464	0.708746
Clair	NA19240_Run0	550	3973249	3238591	2206809	9020140	441083	0.88013	0.196564	0.822368	0.594739	0.88013	0.709822
Clair	NA19240_Run0	555	3973249	3233644	2183873	9043076	446030	0.878785	0.194521	0.823575	0.596887	0.878785	0.71091
Clair	NA19240_Run0	560	3973249	3228793	2161370	9065579	450881	0.877467	0.192516	0.824759	0.599016	0.877467	0.711985
Clair	NA19240_Run0	565	3973249	3223888	2139339	9087610	455786	0.876134	0.190554	0.825908	0.60111	0.876134	0.713021
Clair	NA19240_Run0	570	3973249	3218821	2117406	9109543	460853	0.874757	0.1886	0.827039	0.603202	0.874757	0.714032
Clair	NA19240_Run0	575	3973249	3213760	2096047	9130902	465914	0.873382	0.186698	0.828133	0.60525	0.873382	0.715005
Clair	NA19240_Run0	580	3973249	3208746	2074767	9152182	470928	0.872019	0.184802	0.829224	0.607313	0.872019	0.715983
Clair	NA19240_Run0	585	3973249	3203658	2053854	9173095	476016	0.870636	0.18294	0.830286	0.609349	0.870636	0.716928
Clair	NA19240_Run0	590	3973249	3198583	2033290	9193659	481091	0.869257	0.181108	0.831325	0.611365	0.869257	0.717851
Clair	NA19240_Run0	595	3973249	3193510	2012788	9214161	486164	0.867879	0.179282	0.83236	0.613394	0.867879	0.718776
Clair	NA19240_Run0	600	3973249	3188260	1992556	9234393	491414	0.866452	0.17748	0.833365	0.615397	0.866452	0.719658
Clair	NA19240_Run0	605	3973249	3183131	1972771	9254178	496543	0.865058	0.175717	0.834348	0.617376	0.865058	0.720526
Clair	NA19240_Run0	610	3973249	3177877	1953455	9273494	501797	0.86363	0.173997	0.835291	0.619308	0.86363	0.721343
Clair	NA19240_Run0	615	3973249	3172765	1934114	9292835	506909	0.862241	0.172274	0.836246	0.621273	0.862241	0.722187
Clair	NA19240_Run0	620	3973249	3167599	1915193	9311756	512075	0.860837	0.170589	0.837168	0.623201	0.860837	0.722993
Clair	NA19240_Run0	625	3973249	3162429	1896266	9330683	517245	0.859432	0.168903	0.838091	0.625147	0.859432	0.723803
Clair	NA19240_Run0	630	3973249	3157189	1877664	9349285	522485	0.858008	0.167246	0.838988	0.627067	0.858008	0.724581
Clair	NA19240_Run0	635	3973249	3151853	1859432	9367517	527821	0.856558	0.165622	0.839853	0.628951	0.856558	0.725318
Clair	NA19240_Run0	640	3973249	3146551	1840921	9386028	533123	0.855117	0.163973	0.840739	0.630891	0.855117	0.726087
Clair	NA19240_Run0	645	3973249	3141293	1822951	9403998	538381	0.853688	0.162373	0.841592	0.632784	0.853688	0.726822
Clair	NA19240_Run0	650	3973249	3136059	1805123	9421826	543615	0.852265	0.160785	0.842437	0.634678	0.852265	0.727552
Clair	NA19240_Run0	655	3973249	3130698	1787528	9439421	548976	0.850809	0.159218	0.843257	0.63655	0.850809	0.728247
Clair	NA19240_Run0	660	3973249	3125302	1770087	9456862	554372	0.849342	0.157664	0.844065	0.638417	0.849342	0.728928
Clair	NA19240_Run0	665	3973249	3119910	1752747	9474202	559764	0.847877	0.15612	0.844867	0.640289	0.847877	0.729605
Clair	NA19240_Run0	670	3973249	3114273	1735705	9491244	565401	0.846345	0.154602	0.845632	0.642121	0.846345	0.730223
Clair	NA19240_Run0	675	3973249	3108652	1718675	9508274	571022	0.844817	0.153085	0.846397	0.64397	0.844817	0.730846
Clair	NA19240_Run0	680	3973249	3103061	1701809	9525140	576613	0.843298	0.151583	0.847154	0.645816	0.843298	0.731462
Clair	NA19240_Run0	685	3973249	3097290	1685286	9541663	582384	0.841729	0.150111	0.847875	0.64762	0.841729	0.732025
Clair	NA19240_Run0	690	3973249	3091551	1668885	9558064	588123	0.84017	0.14865	0.84859	0.649426	0.84017	0.732585
Clair	NA19240_Run0	695	3973249	3085724	1652437	9574512	593950	0.838586	0.147185	0.849303	0.651249	0.838586	0.73314
Clair	NA19240_Run0	700	3973249	3079732	1636186	9590763	599942	0.836958	0.145737	0.849991	0.65305	0.836958	0.733655
Clair	NA19240_Run0	705	3973249	3073502	1620215	9606734	606172	0.835265	0.144315	0.850644	0.654812	0.835265	0.734112
Clair	NA19240_Run0	710	3973249	3067196	1604089	9622860	612478	0.833551	0.142878	0.851303	0.656606	0.833551	0.734573
Clair	NA19240_Run0	715	3973249	3060683	1588225	9638724	618991	0.831781	0.141465	0.851931	0.658366	0.831781	0.734983
Clair	NA19240_Run0	720	3973249	3054004	1572712	9654237	625670	0.829966	0.140084	0.852523	0.66008	0.829966	0.735338
Clair	NA19240_Run0	725	3973249	3047161	1556769	9670180	632513	0.828106	0.138664	0.853134	0.661861	0.828106	0.735709
Clair	NA19240_Run0	730	3973249	3040093	1541052	9685897	639581	0.826185	0.137264	0.853714	0.66361	0.826185	0.736027
Clair	NA19240_Run0	735	3973249	3032551	1525030	9701919	647123	0.824136	0.135837	0.854283	0.665386	0.824136	0.736301
Clair	NA19240_Run0	740	3973249	3024591	1509462	9717487	655083	0.821973	0.13445	0.854793	0.667083	0.821973	0.736472
Clair	NA19240_Run0	745	3973249	3016181	1493809	9733140	663493	0.819687	0.133056	0.855279	0.668778	0.819687	0.736582
Clair	NA19240_Run0	750	3973249	3007225	1478003	9748946	672449	0.817253	0.131648	0.855738	0.670473	0.817253	0.736622
Clair	NA19240_Run0	755	3973249	2997917	1462313	9764636	681757	0.814724	0.13025	0.856167	0.672144	0.814724	0.736598
Clair	NA19240_Run0	760	3973249	2987791	1446306	9780643	691883	0.811972	0.128824	0.856561	0.673822	0.811972	0.736474
Clair	NA19240_Run0	765	3973249	2977138	1430526	9796423	702536	0.809077	0.127419	0.856905	0.675446	0.809077	0.736247
Clair	NA19240_Run0	770	3973249	2965807	1414469	9812480	713867	0.805997	0.125989	0.857222	0.677082	0.805997	0.735937
Clair	NA19240_Run0	775	3973249	2953704	1398177	9828772	725970	0.802708	0.124538	0.857503	0.678719	0.802708	0.735525
Clair	NA19240_Run0	780	3973249	2940594	1381712	9845237	739080	0.799145	0.123071	0.857728	0.68033	0.799145	0.734967
Clair	NA19240_Run0	785	3973249	2926682	1365324	9861625	752992	0.795364	0.121611	0.857894	0.681891	0.795364	0.73427
Clair	NA19240_Run0	790	3973249	2911923	1348723	9878226	767751	0.791354	0.120133	0.858018	0.683446	0.791354	0.733452
Clair	NA19240_Run0	795	3973249	2896397	1332108	9894841	783277	0.787134	0.118653	0.858091	0.68497	0.787134	0.732507
Clair	NA19240_Run0	800	3973249	2879910	1315352	9911597	799764	0.782654	0.11716	0.858109	0.686467	0.782654	0.731412
Clair	NA19240_Run0	805	3973249	2863128	1298160	9928789	816546	0.778093	0.115629	0.858136	0.688039	0.778093	0.7303
Clair	NA19240_Run0	810	3973249	2845481	1280747	9946202	834193	0.773297	0.114078	0.858121	0.689608	0.773297	0.729059
Clair	NA19240_Run0	815	3973249	2827333	1263442	9963507	852341	0.768365	0.112537	0.858064	0.691148	0.768365	0.727714
Clair	NA19240_Run0	820	3973249	2808595	1245820	9981129	871079	0.763273	0.110967	0.857989	0.692725	0.763273	0.72629
Clair	NA19240_Run0	825	3973249	2789483	1228262	9998687	890191	0.758079	0.109403	0.857885	0.694291	0.758079	0.724784
Clair	NA19240_Run0	830	3973249	2769800	1210633	10016316	909874	0.75273	0.107833	0.857747	0.695854	0.75273	0.723175
Clair	NA19240_Run0	835	3973249	2749811	1192765	10034184	929863	0.747297	0.106241	0.857605	0.697466	0.747297	0.721522
Clair	NA19240_Run0	840	3973249	2729082	1175117	10051832	950592	0.741664	0.104669	0.857398	0.699012	0.741664	0.719707
Clair	NA19240_Run0	845	3973249	2708029	1157170	10069779	971645	0.735943	0.103071	0.85719	0.700618	0.735943	0.717846
Clair	NA19240_Run0	850	3973249	2686324	1139063	10087886	993350	0.730044	0.101458	0.856949	0.702236	0.730044	0.71587
Clair	NA19240_Run0	855	3973249	2663820	1120863	10106086	1015854	0.723928	0.0998368	0.85666	0.703842	0.723928	0.713744
Clair	NA19240_Run0	860	3973249	2640811	1102899	10124050	1038863	0.717675	0.0982368	0.856321	0.705399	0.717675	0.711484
Clair	NA19240_Run0	865	3973249	2617099	1084760	10142189	1062575	0.711231	0.0966211	0.855948	0.706969	0.711231	0.709094
Clair	NA19240_Run0	870	3973249	2592650	1066386	10160563	1087024	0.704587	0.0949845	0.85554	0.708561	0.704587	0.706568
Clair	NA19240_Run0	875	3973249	2567151	1048131	10178818	1112523	0.697657	0.0933585	0.855054	0.710083	0.697657	0.703815
Clair	NA19240_Run0	880	3973249	2540747	1029666	10197283	1138927	0.690482	0.0917138	0.854522	0.711612	0.690482	0.700887
Clair	NA19240_Run0	885	3973249	2513932	1010972	10215977	1165742	0.683194	0.0900487	0.853977	0.713192	0.683194	0.697871
Clair	NA19240_Run0	890	3973249	2485752	992028	10234921	1193922	0.675536	0.0883613	0.853357	0.714753	0.675536	0.694591
Clair	NA19240_Run0	895	3973249	2456321	973024	10253925	1223353	0.667538	0.0866686	0.852658	0.716265	0.667538	0.691044
Clair	NA19240_Run0	900	3973249	2426016	953854	10273095	1253658	0.659302	0.0849611	0.851911	0.717784	0.659302	0.687301
Clair	NA19240_Run0	905	3973249	2394310	934703	10292246	1285364	0.650685	0.0832553	0.851068	0.719225	0.650685	0.683241
Clair	NA19240_Run0	910	3973249	2361912	915122	10311827	1317762	0.641881	0.0815112	0.850209	0.720747	0.641881	0.679032
Clair	NA19240_Run0	915	3973249	2327995	895386	10331563	1351679	0.632663	0.0797533	0.849257	0.722221	0.632663	0.674483
Clair	NA19240_Run0	920	3973249	2292506	875182	10351767	1387168	0.623019	0.0779537	0.848232	0.723716	0.623019	0.669603
Clair	NA19240_Run0	925	3973249	2255879	854653	10372296	1423795	0.613065	0.0761251	0.847152	0.725239	0.613065	0.664451
Clair	NA19240_Run0	930	3973249	2218203	833950	10392999	1461471	0.602826	0.0742811	0.846013	0.726767	0.602826	0.65902
Clair	NA19240_Run0	935	3973249	2178713	812948	10414001	1500961	0.592094	0.0724104	0.844773	0.728262	0.592094	0.653157
Clair	NA19240_Run0	940	3973249	2138156	791816	10435133	1541518	0.581072	0.0705282	0.84347	0.729753	0.581072	0.64698
Clair	NA19240_Run0	945	3973249	2095932	770359	10456590	1583742	0.569597	0.0686169	0.842077	0.731235	0.569597	0.640374
Clair	NA19240_Run0	950	3973249	2051623	748532	10478417	1628051	0.557556	0.0666728	0.840569	0.732682	0.557556	0.633234
Clair	NA19240_Run0	955	3973249	2005824	726445	10500504	1673850	0.545109	0.0647055	0.838978	0.734124	0.545109	0.625652
Clair	NA19240_Run0	960	3973249	1957786	703943	10523006	1721888	0.532054	0.0627012	0.837265	0.735532	0.532054	0.617461
Clair	NA19240_Run0	965	3973249	1907662	681229	10545720	1772012	0.518432	0.060678	0.835426	0.736865	0.518432	0.608644
Clair	NA19240_Run0	970	3973249	1855440	658400	10568549	1824234	0.50424	0.0586446	0.833454	0.73809	0.50424	0.599156
Clair	NA19240_Run0	975	3973249	1800591	635052	10591897	1879083	0.489334	0.056565	0.831341	0.739267	0.489334	0.588879
Clair	NA19240_Run0	980	3973249	1743723	611631	10615318	1935951	0.47388	0.0544788	0.829097	0.740323	0.47388	0.577867
Clair	NA19240_Run0	985	3973249	1684617	587802	10639147	1995057	0.457817	0.0523563	0.826731	0.741332	0.457817	0.566059
Clair	NA19240_Run0	990	3973249	1622758	563244	10663705	2056916	0.441006	0.0501689	0.824228	0.742341	0.441006	0.553306
Clair	NA19240_Run0	995	3973249	1558322	538581	10688368	2121352	0.423495	0.0479722	0.82156	0.743154	0.423495	0.539531
Clair	NA19240_Run0	1000	3973249	1491488	514121	10712828	2188186	0.405332	0.0457935	0.818718	0.743658	0.405332	0.524684
Clair	NA19240_Run0	1005	3973249	1422558	489745	10737204	2257116	0.386599	0.0436223	0.815729	0.743898	0.386599	0.508785
Clair	NA19240_Run0	1010	3973249	1351992	465225	10761724	2327682	0.367422	0.0414382	0.81264	0.74399	0.367422	0.491912
Clair	NA19240_Run0	1015	3973249	1279300	440940	10786009	2400374	0.347667	0.0392751	0.809393	0.743675	0.347667	0.473822
Clair	NA19240_Run0	1020	3973249	1205219	416905	10810044	2474455	0.327534	0.0371343	0.806035	0.742988	0.327534	0.454645
Clair	NA19240_Run0	1025	3973249	1130533	393084	10833865	2549141	0.307237	0.0350125	0.802623	0.742006	0.307237	0.434545
Clair	NA19240_Run0	1030	3973249	1055422	369438	10857511	2624252	0.286825	0.0329064	0.79917	0.74072	0.286825	0.413523
Clair	NA19240_Run0	1035	3973249	980274	346296	10880653	2699400	0.266402	0.0308451	0.795682	0.738954	0.266402	0.391621
Clair	NA19240_Run0	1040	3973249	906517	324348	10902601	2773157	0.246358	0.0288901	0.792206	0.736488	0.246358	0.369213
Clair	NA19240_Run0	1045	3973249	834831	302702	10924247	2844843	0.226876	0.0269621	0.788849	0.733896	0.226876	0.346604
Clair	NA19240_Run0	1050	3973249	764886	281831	10945118	2914788	0.207868	0.0251031	0.785557	0.730748	0.207868	0.323666
Clair	NA19240_Run0	1055	3973249	697285	262317	10964632	2982389	0.189496	0.0233649	0.782331	0.72664	0.189496	0.300601
Clair	NA19240_Run0	1060	3973249	633573	243350	10983599	3046101	0.172182	0.0216755	0.77933	0.722496	0.172182	0.27809
Clair	NA19240_Run0	1065	3973249	572718	225338	11001611	3106956	0.155644	0.0200712	0.776455	0.717641	0.155644	0.255807
Clair	NA19240_Run0	1070	3973249	515254	208422	11018527	3164420	0.140027	0.0185644	0.773735	0.711995	0.140027	0.234028
Clair	NA19240_Run0	1075	3973249	461664	192481	11034468	3218010	0.125463	0.0171446	0.77121	0.705752	0.125463	0.213052
Clair	NA19240_Run0	1080	3973249	411669	177407	11049542	3268005	0.111876	0.0158019	0.768867	0.698839	0.111876	0.192876
Clair	NA19240_Run0	1085	3973249	364873	163178	11063771	3314801	0.0991591	0.0145345	0.766682	0.690981	0.0991591	0.17343
Clair	NA19240_Run0	1090	3973249	321185	149985	11076964	3358489	0.0872863	0.0133594	0.764637	0.681675	0.0872863	0.154756
Clair	NA19240_Run0	1095	3973249	281014	137238	11089711	3398660	0.0763693	0.012224	0.762797	0.671877	0.0763693	0.137149
Clair	NA19240_Run0	1100	3973249	243767	125599	11101350	3435907	0.0662469	0.0111873	0.761079	0.659961	0.0662469	0.120407
Clair	NA19240_Run0	1105	3973249	209620	114640	11112309	3470054	0.056967	0.0102111	0.759523	0.646457	0.056967	0.104707
Clair	NA19240_Run0	1110	3973249	178598	104280	11122669	3501076	0.0485364	0.00928836	0.758137	0.631361	0.0485364	0.0901429
Clair	NA19240_Run0	1115	3973249	150844	94781	11132168	3528830	0.0409938	0.00844228	0.756913	0.614123	0.0409938	0.0768573
Clair	NA19240_Run0	1120	3973249	126209	85723	11141226	3553465	0.034299	0.00763547	0.755868	0.595516	0.034299	0.0648622
Clair	NA19240_Run0	1125	3973249	104500	77582	11149367	3575174	0.0283993	0.00691034	0.754958	0.573917	0.0283993	0.0541205
Clair	NA19240_Run0	1130	3973249	85745	69952	11156997	3593929	0.0233023	0.00623072	0.754211	0.550717	0.0233023	0.0447128
Clair	NA19240_Run0	1135	3973249	69797	62820	11164129	3609877	0.0189683	0.00559546	0.75362	0.526305	0.0189683	0.0366168
Clair	NA19240_Run0	1140	3973249	56492	56332	11170617	3623182	0.0153524	0.00501757	0.753162	0.500709	0.0153524	0.0297914
Clair	NA19240_Run0	1145	3973249	45155	50582	11176367	3634519	0.0122715	0.00450541	0.752788	0.471657	0.0122715	0.0239206
Clair	NA19240_Run0	1150	3973249	36096	45257	11181692	3643578	0.00980956	0.0040311	0.752537	0.443696	0.00980956	0.0191948
Clair	NA19240_Run0	1155	3973249	28811	40419	11186530	3650863	0.00782977	0.00360018	0.752373	0.416164	0.00782977	0.0153704
Clair	NA19240_Run0	1160	3973249	23166	36150	11190799	3656508	0.00629567	0.00321993	0.752281	0.390552	0.00629567	0.0123916
Clair	NA19240_Run0	1165	3973249	18729	32360	11194589	3660945	0.00508985	0.00288235	0.752237	0.366596	0.00508985	0.0100403
Clair	NA19240_Run0	1170	3973249	15182	28873	11198076	3664492	0.00412591	0.00257176	0.752233	0.344615	0.00412591	0.00815419
Clair	NA19240_Run0	1175	3973249	12351	25738	11201211	3667323	0.00335655	0.00229252	0.752254	0.324267	0.00335655	0.00664432
Clair	NA19240_Run0	1180	3973249	10142	22979	11203970	3669532	0.00275622	0.00204677	0.752291	0.306211	0.00275622	0.00546327
Clair	NA19240_Run0	1185	3973249	8485	20412	11206537	3671189	0.00230591	0.00181813	0.752352	0.293629	0.00230591	0.00457589
Clair	NA19240_Run0	1190	3973249	7175	18152	11208797	3672499	0.0019499	0.00161682	0.752415	0.283295	0.0019499	0.00387314
Clair	NA19240_Run0	1195	3973249	6100	16092	11210857	3673574	0.00165776	0.00143334	0.752481	0.274874	0.00165776	0.00329563
Clair	NA19240_Run0	1200	3973249	5280	14223	11212726	3674394	0.00143491	0.00126686	0.752552	0.270728	0.00143491	0.00285469
Clair	NA19240_Run0	1205	3973249	4599	12490	11214459	3675075	0.00124984	0.0011125	0.752622	0.26912	0.00124984	0.00248812
Clair	NA19240_Run0	1210	3973249	4028	10979	11215970	3675646	0.00109466	0.000977915	0.752685	0.268408	0.00109466	0.00218043
Clair	NA19240_Run0	1215	3973249	3513	9627	11217322	3676161	0.000954704	0.00085749	0.752742	0.267352	0.000954704	0.00190261
Clair	NA19240_Run0	1220	3973249	3063	8422	11218527	3676611	0.000832411	0.000750159	0.752792	0.266696	0.000832411	0.00165964
Clair	NA19240_Run0	1225	3973249	2673	7294	11219655	3677001	0.000726423	0.000649687	0.752842	0.268185	0.000726423	0.00144892
Clair	NA19240_Run0	1230	3973249	2376	6359	11220590	3677298	0.000645709	0.000566405	0.752885	0.272009	0.000645709	0.00128836
Clair	NA19240_Run0	1235	3973249	2083	5477	11221472	3677591	0.000566083	0.000487844	0.752924	0.275529	0.000566083	0.00112984
Clair	NA19240_Run0	1240	3973249	1847	4722	11222227	3677827	0.000501947	0.000420595	0.752959	0.281169	0.000501947	0.0010021
Clair	NA19240_Run0	1245	3973249	1617	4087	11222862	3678057	0.000439441	0.000364035	0.752986	0.283485	0.000439441	0.000877522
Clair	NA19240_Run0	1250	3973249	1455	3512	11223437	3678219	0.000395415	0.000312819	0.753014	0.292933	0.000395415	0.000789765
Clair	NA19240_Run0	1255	3973249	1278	2999	11223950	3678396	0.000347313	0.000267125	0.753036	0.298808	0.000347313	0.00069382
Clair	NA19240_Run0	1260	3973249	1108	2592	11224357	3678566	0.000301114	0.000230873	0.753052	0.299459	0.000301114	0.000601622
Clair	NA19240_Run0	1265	3973249	953	2196	11224753	3678721	0.00025899	0.000195601	0.753068	0.302636	0.00025899	0.000517538
Clair	NA19240_Run0	1270	3973249	846	1915	11225034	3678828	0.000229912	0.000170572	0.75308	0.306411	0.000229912	0.000459479
Clair	NA19240_Run0	1275	3973249	744	1605	11225344	3678930	0.000202192	0.00014296	0.753094	0.316731	0.000202192	0.000404126
Clair	NA19240_Run0	1280	3973249	635	1367	11225582	3679039	0.00017257	0.000121761	0.753103	0.317183	0.00017257	0.000344952
Clair	NA19240_Run0	1285	3973249	533	1157	11225792	3679141	0.00014485	0.000103056	0.75311	0.315385	0.00014485	0.000289567
Clair	NA19240_Run0	1290	3973249	454	983	11225966	3679220	0.00012338	8.76e-05	0.753116	0.315936	0.00012338	0.000246665
Clair	NA19240_Run0	1295	3973249	396	818	11226131	3679278	0.000107618	7.29e-05	0.753123	0.326194	0.000107618	0.000215165
Clair	NA19240_Run0	1300	3973249	333	689	11226260	3679341	9.05e-05	6.14e-05	0.753128	0.325832	9.05e-05	0.000180944
Clair	NA19240_Run0	1305	3973249	271	563	11226386	3679403	7.36e-05	5.01e-05	0.753132	0.32494	7.36e-05	0.000147262
Clair	NA19240_Run0	1310	3973249	228	479	11226470	3679446	6.2e-05	4.27e-05	0.753135	0.322489	6.2e-05	0.0001239
Clair	NA19240_Run0	1315	3973249	190	407	11226542	3679484	5.16e-05	3.63e-05	0.753137	0.318258	5.16e-05	0.000103253
Clair	NA19240_Run0	1320	3973249	166	331	11226618	3679508	4.51e-05	2.95e-05	0.753141	0.334004	4.51e-05	9.02e-05
Clair	NA19240_Run0	1325	3973249	142	287	11226662	3679532	3.86e-05	2.56e-05	0.753142	0.331002	3.86e-05	7.72e-05
Clair	NA19240_Run0	1330	3973249	121	235	11226714	3679553	3.29e-05	2.09e-05	0.753144	0.339888	3.29e-05	6.58e-05
Clair	NA19240_Run0	1335	3973249	98	195	11226754	3679576	2.66e-05	1.74e-05	0.753145	0.334471	2.66e-05	5.33e-05
Clair	NA19240_Run0	1340	3973249	84	159	11226790	3679590	2.28e-05	1.42e-05	0.753147	0.345679	2.28e-05	4.57e-05
Clair	NA19240_Run0	1345	3973249	73	128	11226821	3679601	1.98e-05	1.14e-05	0.753148	0.363184	1.98e-05	3.97e-05
Clair	NA19240_Run0	1350	3973249	61	96	11226853	3679613	1.66e-05	8.55e-06	0.753149	0.388535	1.66e-05	3.32e-05
Clair	NA19240_Run0	1355	3973249	45	80	11226869	3679629	1.22e-05	7.13e-06	0.753149	0.36	1.22e-05	2.45e-05
Clair	NA19240_Run0	1360	3973249	39	70	11226879	3679635	1.06e-05	6.23e-06	0.75315	0.357798	1.06e-05	2.12e-05
Clair	NA19240_Run0	1365	3973249	32	56	11226893	3679642	8.7e-06	4.99e-06	0.75315	0.363636	8.7e-06	1.74e-05
Clair	NA19240_Run0	1370	3973249	27	46	11226903	3679647	7.34e-06	4.1e-06	0.75315	0.369863	7.34e-06	1.47e-05
Clair	NA19240_Run0	1375	3973249	22	39	11226910	3679652	5.98e-06	3.47e-06	0.753151	0.360656	5.98e-06	1.2e-05
Clair	NA19240_Run0	1380	3973249	15	32	11226917	3679659	4.08e-06	2.85e-06	0.753151	0.319149	4.08e-06	8.15e-06
Clair	NA19240_Run0	1385	3973249	12	23	11226926	3679662	3.26e-06	2.05e-06	0.753151	0.342857	3.26e-06	6.52e-06
Clair	NA19240_Run0	1390	3973249	9	17	11226932	3679665	2.45e-06	1.51e-06	0.753151	0.346154	2.45e-06	4.89e-06
Clair	NA19240_Run0	1395	3973249	6	12	11226937	3679668	1.63e-06	1.07e-06	0.753151	0.333333	1.63e-06	3.26e-06
Clair	NA19240_Run0	1400	3973249	5	12	11226937	3679669	1.36e-06	1.07e-06	0.753151	0.294118	1.36e-06	2.72e-06
Clair	NA19240_Run0	1405	3973249	3	12	11226937	3679671	8.15e-07	1.07e-06	0.753151	0.2	8.15e-07	1.63e-06
Clair	NA19240_Run0	1410	3973249	3	10	11226939	3679671	8.15e-07	8.91e-07	0.753151	0.230769	8.15e-07	1.63e-06
Clair	NA19240_Run0	1415	3973249	3	8	11226941	3679671	8.15e-07	7.13e-07	0.753151	0.272727	8.15e-07	1.63e-06
Clair	NA19240_Run0	1420	3973249	3	7	11226942	3679671	8.15e-07	6.23e-07	0.753151	0.3	8.15e-07	1.63e-06
Clair	NA19240_Run0	1425	3973249	1	5	11226944	3679673	2.72e-07	4.45e-07	0.753151	0.166667	2.72e-07	5.44e-07
Clair	NA19240_Run0	1430	3973249	1	5	11226944	3679673	2.72e-07	4.45e-07	0.753151	0.166667	2.72e-07	5.44e-07
Clair	NA19240_Run0	1435	3973249	1	4	11226945	3679673	2.72e-07	3.56e-07	0.753152	0.2	2.72e-07	5.44e-07
Clair	NA19240_Run0	1440	3973249	1	3	11226946	3679673	2.72e-07	2.67e-07	0.753152	0.25	2.72e-07	5.44e-07
Clair	NA19240_Run0	1445	3973249	0	3	11226946	3679674	0	2.67e-07	0.753152	0	0	DivisionByZero
Clair	NA19240_Run0	1450	3973249	0	3	11226946	3679674	0	2.67e-07	0.753152	0	0	DivisionByZero
Clair	NA19240_Run0	1455	3973249	0	3	11226946	3679674	0	2.67e-07	0.753152	0	0	DivisionByZero
Clair	NA19240_Run0	1460	3973249	0	2	11226947	3679674	0	1.78e-07	0.753152	0	0	DivisionByZero
Clair	NA19240_Run0	1465	3973249	0	1	11226948	3679674	0	8.91e-08	0.753152	0	0	DivisionByZero
Clair	NA19240_Run0	1470	3973249	0	1	11226948	3679674	0	8.91e-08	0.753152	0	0	DivisionByZero
Clair	NA19240_Run0	1475	3973249	0	1	11226948	3679674	0	8.91e-08	0.753152	0	0	DivisionByZero
Clair	NA19240_Run0	1480	3973249	0	1	11226948	3679674	0	8.91e-08	0.753152	0	0	DivisionByZero
Clair	NA19240_Run0	1485	3973249	0	1	11226948	3679674	0	8.91e-08	0.753152	0	0	DivisionByZero
Clair	NA19240_Run0	1490	3973249	0	1	11226948	3679674	0	8.91e-08	0.753152	0	0	DivisionByZero
Clair	NA19240_Run0	1495	3973249	0	1	11226948	3679674	0	8.91e-08	0.753152	0	0	DivisionByZero
Clair	NA19240_Run0	1500	3973249	0	1	11226948	3679674	0	8.91e-08	0.753152	0	0	DivisionByZero
Clair	NA19240_Run0	1505	3973249	0	1	11226948	3679674	0	8.91e-08	0.753152	0	0	DivisionByZero
Clair	NA19240_Run0	1510	3973249	0	1	11226948	3679674	0	8.91e-08	0.753152	0	0	DivisionByZero
Clair	NA19240_Run0	1515	3973249	0	1	11226948	3679674	0	8.91e-08	0.753152	0	0	DivisionByZero
Clair	NA19240_Run0	1520	3973249	0	1	11226948	3679674	0	8.91e-08	0.753152	0	0	DivisionByZero
Clair	NA19240_Run0	1525	3973249	0	1	11226948	3679674	0	8.91e-08	0.753152	0	0	DivisionByZero
Clair	NA19240_Run0	1530	3973249	0	1	11226948	3679674	0	8.91e-08	0.753152	0	0	DivisionByZero
Clair	NA19240_Run0	1535	3973249	0	1	11226948	3679674	0	8.91e-08	0.753152	0	0	DivisionByZero
Clair	NA19240_Run0	1540	3973249	0	1	11226948	3679674	0	8.91e-08	0.753152	0	0	DivisionByZero
Clair+SNVoter	NA19240_Run0	0	3973249	3679674	11226948	0	0	1	1	0.246848	0.246848	1	0.395956
Clair+SNVoter	NA19240_Run0	5	3973249	3641413	6007806	5219142	38261	0.989602	0.535124	0.594404	0.377379	0.989602	0.546394
Clair+SNVoter	NA19240_Run0	10	3973249	3611994	4649740	6577208	67680	0.981607	0.414159	0.683535	0.437196	0.981607	0.604953
Clair+SNVoter	NA19240_Run0	15	3973249	3588352	3925440	7301508	91322	0.975182	0.349644	0.730538	0.477569	0.975182	0.641151
Clair+SNVoter	NA19240_Run0	20	3973249	3567751	3446239	7780709	111923	0.969583	0.306961	0.761303	0.508662	0.969583	0.667264
Clair+SNVoter	NA19240_Run0	25	3973249	3549616	3095711	8131237	130058	0.964655	0.275739	0.783602	0.534152	0.964655	0.687577
Clair+SNVoter	NA19240_Run0	30	3973249	3533026	2824736	8402212	146648	0.960146	0.251603	0.800667	0.555703	0.960146	0.70397
Clair+SNVoter	NA19240_Run0	35	3973249	3517276	2606203	8620745	162398	0.955866	0.232138	0.81427	0.574392	0.955866	0.717581
Clair+SNVoter	NA19240_Run0	40	3973249	3502442	2424293	8802655	177232	0.951835	0.215935	0.825479	0.590956	0.951835	0.729189
Clair+SNVoter	NA19240_Run0	45	3973249	3488146	2269662	8957286	191528	0.94795	0.202162	0.834893	0.605811	0.94795	0.739211
Clair+SNVoter	NA19240_Run0	50	3973249	3474217	2136271	9090677	205457	0.944164	0.190281	0.842907	0.619236	0.944164	0.747935
Clair+SNVoter	NA19240_Run0	55	3973249	3460684	2019478	9207470	218990	0.940487	0.179878	0.849834	0.631493	0.940487	0.755621
Clair+SNVoter	NA19240_Run0	60	3973249	3447354	1916109	9310839	232320	0.936864	0.170671	0.855874	0.642748	0.936864	0.762424
Clair+SNVoter	NA19240_Run0	65	3973249	3434316	1824095	9402853	245358	0.933321	0.162475	0.861172	0.653109	0.933321	0.768468
Clair+SNVoter	NA19240_Run0	70	3973249	3421146	1741818	9485130	258528	0.929742	0.155146	0.865808	0.662632	0.929742	0.773784
Clair+SNVoter	NA19240_Run0	75	3973249	3408041	1666774	9560174	271633	0.92618	0.148462	0.869963	0.67156	0.92618	0.778581
Clair+SNVoter	NA19240_Run0	80	3973249	3394622	1598886	9628062	285052	0.922533	0.142415	0.873617	0.679807	0.922533	0.782786
Clair+SNVoter	NA19240_Run0	85	3973249	3381023	1536721	9690227	298651	0.918838	0.136878	0.876875	0.687515	0.918838	0.786521
Clair+SNVoter	NA19240_Run0	90	3973249	3367076	1479786	9747162	312598	0.915047	0.131807	0.879759	0.694692	0.915047	0.789788
Clair+SNVoter	NA19240_Run0	95	3973249	3353024	1427043	9799905	326650	0.911229	0.127109	0.882355	0.70146	0.911229	0.792701
Clair+SNVoter	NA19240_Run0	100	3973249	3338985	1378701	9848247	340689	0.907413	0.122803	0.884656	0.707759	0.907413	0.795246
Clair+SNVoter	NA19240_Run0	105	3973249	3325095	1334171	9892777	354579	0.903638	0.118836	0.886711	0.713652	0.903638	0.797486
Clair+SNVoter	NA19240_Run0	110	3973249	3311333	1292758	9934190	368341	0.899898	0.115148	0.888566	0.719215	0.899898	0.799475
Clair+SNVoter	NA19240_Run0	115	3973249	3297907	1254204	9972744	381767	0.89625	0.111714	0.890252	0.724479	0.89625	0.801262
Clair+SNVoter	NA19240_Run0	120	3973249	3284517	1218372	10008576	395157	0.892611	0.108522	0.891758	0.729424	0.892611	0.802809
Clair+SNVoter	NA19240_Run0	125	3973249	3271366	1184774	10042174	408308	0.889037	0.105529	0.893129	0.734125	0.889037	0.804189
Clair+SNVoter	NA19240_Run0	130	3973249	3258380	1153109	10073839	421294	0.885508	0.102709	0.894382	0.738612	0.885508	0.805417
Clair+SNVoter	NA19240_Run0	135	3973249	3245634	1123453	10103495	434040	0.882044	0.100068	0.895517	0.742863	0.882044	0.806493
Clair+SNVoter	NA19240_Run0	140	3973249	3232883	1095627	10131321	446791	0.878579	0.097589	0.896528	0.746881	0.878579	0.807395
Clair+SNVoter	NA19240_Run0	145	3973249	3220340	1069167	10157781	459334	0.87517	0.0952322	0.897462	0.750748	0.87517	0.808198
Clair+SNVoter	NA19240_Run0	150	3973249	3207955	1044311	10182637	471719	0.871804	0.0930182	0.898298	0.754411	0.871804	0.80887
Clair+SNVoter	NA19240_Run0	155	3973249	3195779	1020853	10206095	483895	0.868495	0.0909288	0.899055	0.757898	0.868495	0.809436
Clair+SNVoter	NA19240_Run0	160	3973249	3183827	998319	10228629	495847	0.865247	0.0889217	0.899765	0.76129	0.865247	0.809947
Clair+SNVoter	NA19240_Run0	165	3973249	3172000	976999	10249949	507674	0.862033	0.0870227	0.900402	0.764522	0.862033	0.810354
Clair+SNVoter	NA19240_Run0	170	3973249	3160297	956846	10270102	519377	0.858852	0.0852276	0.900969	0.767595	0.858852	0.810663
Clair+SNVoter	NA19240_Run0	175	3973249	3148646	937362	10289586	531028	0.855686	0.0834921	0.901494	0.770592	0.855686	0.810913
Clair+SNVoter	NA19240_Run0	180	3973249	3137105	918830	10308118	542569	0.85255	0.0818415	0.901963	0.77346	0.85255	0.811082
Clair+SNVoter	NA19240_Run0	185	3973249	3125760	901085	10325863	553914	0.849467	0.0802609	0.902392	0.776231	0.849467	0.811199
Clair+SNVoter	NA19240_Run0	190	3973249	3114698	884143	10342805	564976	0.84646	0.0787519	0.902787	0.7789	0.84646	0.811276
Clair+SNVoter	NA19240_Run0	195	3973249	3103659	867976	10358972	576015	0.84346	0.0773118	0.903131	0.781456	0.84346	0.811275
Clair+SNVoter	NA19240_Run0	200	3973249	3092808	852283	10374665	586866	0.840511	0.075914	0.903456	0.783964	0.840511	0.811253
Clair+SNVoter	NA19240_Run0	205	3973249	3081864	837385	10389563	597810	0.837537	0.0745871	0.903721	0.78634	0.837537	0.811132
Clair+SNVoter	NA19240_Run0	210	3973249	3071170	823179	10403769	608504	0.834631	0.0733217	0.903957	0.788622	0.834631	0.810975
Clair+SNVoter	NA19240_Run0	215	3973249	3060334	809345	10417603	619340	0.831686	0.0720895	0.904158	0.79085	0.831686	0.810754
Clair+SNVoter	NA19240_Run0	220	3973249	3049537	796004	10430944	630137	0.828752	0.0709012	0.904328	0.793006	0.828752	0.810485
Clair+SNVoter	NA19240_Run0	225	3973249	3038824	783274	10443674	640850	0.825841	0.0697673	0.904464	0.795067	0.825841	0.810162
Clair+SNVoter	NA19240_Run0	230	3973249	3028227	770990	10455958	651447	0.822961	0.0686732	0.904577	0.797066	0.822961	0.809806
Clair+SNVoter	NA19240_Run0	235	3973249	3017722	759018	10467930	661952	0.820106	0.0676068	0.904675	0.799028	0.820106	0.80943
Clair+SNVoter	NA19240_Run0	240	3973249	3007261	747440	10479508	672413	0.817263	0.0665755	0.90475	0.800932	0.817263	0.809015
Clair+SNVoter	NA19240_Run0	245	3973249	2996775	736204	10490744	682899	0.814413	0.0655747	0.9048	0.802784	0.814413	0.808557
Clair+SNVoter	NA19240_Run0	250	3973249	2986563	725597	10501351	693111	0.811638	0.0646299	0.904827	0.804535	0.811638	0.808071
Clair+SNVoter	NA19240_Run0	255	3973249	2976456	715214	10511734	703218	0.808891	0.0637051	0.904846	0.806263	0.808891	0.807575
Clair+SNVoter	NA19240_Run0	260	3973249	2966220	705024	10521924	713454	0.806109	0.0627975	0.904842	0.80796	0.806109	0.807034
Clair+SNVoter	NA19240_Run0	265	3973249	2956004	695287	10531661	723670	0.803333	0.0619302	0.90481	0.809578	0.803333	0.806443
Clair+SNVoter	NA19240_Run0	270	3973249	2945776	685546	10541402	733898	0.800554	0.0610625	0.904778	0.811213	0.800554	0.805848
Clair+SNVoter	NA19240_Run0	275	3973249	2935499	676292	10550656	744175	0.797761	0.0602383	0.904709	0.812754	0.797761	0.805188
Clair+SNVoter	NA19240_Run0	280	3973249	2925473	667091	10559857	754201	0.795036	0.0594187	0.904654	0.814313	0.795036	0.804559
Clair+SNVoter	NA19240_Run0	285	3973249	2915333	658079	10568869	764341	0.79228	0.058616	0.904578	0.81584	0.79228	0.803888
Clair+SNVoter	NA19240_Run0	290	3973249	2905088	649569	10577379	774586	0.789496	0.057858	0.904462	0.817263	0.789496	0.803139
Clair+SNVoter	NA19240_Run0	295	3973249	2894729	641178	10585770	784945	0.786681	0.0571106	0.90433	0.818667	0.786681	0.802355
Clair+SNVoter	NA19240_Run0	300	3973249	2884292	632873	10594075	795382	0.783844	0.0563709	0.904187	0.820062	0.783844	0.801544
Clair+SNVoter	NA19240_Run0	305	3973249	2874090	624916	10602032	805584	0.781072	0.0556621	0.904036	0.821402	0.781072	0.800729
Clair+SNVoter	NA19240_Run0	310	3973249	2863930	616965	10609983	815744	0.778311	0.0549539	0.903888	0.822757	0.778311	0.799917
Clair+SNVoter	NA19240_Run0	315	3973249	2853600	609120	10617828	826074	0.775503	0.0542552	0.903721	0.824092	0.775503	0.79906
Clair+SNVoter	NA19240_Run0	320	3973249	2843273	601596	10625352	836401	0.772697	0.053585	0.903533	0.825365	0.772697	0.798163
Clair+SNVoter	NA19240_Run0	325	3973249	2832815	594208	10632740	846859	0.769855	0.0529269	0.903327	0.826611	0.769855	0.797224
Clair+SNVoter	NA19240_Run0	330	3973249	2822343	587051	10639897	857331	0.767009	0.0522895	0.903105	0.827814	0.767009	0.796252
Clair+SNVoter	NA19240_Run0	335	3973249	2811867	579830	10647118	867807	0.764162	0.0516463	0.902886	0.829044	0.764162	0.795282
Clair+SNVoter	NA19240_Run0	340	3973249	2801446	572827	10654121	878228	0.76133	0.0510225	0.902657	0.830237	0.76133	0.794292
Clair+SNVoter	NA19240_Run0	345	3973249	2790972	566089	10660859	888702	0.758483	0.0504223	0.902406	0.831374	0.758483	0.793258
Clair+SNVoter	NA19240_Run0	350	3973249	2780462	559381	10667567	899212	0.755627	0.0498248	0.902151	0.832513	0.755627	0.792209
Clair+SNVoter	NA19240_Run0	355	3973249	2769769	552813	10674135	909905	0.752721	0.0492398	0.901875	0.833619	0.752721	0.791108
Clair+SNVoter	NA19240_Run0	360	3973249	2758995	546357	10680591	920679	0.749793	0.0486648	0.901585	0.834705	0.749793	0.789974
Clair+SNVoter	NA19240_Run0	365	3973249	2748387	540031	10686917	931287	0.74691	0.0481013	0.901298	0.835778	0.74691	0.788849
Clair+SNVoter	NA19240_Run0	370	3973249	2737601	533689	10693259	942073	0.743979	0.0475364	0.901	0.836857	0.743979	0.78769
Clair+SNVoter	NA19240_Run0	375	3973249	2726779	527495	10699453	952895	0.741038	0.0469847	0.900689	0.837907	0.741038	0.786501
Clair+SNVoter	NA19240_Run0	380	3973249	2716203	521541	10705407	963471	0.738164	0.0464544	0.900379	0.838918	0.738164	0.785323
Clair+SNVoter	NA19240_Run0	385	3973249	2705278	515392	10711556	974396	0.735195	0.0459067	0.900059	0.839974	0.735195	0.784099
Clair+SNVoter	NA19240_Run0	390	3973249	2694405	509369	10717579	985269	0.73224	0.0453702	0.899733	0.84101	0.73224	0.782865
Clair+SNVoter	NA19240_Run0	395	3973249	2683359	503397	10723551	996315	0.729238	0.0448383	0.899393	0.842035	0.729238	0.781588
Clair+SNVoter	NA19240_Run0	400	3973249	2672256	497557	10729391	1007418	0.726221	0.0443181	0.89904	0.843033	0.726221	0.780279
Clair+SNVoter	NA19240_Run0	405	3973249	2661077	491883	10735065	1018597	0.723183	0.0438127	0.898671	0.843993	0.723183	0.778932
Clair+SNVoter	NA19240_Run0	410	3973249	2649886	486251	10740697	1029788	0.720142	0.0433111	0.898298	0.844952	0.720142	0.77757
Clair+SNVoter	NA19240_Run0	415	3973249	2638521	480819	10746129	1041153	0.717053	0.0428272	0.8979	0.845859	0.717053	0.776148
Clair+SNVoter	NA19240_Run0	420	3973249	2627227	475263	10751685	1052447	0.713984	0.0423323	0.897515	0.846812	0.713984	0.774746
Clair+SNVoter	NA19240_Run0	425	3973249	2615800	469930	10757018	1063874	0.710878	0.0418573	0.897106	0.847709	0.710878	0.773287
Clair+SNVoter	NA19240_Run0	430	3973249	2604206	464534	10762414	1075468	0.707727	0.0413767	0.89669	0.848624	0.707727	0.771798
Clair+SNVoter	NA19240_Run0	435	3973249	2592413	459307	10767641	1087261	0.704522	0.0409111	0.89625	0.849492	0.704522	0.770246
Clair+SNVoter	NA19240_Run0	440	3973249	2580595	454161	10772787	1099079	0.701311	0.0404528	0.895802	0.850347	0.701311	0.768671
Clair+SNVoter	NA19240_Run0	445	3973249	2568839	448884	10778064	1110835	0.698116	0.0399827	0.895367	0.851251	0.698116	0.767116
Clair+SNVoter	NA19240_Run0	450	3973249	2556774	443636	10783312	1122900	0.694837	0.0395153	0.89491	0.852142	0.694837	0.765492
Clair+SNVoter	NA19240_Run0	455	3973249	2544641	438495	10788453	1135033	0.69154	0.0390574	0.894441	0.853009	0.69154	0.763834
Clair+SNVoter	NA19240_Run0	460	3973249	2532591	433376	10793572	1147083	0.688265	0.0386014	0.893976	0.853884	0.688265	0.762181
Clair+SNVoter	NA19240_Run0	465	3973249	2520346	428297	10798651	1159328	0.684937	0.038149	0.893495	0.854748	0.684937	0.760478
Clair+SNVoter	NA19240_Run0	470	3973249	2507699	423439	10803509	1171975	0.6815	0.0377163	0.892973	0.855538	0.6815	0.758666
Clair+SNVoter	NA19240_Run0	475	3973249	2495287	418617	10808331	1184387	0.678127	0.0372868	0.892464	0.856338	0.678127	0.756884
Clair+SNVoter	NA19240_Run0	480	3973249	2482565	413842	10813106	1197109	0.67467	0.0368615	0.891931	0.857119	0.67467	0.755029
Clair+SNVoter	NA19240_Run0	485	3973249	2469785	408931	10818017	1209889	0.671197	0.0364241	0.891403	0.857947	0.671197	0.753168
Clair+SNVoter	NA19240_Run0	490	3973249	2456824	404202	10822746	1222850	0.667674	0.0360028	0.89085	0.858721	0.667674	0.751242
Clair+SNVoter	NA19240_Run0	495	3973249	2443786	399395	10827553	1235888	0.664131	0.0355747	0.890298	0.859525	0.664131	0.7493
Clair+SNVoter	NA19240_Run0	500	3973249	2430559	394578	10832370	1249115	0.660537	0.0351456	0.889734	0.860333	0.660537	0.747311
Clair+SNVoter	NA19240_Run0	505	3973249	2417250	389804	10837144	1262424	0.65692	0.0347204	0.889161	0.861134	0.65692	0.745291
Clair+SNVoter	NA19240_Run0	510	3973249	2403737	385162	10841786	1275937	0.653247	0.0343069	0.888566	0.861895	0.653247	0.743205
Clair+SNVoter	NA19240_Run0	515	3973249	2389992	380550	10846398	1289682	0.649512	0.0338961	0.887954	0.862644	0.649512	0.741058
Clair+SNVoter	NA19240_Run0	520	3973249	2376202	375864	10851084	1303472	0.645764	0.0334787	0.887343	0.863425	0.645764	0.738899
Clair+SNVoter	NA19240_Run0	525	3973249	2362290	371301	10855647	1317384	0.641984	0.0330723	0.886716	0.864171	0.641984	0.736689
Clair+SNVoter	NA19240_Run0	530	3973249	2348032	366808	10860140	1331642	0.638109	0.0326721	0.886061	0.864888	0.638109	0.73439
Clair+SNVoter	NA19240_Run0	535	3973249	2333718	362197	10864751	1345956	0.634219	0.0322614	0.88541	0.86565	0.634219	0.732079
Clair+SNVoter	NA19240_Run0	540	3973249	2318948	357682	10869266	1360726	0.630205	0.0318592	0.884722	0.866369	0.630205	0.729653
Clair+SNVoter	NA19240_Run0	545	3973249	2304188	353249	10873699	1375486	0.626194	0.0314644	0.884029	0.867072	0.626194	0.727205
Clair+SNVoter	NA19240_Run0	550	3973249	2289108	348697	10878251	1390566	0.622095	0.0310589	0.883323	0.867808	0.622095	0.72469
Clair+SNVoter	NA19240_Run0	555	3973249	2273844	344260	10882688	1405830	0.617947	0.0306637	0.882596	0.868508	0.617947	0.72211
Clair+SNVoter	NA19240_Run0	560	3973249	2258493	339739	10887209	1421181	0.613775	0.030261	0.88187	0.869242	0.613775	0.719505
Clair+SNVoter	NA19240_Run0	565	3973249	2242740	335301	10891647	1436934	0.609494	0.0298657	0.881111	0.86994	0.609494	0.716792
Clair+SNVoter	NA19240_Run0	570	3973249	2226872	330858	10896090	1452802	0.605182	0.02947	0.880344	0.870644	0.605182	0.714038
Clair+SNVoter	NA19240_Run0	575	3973249	2210753	326370	10900578	1468921	0.600801	0.0290702	0.879564	0.871362	0.600801	0.711219
Clair+SNVoter	NA19240_Run0	580	3973249	2194020	321877	10905071	1485654	0.596254	0.02867	0.878743	0.872063	0.596254	0.708254
Clair+SNVoter	NA19240_Run0	585	3973249	2177139	317519	10909429	1502535	0.591666	0.0282819	0.877903	0.87272	0.591666	0.705223
Clair+SNVoter	NA19240_Run0	590	3973249	2160079	313146	10913802	1519595	0.58703	0.0278924	0.877052	0.873386	0.58703	0.702134
Clair+SNVoter	NA19240_Run0	595	3973249	2142652	308778	10918170	1537022	0.582294	0.0275033	0.876176	0.874042	0.582294	0.698945
Clair+SNVoter	NA19240_Run0	600	3973249	2124511	304441	10922507	1555163	0.577364	0.027117	0.87525	0.874662	0.577364	0.695577
Clair+SNVoter	NA19240_Run0	605	3973249	2106327	300014	10926934	1573347	0.572422	0.0267227	0.874327	0.875324	0.572422	0.692186
Clair+SNVoter	NA19240_Run0	610	3973249	2087334	295566	10931382	1592340	0.567261	0.0263265	0.873351	0.875964	0.567261	0.688597
Clair+SNVoter	NA19240_Run0	615	3973249	2068273	291186	10935762	1611401	0.56208	0.0259363	0.872366	0.876588	0.56208	0.684957
Clair+SNVoter	NA19240_Run0	620	3973249	2048893	286879	10940069	1630781	0.556814	0.0255527	0.871355	0.87718	0.556814	0.681211
Clair+SNVoter	NA19240_Run0	625	3973249	2028997	282452	10944496	1650677	0.551407	0.0251584	0.870317	0.877803	0.551407	0.677334
Clair+SNVoter	NA19240_Run0	630	3973249	2008803	277962	10948986	1670871	0.545919	0.0247585	0.869264	0.878448	0.545919	0.673367
Clair+SNVoter	NA19240_Run0	635	3973249	1988032	273518	10953430	1691642	0.540274	0.0243626	0.868169	0.879057	0.540274	0.669233
Clair+SNVoter	NA19240_Run0	640	3973249	1967112	269061	10957887	1712562	0.534589	0.0239656	0.867064	0.879678	0.534589	0.665031
Clair+SNVoter	NA19240_Run0	645	3973249	1945687	264687	10962261	1733987	0.528766	0.023576	0.86592	0.880252	0.528766	0.660669
Clair+SNVoter	NA19240_Run0	650	3973249	1923884	260343	10966605	1755790	0.522841	0.0231891	0.864749	0.880808	0.522841	0.656179
Clair+SNVoter	NA19240_Run0	655	3973249	1901485	255786	10971162	1778189	0.516754	0.0227832	0.863552	0.881431	0.516754	0.651534
Clair+SNVoter	NA19240_Run0	660	3973249	1878664	251409	10975539	1801010	0.510552	0.0223934	0.862315	0.881972	0.510552	0.646728
Clair+SNVoter	NA19240_Run0	665	3973249	1855379	246952	10979996	1824295	0.504224	0.0219964	0.861052	0.882534	0.504224	0.641777
Clair+SNVoter	NA19240_Run0	670	3973249	1831513	242514	10984434	1848161	0.497738	0.0216011	0.859749	0.883071	0.497738	0.636638
Clair+SNVoter	NA19240_Run0	675	3973249	1807629	238090	10988858	1872045	0.491247	0.021207	0.858443	0.883615	0.491247	0.631443
Clair+SNVoter	NA19240_Run0	680	3973249	1783306	233606	10993342	1896368	0.484637	0.0208076	0.857112	0.884176	0.484637	0.626096
Clair+SNVoter	NA19240_Run0	685	3973249	1758503	229161	10997787	1921171	0.477896	0.0204117	0.855747	0.884708	0.477896	0.620575
Clair+SNVoter	NA19240_Run0	690	3973249	1733429	224744	11002204	1946245	0.471082	0.0200183	0.854361	0.885228	0.471082	0.614926
Clair+SNVoter	NA19240_Run0	695	3973249	1707849	220341	11006607	1971825	0.464131	0.0196261	0.85294	0.885727	0.464131	0.609091
Clair+SNVoter	NA19240_Run0	700	3973249	1681653	215950	11010998	1998021	0.457011	0.019235	0.851477	0.886199	0.457011	0.603037
Clair+SNVoter	NA19240_Run0	705	3973249	1655351	211632	11015316	2024323	0.449863	0.0188504	0.850003	0.886645	0.449863	0.596882
Clair+SNVoter	NA19240_Run0	710	3973249	1628506	207208	11019740	2051168	0.442568	0.0184563	0.848498	0.887124	0.442568	0.590532
Clair+SNVoter	NA19240_Run0	715	3973249	1601297	202645	11024303	2078377	0.435174	0.0180499	0.846979	0.887665	0.435174	0.58403
Clair+SNVoter	NA19240_Run0	720	3973249	1573540	198172	11028776	2106134	0.42763	0.0176515	0.845417	0.888147	0.42763	0.577299
Clair+SNVoter	NA19240_Run0	725	3973249	1545389	193783	11033165	2134285	0.41998	0.0172605	0.843823	0.888577	0.41998	0.570376
Clair+SNVoter	NA19240_Run0	730	3973249	1516933	189419	11037529	2162741	0.412247	0.0168718	0.842207	0.888992	0.412247	0.563285
Clair+SNVoter	NA19240_Run0	735	3973249	1487767	185075	11041873	2191907	0.40432	0.0164849	0.840542	0.889365	0.40432	0.555913
Clair+SNVoter	NA19240_Run0	740	3973249	1458329	180693	11046255	2221345	0.39632	0.0160946	0.838861	0.889756	0.39632	0.548378
Clair+SNVoter	NA19240_Run0	745	3973249	1428353	176325	11050623	2251321	0.388174	0.0157055	0.837143	0.890118	0.388174	0.540597
Clair+SNVoter	NA19240_Run0	750	3973249	1397902	171892	11055056	2281772	0.379898	0.0153107	0.835398	0.8905	0.379898	0.532588
Clair+SNVoter	NA19240_Run0	755	3973249	1367203	167503	11059445	2312471	0.371555	0.0149197	0.833633	0.890857	0.371555	0.524397
Clair+SNVoter	NA19240_Run0	760	3973249	1335757	163131	11063817	2343917	0.36301	0.0145303	0.831816	0.891165	0.36301	0.51588
Clair+SNVoter	NA19240_Run0	765	3973249	1304052	158640	11068308	2375622	0.354393	0.0141303	0.829991	0.891542	0.354393	0.50718
Clair+SNVoter	NA19240_Run0	770	3973249	1271538	154185	11072763	2408136	0.345557	0.0137335	0.828109	0.891855	0.345557	0.498115
Clair+SNVoter	NA19240_Run0	775	3973249	1239197	149749	11077199	2440477	0.336768	0.0133384	0.826237	0.892185	0.336768	0.488968
Clair+SNVoter	NA19240_Run0	780	3973249	1206121	145310	11081638	2473553	0.327779	0.012943	0.824315	0.892477	0.327779	0.479466
Clair+SNVoter	NA19240_Run0	785	3973249	1172411	140730	11086218	2507263	0.318618	0.012535	0.822361	0.892829	0.318618	0.469639
Clair+SNVoter	NA19240_Run0	790	3973249	1137921	136297	11090651	2541753	0.309245	0.0121402	0.820345	0.893035	0.309245	0.459405
Clair+SNVoter	NA19240_Run0	795	3973249	1103271	131752	11095196	2576403	0.299828	0.0117353	0.818325	0.89332	0.299828	0.448968
Clair+SNVoter	NA19240_Run0	800	3973249	1067819	127075	11099873	2611855	0.290194	0.0113187	0.816261	0.893652	0.290194	0.438118
Clair+SNVoter	NA19240_Run0	805	3973249	1032303	122487	11104461	2647371	0.280542	0.0109101	0.814186	0.893931	0.280542	0.42706
Clair+SNVoter	NA19240_Run0	810	3973249	996601	117798	11109150	2683073	0.270839	0.0104924	0.812106	0.894295	0.270839	0.415764
Clair+SNVoter	NA19240_Run0	815	3973249	960105	113137	11113811	2719569	0.260921	0.0100773	0.80997	0.894584	0.260921	0.404007
Clair+SNVoter	NA19240_Run0	820	3973249	922849	108582	11118366	2756825	0.250796	0.00967155	0.807776	0.894727	0.250796	0.391776
Clair+SNVoter	NA19240_Run0	825	3973249	885271	104067	11122881	2794403	0.240584	0.00926939	0.805558	0.894811	0.240584	0.379211
Clair+SNVoter	NA19240_Run0	830	3973249	847363	99322	11127626	2832311	0.230282	0.00884675	0.803334	0.895084	0.230282	0.36632
Clair+SNVoter	NA19240_Run0	835	3973249	809239	94625	11132323	2870435	0.219921	0.00842838	0.801091	0.895311	0.219921	0.353107
Clair+SNVoter	NA19240_Run0	840	3973249	770927	90069	11136879	2908747	0.20951	0.00802257	0.798827	0.89539	0.20951	0.339565
Clair+SNVoter	NA19240_Run0	845	3973249	731803	85272	11141676	2947871	0.198877	0.0075953	0.796524	0.895637	0.198877	0.325481
Clair+SNVoter	NA19240_Run0	850	3973249	692958	80490	11146458	2986716	0.18832	0.00716936	0.794239	0.895934	0.18832	0.311223
Clair+SNVoter	NA19240_Run0	855	3973249	653753	75814	11151134	3025921	0.177666	0.00675286	0.791922	0.896084	0.177666	0.296538
Clair+SNVoter	NA19240_Run0	860	3973249	614662	71316	11155632	3065012	0.167043	0.00635222	0.789602	0.896037	0.167043	0.28159
Clair+SNVoter	NA19240_Run0	865	3973249	575817	66747	11160201	3103857	0.156486	0.00594525	0.787302	0.896124	0.156486	0.266444
Clair+SNVoter	NA19240_Run0	870	3973249	537082	62265	11164683	3142592	0.145959	0.00554603	0.785004	0.896112	0.145959	0.25103
Clair+SNVoter	NA19240_Run0	875	3973249	499041	57757	11169191	3180633	0.135621	0.0051445	0.782755	0.896269	0.135621	0.235593
Clair+SNVoter	NA19240_Run0	880	3973249	461636	53355	11173593	3218038	0.125456	0.00475241	0.780541	0.896396	0.125456	0.220106
Clair+SNVoter	NA19240_Run0	885	3973249	424642	49224	11177724	3255032	0.115402	0.00438445	0.778336	0.896123	0.115402	0.204472
Clair+SNVoter	NA19240_Run0	890	3973249	388712	45117	11181831	3290962	0.105638	0.00401863	0.776202	0.896003	0.105638	0.188993
Clair+SNVoter	NA19240_Run0	895	3973249	353979	41104	11185844	3325695	0.0961985	0.00366119	0.774141	0.895961	0.0961985	0.173742
Clair+SNVoter	NA19240_Run0	900	3973249	320632	37286	11189662	3359042	0.087136	0.00332112	0.77216	0.895825	0.087136	0.158823
Clair+SNVoter	NA19240_Run0	905	3973249	288979	33630	11193318	3390695	0.0785339	0.00299547	0.770282	0.895756	0.0785339	0.144407
Clair+SNVoter	NA19240_Run0	910	3973249	259359	30229	11196719	3420315	0.0704842	0.00269254	0.768523	0.895614	0.0704842	0.130684
Clair+SNVoter	NA19240_Run0	915	3973249	231169	27066	11199882	3448505	0.0628232	0.00241081	0.766844	0.895188	0.0628232	0.117407
Clair+SNVoter	NA19240_Run0	920	3973249	204999	24056	11202892	3474675	0.0557112	0.0021427	0.76529	0.894977	0.0557112	0.104893
Clair+SNVoter	NA19240_Run0	925	3973249	180851	21245	11205703	3498823	0.0491486	0.00189232	0.763859	0.894877	0.0491486	0.0931797
Clair+SNVoter	NA19240_Run0	930	3973249	159018	18730	11208218	3520656	0.0432152	0.00166831	0.762563	0.894626	0.0432152	0.0824478
Clair+SNVoter	NA19240_Run0	935	3973249	139214	16396	11210552	3540460	0.0378332	0.00146042	0.761391	0.894634	0.0378332	0.0725964
Clair+SNVoter	NA19240_Run0	940	3973249	121346	14305	11212643	3558328	0.0329774	0.00127417	0.760332	0.894546	0.0329774	0.0636098
Clair+SNVoter	NA19240_Run0	945	3973249	105140	12392	11214556	3574534	0.0285732	0.00110377	0.759374	0.894565	0.0285732	0.0553776
Clair+SNVoter	NA19240_Run0	950	3973249	90425	10659	11216289	3589249	0.0245742	0.000949412	0.758503	0.894553	0.0245742	0.0478343
Clair+SNVoter	NA19240_Run0	955	3973249	77190	9157	11217791	3602484	0.0209774	0.000815627	0.757716	0.893951	0.0209774	0.0409929
Clair+SNVoter	NA19240_Run0	960	3973249	65059	7781	11219167	3614615	0.0176806	0.000693065	0.756994	0.893177	0.0176806	0.0346749
Clair+SNVoter	NA19240_Run0	965	3973249	54348	6596	11220352	3625326	0.0147698	0.000587515	0.756355	0.891769	0.0147698	0.0290583
Clair+SNVoter	NA19240_Run0	970	3973249	44820	5529	11221419	3634854	0.0121804	0.000492476	0.755788	0.890186	0.0121804	0.024032
Clair+SNVoter	NA19240_Run0	975	3973249	36306	4484	11222464	3643368	0.00986664	0.000399396	0.755286	0.890071	0.00986664	0.0195169
Clair+SNVoter	NA19240_Run0	980	3973249	29285	3698	11223250	3650389	0.00795859	0.000329386	0.754868	0.887882	0.00795859	0.0157758
Clair+SNVoter	NA19240_Run0	985	3973249	22988	2954	11223994	3656686	0.00624729	0.000263117	0.754496	0.886131	0.00624729	0.0124071
Clair+SNVoter	NA19240_Run0	990	3973249	17854	2318	11224630	3661820	0.00485206	0.000206468	0.754194	0.885088	0.00485206	0.00965121
Clair+SNVoter	NA19240_Run0	995	3973249	13678	1816	11225132	3665996	0.00371718	0.000161754	0.753947	0.882793	0.00371718	0.00740318
Clair+SNVoter	NA19240_Run0	1000	3973249	10168	1360	11225588	3669506	0.00276329	0.000121137	0.753743	0.882026	0.00276329	0.00550932
Clair+SNVoter	NA19240_Run0	1005	3973249	7387	1017	11225931	3672287	0.00200752	9.06e-05	0.753579	0.878986	0.00200752	0.00400588
Clair+SNVoter	NA19240_Run0	1010	3973249	5266	755	11226193	3674408	0.00143111	6.72e-05	0.753454	0.874606	0.00143111	0.00285753
Clair+SNVoter	NA19240_Run0	1015	3973249	3734	569	11226379	3675940	0.00101476	5.07e-05	0.753364	0.867767	0.00101476	0.00202716
Clair+SNVoter	NA19240_Run0	1020	3973249	2629	391	11226557	3677045	0.000714465	3.48e-05	0.753302	0.87053	0.000714465	0.00142776
Clair+SNVoter	NA19240_Run0	1025	3973249	1745	265	11226683	3677929	0.000474227	2.36e-05	0.753251	0.868159	0.000474227	0.000947936
Clair+SNVoter	NA19240_Run0	1030	3973249	1158	185	11226763	3678516	0.000314702	1.65e-05	0.753217	0.862249	0.000314702	0.000629174
Clair+SNVoter	NA19240_Run0	1035	3973249	753	123	11226825	3678921	0.000204638	1.1e-05	0.753194	0.859589	0.000204638	0.000409178
Clair+SNVoter	NA19240_Run0	1040	3973249	477	78	11226870	3679197	0.000129631	6.95e-06	0.753178	0.859459	0.000129631	0.000259223
Clair+SNVoter	NA19240_Run0	1045	3973249	307	54	11226894	3679367	8.34e-05	4.81e-06	0.753169	0.850416	8.34e-05	0.000166846
Clair+SNVoter	NA19240_Run0	1050	3973249	198	38	11226910	3679476	5.38e-05	3.38e-06	0.753162	0.838983	5.38e-05	0.000107611
Clair+SNVoter	NA19240_Run0	1055	3973249	120	28	11226920	3679554	3.26e-05	2.49e-06	0.753158	0.810811	3.26e-05	6.52e-05
Clair+SNVoter	NA19240_Run0	1060	3973249	77	20	11226928	3679597	2.09e-05	1.78e-06	0.753156	0.793814	2.09e-05	4.19e-05
Clair+SNVoter	NA19240_Run0	1065	3973249	48	18	11226930	3679626	1.3e-05	1.6e-06	0.753154	0.727273	1.3e-05	2.61e-05
Clair+SNVoter	NA19240_Run0	1070	3973249	32	15	11226933	3679642	8.7e-06	1.34e-06	0.753153	0.680851	8.7e-06	1.74e-05
Clair+SNVoter	NA19240_Run0	1075	3973249	17	12	11226936	3679657	4.62e-06	1.07e-06	0.753152	0.586207	4.62e-06	9.24e-06
Clair+SNVoter	NA19240_Run0	1080	3973249	13	6	11226942	3679661	3.53e-06	5.34e-07	0.753152	0.684211	3.53e-06	7.07e-06
Clair+SNVoter	NA19240_Run0	1085	3973249	9	3	11226945	3679665	2.45e-06	2.67e-07	0.753152	0.75	2.45e-06	4.89e-06
Clair+SNVoter	NA19240_Run0	1090	3973249	5	3	11226945	3679669	1.36e-06	2.67e-07	0.753152	0.625	1.36e-06	2.72e-06
Clair+SNVoter	NA19240_Run0	1095	3973249	4	2	11226946	3679670	1.09e-06	1.78e-07	0.753152	0.666667	1.09e-06	2.17e-06
Clair+SNVoter	NA19240_Run0	1100	3973249	3	1	11226947	3679671	8.15e-07	8.91e-08	0.753152	0.75	8.15e-07	1.63e-06
Clair+SNVoter	NA19240_Run0	1105	3973249	3	1	11226947	3679671	8.15e-07	8.91e-08	0.753152	0.75	8.15e-07	1.63e-06
Clair+SNVoter	NA19240_Run0	1110	3973249	1	1	11226947	3679673	2.72e-07	8.91e-08	0.753152	0.5	2.72e-07	5.44e-07
Clair+SNVoter	NA19240_Run0	1115	3973249	1	1	11226947	3679673	2.72e-07	8.91e-08	0.753152	0.5	2.72e-07	5.44e-07
Clair+SNVoter	NA19240_Run0	1120	3973249	1	1	11226947	3679673	2.72e-07	8.91e-08	0.753152	0.5	2.72e-07	5.44e-07
Clair+SNVoter	NA19240_Run0	1125	3973249	0	0	11226948	3679674	0	0	0.753152	DivisionByZero	0	DivisionByZero
Clair	NA19240_Run1	0	3973249	3770063	4327961	0	0	1	1	0.465553	0.465553	1	0.635328
Clair	NA19240_Run1	5	3973249	3770061	4327912	49	2	0.999999	0.999989	0.465559	0.465556	0.999999	0.63533
Clair	NA19240_Run1	10	3973249	3770060	4327878	83	3	0.999999	0.999981	0.465563	0.465558	0.999999	0.635332
Clair	NA19240_Run1	15	3973249	3770058	4327832	129	5	0.999999	0.99997	0.465569	0.465561	0.999999	0.635334
Clair	NA19240_Run1	20	3973249	3770055	4327733	228	8	0.999998	0.999947	0.465581	0.465566	0.999998	0.635339
Clair	NA19240_Run1	25	3973249	3770049	4327563	398	14	0.999996	0.999908	0.465601	0.465575	0.999996	0.635348
Clair	NA19240_Run1	30	3973249	3770039	4327322	639	24	0.999994	0.999852	0.465629	0.465589	0.999994	0.635359
Clair	NA19240_Run1	35	3973249	3770029	4326952	1009	34	0.999991	0.999767	0.465674	0.465609	0.999991	0.635378
Clair	NA19240_Run1	40	3973249	3770019	4326450	1511	44	0.999988	0.999651	0.465735	0.465637	0.999988	0.635404
Clair	NA19240_Run1	45	3973249	3770007	4325798	2163	56	0.999985	0.9995	0.465814	0.465674	0.999985	0.635437
Clair	NA19240_Run1	50	3973249	3769995	4325050	2911	68	0.999982	0.999327	0.465905	0.465716	0.999982	0.635476
Clair	NA19240_Run1	55	3973249	3769981	4324087	3874	82	0.999978	0.999105	0.466022	0.465771	0.999978	0.635526
Clair	NA19240_Run1	60	3973249	3769950	4322877	5084	113	0.99997	0.998825	0.466167	0.465838	0.99997	0.635587
Clair	NA19240_Run1	65	3973249	3769916	4321416	6545	147	0.999961	0.998488	0.466344	0.46592	0.999961	0.635661
Clair	NA19240_Run1	70	3973249	3769885	4319639	8322	178	0.999953	0.998077	0.466559	0.466021	0.999953	0.635753
Clair	NA19240_Run1	75	3973249	3769837	4317435	10526	226	0.99994	0.997568	0.466825	0.466144	0.99994	0.635866
Clair	NA19240_Run1	80	3973249	3769773	4314633	13328	290	0.999923	0.99692	0.467163	0.466302	0.999923	0.636009
Clair	NA19240_Run1	85	3973249	3769708	4311020	16941	355	0.999906	0.996086	0.467602	0.466506	0.999906	0.636195
Clair	NA19240_Run1	90	3973249	3769618	4305928	22033	445	0.999882	0.994909	0.468219	0.466794	0.999882	0.636458
Clair	NA19240_Run1	95	3973249	3769452	4298995	28966	611	0.999838	0.993307	0.469055	0.467184	0.999838	0.636812
Clair	NA19240_Run1	100	3973249	3769138	4288581	39380	925	0.999755	0.990901	0.470302	0.467767	0.999755	0.637336
Clair	NA19240_Run1	105	3973249	3768630	4272718	55243	1433	0.99962	0.987236	0.472198	0.468656	0.99962	0.638134
Clair	NA19240_Run1	110	3973249	3767841	4243793	84168	2222	0.999411	0.980553	0.475673	0.470296	0.999411	0.639609
Clair	NA19240_Run1	115	3973249	3766633	4190899	137062	3430	0.99909	0.968331	0.482055	0.473342	0.99909	0.642354
Clair	NA19240_Run1	120	3973249	3765001	4115636	212325	5062	0.998657	0.950941	0.491148	0.477753	0.998657	0.646313
Clair	NA19240_Run1	125	3973249	3762947	4029643	298318	7116	0.998112	0.931072	0.501513	0.482888	0.998112	0.65088
Clair	NA19240_Run1	130	3973249	3760841	3938167	389794	9222	0.997554	0.909936	0.512549	0.488484	0.997554	0.655823
Clair	NA19240_Run1	135	3973249	3758775	3850198	477763	11288	0.997006	0.88961	0.523157	0.493992	0.997006	0.660649
Clair	NA19240_Run1	140	3973249	3756683	3765737	562224	13380	0.996451	0.870095	0.533329	0.499398	0.996451	0.665342
Clair	NA19240_Run1	145	3973249	3754618	3684855	643106	15445	0.995903	0.851407	0.543061	0.504689	0.995903	0.669897
Clair	NA19240_Run1	150	3973249	3752530	3606899	721062	17533	0.995349	0.833395	0.55243	0.509894	0.995349	0.67434
Clair	NA19240_Run1	155	3973249	3750445	3532220	795741	19618	0.994796	0.81614	0.561394	0.514982	0.994796	0.678646
Clair	NA19240_Run1	160	3973249	3748443	3460205	867756	21620	0.994265	0.7995	0.57004	0.519993	0.994265	0.682857
Clair	NA19240_Run1	165	3973249	3746465	3390722	937239	23598	0.993741	0.783446	0.578376	0.524922	0.993741	0.686968
Clair	NA19240_Run1	170	3973249	3744372	3324058	1003903	25691	0.993186	0.768043	0.58635	0.529732	0.993186	0.69094
Clair	NA19240_Run1	175	3973249	3742354	3259091	1068870	27709	0.99265	0.753032	0.594123	0.534512	0.99265	0.694862
Clair	NA19240_Run1	180	3973249	3740277	3196661	1131300	29786	0.992099	0.738607	0.601576	0.539183	0.992099	0.69866
Clair	NA19240_Run1	185	3973249	3738236	3136144	1191817	31827	0.991558	0.724624	0.608797	0.543792	0.991558	0.702383
Clair	NA19240_Run1	190	3973249	3736229	3077401	1250560	33834	0.991026	0.711051	0.615803	0.548346	0.991026	0.706035
Clair	NA19240_Run1	195	3973249	3734226	3020418	1307543	35837	0.990494	0.697885	0.622592	0.552838	0.990494	0.709611
Clair	NA19240_Run1	200	3973249	3732154	2965267	1362694	37909	0.989945	0.685142	0.629147	0.557252	0.989945	0.713095
Clair	NA19240_Run1	205	3973249	3730047	2911405	1416556	40016	0.989386	0.672697	0.635538	0.561631	0.989386	0.716523
Clair	NA19240_Run1	210	3973249	3727987	2859232	1468729	42076	0.988839	0.660642	0.641726	0.565942	0.988839	0.719877
Clair	NA19240_Run1	215	3973249	3725978	2808450	1519511	44085	0.988307	0.648908	0.647749	0.570207	0.988307	0.723176
Clair	NA19240_Run1	220	3973249	3723883	2759275	1568686	46180	0.987751	0.637546	0.653563	0.574393	0.987751	0.726383
Clair	NA19240_Run1	225	3973249	3721817	2711301	1616660	48246	0.987203	0.626462	0.659232	0.57854	0.987203	0.729541
Clair	NA19240_Run1	230	3973249	3719768	2664436	1663525	50295	0.986659	0.615633	0.664766	0.582652	0.986659	0.732651
Clair	NA19240_Run1	235	3973249	3717786	2619008	1708953	52277	0.986134	0.605137	0.670131	0.586698	0.986134	0.735696
Clair	NA19240_Run1	240	3973249	3715720	2574781	1753180	54343	0.985586	0.594918	0.675338	0.590687	0.985586	0.73867
Clair	NA19240_Run1	245	3973249	3713733	2531661	1796300	56330	0.985059	0.584955	0.680417	0.594636	0.985059	0.7416
Clair	NA19240_Run1	250	3973249	3711686	2489939	1838022	58377	0.984516	0.575315	0.685316	0.598502	0.984516	0.744445
Clair	NA19240_Run1	255	3973249	3709666	2449134	1878827	60397	0.98398	0.565886	0.690106	0.602336	0.98398	0.747249
Clair	NA19240_Run1	260	3973249	3707674	2409758	1918203	62389	0.983451	0.556788	0.694722	0.606083	0.983451	0.749972
Clair	NA19240_Run1	265	3973249	3705745	2371646	1956315	64318	0.98294	0.547982	0.69919	0.609759	0.98294	0.75263
Clair	NA19240_Run1	270	3973249	3703782	2334155	1993806	66281	0.982419	0.53932	0.703578	0.613418	0.982419	0.755257
Clair	NA19240_Run1	275	3973249	3701858	2298245	2029716	68205	0.981909	0.531023	0.707774	0.616966	0.981909	0.757788
Clair	NA19240_Run1	280	3973249	3699927	2263117	2064844	70136	0.981397	0.522906	0.711874	0.620476	0.981397	0.760277
Clair	NA19240_Run1	285	3973249	3698006	2229122	2098839	72057	0.980887	0.515051	0.715835	0.623912	0.980887	0.762696
Clair	NA19240_Run1	290	3973249	3696073	2195831	2132130	73990	0.980374	0.507359	0.719707	0.627314	0.980374	0.765077
Clair	NA19240_Run1	295	3973249	3694288	2163305	2164656	75775	0.979901	0.499844	0.723503	0.630684	0.979901	0.767432
Clair	NA19240_Run1	300	3973249	3692417	2131731	2196230	77646	0.979405	0.492549	0.727171	0.633984	0.979405	0.769718
Clair	NA19240_Run1	305	3973249	3690510	2101166	2226795	79553	0.978899	0.485486	0.73071	0.637209	0.978899	0.771933
Clair	NA19240_Run1	310	3973249	3688649	2071664	2256297	81414	0.978405	0.47867	0.734123	0.640356	0.978405	0.774083
Clair	NA19240_Run1	315	3973249	3686686	2042749	2285212	83377	0.977884	0.471989	0.737451	0.643464	0.977884	0.776185
Clair	NA19240_Run1	320	3973249	3684880	2014481	2313480	85183	0.977405	0.465457	0.740719	0.646543	0.977405	0.778269
Clair	NA19240_Run1	325	3973249	3682995	1987466	2340495	87068	0.976905	0.459215	0.743822	0.649505	0.976905	0.780252
Clair	NA19240_Run1	330	3973249	3681172	1960973	2366988	88891	0.976422	0.453094	0.746869	0.652442	0.976422	0.782212
Clair	NA19240_Run1	335	3973249	3679315	1935608	2392353	90748	0.975929	0.447233	0.749772	0.655274	0.975929	0.784085
Clair	NA19240_Run1	340	3973249	3677365	1910684	2417277	92698	0.975412	0.441474	0.752609	0.658077	0.975412	0.78592
Clair	NA19240_Run1	345	3973249	3675468	1886465	2441496	94595	0.974909	0.435878	0.755365	0.660826	0.974909	0.787713
Clair	NA19240_Run1	350	3973249	3673528	1863257	2464704	96535	0.974394	0.430516	0.757991	0.663477	0.974394	0.789425
Clair	NA19240_Run1	355	3973249	3671665	1840662	2487299	98398	0.9739	0.425295	0.760551	0.666083	0.9739	0.791103
Clair	NA19240_Run1	360	3973249	3669771	1818857	2509104	100292	0.973398	0.420257	0.76301	0.668614	0.973398	0.792719
Clair	NA19240_Run1	365	3973249	3667865	1797711	2530250	102198	0.972892	0.415371	0.765386	0.671085	0.972892	0.794285
Clair	NA19240_Run1	370	3973249	3665974	1777116	2550845	104089	0.972391	0.410613	0.767696	0.67351	0.972391	0.795813
Clair	NA19240_Run1	375	3973249	3664079	1757016	2570945	105984	0.971888	0.405969	0.769944	0.675893	0.971888	0.797305
Clair	NA19240_Run1	380	3973249	3662272	1737864	2590097	107791	0.971409	0.401543	0.772086	0.678181	0.971409	0.798733
Clair	NA19240_Run1	385	3973249	3660371	1718888	2609073	109692	0.970904	0.397159	0.774194	0.68046	0.970904	0.80014
Clair	NA19240_Run1	390	3973249	3658518	1700656	2627305	111545	0.970413	0.392946	0.776217	0.682665	0.970413	0.801495
Clair	NA19240_Run1	395	3973249	3656593	1683121	2644840	113470	0.969902	0.388895	0.778145	0.684792	0.969902	0.802784
Clair	NA19240_Run1	400	3973249	3654720	1665808	2662153	115343	0.969406	0.384894	0.780051	0.686909	0.969406	0.804067
Clair	NA19240_Run1	405	3973249	3652763	1649028	2678933	117300	0.968886	0.381017	0.781882	0.688968	0.968886	0.805296
Clair	NA19240_Run1	410	3973249	3650783	1632714	2695247	119280	0.968361	0.377248	0.783652	0.690979	0.968361	0.806486
Clair	NA19240_Run1	415	3973249	3648846	1616761	2711200	121217	0.967847	0.373562	0.785382	0.692958	0.967847	0.807654
Clair	NA19240_Run1	420	3973249	3646936	1601202	2726759	123127	0.967341	0.369967	0.787068	0.694901	0.967341	0.808795
Clair	NA19240_Run1	425	3973249	3645020	1586252	2741709	125043	0.966833	0.366513	0.788677	0.696775	0.966833	0.809884
Clair	NA19240_Run1	430	3973249	3643100	1571805	2756156	126963	0.966323	0.363174	0.790224	0.698594	0.966323	0.810932
Clair	NA19240_Run1	435	3973249	3641102	1557723	2770238	128961	0.965793	0.359921	0.791717	0.70037	0.965793	0.811941
Clair	NA19240_Run1	440	3973249	3639042	1543864	2784097	131021	0.965247	0.356719	0.793174	0.702124	0.965247	0.812924
Clair	NA19240_Run1	445	3973249	3637063	1530281	2797680	133000	0.964722	0.35358	0.794607	0.703855	0.964722	0.813897
Clair	NA19240_Run1	450	3973249	3635078	1517142	2810819	134985	0.964196	0.350544	0.795984	0.705536	0.964196	0.814831
Clair	NA19240_Run1	455	3973249	3633014	1504390	2823571	137049	0.963648	0.347598	0.797304	0.707169	0.963648	0.815723
Clair	NA19240_Run1	460	3973249	3631077	1492094	2835867	138986	0.963134	0.344757	0.798583	0.708756	0.963134	0.816593
Clair	NA19240_Run1	465	3973249	3629017	1479950	2848011	141046	0.962588	0.341951	0.799828	0.710323	0.962588	0.817435
Clair	NA19240_Run1	470	3973249	3626972	1467981	2859980	143091	0.962045	0.339185	0.801054	0.711875	0.962045	0.818266
Clair	NA19240_Run1	475	3973249	3624976	1456329	2871632	145087	0.961516	0.336493	0.802246	0.713395	0.961516	0.819077
Clair	NA19240_Run1	480	3973249	3622972	1445071	2882890	147091	0.960984	0.333892	0.803389	0.714866	0.960984	0.819853
Clair	NA19240_Run1	485	3973249	3620863	1433930	2894031	149200	0.960425	0.331318	0.804504	0.716323	0.960425	0.820606
Clair	NA19240_Run1	490	3973249	3618779	1423102	2904859	151284	0.959872	0.328816	0.805584	0.717744	0.959872	0.821335
Clair	NA19240_Run1	495	3973249	3616697	1412469	2915492	153366	0.95932	0.326359	0.80664	0.719144	0.95932	0.822049
Clair	NA19240_Run1	500	3973249	3614625	1402124	2925837	155438	0.95877	0.323969	0.807661	0.720511	0.95877	0.822739
Clair	NA19240_Run1	505	3973249	3612495	1391946	2936015	157568	0.958205	0.321617	0.808655	0.721858	0.958205	0.823407
Clair	NA19240_Run1	510	3973249	3610402	1381999	2945962	159661	0.95765	0.319319	0.809625	0.723179	0.95765	0.824061
Clair	NA19240_Run1	515	3973249	3608353	1372232	2955729	161710	0.957107	0.317062	0.810578	0.724484	0.957107	0.824705
Clair	NA19240_Run1	520	3973249	3606259	1362749	2965212	163804	0.956551	0.314871	0.811491	0.72575	0.956551	0.825319
Clair	NA19240_Run1	525	3973249	3604092	1353371	2974590	165971	0.955977	0.312704	0.812381	0.727003	0.955977	0.825914
Clair	NA19240_Run1	530	3973249	3601890	1344009	2983952	168173	0.955393	0.310541	0.813265	0.728258	0.955393	0.826504
Clair	NA19240_Run1	535	3973249	3599732	1335025	2992936	170331	0.95482	0.308465	0.814108	0.729465	0.95482	0.827066
Clair	NA19240_Run1	540	3973249	3597574	1326065	3001896	172489	0.954248	0.306395	0.814948	0.730674	0.954248	0.827628
Clair	NA19240_Run1	545	3973249	3595264	1317243	3010718	174799	0.953635	0.304356	0.815752	0.731859	0.953635	0.828157
Clair	NA19240_Run1	550	3973249	3593051	1308663	3019298	177012	0.953048	0.302374	0.816539	0.733019	0.953048	0.828677
Clair	NA19240_Run1	555	3973249	3590950	1300114	3027847	179113	0.952491	0.300399	0.817335	0.734186	0.952491	0.829211
Clair	NA19240_Run1	560	3973249	3588788	1291880	3036081	181275	0.951917	0.298496	0.818085	0.735307	0.951917	0.829707
Clair	NA19240_Run1	565	3973249	3586597	1283611	3044350	183466	0.951336	0.296586	0.818835	0.736436	0.951336	0.830205
Clair	NA19240_Run1	570	3973249	3584409	1275309	3052652	185654	0.950756	0.294667	0.81959	0.737576	0.950756	0.830707
Clair	NA19240_Run1	575	3973249	3582204	1267442	3060519	187859	0.950171	0.29285	0.820289	0.738653	0.950171	0.831166
Clair	NA19240_Run1	580	3973249	3579948	1259363	3068598	190115	0.949572	0.290983	0.821008	0.739764	0.949572	0.83164
Clair	NA19240_Run1	585	3973249	3577712	1251577	3076384	192351	0.948979	0.289184	0.821694	0.740836	0.948979	0.832089
Clair	NA19240_Run1	590	3973249	3575415	1243759	3084202	194648	0.94837	0.287378	0.822376	0.741914	0.94837	0.832534
Clair	NA19240_Run1	595	3973249	3573107	1236125	3091836	196956	0.947758	0.285614	0.823033	0.742968	0.947758	0.832961
Clair	NA19240_Run1	600	3973249	3570758	1228595	3099366	199305	0.947135	0.283874	0.823673	0.744008	0.947135	0.833373
Clair	NA19240_Run1	605	3973249	3568440	1221240	3106721	201623	0.94652	0.282174	0.824295	0.745027	0.94652	0.833773
Clair	NA19240_Run1	610	3973249	3566080	1213819	3114142	203983	0.945894	0.28046	0.82492	0.746058	0.945894	0.834174
Clair	NA19240_Run1	615	3973249	3563700	1206503	3121458	206363	0.945263	0.278769	0.82553	0.747075	0.945263	0.834564
Clair	NA19240_Run1	620	3973249	3561306	1199404	3128557	208757	0.944628	0.277129	0.826111	0.748062	0.944628	0.834932
Clair	NA19240_Run1	625	3973249	3558946	1192215	3135746	211117	0.944002	0.275468	0.826707	0.749069	0.944002	0.835313
Clair	NA19240_Run1	630	3973249	3556630	1185119	3142842	213433	0.943387	0.273828	0.827297	0.750067	0.943387	0.835693
Clair	NA19240_Run1	635	3973249	3554208	1178196	3149765	215855	0.942745	0.272229	0.827853	0.751036	0.942745	0.836042
Clair	NA19240_Run1	640	3973249	3551782	1171167	3156794	218281	0.942101	0.270605	0.828421	0.752026	0.942101	0.836401
Clair	NA19240_Run1	645	3973249	3549377	1164206	3163755	220686	0.941464	0.268996	0.828984	0.75301	0.941464	0.836757
Clair	NA19240_Run1	650	3973249	3546996	1157300	3170661	223067	0.940832	0.267401	0.829543	0.753991	0.940832	0.837113
Clair	NA19240_Run1	655	3973249	3544576	1150523	3177438	225487	0.94019	0.265835	0.830081	0.754952	0.94019	0.83745
Clair	NA19240_Run1	660	3973249	3542150	1144056	3183905	227913	0.939547	0.264341	0.83058	0.755867	0.939547	0.837757
Clair	NA19240_Run1	665	3973249	3539757	1137428	3190533	230306	0.938912	0.262809	0.831103	0.756814	0.938912	0.838085
Clair	NA19240_Run1	670	3973249	3537416	1130923	3197038	232647	0.938291	0.261306	0.831617	0.757746	0.938291	0.838409
Clair	NA19240_Run1	675	3973249	3535017	1124595	3203366	235046	0.937655	0.259844	0.832102	0.758651	0.937655	0.838708
Clair	NA19240_Run1	680	3973249	3532552	1118110	3209851	237511	0.937001	0.258346	0.832599	0.75958	0.937001	0.839014
Clair	NA19240_Run1	685	3973249	3530117	1111767	3216194	239946	0.936355	0.25688	0.833081	0.760492	0.936355	0.83931
Clair	NA19240_Run1	690	3973249	3527663	1105372	3222589	242400	0.935704	0.255402	0.833568	0.761415	0.935704	0.83961
Clair	NA19240_Run1	695	3973249	3525299	1099028	3228933	244764	0.935077	0.253937	0.834059	0.762338	0.935077	0.839918
Clair	NA19240_Run1	700	3973249	3522748	1092791	3235170	247315	0.9344	0.252496	0.834514	0.763237	0.9344	0.84019
Clair	NA19240_Run1	705	3973249	3520165	1086434	3241527	249898	0.933715	0.251027	0.83498	0.764157	0.933715	0.84047
Clair	NA19240_Run1	710	3973249	3517595	1080168	3247793	252468	0.933033	0.249579	0.835437	0.765067	0.933033	0.840743
Clair	NA19240_Run1	715	3973249	3515042	1073943	3254018	255021	0.932356	0.248141	0.83589	0.765974	0.932356	0.841015
Clair	NA19240_Run1	720	3973249	3512314	1067712	3260249	257749	0.931633	0.246701	0.836323	0.766876	0.931633	0.841264
Clair	NA19240_Run1	725	3973249	3509560	1061602	3266359	260503	0.930902	0.245289	0.836737	0.767761	0.930902	0.841498
Clair	NA19240_Run1	730	3973249	3506702	1055298	3272663	263361	0.930144	0.243833	0.837163	0.768676	0.930144	0.841737
Clair	NA19240_Run1	735	3973249	3503712	1049075	3278886	266351	0.929351	0.242395	0.837562	0.769575	0.929351	0.84195
Clair	NA19240_Run1	740	3973249	3500501	1042824	3285137	269562	0.928499	0.24095	0.837938	0.770471	0.928499	0.842136
Clair	NA19240_Run1	745	3973249	3497061	1036539	3291422	273002	0.927587	0.239498	0.838289	0.771365	0.927587	0.842294
Clair	NA19240_Run1	750	3973249	3493548	1030209	3297752	276515	0.926655	0.238036	0.838637	0.772267	0.926655	0.842446
Clair	NA19240_Run1	755	3973249	3489696	1023815	3304146	280367	0.925633	0.236558	0.838951	0.773167	0.925633	0.842558
Clair	NA19240_Run1	760	3973249	3485638	1017469	3310492	284425	0.924557	0.235092	0.839233	0.774052	0.924557	0.842637
Clair	NA19240_Run1	765	3973249	3481184	1010847	3317114	288879	0.923376	0.233562	0.839501	0.774969	0.923376	0.842688
Clair	NA19240_Run1	770	3973249	3476436	1004310	3323651	293627	0.922116	0.232052	0.839722	0.775861	0.922116	0.84269
Clair	NA19240_Run1	775	3973249	3471187	997550	3330411	298876	0.920724	0.23049	0.839908	0.776771	0.920724	0.842644
Clair	NA19240_Run1	780	3973249	3465350	990793	3337168	304713	0.919176	0.228928	0.840022	0.777657	0.919176	0.842515
Clair	NA19240_Run1	785	3973249	3459165	983788	3344173	310898	0.917535	0.22731	0.840123	0.778573	0.917535	0.842362
Clair	NA19240_Run1	790	3973249	3452272	976742	3351219	317791	0.915707	0.225682	0.840142	0.779467	0.915707	0.842112
Clair	NA19240_Run1	795	3973249	3444987	969811	3358150	325076	0.913774	0.22408	0.840098	0.780327	0.913774	0.841795
Clair	NA19240_Run1	800	3973249	3437157	962469	3365492	332906	0.911697	0.222384	0.840038	0.781238	0.911697	0.841441
Clair	NA19240_Run1	805	3973249	3428880	955045	3372916	341183	0.909502	0.220669	0.839933	0.782148	0.909502	0.841031
Clair	NA19240_Run1	810	3973249	3420314	947479	3380482	349749	0.90723	0.21892	0.839809	0.783076	0.90723	0.840593
Clair	NA19240_Run1	815	3973249	3411401	939949	3388012	358662	0.904866	0.217181	0.839639	0.783987	0.904866	0.8401
Clair	NA19240_Run1	820	3973249	3402208	932413	3395548	367855	0.902427	0.215439	0.839434	0.784892	0.902427	0.839566
Clair	NA19240_Run1	825	3973249	3392789	924735	3403226	377274	0.899929	0.213665	0.839219	0.785818	0.899929	0.839011
Clair	NA19240_Run1	830	3973249	3383294	917009	3410952	386769	0.89741	0.21188	0.839	0.786757	0.89741	0.838449
Clair	NA19240_Run1	835	3973249	3373675	909131	3418830	396388	0.894859	0.21006	0.838785	0.787725	0.894859	0.837882
Clair	NA19240_Run1	840	3973249	3363608	901311	3426650	406455	0.892189	0.208253	0.838508	0.788669	0.892189	0.837241
Clair	NA19240_Run1	845	3973249	3353516	893483	3434478	416547	0.889512	0.206444	0.838228	0.78962	0.889512	0.836595
Clair	NA19240_Run1	850	3973249	3343043	885497	3442464	427020	0.886734	0.204599	0.837921	0.79059	0.886734	0.835907
Clair	NA19240_Run1	855	3973249	3332209	877543	3450418	437854	0.88386	0.202761	0.837566	0.791545	0.88386	0.835159
Clair	NA19240_Run1	860	3973249	3321084	869368	3458593	448979	0.880909	0.200872	0.837201	0.792536	0.880909	0.834389
Clair	NA19240_Run1	865	3973249	3309682	861298	3466663	460381	0.877885	0.199008	0.83679	0.793502	0.877885	0.833564
Clair	NA19240_Run1	870	3973249	3297724	852972	3474989	472339	0.874713	0.197084	0.836341	0.794499	0.874713	0.832679
Clair	NA19240_Run1	875	3973249	3285385	844707	3483254	484678	0.87144	0.195174	0.835838	0.795475	0.87144	0.831727
Clair	NA19240_Run1	880	3973249	3272519	836244	3491717	497544	0.868028	0.193219	0.835295	0.796473	0.868028	0.830712
Clair	NA19240_Run1	885	3973249	3259118	827895	3500066	510945	0.864473	0.19129	0.834671	0.797433	0.864473	0.829601
Clair	NA19240_Run1	890	3973249	3245119	819313	3508648	524944	0.86076	0.189307	0.834002	0.798419	0.86076	0.828418
Clair	NA19240_Run1	895	3973249	3230447	810429	3517532	539616	0.856868	0.187254	0.833287	0.799442	0.856868	0.82716
Clair	NA19240_Run1	900	3973249	3215028	801569	3526392	555035	0.852778	0.185207	0.832477	0.800436	0.852778	0.825778
Clair	NA19240_Run1	905	3973249	3198751	792492	3535469	571312	0.848461	0.18311	0.831588	0.801442	0.848461	0.824282
Clair	NA19240_Run1	910	3973249	3181547	783425	3544536	588516	0.843898	0.181015	0.830583	0.802413	0.843898	0.822633
Clair	NA19240_Run1	915	3973249	3163476	774076	3553885	606587	0.839104	0.178855	0.829506	0.803412	0.839104	0.82087
Clair	NA19240_Run1	920	3973249	3144631	764279	3563682	625432	0.834106	0.176591	0.828389	0.804478	0.834106	0.819024
Clair	NA19240_Run1	925	3973249	3124747	754442	3573519	645316	0.828832	0.174318	0.827148	0.805516	0.828832	0.817007
Clair	NA19240_Run1	930	3973249	3103457	744383	3583578	666606	0.823184	0.171994	0.825761	0.806545	0.823184	0.81478
Clair	NA19240_Run1	935	3973249	3081157	734010	3593951	688906	0.817269	0.169597	0.824288	0.807607	0.817269	0.81241
Clair	NA19240_Run1	940	3973249	3057689	723377	3604584	712374	0.811045	0.16714	0.822704	0.808684	0.811045	0.809863
Clair	NA19240_Run1	945	3973249	3032849	712368	3615593	737214	0.804456	0.164597	0.820996	0.809793	0.804456	0.807115
Clair	NA19240_Run1	950	3973249	3006818	701149	3626812	763245	0.797551	0.162004	0.819167	0.810907	0.797551	0.804174
Clair	NA19240_Run1	955	3973249	2979528	689320	3638641	790535	0.790313	0.159271	0.817257	0.812115	0.790313	0.801066
Clair	NA19240_Run1	960	3973249	2950108	677075	3650886	819955	0.782509	0.156442	0.815136	0.813333	0.782509	0.797623
Clair	NA19240_Run1	965	3973249	2918738	664628	3663333	851325	0.774188	0.153566	0.8128	0.814524	0.774188	0.793844
Clair	NA19240_Run1	970	3973249	2885401	651729	3676232	884662	0.765346	0.150586	0.810276	0.815746	0.765346	0.789743
Clair	NA19240_Run1	975	3973249	2849578	638310	3689651	920485	0.755844	0.147485	0.807509	0.816992	0.755844	0.785229
Clair	NA19240_Run1	980	3973249	2810845	624408	3703553	959218	0.74557	0.144273	0.804443	0.818235	0.74557	0.780214
Clair	NA19240_Run1	985	3973249	2769294	609855	3718106	1000769	0.734548	0.14091	0.801109	0.819524	0.734548	0.774713
Clair	NA19240_Run1	990	3973249	2724470	595057	3732904	1045593	0.722659	0.137491	0.797401	0.82074	0.722659	0.768583
Clair	NA19240_Run1	995	3973249	2675744	579443	3748518	1094319	0.709735	0.133884	0.793312	0.821994	0.709735	0.761751
Clair	NA19240_Run1	1000	3973249	2623031	563058	3764903	1147032	0.695753	0.130098	0.788826	0.823276	0.695753	0.754161
Clair	NA19240_Run1	1005	3973249	2565691	546350	3781611	1204372	0.680543	0.126237	0.783809	0.82444	0.680543	0.745612
Clair	NA19240_Run1	1010	3973249	2503909	528908	3799053	1266154	0.664156	0.122207	0.778333	0.825605	0.664156	0.736132
Clair	NA19240_Run1	1015	3973249	2436093	510727	3817234	1333970	0.646168	0.118006	0.772204	0.826685	0.646168	0.725364
Clair	NA19240_Run1	1020	3973249	2362551	491730	3836231	1407512	0.626661	0.113617	0.765468	0.827722	0.626661	0.713294
Clair	NA19240_Run1	1025	3973249	2282599	471990	3855971	1487464	0.605454	0.109056	0.758033	0.828653	0.605454	0.699685
Clair	NA19240_Run1	1030	3973249	2197525	451508	3876453	1572538	0.582888	0.104323	0.750057	0.829557	0.582888	0.684684
Clair	NA19240_Run1	1035	3973249	2106229	430323	3897638	1663834	0.558672	0.0994286	0.741399	0.830351	0.558672	0.667943
Clair	NA19240_Run1	1040	3973249	2009226	409213	3918748	1760837	0.532942	0.094551	0.732027	0.830795	0.532942	0.649342
Clair	NA19240_Run1	1045	3973249	1908326	387929	3940032	1861737	0.506179	0.0896332	0.722196	0.83106	0.506179	0.629155
Clair	NA19240_Run1	1050	3973249	1803576	366244	3961717	1966487	0.478394	0.0846228	0.711938	0.83121	0.478394	0.607277
Clair	NA19240_Run1	1055	3973249	1695819	344558	3983403	2074244	0.449812	0.0796121	0.70131	0.83113	0.449812	0.583714
Clair	NA19240_Run1	1060	3973249	1588168	323177	4004784	2181895	0.421258	0.0746719	0.690656	0.830916	0.421258	0.559075
Clair	NA19240_Run1	1065	3973249	1481078	302426	4025535	2288985	0.392852	0.0698772	0.679995	0.830432	0.392852	0.533379
Clair	NA19240_Run1	1070	3973249	1376079	282480	4045481	2393984	0.365002	0.0652686	0.669492	0.829683	0.365002	0.506972
Clair	NA19240_Run1	1075	3973249	1275050	263129	4064832	2495013	0.338204	0.0607975	0.659406	0.828935	0.338204	0.480404
Clair	NA19240_Run1	1080	3973249	1178085	244660	4083301	2591978	0.312484	0.0565301	0.649712	0.828037	0.312484	0.453737
Clair	NA19240_Run1	1085	3973249	1085682	227467	4100494	2684381	0.287974	0.0525575	0.640425	0.826777	0.287974	0.427164
Clair	NA19240_Run1	1090	3973249	996844	210994	4116967	2773219	0.26441	0.0487514	0.631489	0.825313	0.26441	0.400508
Clair	NA19240_Run1	1095	3973249	911818	195493	4132468	2858245	0.241857	0.0451698	0.622903	0.823452	0.241857	0.373897
Clair	NA19240_Run1	1100	3973249	829409	180702	4147259	2940654	0.219999	0.0417522	0.614553	0.821107	0.219999	0.34702
Clair	NA19240_Run1	1105	3973249	748702	166456	4161505	3021361	0.198591	0.0384606	0.606346	0.818112	0.198591	0.319602
Clair	NA19240_Run1	1110	3973249	669993	152904	4175057	3100070	0.177714	0.0353293	0.5983	0.814188	0.177714	0.291748
Clair	NA19240_Run1	1115	3973249	593197	139669	4188292	3176866	0.157344	0.0322713	0.590451	0.809421	0.157344	0.263472
Clair	NA19240_Run1	1120	3973249	519473	127217	4200744	3250590	0.137789	0.0293942	0.582885	0.80328	0.137789	0.235228
Clair	NA19240_Run1	1125	3973249	450074	115235	4212726	3319989	0.119381	0.0266257	0.575795	0.796156	0.119381	0.207629
Clair	NA19240_Run1	1130	3973249	384624	103806	4224155	3385439	0.102021	0.023985	0.569124	0.78747	0.102021	0.180639
Clair	NA19240_Run1	1135	3973249	324064	93257	4234704	3445999	0.0859572	0.0215476	0.562948	0.776534	0.0859572	0.154781
Clair	NA19240_Run1	1140	3973249	268792	83428	4244533	3501271	0.0712964	0.0192765	0.557337	0.763137	0.0712964	0.130409
Clair	NA19240_Run1	1145	3973249	219622	74342	4253619	3550441	0.0582542	0.0171771	0.552387	0.747105	0.0582542	0.108081
Clair	NA19240_Run1	1150	3973249	176869	66153	4261808	3593194	0.0469141	0.015285	0.548119	0.72779	0.0469141	0.0881462
Clair	NA19240_Run1	1155	3973249	140580	58814	4269147	3629483	0.0372885	0.0135893	0.544544	0.705036	0.0372885	0.0708308
Clair	NA19240_Run1	1160	3973249	110304	52194	4275767	3659759	0.0292579	0.0120597	0.541622	0.678802	0.0292579	0.0560978
Clair	NA19240_Run1	1165	3973249	85691	46393	4281568	3684372	0.0227293	0.0107194	0.539299	0.648761	0.0227293	0.0439199
Clair	NA19240_Run1	1170	3973249	65891	41310	4286651	3704172	0.0174774	0.00954491	0.537482	0.614649	0.0174774	0.0339884
Clair	NA19240_Run1	1175	3973249	50307	36785	4291176	3719756	0.0133438	0.00849938	0.536116	0.577631	0.0133438	0.026085
Clair	NA19240_Run1	1180	3973249	38212	32759	4295202	3731851	0.0101356	0.00756915	0.53512	0.538417	0.0101356	0.0198967
Clair	NA19240_Run1	1185	3973249	29070	29379	4298582	3740993	0.00771075	0.00678819	0.534408	0.497357	0.00771075	0.0151861
Clair	NA19240_Run1	1190	3973249	22527	26432	4301529	3747536	0.00597523	0.00610726	0.533964	0.46012	0.00597523	0.0117973
Clair	NA19240_Run1	1195	3973249	17595	23831	4304130	3752468	0.00466703	0.00550629	0.533676	0.424733	0.00466703	0.00923261
Clair	NA19240_Run1	1200	3973249	14035	21435	4306526	3756028	0.00372275	0.00495268	0.533533	0.395686	0.00372275	0.0073761
Clair	NA19240_Run1	1205	3973249	11419	19305	4308656	3758644	0.00302886	0.00446053	0.533473	0.371664	0.00302886	0.00600876
Clair	NA19240_Run1	1210	3973249	9495	17292	4310669	3760568	0.00251853	0.00399542	0.533484	0.354463	0.00251853	0.00500151
Clair	NA19240_Run1	1215	3973249	8087	15563	4312398	3761976	0.00214506	0.00359592	0.533523	0.341945	0.00214506	0.00426337
Clair	NA19240_Run1	1220	3973249	6990	13987	4313974	3763073	0.00185408	0.00323178	0.533583	0.333222	0.00185408	0.00368764
Clair	NA19240_Run1	1225	3973249	6124	12491	4315470	3763939	0.00162438	0.00288612	0.53366	0.328982	0.00162438	0.00323279
Clair	NA19240_Run1	1230	3973249	5393	11212	4316749	3764670	0.00143048	0.0025906	0.533728	0.324782	0.00143048	0.00284841
Clair	NA19240_Run1	1235	3973249	4788	9977	4317984	3765275	0.00127001	0.00230524	0.533806	0.32428	0.00127001	0.0025301
Clair	NA19240_Run1	1240	3973249	4285	8876	4319085	3765778	0.00113659	0.00205085	0.53388	0.325583	0.00113659	0.00226526
Clair	NA19240_Run1	1245	3973249	3864	7835	4320126	3766199	0.00102492	0.00181032	0.533956	0.330285	0.00102492	0.00204349
Clair	NA19240_Run1	1250	3973249	3453	6908	4321053	3766610	0.0009159	0.00159613	0.53402	0.333269	0.0009159	0.00182678
Clair	NA19240_Run1	1255	3973249	3070	6079	4321882	3766993	0.00081431	0.00140459	0.534075	0.335556	0.00081431	0.00162468
Clair	NA19240_Run1	1260	3973249	2762	5320	4322641	3767301	0.000732614	0.00122922	0.534131	0.341747	0.000732614	0.00146209
Clair	NA19240_Run1	1265	3973249	2469	4676	4323285	3767594	0.000654896	0.00108042	0.534174	0.345556	0.000654896	0.00130732
Clair	NA19240_Run1	1270	3973249	2199	4129	4323832	3767864	0.000583279	0.000954029	0.534208	0.347503	0.000583279	0.0011646
Clair	NA19240_Run1	1275	3973249	1963	3560	4324401	3768100	0.000520681	0.000822558	0.534249	0.355423	0.000520681	0.00103984
Clair	NA19240_Run1	1280	3973249	1746	3066	4324895	3768317	0.000463122	0.000708417	0.534284	0.362843	0.000463122	0.000925064
Clair	NA19240_Run1	1285	3973249	1539	2654	4325307	3768524	0.000408216	0.000613222	0.534309	0.36704	0.000408216	0.000815525
Clair	NA19240_Run1	1290	3973249	1360	2318	4325643	3768703	0.000360737	0.000535587	0.534328	0.369766	0.000360737	0.00072077
Clair	NA19240_Run1	1295	3973249	1195	2000	4325961	3768868	0.000316971	0.000462111	0.534347	0.374022	0.000316971	0.000633405
Clair	NA19240_Run1	1300	3973249	1041	1711	4326250	3769022	0.000276123	0.000395336	0.534364	0.37827	0.000276123	0.000551843
Clair	NA19240_Run1	1305	3973249	899	1480	4326481	3769164	0.000238458	0.000341962	0.534375	0.37789	0.000238458	0.000476614
Clair	NA19240_Run1	1310	3973249	781	1266	4326695	3769282	0.000207158	0.000292516	0.534387	0.381534	0.000207158	0.000414092
Clair	NA19240_Run1	1315	3973249	676	1046	4326915	3769387	0.000179307	0.000241684	0.534401	0.392567	0.000179307	0.000358451
Clair	NA19240_Run1	1320	3973249	591	876	4327085	3769472	0.000156761	0.000202405	0.534411	0.402863	0.000156761	0.000313401
Clair	NA19240_Run1	1325	3973249	521	707	4327254	3769542	0.000138194	0.000163356	0.534424	0.424267	0.000138194	0.000276298
Clair	NA19240_Run1	1330	3973249	457	597	4327364	3769606	0.000121218	0.00013794	0.534429	0.433586	0.000121218	0.000242369
Clair	NA19240_Run1	1335	3973249	395	505	4327456	3769668	0.000104773	0.000116683	0.534433	0.438889	0.000104773	0.000209496
Clair	NA19240_Run1	1340	3973249	338	425	4327536	3769725	8.97e-05	9.82e-05	0.534436	0.442988	8.97e-05	0.000179271
Clair	NA19240_Run1	1345	3973249	294	359	4327602	3769769	7.8e-05	8.29e-05	0.534439	0.45023	7.8e-05	0.000155939
Clair	NA19240_Run1	1350	3973249	249	304	4327657	3769814	6.6e-05	7.02e-05	0.53444	0.450271	6.6e-05	0.000132074
Clair	NA19240_Run1	1355	3973249	213	245	4327716	3769850	5.65e-05	5.66e-05	0.534443	0.465066	5.65e-05	0.000112982
Clair	NA19240_Run1	1360	3973249	180	215	4327746	3769883	4.77e-05	4.97e-05	0.534442	0.455696	4.77e-05	9.55e-05
Clair	NA19240_Run1	1365	3973249	148	178	4327783	3769915	3.93e-05	4.11e-05	0.534443	0.453988	3.93e-05	7.85e-05
Clair	NA19240_Run1	1370	3973249	124	147	4327814	3769939	3.29e-05	3.4e-05	0.534444	0.457565	3.29e-05	6.58e-05
Clair	NA19240_Run1	1375	3973249	106	118	4327843	3769957	2.81e-05	2.73e-05	0.534445	0.473214	2.81e-05	5.62e-05
Clair	NA19240_Run1	1380	3973249	85	96	4327865	3769978	2.25e-05	2.22e-05	0.534445	0.469613	2.25e-05	4.51e-05
Clair	NA19240_Run1	1385	3973249	70	75	4327886	3769993	1.86e-05	1.73e-05	0.534446	0.482759	1.86e-05	3.71e-05
Clair	NA19240_Run1	1390	3973249	58	65	4327896	3770005	1.54e-05	1.5e-05	0.534446	0.471545	1.54e-05	3.08e-05
Clair	NA19240_Run1	1395	3973249	48	50	4327911	3770015	1.27e-05	1.16e-05	0.534446	0.489796	1.27e-05	2.55e-05
Clair	NA19240_Run1	1400	3973249	40	39	4327922	3770023	1.06e-05	9.01e-06	0.534447	0.506329	1.06e-05	2.12e-05
Clair	NA19240_Run1	1405	3973249	31	34	4327927	3770032	8.22e-06	7.86e-06	0.534446	0.476923	8.22e-06	1.64e-05
Clair	NA19240_Run1	1410	3973249	23	30	4327931	3770040	6.1e-06	6.93e-06	0.534446	0.433962	6.1e-06	1.22e-05
Clair	NA19240_Run1	1415	3973249	21	24	4327937	3770042	5.57e-06	5.55e-06	0.534446	0.466667	5.57e-06	1.11e-05
Clair	NA19240_Run1	1420	3973249	16	17	4327944	3770047	4.24e-06	3.93e-06	0.534446	0.484848	4.24e-06	8.49e-06
Clair	NA19240_Run1	1425	3973249	12	15	4327946	3770051	3.18e-06	3.47e-06	0.534446	0.444444	3.18e-06	6.37e-06
Clair	NA19240_Run1	1430	3973249	8	15	4327946	3770055	2.12e-06	3.47e-06	0.534446	0.347826	2.12e-06	4.24e-06
Clair	NA19240_Run1	1435	3973249	5	13	4327948	3770058	1.33e-06	3e-06	0.534446	0.277778	1.33e-06	2.65e-06
Clair	NA19240_Run1	1440	3973249	5	11	4327950	3770058	1.33e-06	2.54e-06	0.534446	0.3125	1.33e-06	2.65e-06
Clair	NA19240_Run1	1445	3973249	4	8	4327953	3770059	1.06e-06	1.85e-06	0.534446	0.333333	1.06e-06	2.12e-06
Clair	NA19240_Run1	1450	3973249	3	7	4327954	3770060	7.96e-07	1.62e-06	0.534446	0.3	7.96e-07	1.59e-06
Clair	NA19240_Run1	1455	3973249	3	5	4327956	3770060	7.96e-07	1.16e-06	0.534446	0.375	7.96e-07	1.59e-06
Clair	NA19240_Run1	1460	3973249	3	4	4327957	3770060	7.96e-07	9.24e-07	0.534446	0.428571	7.96e-07	1.59e-06
Clair	NA19240_Run1	1465	3973249	1	4	4327957	3770062	2.65e-07	9.24e-07	0.534446	0.2	2.65e-07	5.3e-07
Clair	NA19240_Run1	1470	3973249	0	3	4327958	3770063	0	6.93e-07	0.534446	0	0	DivisionByZero
Clair	NA19240_Run1	1475	3973249	0	2	4327959	3770063	0	4.62e-07	0.534446	0	0	DivisionByZero
Clair	NA19240_Run1	1480	3973249	0	2	4327959	3770063	0	4.62e-07	0.534446	0	0	DivisionByZero
Clair	NA19240_Run1	1485	3973249	0	2	4327959	3770063	0	4.62e-07	0.534446	0	0	DivisionByZero
Clair	NA19240_Run1	1490	3973249	0	1	4327960	3770063	0	2.31e-07	0.534446	0	0	DivisionByZero
Clair	NA19240_Run1	1495	3973249	0	1	4327960	3770063	0	2.31e-07	0.534446	0	0	DivisionByZero
Clair	NA19240_Run1	1500	3973249	0	1	4327960	3770063	0	2.31e-07	0.534446	0	0	DivisionByZero
Clair	NA19240_Run1	1505	3973249	0	1	4327960	3770063	0	2.31e-07	0.534446	0	0	DivisionByZero
Clair	NA19240_Run1	1510	3973249	0	0	4327961	3770063	0	0	0.534447	DivisionByZero	0	DivisionByZero
Clair+SNVoter	NA19240_Run1	0	3973249	3770063	4327960	0	0	1	1	0.465554	0.465554	1	0.635328
Clair+SNVoter	NA19240_Run1	5	3973249	3761176	2904652	1423308	8887	0.997643	0.671137	0.640216	0.564247	0.997643	0.720816
Clair+SNVoter	NA19240_Run1	10	3973249	3754432	2457418	1870542	15631	0.995854	0.567801	0.694611	0.604398	0.995854	0.752247
Clair+SNVoter	NA19240_Run1	15	3973249	3748788	2199773	2128187	21275	0.994357	0.50827	0.72573	0.630201	0.994357	0.771465
Clair+SNVoter	NA19240_Run1	20	3973249	3743722	2021689	2306271	26341	0.993013	0.467123	0.747095	0.649342	0.993013	0.78522
Clair+SNVoter	NA19240_Run1	25	3973249	3738996	1886290	2441670	31067	0.99176	0.435838	0.763231	0.664677	0.99176	0.795925
Clair+SNVoter	NA19240_Run1	30	3973249	3734322	1778701	2549259	35741	0.99052	0.410979	0.77594	0.677364	0.99052	0.804543
Clair+SNVoter	NA19240_Run1	35	3973249	3729963	1689429	2638531	40100	0.989364	0.390352	0.786426	0.688262	0.989364	0.811792
Clair+SNVoter	NA19240_Run1	40	3973249	3725698	1613263	2714697	44365	0.988232	0.372754	0.795305	0.697832	0.988232	0.818024
Clair+SNVoter	NA19240_Run1	45	3973249	3721661	1547346	2780614	48402	0.987161	0.357523	0.802946	0.706331	0.987161	0.823461
Clair+SNVoter	NA19240_Run1	50	3973249	3717531	1489545	2838415	52532	0.986066	0.344168	0.809574	0.713938	0.986066	0.828222
Clair+SNVoter	NA19240_Run1	55	3973249	3713547	1437534	2890426	56516	0.985009	0.33215	0.815504	0.720926	0.985009	0.832527
Clair+SNVoter	NA19240_Run1	60	3973249	3709600	1391152	2936808	60463	0.983962	0.321434	0.820745	0.727265	0.983962	0.836361
Clair+SNVoter	NA19240_Run1	65	3973249	3705583	1348573	2979387	64480	0.982897	0.311596	0.825506	0.733175	0.982897	0.839867
Clair+SNVoter	NA19240_Run1	70	3973249	3701377	1310097	3017863	68686	0.981781	0.302705	0.829738	0.738581	0.981781	0.842991
Clair+SNVoter	NA19240_Run1	75	3973249	3697106	1274570	3053390	72957	0.980648	0.294497	0.833598	0.743634	0.980648	0.845851
Clair+SNVoter	NA19240_Run1	80	3973249	3692802	1241678	3086282	77261	0.979507	0.286897	0.837128	0.748367	0.979507	0.848477
Clair+SNVoter	NA19240_Run1	85	3973249	3688405	1210847	3117113	81658	0.97834	0.279773	0.840393	0.752851	0.97834	0.85091
Clair+SNVoter	NA19240_Run1	90	3973249	3683695	1182482	3145478	86368	0.977091	0.273219	0.843314	0.757	0.977091	0.853078
Clair+SNVoter	NA19240_Run1	95	3973249	3678716	1155986	3171974	91347	0.97577	0.267097	0.845971	0.760898	0.97577	0.855042
Clair+SNVoter	NA19240_Run1	100	3973249	3673571	1131397	3196563	96492	0.974406	0.261416	0.848372	0.764536	0.974406	0.856806
Clair+SNVoter	NA19240_Run1	105	3973249	3668513	1108385	3219575	101550	0.973064	0.256099	0.850589	0.76797	0.973064	0.858437
Clair+SNVoter	NA19240_Run1	110	3973249	3663339	1086673	3241287	106724	0.971692	0.251082	0.852631	0.771227	0.971692	0.859931
Clair+SNVoter	NA19240_Run1	115	3973249	3658265	1066309	3261651	111798	0.970346	0.246377	0.854519	0.774306	0.970346	0.861312
Clair+SNVoter	NA19240_Run1	120	3973249	3653154	1047131	3280829	116909	0.96899	0.241946	0.856256	0.77722	0.96899	0.862575
Clair+SNVoter	NA19240_Run1	125	3973249	3648250	1029195	3298765	121813	0.967689	0.237801	0.857866	0.779966	0.967689	0.863746
Clair+SNVoter	NA19240_Run1	130	3973249	3643245	1012190	3315770	126818	0.966362	0.233872	0.859347	0.782579	0.966362	0.864814
Clair+SNVoter	NA19240_Run1	135	3973249	3638360	996335	3331625	131703	0.965066	0.230209	0.860702	0.785027	0.965066	0.865786
Clair+SNVoter	NA19240_Run1	140	3973249	3633436	981220	3346740	136627	0.96376	0.226717	0.861961	0.787369	0.96376	0.86668
Clair+SNVoter	NA19240_Run1	145	3973249	3628669	966622	3361338	141394	0.962496	0.223344	0.863175	0.789649	0.962496	0.867547
Clair+SNVoter	NA19240_Run1	150	3973249	3623905	952756	3375204	146158	0.961232	0.22014	0.864298	0.791823	0.961232	0.868342
Clair+SNVoter	NA19240_Run1	155	3973249	3619167	939545	3388415	150896	0.959975	0.217087	0.865345	0.793901	0.959975	0.869075
Clair+SNVoter	NA19240_Run1	160	3973249	3614418	927001	3400959	155645	0.958716	0.214189	0.866307	0.795879	0.958716	0.869741
Clair+SNVoter	NA19240_Run1	165	3973249	3609748	914868	3413092	160315	0.957477	0.211386	0.867229	0.797802	0.957477	0.870377
Clair+SNVoter	NA19240_Run1	170	3973249	3605010	903168	3424792	165053	0.95622	0.208682	0.868089	0.79966	0.95622	0.87096
Clair+SNVoter	NA19240_Run1	175	3973249	3600296	891918	3436042	169767	0.95497	0.206083	0.868896	0.801452	0.95497	0.871502
Clair+SNVoter	NA19240_Run1	180	3973249	3595579	881009	3446951	174484	0.953719	0.203562	0.86966	0.803196	0.953719	0.872009
Clair+SNVoter	NA19240_Run1	185	3973249	3590922	870855	3457105	179141	0.952483	0.201216	0.870339	0.804819	0.952483	0.872447
Clair+SNVoter	NA19240_Run1	190	3973249	3586310	860876	3467084	183753	0.95126	0.19891	0.871002	0.806422	0.95126	0.872874
Clair+SNVoter	NA19240_Run1	195	3973249	3581668	851422	3476538	188395	0.950029	0.196726	0.871596	0.807939	0.950029	0.873242
Clair+SNVoter	NA19240_Run1	200	3973249	3577074	842149	3485811	192989	0.94881	0.194583	0.872174	0.809435	0.94881	0.873599
Clair+SNVoter	NA19240_Run1	205	3973249	3572546	833317	3494643	197517	0.947609	0.192543	0.872705	0.810862	0.947609	0.873918
Clair+SNVoter	NA19240_Run1	210	3973249	3567942	824876	3503084	202121	0.946388	0.190592	0.873179	0.812222	0.946388	0.874187
Clair+SNVoter	NA19240_Run1	215	3973249	3563500	816685	3511275	206563	0.94521	0.1887	0.873642	0.81355	0.94521	0.874452
Clair+SNVoter	NA19240_Run1	220	3973249	3558862	808646	3519314	211201	0.943979	0.186842	0.874062	0.81485	0.943979	0.874674
Clair+SNVoter	NA19240_Run1	225	3973249	3554394	801113	3526847	215669	0.942794	0.185102	0.874441	0.816069	0.942794	0.874866
Clair+SNVoter	NA19240_Run1	230	3973249	3549876	793629	3534331	220187	0.941596	0.183373	0.874807	0.817284	0.941596	0.875047
Clair+SNVoter	NA19240_Run1	235	3973249	3545339	786393	3541567	224724	0.940393	0.181701	0.87514	0.818458	0.940393	0.875198
Clair+SNVoter	NA19240_Run1	240	3973249	3540772	779383	3548577	229291	0.939181	0.180081	0.875442	0.819594	0.939181	0.875322
Clair+SNVoter	NA19240_Run1	245	3973249	3536270	772505	3555455	233793	0.937987	0.178492	0.875735	0.820714	0.937987	0.87544
Clair+SNVoter	NA19240_Run1	250	3973249	3531826	765828	3562132	238237	0.936808	0.176949	0.876011	0.821803	0.936808	0.875545
Clair+SNVoter	NA19240_Run1	255	3973249	3527307	759326	3568634	242756	0.93561	0.175447	0.876256	0.822862	0.93561	0.875621
Clair+SNVoter	NA19240_Run1	260	3973249	3522668	752964	3574996	247395	0.934379	0.173977	0.876469	0.823894	0.934379	0.875665
Clair+SNVoter	NA19240_Run1	265	3973249	3518050	746728	3581232	252013	0.933154	0.172536	0.876669	0.824908	0.933154	0.875699
Clair+SNVoter	NA19240_Run1	270	3973249	3513456	740534	3587426	256607	0.931936	0.171105	0.876866	0.82592	0.931936	0.875731
Clair+SNVoter	NA19240_Run1	275	3973249	3508936	734706	3593254	261127	0.930737	0.169758	0.877028	0.826869	0.930737	0.875734
Clair+SNVoter	NA19240_Run1	280	3973249	3504276	729003	3598957	265787	0.929501	0.16844	0.877156	0.827792	0.929501	0.875703
Clair+SNVoter	NA19240_Run1	285	3973249	3499473	723310	3604650	270590	0.928227	0.167125	0.877266	0.828712	0.928227	0.875651
Clair+SNVoter	NA19240_Run1	290	3973249	3494769	717631	3610329	275294	0.926979	0.165813	0.877387	0.829638	0.926979	0.875612
Clair+SNVoter	NA19240_Run1	295	3973249	3490122	712181	3615779	279941	0.925746	0.164554	0.877486	0.830526	0.925746	0.875555
Clair+SNVoter	NA19240_Run1	300	3973249	3485327	706849	3621111	284736	0.924474	0.163322	0.877552	0.831389	0.924474	0.875464
Clair+SNVoter	NA19240_Run1	305	3973249	3480646	701467	3626493	289417	0.923233	0.162078	0.877639	0.83227	0.923233	0.875395
Clair+SNVoter	NA19240_Run1	310	3973249	3475879	696244	3631716	294184	0.921968	0.160871	0.877695	0.83312	0.921968	0.875295
Clair+SNVoter	NA19240_Run1	315	3973249	3471005	691303	3636657	299058	0.920676	0.15973	0.877703	0.833914	0.920676	0.875149
Clair+SNVoter	NA19240_Run1	320	3973249	3466096	686303	3641657	303967	0.919373	0.158574	0.877715	0.834721	0.919373	0.875005
Clair+SNVoter	NA19240_Run1	325	3973249	3461286	681505	3646455	308777	0.918098	0.157466	0.877713	0.835496	0.918098	0.874851
Clair+SNVoter	NA19240_Run1	330	3973249	3456328	676633	3651327	313735	0.916783	0.15634	0.877702	0.836284	0.916783	0.874685
Clair+SNVoter	NA19240_Run1	335	3973249	3451419	672007	3655953	318644	0.91548	0.155271	0.877668	0.837027	0.91548	0.874498
Clair+SNVoter	NA19240_Run1	340	3973249	3446341	667369	3660591	323722	0.914134	0.154199	0.877613	0.83777	0.914134	0.874287
Clair+SNVoter	NA19240_Run1	345	3973249	3441300	662622	3665338	328763	0.912796	0.153103	0.877577	0.838539	0.912796	0.874094
Clair+SNVoter	NA19240_Run1	350	3973249	3436275	658067	3669893	333788	0.911464	0.15205	0.877519	0.839274	0.911464	0.87388
Clair+SNVoter	NA19240_Run1	355	3973249	3431127	653454	3674506	338936	0.910098	0.150984	0.877453	0.840019	0.910098	0.873656
Clair+SNVoter	NA19240_Run1	360	3973249	3425902	649030	3678930	344161	0.908712	0.149962	0.877354	0.840726	0.908712	0.873398
Clair+SNVoter	NA19240_Run1	365	3973249	3420650	644604	3683356	349413	0.907319	0.148939	0.877252	0.841436	0.907319	0.873136
Clair+SNVoter	NA19240_Run1	370	3973249	3415458	640266	3687694	354605	0.905942	0.147937	0.877146	0.842133	0.905942	0.872873
Clair+SNVoter	NA19240_Run1	375	3973249	3410290	636019	3691941	359773	0.904571	0.146956	0.877033	0.842815	0.904571	0.872602
Clair+SNVoter	NA19240_Run1	380	3973249	3404922	631781	3696179	365141	0.903147	0.145977	0.876893	0.843491	0.903147	0.8723
Clair+SNVoter	NA19240_Run1	385	3973249	3399484	627605	3700355	370579	0.901705	0.145012	0.876737	0.844154	0.901705	0.871981
Clair+SNVoter	NA19240_Run1	390	3973249	3393908	623488	3704472	376155	0.900226	0.14406	0.876557	0.844803	0.900226	0.871634
Clair+SNVoter	NA19240_Run1	395	3973249	3388457	619374	3708586	381606	0.89878	0.14311	0.876392	0.845459	0.89878	0.871304
Clair+SNVoter	NA19240_Run1	400	3973249	3382711	615267	3712693	387352	0.897256	0.142161	0.87619	0.846105	0.897256	0.87093
Clair+SNVoter	NA19240_Run1	405	3973249	3377164	611362	3716598	392899	0.895784	0.141259	0.875987	0.84672	0.895784	0.870561
Clair+SNVoter	NA19240_Run1	410	3973249	3371510	607316	3720644	398553	0.894285	0.140324	0.875788	0.847363	0.894285	0.870192
Clair+SNVoter	NA19240_Run1	415	3973249	3365565	603374	3724586	404498	0.892708	0.139413	0.875541	0.847976	0.892708	0.869767
Clair+SNVoter	NA19240_Run1	420	3973249	3359620	599406	3728554	410443	0.891131	0.138496	0.875297	0.848598	0.891131	0.869344
Clair+SNVoter	NA19240_Run1	425	3973249	3353727	595344	3732616	416336	0.889568	0.137558	0.875071	0.849245	0.889568	0.868939
Clair+SNVoter	NA19240_Run1	430	3973249	3347604	591440	3736520	422459	0.887944	0.136656	0.874797	0.849852	0.887944	0.86848
Clair+SNVoter	NA19240_Run1	435	3973249	3341681	587614	3740346	428382	0.886373	0.135772	0.874538	0.850453	0.886373	0.868041
Clair+SNVoter	NA19240_Run1	440	3973249	3335673	583724	3744236	434390	0.884779	0.134873	0.874276	0.851068	0.884779	0.867596
Clair+SNVoter	NA19240_Run1	445	3973249	3329422	579813	3748147	440641	0.883121	0.133969	0.873987	0.851681	0.883121	0.867116
Clair+SNVoter	NA19240_Run1	450	3973249	3323247	575868	3752092	446816	0.881483	0.133058	0.873712	0.852308	0.881483	0.86665
Clair+SNVoter	NA19240_Run1	455	3973249	3316937	571936	3756024	453126	0.879809	0.132149	0.873418	0.85293	0.879809	0.866161
Clair+SNVoter	NA19240_Run1	460	3973249	3310474	568104	3759856	459589	0.878095	0.131264	0.873093	0.853528	0.878095	0.865637
Clair+SNVoter	NA19240_Run1	465	3973249	3304065	564275	3763685	465998	0.876395	0.130379	0.872775	0.85413	0.876395	0.865119
Clair+SNVoter	NA19240_Run1	470	3973249	3297302	560410	3767550	472761	0.874601	0.129486	0.872417	0.85473	0.874601	0.864551
Clair+SNVoter	NA19240_Run1	475	3973249	3290477	556631	3771329	479586	0.872791	0.128613	0.872041	0.855312	0.872791	0.863963
Clair+SNVoter	NA19240_Run1	480	3973249	3283676	552769	3775191	486387	0.870987	0.12772	0.871678	0.855916	0.870987	0.863386
Clair+SNVoter	NA19240_Run1	485	3973249	3276769	548868	3779092	493294	0.869155	0.126819	0.871307	0.856529	0.869155	0.862796
Clair+SNVoter	NA19240_Run1	490	3973249	3269753	544984	3782976	500310	0.867294	0.125922	0.87092	0.857137	0.867294	0.862186
Clair+SNVoter	NA19240_Run1	495	3973249	3262782	541062	3786898	507281	0.865445	0.125015	0.870543	0.857759	0.865445	0.861585
Clair+SNVoter	NA19240_Run1	500	3973249	3255606	537162	3790798	514457	0.863542	0.124114	0.870139	0.858372	0.863542	0.860949
Clair+SNVoter	NA19240_Run1	505	3973249	3248182	533292	3794668	521881	0.861572	0.12322	0.8697	0.858972	0.861572	0.86027
Clair+SNVoter	NA19240_Run1	510	3973249	3240627	529517	3798443	529436	0.859568	0.122348	0.869233	0.85955	0.859568	0.859559
Clair+SNVoter	NA19240_Run1	515	3973249	3233089	525639	3802321	536974	0.857569	0.121452	0.868781	0.860155	0.857569	0.85886
Clair+SNVoter	NA19240_Run1	520	3973249	3225311	521732	3806228	544752	0.855506	0.120549	0.868303	0.860762	0.855506	0.858126
Clair+SNVoter	NA19240_Run1	525	3973249	3217529	517836	3810124	552534	0.853442	0.119649	0.867823	0.861369	0.853442	0.857387
Clair+SNVoter	NA19240_Run1	530	3973249	3209551	513865	3814095	560512	0.851326	0.118731	0.867328	0.861991	0.851326	0.856625
Clair+SNVoter	NA19240_Run1	535	3973249	3201239	509904	3818056	568824	0.849121	0.117816	0.866791	0.862602	0.849121	0.855808
Clair+SNVoter	NA19240_Run1	540	3973249	3193075	505935	3822025	576988	0.846955	0.116899	0.866273	0.863224	0.846955	0.855012
Clair+SNVoter	NA19240_Run1	545	3973249	3184511	502043	3825917	585552	0.844684	0.116	0.865696	0.863818	0.844684	0.854144
Clair+SNVoter	NA19240_Run1	550	3973249	3175895	498051	3829909	594168	0.842398	0.115078	0.865125	0.864437	0.842398	0.853275
Clair+SNVoter	NA19240_Run1	555	3973249	3167056	494148	3833812	603007	0.840054	0.114176	0.864516	0.865031	0.840054	0.85236
Clair+SNVoter	NA19240_Run1	560	3973249	3158021	490194	3837766	612042	0.837657	0.113262	0.863888	0.865635	0.837657	0.851416
Clair+SNVoter	NA19240_Run1	565	3973249	3148929	486218	3841742	621134	0.835246	0.112343	0.863257	0.866245	0.835246	0.850463
Clair+SNVoter	NA19240_Run1	570	3973249	3139525	482302	3845658	630538	0.832751	0.111439	0.862579	0.866835	0.832751	0.849451
Clair+SNVoter	NA19240_Run1	575	3973249	3129871	478302	3849658	640192	0.830191	0.110514	0.861881	0.867439	0.830191	0.848406
Clair+SNVoter	NA19240_Run1	580	3973249	3120007	474244	3853716	650056	0.827574	0.109577	0.861164	0.868055	0.827574	0.847331
Clair+SNVoter	NA19240_Run1	585	3973249	3109917	470160	3857800	660146	0.824898	0.108633	0.860422	0.868673	0.824898	0.84622
Clair+SNVoter	NA19240_Run1	590	3973249	3099546	466110	3861850	670517	0.822147	0.107697	0.859641	0.869278	0.822147	0.845056
Clair+SNVoter	NA19240_Run1	595	3973249	3088748	461954	3866006	681315	0.819283	0.106737	0.858821	0.869898	0.819283	0.843832
Clair+SNVoter	NA19240_Run1	600	3973249	3077821	457858	3870102	692242	0.816385	0.105791	0.857978	0.870504	0.816385	0.842576
Clair+SNVoter	NA19240_Run1	605	3973249	3066581	453673	3874287	703482	0.813403	0.104824	0.857106	0.871125	0.813403	0.841275
Clair+SNVoter	NA19240_Run1	610	3973249	3055038	449516	3878444	715025	0.810341	0.103863	0.856194	0.871734	0.810341	0.839917
Clair+SNVoter	NA19240_Run1	615	3973249	3043170	445183	3882777	726893	0.807193	0.102862	0.855264	0.87238	0.807193	0.838522
Clair+SNVoter	NA19240_Run1	620	3973249	3030924	441009	3886951	739139	0.803945	0.101898	0.854267	0.872979	0.803945	0.837041
Clair+SNVoter	NA19240_Run1	625	3973249	3018242	436788	3891172	751821	0.800581	0.100922	0.853222	0.873579	0.800581	0.835489
Clair+SNVoter	NA19240_Run1	630	3973249	3005109	432456	3895504	764954	0.797098	0.0999214	0.852136	0.874197	0.797098	0.833869
Clair+SNVoter	NA19240_Run1	635	3973249	2991513	428126	3899834	778550	0.793492	0.098921	0.850991	0.874804	0.793492	0.832166
Clair+SNVoter	NA19240_Run1	640	3973249	2977410	423619	3904341	792653	0.789751	0.0978796	0.849806	0.875444	0.789751	0.830392
Clair+SNVoter	NA19240_Run1	645	3973249	2963014	419269	3908691	807049	0.785932	0.0968745	0.848566	0.87604	0.785932	0.828543
Clair+SNVoter	NA19240_Run1	650	3973249	2948193	414871	3913089	821870	0.782001	0.0958583	0.847279	0.876639	0.782001	0.82662
Clair+SNVoter	NA19240_Run1	655	3973249	2932627	410369	3917591	837436	0.777872	0.0948181	0.845912	0.877245	0.777872	0.824575
Clair+SNVoter	NA19240_Run1	660	3973249	2916801	405718	3922242	853262	0.773674	0.0937435	0.844532	0.877888	0.773674	0.822493
Clair+SNVoter	NA19240_Run1	665	3973249	2900253	401065	3926895	869810	0.769285	0.0926684	0.843064	0.878514	0.769285	0.820279
Clair+SNVoter	NA19240_Run1	670	3973249	2883431	396495	3931465	886632	0.764823	0.0916124	0.841551	0.879115	0.764823	0.817996
Clair+SNVoter	NA19240_Run1	675	3973249	2866002	391913	3936047	904061	0.7602	0.0905537	0.839964	0.879704	0.7602	0.815598
Clair+SNVoter	NA19240_Run1	680	3973249	2848388	387272	3940688	921675	0.755528	0.0894814	0.838362	0.880311	0.755528	0.81316
Clair+SNVoter	NA19240_Run1	685	3973249	2829886	382550	3945410	940177	0.75062	0.0883904	0.836661	0.880916	0.75062	0.810565
Clair+SNVoter	NA19240_Run1	690	3973249	2811064	377751	3950209	958999	0.745628	0.0872815	0.834929	0.881539	0.745628	0.807907
Clair+SNVoter	NA19240_Run1	695	3973249	2791563	373056	3954904	978500	0.740455	0.0861967	0.8331	0.882117	0.740455	0.805102
Clair+SNVoter	NA19240_Run1	700	3973249	2771581	368363	3959597	998482	0.735155	0.0851124	0.831213	0.882685	0.735155	0.802193
Clair+SNVoter	NA19240_Run1	705	3973249	2751219	363586	3964374	1018844	0.729754	0.0840086	0.829288	0.883272	0.729754	0.799207
Clair+SNVoter	NA19240_Run1	710	3973249	2730494	358743	3969217	1039569	0.724257	0.0828896	0.827327	0.883873	0.724257	0.796144
Clair+SNVoter	NA19240_Run1	715	3973249	2709037	353881	3974079	1061026	0.718565	0.0817662	0.825277	0.884463	0.718565	0.79293
Clair+SNVoter	NA19240_Run1	720	3973249	2686864	348914	3979046	1083199	0.712684	0.0806186	0.823153	0.885066	0.712684	0.789576
Clair+SNVoter	NA19240_Run1	725	3973249	2664193	344061	3983899	1105870	0.706671	0.0794973	0.820952	0.885628	0.706671	0.786093
Clair+SNVoter	NA19240_Run1	730	3973249	2640983	339128	3988832	1129080	0.700514	0.0783575	0.818696	0.886203	0.700514	0.782493
Clair+SNVoter	NA19240_Run1	735	3973249	2617075	334175	3993785	1152988	0.694173	0.0772131	0.816355	0.886768	0.694173	0.778739
Clair+SNVoter	NA19240_Run1	740	3973249	2592397	329156	3998804	1177666	0.687627	0.0760534	0.813927	0.887335	0.687627	0.774819
Clair+SNVoter	NA19240_Run1	745	3973249	2567054	324190	4003770	1203009	0.680905	0.074906	0.811411	0.887872	0.680905	0.770736
Clair+SNVoter	NA19240_Run1	750	3973249	2540795	319317	4008643	1229268	0.67394	0.07378	0.80877	0.888355	0.67394	0.766434
Clair+SNVoter	NA19240_Run1	755	3973249	2513950	314209	4013751	1256113	0.666819	0.0725998	0.806086	0.8889	0.666819	0.762008
Clair+SNVoter	NA19240_Run1	760	3973249	2486227	309170	4018790	1283836	0.659466	0.0714355	0.803285	0.8894	0.659466	0.757366
Clair+SNVoter	NA19240_Run1	765	3973249	2457442	303840	4024120	1312621	0.65183	0.070204	0.800388	0.889964	0.65183	0.752507
Clair+SNVoter	NA19240_Run1	770	3973249	2427447	298592	4029368	1342616	0.643874	0.0689914	0.797332	0.890467	0.643874	0.747355
Clair+SNVoter	NA19240_Run1	775	3973249	2396749	293385	4034575	1373314	0.635732	0.0677883	0.794184	0.89094	0.635732	0.742005
Clair+SNVoter	NA19240_Run1	780	3973249	2364797	288069	4039891	1405266	0.627257	0.06656	0.790895	0.891412	0.627257	0.736361
Clair+SNVoter	NA19240_Run1	785	3973249	2331442	282734	4045226	1438621	0.618409	0.0653273	0.787435	0.891846	0.618409	0.730374
Clair+SNVoter	NA19240_Run1	790	3973249	2297472	277247	4050713	1472591	0.609399	0.0640595	0.783918	0.89232	0.609399	0.724208
Clair+SNVoter	NA19240_Run1	795	3973249	2262479	271824	4056136	1507584	0.600117	0.0628065	0.780266	0.892742	0.600117	0.71775
Clair+SNVoter	NA19240_Run1	800	3973249	2226013	266143	4061817	1544050	0.590445	0.0614939	0.776465	0.893208	0.590445	0.710934
Clair+SNVoter	NA19240_Run1	805	3973249	2188527	260302	4067658	1581536	0.580501	0.0601443	0.772557	0.893703	0.580501	0.703832
Clair+SNVoter	NA19240_Run1	810	3973249	2149538	254542	4073418	1620525	0.57016	0.0588134	0.768454	0.894121	0.57016	0.696303
Clair+SNVoter	NA19240_Run1	815	3973249	2109050	248488	4079472	1661013	0.55942	0.0574146	0.764202	0.894599	0.55942	0.688377
Clair+SNVoter	NA19240_Run1	820	3973249	2066996	242355	4085605	1703067	0.548266	0.0559975	0.759766	0.895055	0.548266	0.679998
Clair+SNVoter	NA19240_Run1	825	3973249	2023040	236243	4091717	1747023	0.536606	0.0545853	0.755093	0.895435	0.536606	0.671064
Clair+SNVoter	NA19240_Run1	830	3973249	1977704	230077	4097883	1792359	0.524581	0.0531606	0.750256	0.895788	0.524581	0.661678
Clair+SNVoter	NA19240_Run1	835	3973249	1930706	223544	4104416	1839357	0.512115	0.0516511	0.745259	0.896231	0.512115	0.651791
Clair+SNVoter	NA19240_Run1	840	3973249	1881849	217053	4110907	1888214	0.499156	0.0501513	0.740027	0.896587	0.499156	0.641288
Clair+SNVoter	NA19240_Run1	845	3973249	1831240	210250	4117710	1938823	0.485732	0.0485795	0.734618	0.897011	0.485732	0.630207
Clair+SNVoter	NA19240_Run1	850	3973249	1778242	203276	4124684	1991821	0.471674	0.0469681	0.728934	0.897414	0.471674	0.618349
Clair+SNVoter	NA19240_Run1	855	3973249	1722793	196243	4131717	2047270	0.456967	0.0453431	0.722955	0.897739	0.456967	0.605647
Clair+SNVoter	NA19240_Run1	860	3973249	1665480	188999	4138961	2104583	0.441765	0.0436693	0.716773	0.898085	0.441765	0.592219
Clair+SNVoter	NA19240_Run1	865	3973249	1605653	181393	4146567	2164410	0.425896	0.0419119	0.710324	0.898496	0.425896	0.577873
Clair+SNVoter	NA19240_Run1	870	3973249	1543329	173879	4154081	2226734	0.409364	0.0401757	0.703556	0.898743	0.409364	0.562512
Clair+SNVoter	NA19240_Run1	875	3973249	1478605	165979	4161981	2291458	0.392196	0.0383504	0.696539	0.899075	0.392196	0.54615
Clair+SNVoter	NA19240_Run1	880	3973249	1411719	157953	4170007	2358344	0.374455	0.0364959	0.68927	0.899372	0.374455	0.52876
Clair+SNVoter	NA19240_Run1	885	3973249	1342723	149771	4178189	2427340	0.356154	0.0346054	0.68176	0.899651	0.356154	0.510293
Clair+SNVoter	NA19240_Run1	890	3973249	1272003	141440	4186520	2498060	0.337396	0.0326805	0.674056	0.899932	0.337396	0.490789
Clair+SNVoter	NA19240_Run1	895	3973249	1199563	132914	4195046	2570500	0.318181	0.0307105	0.666164	0.90025	0.318181	0.470183
Clair+SNVoter	NA19240_Run1	900	3973249	1125475	124270	4203690	2644588	0.298529	0.0287133	0.658082	0.900564	0.298529	0.448414
Clair+SNVoter	NA19240_Run1	905	3973249	1050361	115725	4212235	2719702	0.278606	0.0267389	0.649862	0.900758	0.278606	0.425579
Clair+SNVoter	NA19240_Run1	910	3973249	975484	107376	4220584	2794579	0.258745	0.0248098	0.641646	0.90084	0.258745	0.402019
Clair+SNVoter	NA19240_Run1	915	3973249	901327	99009	4228951	2868736	0.239075	0.0228766	0.633522	0.901024	0.239075	0.377883
Clair+SNVoter	NA19240_Run1	920	3973249	827664	90835	4237125	2942399	0.219536	0.0209879	0.625435	0.901105	0.219536	0.353057
Clair+SNVoter	NA19240_Run1	925	3973249	755882	82722	4245238	3014181	0.200496	0.0191134	0.617573	0.901357	0.200496	0.328026
Clair+SNVoter	NA19240_Run1	930	3973249	688360	75255	4252705	3081703	0.182586	0.0173881	0.610157	0.901449	0.182586	0.303665
Clair+SNVoter	NA19240_Run1	935	3973249	623049	68116	4259844	3147014	0.165262	0.0157386	0.602973	0.901448	0.165262	0.279317
Clair+SNVoter	NA19240_Run1	940	3973249	560838	61195	4266765	3209225	0.148761	0.0141395	0.596146	0.901621	0.148761	0.255385
Clair+SNVoter	NA19240_Run1	945	3973249	504342	54970	4272990	3265721	0.133775	0.0127011	0.589938	0.901719	0.133775	0.232986
Clair+SNVoter	NA19240_Run1	950	3973249	450307	48889	4279071	3319756	0.119443	0.0112961	0.584016	0.902065	0.119443	0.210953
Clair+SNVoter	NA19240_Run1	955	3973249	400710	43527	4284433	3369353	0.106287	0.0100572	0.578554	0.902019	0.106287	0.190167
Clair+SNVoter	NA19240_Run1	960	3973249	353228	38544	4289416	3416835	0.0936929	0.00890581	0.573306	0.901616	0.0936929	0.169746
Clair+SNVoter	NA19240_Run1	965	3973249	309874	33996	4293964	3460189	0.0821933	0.00785497	0.568514	0.901137	0.0821933	0.150646
Clair+SNVoter	NA19240_Run1	970	3973249	268755	29584	4298376	3501308	0.0712866	0.00683555	0.563981	0.900838	0.0712866	0.132118
Clair+SNVoter	NA19240_Run1	975	3973249	229296	25362	4302598	3540767	0.0608202	0.00586004	0.55963	0.900408	0.0608202	0.113944
Clair+SNVoter	NA19240_Run1	980	3973249	193918	21632	4306328	3576145	0.0514363	0.0049982	0.555722	0.899643	0.0514363	0.097309
Clair+SNVoter	NA19240_Run1	985	3973249	160838	18124	4309836	3609225	0.0426619	0.00418765	0.55207	0.898727	0.0426619	0.0814571
Clair+SNVoter	NA19240_Run1	990	3973249	131122	15007	4312953	3638941	0.0347798	0.00346745	0.548785	0.897303	0.0347798	0.066964
Clair+SNVoter	NA19240_Run1	995	3973249	105333	12274	4315686	3664730	0.0279393	0.00283598	0.545938	0.895635	0.0279393	0.0541882
Clair+SNVoter	NA19240_Run1	1000	3973249	82008	9641	4318319	3688055	0.0217524	0.00222761	0.543383	0.894805	0.0217524	0.0424724
Clair+SNVoter	NA19240_Run1	1005	3973249	62497	7468	4320492	3707566	0.0165772	0.00172552	0.541242	0.893261	0.0165772	0.0325503
Clair+SNVoter	NA19240_Run1	1010	3973249	46698	5608	4322352	3723365	0.0123865	0.00129576	0.539521	0.892785	0.0123865	0.0244341
Clair+SNVoter	NA19240_Run1	1015	3973249	34448	4233	4323727	3735615	0.00913725	0.000978059	0.538178	0.890566	0.00913725	0.0180889
Clair+SNVoter	NA19240_Run1	1020	3973249	24386	3093	4324867	3745677	0.00646833	0.000714655	0.537076	0.887441	0.00646833	0.012843
Clair+SNVoter	NA19240_Run1	1025	3973249	16794	2222	4325738	3753269	0.00445457	0.000513406	0.536246	0.883151	0.00445457	0.00886442
Clair+SNVoter	NA19240_Run1	1030	3973249	11628	1585	4326375	3758435	0.0030843	0.000366223	0.535687	0.880042	0.0030843	0.00614705
Clair+SNVoter	NA19240_Run1	1035	3973249	7503	1086	4326874	3762560	0.00199015	0.000250927	0.535239	0.873559	0.00199015	0.00397126
Clair+SNVoter	NA19240_Run1	1040	3973249	4767	697	4327263	3765296	0.00126443	0.000161046	0.534949	0.872438	0.00126443	0.00252521
Clair+SNVoter	NA19240_Run1	1045	3973249	3093	473	4327487	3766970	0.000820411	0.000109289	0.53477	0.867358	0.000820411	0.00163927
Clair+SNVoter	NA19240_Run1	1050	3973249	1922	322	4327638	3768141	0.000509806	7.44e-05	0.534644	0.856506	0.000509806	0.001019
Clair+SNVoter	NA19240_Run1	1055	3973249	1098	224	4327736	3768965	0.000291242	5.18e-05	0.534554	0.83056	0.000291242	0.000582279
Clair+SNVoter	NA19240_Run1	1060	3973249	662	157	4327803	3769401	0.000175594	3.63e-05	0.534509	0.808303	0.000175594	0.000351111
Clair+SNVoter	NA19240_Run1	1065	3973249	429	94	4327866	3769634	0.000113791	2.17e-05	0.534488	0.820268	0.000113791	0.000227551
Clair+SNVoter	NA19240_Run1	1070	3973249	254	67	4327893	3769809	6.74e-05	1.55e-05	0.53447	0.791277	6.74e-05	0.000134734
Clair+SNVoter	NA19240_Run1	1075	3973249	145	47	4327913	3769918	3.85e-05	1.09e-05	0.534459	0.755208	3.85e-05	7.69e-05
Clair+SNVoter	NA19240_Run1	1080	3973249	97	34	4327926	3769966	2.57e-05	7.86e-06	0.534454	0.740458	2.57e-05	5.15e-05
Clair+SNVoter	NA19240_Run1	1085	3973249	66	24	4327936	3769997	1.75e-05	5.55e-06	0.534452	0.733333	1.75e-05	3.5e-05
Clair+SNVoter	NA19240_Run1	1090	3973249	46	19	4327941	3770017	1.22e-05	4.39e-06	0.53445	0.707692	1.22e-05	2.44e-05
Clair+SNVoter	NA19240_Run1	1095	3973249	35	16	4327944	3770028	9.28e-06	3.7e-06	0.534449	0.686275	9.28e-06	1.86e-05
Clair+SNVoter	NA19240_Run1	1100	3973249	26	11	4327949	3770037	6.9e-06	2.54e-06	0.534448	0.702703	6.9e-06	1.38e-05
Clair+SNVoter	NA19240_Run1	1105	3973249	23	10	4327950	3770040	6.1e-06	2.31e-06	0.534448	0.69697	6.1e-06	1.22e-05
Clair+SNVoter	NA19240_Run1	1110	3973249	20	8	4327952	3770043	5.3e-06	1.85e-06	0.534448	0.714286	5.3e-06	1.06e-05
Clair+SNVoter	NA19240_Run1	1115	3973249	13	5	4327955	3770050	3.45e-06	1.16e-06	0.534447	0.722222	3.45e-06	6.9e-06
Clair+SNVoter	NA19240_Run1	1120	3973249	10	4	4327956	3770053	2.65e-06	9.24e-07	0.534447	0.714286	2.65e-06	5.3e-06
Clair+SNVoter	NA19240_Run1	1125	3973249	10	4	4327956	3770053	2.65e-06	9.24e-07	0.534447	0.714286	2.65e-06	5.3e-06
Clair+SNVoter	NA19240_Run1	1130	3973249	8	3	4327957	3770055	2.12e-06	6.93e-07	0.534447	0.727273	2.12e-06	4.24e-06
Clair+SNVoter	NA19240_Run1	1135	3973249	6	3	4327957	3770057	1.59e-06	6.93e-07	0.534447	0.666667	1.59e-06	3.18e-06
Clair+SNVoter	NA19240_Run1	1140	3973249	3	3	4327957	3770060	7.96e-07	6.93e-07	0.534446	0.5	7.96e-07	1.59e-06
Clair+SNVoter	NA19240_Run1	1145	3973249	3	3	4327957	3770060	7.96e-07	6.93e-07	0.534446	0.5	7.96e-07	1.59e-06
Clair+SNVoter	NA19240_Run1	1150	3973249	3	2	4327958	3770060	7.96e-07	4.62e-07	0.534447	0.6	7.96e-07	1.59e-06
Clair+SNVoter	NA19240_Run1	1155	3973249	3	1	4327959	3770060	7.96e-07	2.31e-07	0.534447	0.75	7.96e-07	1.59e-06
Clair+SNVoter	NA19240_Run1	1160	3973249	3	1	4327959	3770060	7.96e-07	2.31e-07	0.534447	0.75	7.96e-07	1.59e-06
Clair+SNVoter	NA19240_Run1	1165	3973249	2	1	4327959	3770061	5.3e-07	2.31e-07	0.534447	0.666667	5.3e-07	1.06e-06
Clair+SNVoter	NA19240_Run1	1170	3973249	1	1	4327959	3770062	2.65e-07	2.31e-07	0.534446	0.5	2.65e-07	5.3e-07
Clair+SNVoter	NA19240_Run1	1175	3973249	0	1	4327959	3770063	0	2.31e-07	0.534446	0	0	DivisionByZero
Clair+SNVoter	NA19240_Run1	1180	3973249	0	1	4327959	3770063	0	2.31e-07	0.534446	0	0	DivisionByZero
Clair+SNVoter	NA19240_Run1	1185	3973249	0	1	4327959	3770063	0	2.31e-07	0.534446	0	0	DivisionByZero
Clair+SNVoter	NA19240_Run1	1190	3973249	0	1	4327959	3770063	0	2.31e-07	0.534446	0	0	DivisionByZero
Clair+SNVoter	NA19240_Run1	1195	3973249	0	1	4327959	3770063	0	2.31e-07	0.534446	0	0	DivisionByZero
Clair+SNVoter	NA19240_Run1	1200	3973249	0	1	4327959	3770063	0	2.31e-07	0.534446	0	0	DivisionByZero
Clair+SNVoter	NA19240_Run1	1205	3973249	0	1	4327959	3770063	0	2.31e-07	0.534446	0	0	DivisionByZero
Clair+SNVoter	NA19240_Run1	1210	3973249	0	1	4327959	3770063	0	2.31e-07	0.534446	0	0	DivisionByZero
Clair+SNVoter	NA19240_Run1	1215	3973249	0	0	4327960	3770063	0	0	0.534446	DivisionByZero	0	DivisionByZero
Clair	NA19240_Runs0&1	0	3973249	3813072	2188478	0	0	1	1	0.635348	0.635348	1	0.777019
Clair	NA19240_Runs0&1	5	3973249	3813067	2188411	67	5	0.999999	0.999969	0.635358	0.635355	0.999999	0.777023
Clair	NA19240_Runs0&1	10	3973249	3813065	2188368	110	7	0.999998	0.99995	0.635365	0.635359	0.999998	0.777026
Clair	NA19240_Runs0&1	15	3973249	3813062	2188315	163	10	0.999997	0.999926	0.635373	0.635365	0.999997	0.77703
Clair	NA19240_Runs0&1	20	3973249	3813058	2188202	276	14	0.999996	0.999874	0.635392	0.635376	0.999996	0.777039
Clair	NA19240_Runs0&1	25	3973249	3813050	2188004	474	22	0.999994	0.999783	0.635423	0.635397	0.999994	0.777053
Clair	NA19240_Runs0&1	30	3973249	3813035	2187735	743	37	0.99999	0.99966	0.635466	0.635424	0.99999	0.777073
Clair	NA19240_Runs0&1	35	3973249	3813024	2187365	1113	48	0.999987	0.999491	0.635525	0.635463	0.999987	0.777101
Clair	NA19240_Runs0&1	40	3973249	3813008	2186846	1632	64	0.999983	0.999254	0.635609	0.635517	0.999983	0.77714
Clair	NA19240_Runs0&1	45	3973249	3812988	2186224	2254	84	0.999978	0.99897	0.635709	0.635581	0.999978	0.777187
Clair	NA19240_Runs0&1	50	3973249	3812968	2185488	2990	104	0.999973	0.998634	0.635829	0.635658	0.999973	0.777242
Clair	NA19240_Runs0&1	55	3973249	3812953	2184581	3897	119	0.999969	0.998219	0.635977	0.635753	0.999969	0.777312
Clair	NA19240_Runs0&1	60	3973249	3812930	2183498	4980	142	0.999963	0.997724	0.636154	0.635867	0.999963	0.777395
Clair	NA19240_Runs0&1	65	3973249	3812902	2182174	6304	170	0.999955	0.997119	0.63637	0.636006	0.999955	0.777497
Clair	NA19240_Runs0&1	70	3973249	3812860	2180639	7839	212	0.999944	0.996418	0.636619	0.636166	0.999944	0.777613
Clair	NA19240_Runs0&1	75	3973249	3812818	2178754	9724	254	0.999933	0.995557	0.636926	0.636364	0.999933	0.777758
Clair	NA19240_Runs0&1	80	3973249	3812766	2176505	11973	306	0.99992	0.994529	0.637292	0.636599	0.99992	0.77793
Clair	NA19240_Runs0&1	85	3973249	3812693	2173579	14899	379	0.999901	0.993192	0.637767	0.636906	0.999901	0.778153
Clair	NA19240_Runs0&1	90	3973249	3812602	2169889	18589	470	0.999877	0.991506	0.638367	0.637293	0.999877	0.778434
Clair	NA19240_Runs0&1	95	3973249	3812480	2165069	23409	592	0.999845	0.989304	0.63915	0.6378	0.999845	0.778802
Clair	NA19240_Runs0&1	100	3973249	3812295	2158409	30069	777	0.999796	0.98626	0.640229	0.6385	0.999796	0.77931
Clair	NA19240_Runs0&1	105	3973249	3812034	2149563	38915	1038	0.999728	0.982218	0.641659	0.639432	0.999728	0.779982
Clair	NA19240_Runs0&1	110	3973249	3811674	2135359	53119	1398	0.999633	0.975728	0.643966	0.640937	0.999633	0.781072
Clair	NA19240_Runs0&1	115	3973249	3811178	2113529	74949	1894	0.999503	0.965753	0.647521	0.643269	0.999503	0.782761
Clair	NA19240_Runs0&1	120	3973249	3810506	2084911	103567	2566	0.999327	0.952676	0.652177	0.646351	0.999327	0.784984
Clair	NA19240_Runs0&1	125	3973249	3809719	2051990	136488	3353	0.999121	0.937633	0.657531	0.649933	0.999121	0.787557
Clair	NA19240_Runs0&1	130	3973249	3808906	2017729	170749	4166	0.998907	0.921978	0.663105	0.653706	0.998907	0.790253
Clair	NA19240_Runs0&1	135	3973249	3808055	1985182	203296	5017	0.998684	0.907106	0.668386	0.657328	0.998684	0.792824
Clair	NA19240_Runs0&1	140	3973249	3807170	1953786	234692	5902	0.998452	0.89276	0.67347	0.660857	0.998452	0.795312
Clair	NA19240_Runs0&1	145	3973249	3806345	1923357	265121	6727	0.998236	0.878856	0.678402	0.664318	0.998236	0.797744
Clair	NA19240_Runs0&1	150	3973249	3805494	1894416	294062	7578	0.998013	0.865632	0.683083	0.667641	0.998013	0.800063
Clair	NA19240_Runs0&1	155	3973249	3804660	1866210	322268	8412	0.997794	0.852743	0.687644	0.670913	0.997794	0.802337
Clair	NA19240_Runs0&1	160	3973249	3803850	1839251	349227	9222	0.997581	0.840425	0.692001	0.674071	0.997581	0.804522
Clair	NA19240_Runs0&1	165	3973249	3803034	1813352	375126	10038	0.997367	0.82859	0.69618	0.677132	0.997367	0.806628
Clair	NA19240_Runs0&1	170	3973249	3802182	1788009	400469	10890	0.997144	0.81701	0.700261	0.680152	0.997144	0.808694
Clair	NA19240_Runs0&1	175	3973249	3801376	1763451	425027	11696	0.996933	0.805789	0.704219	0.683108	0.996933	0.81071
Clair	NA19240_Runs0&1	180	3973249	3800528	1739632	448846	12544	0.99671	0.794905	0.708046	0.685996	0.99671	0.812666
Clair	NA19240_Runs0&1	185	3973249	3799700	1716600	471878	13372	0.996493	0.784381	0.711746	0.688813	0.996493	0.814567
Clair	NA19240_Runs0&1	190	3973249	3798834	1694468	494010	14238	0.996266	0.774268	0.715289	0.691539	0.996266	0.816394
Clair	NA19240_Runs0&1	195	3973249	3798030	1672670	515808	15042	0.996055	0.764307	0.718787	0.694249	0.996055	0.818208
Clair	NA19240_Runs0&1	200	3973249	3797227	1651511	536967	15845	0.995845	0.754639	0.722179	0.6969	0.995845	0.819975
Clair	NA19240_Runs0&1	205	3973249	3796359	1630771	557707	16713	0.995617	0.745162	0.72549	0.699515	0.995617	0.821705
Clair	NA19240_Runs0&1	210	3973249	3795476	1610859	577619	17596	0.995385	0.736064	0.728661	0.702042	0.995385	0.823367
Clair	NA19240_Runs0&1	215	3973249	3794639	1591350	597128	18433	0.995166	0.727149	0.731772	0.704539	0.995166	0.825006
Clair	NA19240_Runs0&1	220	3973249	3793890	1572364	616114	19182	0.994969	0.718474	0.734811	0.70699	0.994969	0.826616
Clair	NA19240_Runs0&1	225	3973249	3793066	1553676	634802	20006	0.994753	0.709934	0.737787	0.709416	0.994753	0.828197
Clair	NA19240_Runs0&1	230	3973249	3792215	1535749	652729	20857	0.99453	0.701743	0.740633	0.711757	0.99453	0.829712
Clair	NA19240_Runs0&1	235	3973249	3791427	1518026	670452	21645	0.994323	0.693645	0.743454	0.71409	0.994323	0.831223
Clair	NA19240_Runs0&1	240	3973249	3790623	1501027	687451	22449	0.994113	0.685877	0.746153	0.71634	0.994113	0.832672
Clair	NA19240_Runs0&1	245	3973249	3789818	1484228	704250	23254	0.993902	0.678201	0.748818	0.718579	0.993902	0.834108
Clair	NA19240_Runs0&1	250	3973249	3789001	1467738	720740	24071	0.993687	0.670666	0.751429	0.720789	0.993687	0.835519
Clair	NA19240_Runs0&1	255	3973249	3788161	1451872	736606	24911	0.993467	0.663416	0.753933	0.722927	0.993467	0.836876
Clair	NA19240_Runs0&1	260	3973249	3787338	1436477	752001	25734	0.993251	0.656382	0.756361	0.725014	0.993251	0.838195
Clair	NA19240_Runs0&1	265	3973249	3786497	1421262	767216	26575	0.993031	0.649429	0.758756	0.727088	0.993031	0.839501
Clair	NA19240_Runs0&1	270	3973249	3785729	1406430	782048	27343	0.992829	0.642652	0.7611	0.729124	0.992829	0.840784
Clair	NA19240_Runs0&1	275	3973249	3784895	1391819	796659	28177	0.99261	0.635976	0.763395	0.731139	0.99261	0.842043
Clair	NA19240_Runs0&1	280	3973249	3784114	1377552	810926	28958	0.992406	0.629457	0.765642	0.733119	0.992406	0.843281
Clair	NA19240_Runs0&1	285	3973249	3783270	1363722	824756	29802	0.992184	0.623137	0.767806	0.735045	0.992184	0.844474
Clair	NA19240_Runs0&1	290	3973249	3782433	1350169	838309	30639	0.991965	0.616944	0.769925	0.736943	0.991965	0.845645
Clair	NA19240_Runs0&1	295	3973249	3781607	1337057	851421	31465	0.991748	0.610953	0.771972	0.738788	0.991748	0.84678
Clair	NA19240_Runs0&1	300	3973249	3780809	1324015	864463	32263	0.991539	0.604994	0.774012	0.740635	0.991539	0.847915
Clair	NA19240_Runs0&1	305	3973249	3779950	1311326	877152	33122	0.991314	0.599195	0.775983	0.742437	0.991314	0.849012
Clair	NA19240_Runs0&1	310	3973249	3779047	1298938	889540	34025	0.991077	0.593535	0.777897	0.744202	0.991077	0.850078
Clair	NA19240_Runs0&1	315	3973249	3778227	1286951	901527	34845	0.990862	0.588058	0.779758	0.745922	0.990862	0.85112
Clair	NA19240_Runs0&1	320	3973249	3777420	1275225	913253	35652	0.99065	0.582699	0.781577	0.747612	0.99065	0.852141
Clair	NA19240_Runs0&1	325	3973249	3776617	1263862	924616	36455	0.990439	0.577507	0.783336	0.749258	0.990439	0.85313
Clair	NA19240_Runs0&1	330	3973249	3775757	1252698	935780	37315	0.990214	0.572406	0.785053	0.750878	0.990214	0.854096
Clair	NA19240_Runs0&1	335	3973249	3774928	1241730	946748	38144	0.989997	0.567394	0.786743	0.752479	0.989997	0.855049
Clair	NA19240_Runs0&1	340	3973249	3774067	1231074	957404	39005	0.989771	0.562525	0.788375	0.754038	0.989771	0.855971
Clair	NA19240_Runs0&1	345	3973249	3773223	1220696	967782	39849	0.989549	0.557783	0.789963	0.755564	0.989549	0.85687
Clair	NA19240_Runs0&1	350	3973249	3772387	1210685	977793	40685	0.98933	0.553209	0.791492	0.75704	0.98933	0.857737
Clair	NA19240_Runs0&1	355	3973249	3771488	1201052	987426	41584	0.989094	0.548807	0.792947	0.758463	0.989094	0.85856
Clair	NA19240_Runs0&1	360	3973249	3770613	1191512	996966	42459	0.988865	0.544448	0.794391	0.759879	0.988865	0.85938
Clair	NA19240_Runs0&1	365	3973249	3769742	1182238	1006240	43330	0.988636	0.54021	0.795791	0.76126	0.988636	0.860176
Clair	NA19240_Runs0&1	370	3973249	3768844	1173206	1015272	44228	0.988401	0.536083	0.797147	0.762607	0.988401	0.860946
Clair	NA19240_Runs0&1	375	3973249	3768011	1164366	1024112	45061	0.988182	0.532044	0.798481	0.763934	0.988182	0.861708
Clair	NA19240_Runs0&1	380	3973249	3767160	1155693	1032785	45912	0.987959	0.528081	0.799784	0.765239	0.987959	0.862452
Clair	NA19240_Runs0&1	385	3973249	3766280	1147243	1041235	46792	0.987729	0.52422	0.801046	0.766513	0.987729	0.863173
Clair	NA19240_Runs0&1	390	3973249	3765452	1138972	1049506	47620	0.987511	0.52044	0.802286	0.767766	0.987511	0.863884
Clair	NA19240_Runs0&1	395	3973249	3764549	1131008	1057470	48523	0.987275	0.516801	0.803462	0.768973	0.987275	0.864556
Clair	NA19240_Runs0&1	400	3973249	3763619	1123042	1065436	49453	0.987031	0.513161	0.804635	0.770182	0.987031	0.865226
Clair	NA19240_Runs0&1	405	3973249	3762695	1115336	1073142	50377	0.986788	0.50964	0.805765	0.771355	0.986788	0.865873
Clair	NA19240_Runs0&1	410	3973249	3761818	1107836	1080642	51254	0.986558	0.506213	0.806868	0.772502	0.986558	0.866506
Clair	NA19240_Runs0&1	415	3973249	3760918	1100436	1088042	52154	0.986322	0.502832	0.807951	0.773636	0.986322	0.867128
Clair	NA19240_Runs0&1	420	3973249	3760006	1093347	1095131	53066	0.986083	0.499592	0.808981	0.774723	0.986083	0.867718
Clair	NA19240_Runs0&1	425	3973249	3759150	1086324	1102154	53922	0.985859	0.496383	0.810008	0.775806	0.985859	0.86831
Clair	NA19240_Runs0&1	430	3973249	3758293	1079474	1109004	54779	0.985634	0.493253	0.811007	0.776865	0.985634	0.868885
Clair	NA19240_Runs0&1	435	3973249	3757365	1072848	1115630	55707	0.985391	0.490226	0.811956	0.777888	0.985391	0.86943
Clair	NA19240_Runs0&1	440	3973249	3756449	1066437	1122041	56623	0.98515	0.487296	0.812872	0.77888	0.98515	0.869955
Clair	NA19240_Runs0&1	445	3973249	3755532	1060149	1128329	57540	0.98491	0.484423	0.813767	0.779855	0.98491	0.870469
Clair	NA19240_Runs0&1	450	3973249	3754699	1053896	1134582	58373	0.984691	0.481566	0.81467	0.780831	0.984691	0.870991
Clair	NA19240_Runs0&1	455	3973249	3753771	1047907	1140571	59301	0.984448	0.478829	0.815513	0.781762	0.984448	0.871475
Clair	NA19240_Runs0&1	460	3973249	3752916	1041987	1146491	60156	0.984224	0.476124	0.816357	0.782689	0.984224	0.871963
Clair	NA19240_Runs0&1	465	3973249	3752012	1036143	1152335	61060	0.983987	0.473454	0.81718	0.783603	0.983987	0.872436
Clair	NA19240_Runs0&1	470	3973249	3751047	1030351	1158127	62025	0.983734	0.470807	0.817984	0.784508	0.983734	0.872898
Clair	NA19240_Runs0&1	475	3973249	3750069	1024582	1163896	63003	0.983477	0.468171	0.818783	0.785412	0.983477	0.873356
Clair	NA19240_Runs0&1	480	3973249	3749102	1019004	1169474	63970	0.983224	0.465622	0.819551	0.786287	0.983224	0.873797
Clair	NA19240_Runs0&1	485	3973249	3748121	1013723	1174755	64951	0.982966	0.463209	0.820267	0.787115	0.982966	0.874206
Clair	NA19240_Runs0&1	490	3973249	3747127	1008237	1180241	65945	0.982706	0.460702	0.821016	0.787979	0.982706	0.874635
Clair	NA19240_Runs0&1	495	3973249	3746180	1003004	1185474	66892	0.982457	0.458311	0.82173	0.788805	0.982457	0.875045
Clair	NA19240_Runs0&1	500	3973249	3745226	997911	1190567	67846	0.982207	0.455984	0.82242	0.789609	0.982207	0.875441
Clair	NA19240_Runs0&1	505	3973249	3744266	992906	1195572	68806	0.981955	0.453697	0.823094	0.790401	0.981955	0.875827
Clair	NA19240_Runs0&1	510	3973249	3743296	988014	1200464	69776	0.981701	0.451462	0.823747	0.791175	0.981701	0.876201
Clair	NA19240_Runs0&1	515	3973249	3742381	983140	1205338	70691	0.981461	0.449235	0.824407	0.791951	0.981461	0.87658
Clair	NA19240_Runs0&1	520	3973249	3741446	978269	1210209	71626	0.981216	0.447009	0.825063	0.792727	0.981216	0.876958
Clair	NA19240_Runs0&1	525	3973249	3740486	973637	1214841	72586	0.980964	0.444892	0.825675	0.793464	0.980964	0.877307
Clair	NA19240_Runs0&1	530	3973249	3739499	968954	1219524	73573	0.980705	0.442752	0.82629	0.79421	0.980705	0.87766
Clair	NA19240_Runs0&1	535	3973249	3738461	964403	1224075	74611	0.980433	0.440673	0.826876	0.794933	0.980433	0.877992
Clair	NA19240_Runs0&1	540	3973249	3737479	959923	1228555	75593	0.980175	0.438626	0.827459	0.795648	0.980175	0.878325
Clair	NA19240_Runs0&1	545	3973249	3736503	955568	1232910	76569	0.979919	0.436636	0.828022	0.796344	0.979919	0.878646
Clair	NA19240_Runs0&1	550	3973249	3735513	951125	1237353	77559	0.97966	0.434606	0.828597	0.797056	0.97966	0.878974
Clair	NA19240_Runs0&1	555	3973249	3734441	946776	1241702	78631	0.979379	0.432618	0.829143	0.79775	0.979379	0.879283
Clair	NA19240_Runs0&1	560	3973249	3733465	942559	1245919	79607	0.979123	0.430692	0.829683	0.798427	0.979123	0.879591
Clair	NA19240_Runs0&1	565	3973249	3732430	938283	1250195	80642	0.978851	0.428738	0.830223	0.799114	0.978851	0.879897
Clair	NA19240_Runs0&1	570	3973249	3731435	934227	1254251	81637	0.97859	0.426884	0.830733	0.799765	0.97859	0.880187
Clair	NA19240_Runs0&1	575	3973249	3730428	930264	1258214	82644	0.978326	0.425073	0.831226	0.800402	0.978326	0.880465
Clair	NA19240_Runs0&1	580	3973249	3729378	926195	1262283	83694	0.978051	0.423214	0.831729	0.801057	0.978051	0.88075
Clair	NA19240_Runs0&1	585	3973249	3728333	922212	1266266	84739	0.977777	0.421394	0.832218	0.801698	0.977777	0.881026
Clair	NA19240_Runs0&1	590	3973249	3727231	918288	1270190	85841	0.977488	0.419601	0.832688	0.802328	0.977488	0.881289
Clair	NA19240_Runs0&1	595	3973249	3726159	914453	1274025	86913	0.977207	0.417849	0.833149	0.802946	0.977207	0.881547
Clair	NA19240_Runs0&1	600	3973249	3725126	910671	1277807	87946	0.976936	0.416121	0.833607	0.803557	0.976936	0.881805
Clair	NA19240_Runs0&1	605	3973249	3724028	906824	1281654	89044	0.976648	0.414363	0.834065	0.804178	0.976648	0.882061
Clair	NA19240_Runs0&1	610	3973249	3722974	902922	1285556	90098	0.976371	0.41258	0.834539	0.804811	0.976371	0.882329
Clair	NA19240_Runs0&1	615	3973249	3721926	899136	1289342	91146	0.976096	0.41085	0.834996	0.805427	0.976096	0.882586
Clair	NA19240_Runs0&1	620	3973249	3720874	895390	1293088	92198	0.975821	0.409138	0.835445	0.806036	0.975821	0.882839
Clair	NA19240_Runs0&1	625	3973249	3719782	891696	1296782	93290	0.975534	0.40745	0.835878	0.806636	0.975534	0.883081
Clair	NA19240_Runs0&1	630	3973249	3718635	888144	1300334	94437	0.975233	0.405827	0.836279	0.807209	0.975233	0.883302
Clair	NA19240_Runs0&1	635	3973249	3717565	884449	1304029	95507	0.974953	0.404139	0.836716	0.807813	0.974953	0.883548
Clair	NA19240_Runs0&1	640	3973249	3716429	880891	1307587	96643	0.974655	0.402513	0.83712	0.80839	0.974655	0.883771
Clair	NA19240_Runs0&1	645	3973249	3715329	877342	1311136	97743	0.974366	0.400891	0.837528	0.808969	0.974366	0.883998
Clair	NA19240_Runs0&1	650	3973249	3714243	873746	1314732	98829	0.974082	0.399248	0.837946	0.809558	0.974082	0.884232
Clair	NA19240_Runs0&1	655	3973249	3713063	870260	1318218	100009	0.973772	0.397655	0.83833	0.810125	0.973772	0.884442
Clair	NA19240_Runs0&1	660	3973249	3711939	866697	1321781	101133	0.973477	0.396027	0.838737	0.810708	0.973477	0.884668
Clair	NA19240_Runs0&1	665	3973249	3710839	863198	1325280	102233	0.973189	0.394428	0.839136	0.811283	0.973189	0.884891
Clair	NA19240_Runs0&1	670	3973249	3709643	859801	1328677	103429	0.972875	0.392876	0.839503	0.811837	0.972875	0.885091
Clair	NA19240_Runs0&1	675	3973249	3708408	856436	1332042	104664	0.972551	0.391339	0.839858	0.812384	0.972551	0.885282
Clair	NA19240_Runs0&1	680	3973249	3707212	852988	1335490	105860	0.972238	0.389763	0.840233	0.812949	0.972238	0.885487
Clair	NA19240_Runs0&1	685	3973249	3705984	849587	1338891	107088	0.971916	0.388209	0.840595	0.813506	0.971916	0.885683
Clair	NA19240_Runs0&1	690	3973249	3704690	846195	1342283	108382	0.971576	0.386659	0.840945	0.814059	0.971576	0.88587
Clair	NA19240_Runs0&1	695	3973249	3703405	842832	1345646	109667	0.971239	0.385122	0.841291	0.814609	0.971239	0.886055
Clair	NA19240_Runs0&1	700	3973249	3702139	839508	1348970	110933	0.970907	0.383604	0.841634	0.815153	0.970907	0.886239
Clair	NA19240_Runs0&1	705	3973249	3700811	836185	1352293	112261	0.970559	0.382085	0.841966	0.815696	0.970559	0.886415
Clair	NA19240_Runs0&1	710	3973249	3699421	832786	1355692	113651	0.970194	0.380532	0.842301	0.816252	0.970194	0.88659
Clair	NA19240_Runs0&1	715	3973249	3698006	829331	1359147	115066	0.969823	0.378953	0.842641	0.816817	0.969823	0.886769
Clair	NA19240_Runs0&1	720	3973249	3696539	826062	1362416	116533	0.969439	0.37746	0.842941	0.817348	0.969439	0.88692
Clair	NA19240_Runs0&1	725	3973249	3694978	822620	1365858	118094	0.969029	0.375887	0.843255	0.817908	0.969029	0.887078
Clair	NA19240_Runs0&1	730	3973249	3693407	819307	1369171	119665	0.968617	0.374373	0.843545	0.818445	0.968617	0.887221
Clair	NA19240_Runs0&1	735	3973249	3691675	816030	1372448	121397	0.968163	0.372876	0.843803	0.81897	0.968163	0.887339
Clair	NA19240_Runs0&1	740	3973249	3689924	812588	1375890	123148	0.967704	0.371303	0.844084	0.819526	0.967704	0.887472
Clair	NA19240_Runs0&1	745	3973249	3688145	809128	1379350	124927	0.967237	0.369722	0.844364	0.820085	0.967237	0.887603
Clair	NA19240_Runs0&1	750	3973249	3686191	805694	1382784	126881	0.966725	0.368153	0.844611	0.820633	0.966725	0.887709
Clair	NA19240_Runs0&1	755	3973249	3684161	802165	1386313	128911	0.966192	0.36654	0.844861	0.821198	0.966192	0.887814
Clair	NA19240_Runs0&1	760	3973249	3681899	798616	1389862	131173	0.965599	0.364918	0.845075	0.821758	0.965599	0.887891
Clair	NA19240_Runs0&1	765	3973249	3679533	794981	1393497	133539	0.964979	0.363257	0.845287	0.822331	0.964979	0.887963
Clair	NA19240_Runs0&1	770	3973249	3676956	791158	1397320	136116	0.964303	0.361511	0.845494	0.822932	0.964303	0.888026
Clair	NA19240_Runs0&1	775	3973249	3674156	787345	1401133	138916	0.963568	0.359768	0.845663	0.823525	0.963568	0.888059
Clair	NA19240_Runs0&1	780	3973249	3671195	783485	1404993	141877	0.962792	0.358005	0.845813	0.824121	0.962792	0.888076
Clair	NA19240_Runs0&1	785	3973249	3668055	779557	1408921	145017	0.961968	0.35621	0.845944	0.824725	0.961968	0.888075
Clair	NA19240_Runs0&1	790	3973249	3664663	775547	1412931	148409	0.961079	0.354377	0.846047	0.825336	0.961079	0.88805
Clair	NA19240_Runs0&1	795	3973249	3661086	771470	1417008	151986	0.960141	0.352514	0.84613	0.825954	0.960141	0.888007
Clair	NA19240_Runs0&1	800	3973249	3657226	767381	1421097	155846	0.959128	0.350646	0.846169	0.826565	0.959128	0.887926
Clair	NA19240_Runs0&1	805	3973249	3653157	763166	1425312	159915	0.958061	0.34872	0.846193	0.827194	0.958061	0.887831
Clair	NA19240_Runs0&1	810	3973249	3648767	758859	1429619	164305	0.95691	0.346752	0.846179	0.82783	0.95691	0.887702
Clair	NA19240_Runs0&1	815	3973249	3644498	754488	1433990	168574	0.955791	0.344755	0.846196	0.828486	0.955791	0.887597
Clair	NA19240_Runs0&1	820	3973249	3639922	750137	1438341	173150	0.95459	0.342767	0.846159	0.829128	0.95459	0.887447
Clair	NA19240_Runs0&1	825	3973249	3635168	745689	1442789	177904	0.953344	0.340734	0.846108	0.829785	0.953344	0.887283
Clair	NA19240_Runs0&1	830	3973249	3630163	741102	1447376	182909	0.952031	0.338638	0.846038	0.830461	0.952031	0.8871
Clair	NA19240_Runs0&1	835	3973249	3625053	736620	1451858	188019	0.950691	0.33659	0.845933	0.831115	0.950691	0.886891
Clair	NA19240_Runs0&1	840	3973249	3619863	731956	1456522	193209	0.94933	0.334459	0.845846	0.831805	0.94933	0.88669
Clair	NA19240_Runs0&1	845	3973249	3614325	727360	1461118	198747	0.947877	0.332359	0.845689	0.832471	0.947877	0.886434
Clair	NA19240_Runs0&1	850	3973249	3608762	722427	1466051	204310	0.946419	0.330105	0.845584	0.833204	0.946419	0.88621
Clair	NA19240_Runs0&1	855	3973249	3602752	717496	1470982	210320	0.944842	0.327852	0.845404	0.833922	0.944842	0.885924
Clair	NA19240_Runs0&1	860	3973249	3596728	712593	1475885	216344	0.943263	0.325611	0.845217	0.834639	0.943263	0.885633
Clair	NA19240_Runs0&1	865	3973249	3590352	707549	1480929	222720	0.94159	0.323306	0.844995	0.835373	0.94159	0.885307
Clair	NA19240_Runs0&1	870	3973249	3583551	702548	1485930	229521	0.939807	0.321021	0.844695	0.836087	0.939807	0.884918
Clair	NA19240_Runs0&1	875	3973249	3576435	697410	1491068	236637	0.937941	0.318674	0.844366	0.836819	0.937941	0.884499
Clair	NA19240_Runs0&1	880	3973249	3569034	692185	1496293	244038	0.936	0.316286	0.844003	0.837562	0.936	0.884049
Clair	NA19240_Runs0&1	885	3973249	3561296	686923	1501555	251776	0.93397	0.313882	0.843591	0.838303	0.93397	0.883555
Clair	NA19240_Runs0&1	890	3973249	3553100	681468	1507010	259972	0.931821	0.311389	0.843134	0.83907	0.931821	0.883017
Clair	NA19240_Runs0&1	895	3973249	3544494	675956	1512522	268578	0.929564	0.30887	0.842618	0.839838	0.929564	0.882426
Clair	NA19240_Runs0&1	900	3973249	3535360	670260	1518218	277712	0.927168	0.306268	0.842045	0.840628	0.927168	0.88178
Clair	NA19240_Runs0&1	905	3973249	3525572	664506	1523972	287500	0.924601	0.303638	0.841373	0.84141	0.924601	0.881046
Clair	NA19240_Runs0&1	910	3973249	3515309	658569	1529909	297763	0.92191	0.300926	0.840652	0.842217	0.92191	0.880263
Clair	NA19240_Runs0&1	915	3973249	3504400	652464	1536014	308672	0.919049	0.298136	0.839852	0.843039	0.919049	0.879405
Clair	NA19240_Runs0&1	920	3973249	3492661	646242	1542236	320411	0.91597	0.295293	0.838933	0.843862	0.91597	0.878439
Clair	NA19240_Runs0&1	925	3973249	3480278	639738	1548740	332794	0.912723	0.292321	0.837953	0.844724	0.912723	0.877408
Clair	NA19240_Runs0&1	930	3973249	3467248	633107	1555371	345824	0.909306	0.289291	0.836887	0.845597	0.909306	0.876295
Clair	NA19240_Runs0&1	935	3973249	3453255	626280	1562198	359817	0.905636	0.286171	0.835693	0.846483	0.905636	0.875061
Clair	NA19240_Runs0&1	940	3973249	3438380	619141	1569337	374692	0.901735	0.282909	0.834404	0.847409	0.901735	0.873728
Clair	NA19240_Runs0&1	945	3973249	3422220	611843	1576635	390852	0.897497	0.279575	0.832927	0.848331	0.897497	0.872222
Clair	NA19240_Runs0&1	950	3973249	3404908	604296	1584182	408164	0.892957	0.276126	0.8313	0.849273	0.892957	0.870567
Clair	NA19240_Runs0&1	955	3973249	3386430	596416	1592062	426642	0.888111	0.272525	0.829534	0.850254	0.888111	0.86877
Clair	NA19240_Runs0&1	960	3973249	3366302	588437	1600041	446770	0.882832	0.26888	0.82751	0.851207	0.882832	0.866731
Clair	NA19240_Runs0&1	965	3973249	3344718	579779	1608699	468354	0.877171	0.264923	0.825356	0.852267	0.877171	0.86454
Clair	NA19240_Runs0&1	970	3973249	3321362	571122	1617356	491710	0.871046	0.260968	0.822907	0.853276	0.871046	0.862069
Clair	NA19240_Runs0&1	975	3973249	3295856	561917	1626561	517216	0.864357	0.256762	0.820191	0.854342	0.864357	0.85932
Clair	NA19240_Runs0&1	980	3973249	3268437	552270	1636208	544635	0.857166	0.252353	0.81723	0.855453	0.857166	0.856309
Clair	NA19240_Runs0&1	985	3973249	3238454	542226	1646252	574618	0.849303	0.247764	0.813907	0.85658	0.849303	0.852926
Clair	NA19240_Runs0&1	990	3973249	3205500	531663	1656815	607572	0.840661	0.242937	0.810177	0.857736	0.840661	0.849113
Clair	NA19240_Runs0&1	995	3973249	3169601	520446	1668032	643471	0.831246	0.237812	0.806064	0.85896	0.831246	0.844876
Clair	NA19240_Runs0&1	1000	3973249	3130347	508884	1679594	682725	0.820951	0.232529	0.80145	0.860167	0.820951	0.840102
Clair	NA19240_Runs0&1	1005	3973249	3086834	496743	1691735	726238	0.80954	0.226981	0.796222	0.861383	0.80954	0.834657
Clair	NA19240_Runs0&1	1010	3973249	3039007	483881	1704597	774065	0.796997	0.221104	0.790396	0.862646	0.796997	0.828523
Clair	NA19240_Runs0&1	1015	3973249	2985716	470348	1718130	827356	0.783021	0.21492	0.783772	0.863906	0.783021	0.821478
Clair	NA19240_Runs0&1	1020	3973249	2926668	456240	1732238	886404	0.767535	0.208474	0.776284	0.865134	0.767535	0.813417
Clair	NA19240_Runs0&1	1025	3973249	2861028	441398	1747080	952044	0.750321	0.201692	0.76782	0.866341	0.750321	0.804168
Clair	NA19240_Runs0&1	1030	3973249	2788653	425602	1762876	1024419	0.73134	0.194474	0.758392	0.867589	0.73134	0.79366
Clair	NA19240_Runs0&1	1035	3973249	2707654	409247	1779231	1105418	0.710098	0.187001	0.747621	0.868701	0.710098	0.781433
Clair	NA19240_Runs0&1	1040	3973249	2618070	391901	1796577	1195002	0.686604	0.179075	0.735584	0.869799	0.686604	0.76742
Clair	NA19240_Runs0&1	1045	3973249	2519813	373842	1814636	1293259	0.660835	0.170823	0.722222	0.870806	0.660835	0.751429
Clair	NA19240_Runs0&1	1050	3973249	2412165	355175	1833303	1400907	0.632604	0.162293	0.707395	0.871655	0.632604	0.733135
Clair	NA19240_Runs0&1	1055	3973249	2296174	335935	1852543	1516898	0.602185	0.153502	0.691274	0.87237	0.602185	0.712524
Clair	NA19240_Runs0&1	1060	3973249	2172766	315964	1872514	1640306	0.56982	0.144376	0.674039	0.873042	0.56982	0.68957
Clair	NA19240_Runs0&1	1065	3973249	2044160	295827	1892651	1768912	0.536093	0.135175	0.655966	0.873578	0.536093	0.664437
Clair	NA19240_Runs0&1	1070	3973249	1912050	275398	1913080	1901022	0.501446	0.12584	0.637357	0.874101	0.501446	0.637295
Clair	NA19240_Runs0&1	1075	3973249	1778482	255419	1933059	2034590	0.466417	0.116711	0.61843	0.874419	0.466417	0.608343
Clair	NA19240_Runs0&1	1080	3973249	1647392	235638	1952840	2165680	0.432038	0.107672	0.599884	0.874862	0.432038	0.578428
Clair	NA19240_Runs0&1	1085	3973249	1520689	216952	1971526	2292383	0.398809	0.0991337	0.581886	0.875146	0.398809	0.547926
Clair	NA19240_Runs0&1	1090	3973249	1399104	199468	1989010	2413968	0.366923	0.0911446	0.56454	0.875221	0.366923	0.517072
Clair	NA19240_Runs0&1	1095	3973249	1284485	182913	2005565	2528587	0.336864	0.08358	0.5482	0.875349	0.336864	0.486504
Clair	NA19240_Runs0&1	1100	3973249	1176373	167457	2021021	2636699	0.308511	0.0765176	0.532761	0.875388	0.308511	0.456232
Clair	NA19240_Runs0&1	1105	3973249	1074064	153058	2035420	2739008	0.281679	0.0699381	0.518113	0.875271	0.281679	0.426199
Clair	NA19240_Runs0&1	1110	3973249	976016	139338	2049140	2837056	0.255966	0.0636689	0.504062	0.875073	0.255966	0.396076
Clair	NA19240_Runs0&1	1115	3973249	881693	126528	2061950	2931379	0.231229	0.0578155	0.49048	0.874504	0.231229	0.36575
Clair	NA19240_Runs0&1	1120	3973249	789878	114408	2074070	3023194	0.20715	0.0522774	0.477201	0.873483	0.20715	0.334882
Clair	NA19240_Runs0&1	1125	3973249	700614	102698	2085780	3112458	0.18374	0.0469267	0.464279	0.872157	0.18374	0.303534
Clair	NA19240_Runs0&1	1130	3973249	613702	91814	2096664	3199370	0.160947	0.0419534	0.451611	0.869863	0.160947	0.271634
Clair	NA19240_Runs0&1	1135	3973249	531694	81301	2107177	3281378	0.13944	0.0371496	0.439698	0.867371	0.13944	0.240256
Clair	NA19240_Runs0&1	1140	3973249	454187	71437	2117041	3358885	0.119113	0.0326423	0.428427	0.864091	0.119113	0.209366
Clair	NA19240_Runs0&1	1145	3973249	382505	62313	2126165	3430567	0.100314	0.0284732	0.418004	0.859913	0.100314	0.179669
Clair	NA19240_Runs0&1	1150	3973249	317232	53934	2134544	3495840	0.0831959	0.0246445	0.408524	0.85469	0.0831959	0.151632
Clair	NA19240_Runs0&1	1155	3973249	259279	46286	2142192	3553793	0.0679974	0.0211499	0.400142	0.848523	0.0679974	0.125905
Clair	NA19240_Runs0&1	1160	3973249	208700	39500	2148978	3604372	0.0547328	0.0180491	0.392845	0.840854	0.0547328	0.102776
Clair	NA19240_Runs0&1	1165	3973249	165598	33347	2155131	3647474	0.043429	0.0152375	0.386688	0.832381	0.043429	0.082551
Clair	NA19240_Runs0&1	1170	3973249	129411	28046	2160432	3683661	0.0339388	0.0128153	0.381542	0.821882	0.0339388	0.0651858
Clair	NA19240_Runs0&1	1175	3973249	99659	23693	2164785	3713413	0.0261361	0.0108262	0.37731	0.807924	0.0261361	0.0506343
Clair	NA19240_Runs0&1	1180	3973249	75439	20022	2168456	3737633	0.0197843	0.00914882	0.373886	0.79026	0.0197843	0.0386022
Clair	NA19240_Runs0&1	1185	3973249	56598	17031	2171447	3756474	0.0148431	0.00778212	0.371245	0.768692	0.0148431	0.0291239
Clair	NA19240_Runs0&1	1190	3973249	41934	14368	2174110	3771138	0.0109974	0.00656529	0.369245	0.744805	0.0109974	0.0216748
Clair	NA19240_Runs0&1	1195	3973249	30726	12199	2176279	3782346	0.00805807	0.00557419	0.367739	0.715807	0.00805807	0.0159367
Clair	NA19240_Runs0&1	1200	3973249	22584	10418	2178060	3790488	0.00592278	0.00476039	0.366679	0.684322	0.00592278	0.0117439
Clair	NA19240_Runs0&1	1205	3973249	16386	8933	2179545	3796686	0.00429732	0.00408183	0.365894	0.647182	0.00429732	0.00853795
Clair	NA19240_Runs0&1	1210	3973249	12099	7776	2180702	3800973	0.00317303	0.00355315	0.365372	0.608755	0.00317303	0.00631316
Clair	NA19240_Runs0&1	1215	3973249	8958	6752	2181726	3804114	0.00234929	0.00308525	0.36502	0.57021	0.00234929	0.00467929
Clair	NA19240_Runs0&1	1220	3973249	6789	5906	2182572	3806283	0.00178045	0.00269868	0.364799	0.534777	0.00178045	0.00354909
Clair	NA19240_Runs0&1	1225	3973249	5100	5175	2183303	3807972	0.0013375	0.00236466	0.36464	0.49635	0.0013375	0.00266782
Clair	NA19240_Runs0&1	1230	3973249	3998	4583	2183895	3809074	0.0010485	0.00209415	0.364555	0.465913	0.0010485	0.00209229
Clair	NA19240_Runs0&1	1235	3973249	3235	4007	2184471	3809837	0.000848397	0.00183095	0.364523	0.4467	0.000848397	0.00169358
Clair	NA19240_Runs0&1	1240	3973249	2638	3524	2184954	3810434	0.000691831	0.00161025	0.364505	0.428108	0.000691831	0.00138143
Clair	NA19240_Runs0&1	1245	3973249	2189	3108	2185370	3810883	0.000574078	0.00142016	0.364499	0.413253	0.000574078	0.00114656
Clair	NA19240_Runs0&1	1250	3973249	1855	2721	2185757	3811217	0.000486484	0.00124333	0.364508	0.405376	0.000486484	0.000971803
Clair	NA19240_Runs0&1	1255	3973249	1579	2420	2186058	3811493	0.000414102	0.00110579	0.364512	0.394849	0.000414102	0.000827336
Clair	NA19240_Runs0&1	1260	3973249	1350	2101	2186377	3811722	0.000354045	0.000960028	0.364527	0.391191	0.000354045	0.00070745
Clair	NA19240_Runs0&1	1265	3973249	1166	1848	2186630	3811906	0.00030579	0.000844422	0.364538	0.386861	0.00030579	0.000611097
Clair	NA19240_Runs0&1	1270	3973249	1017	1614	2186864	3812055	0.000266714	0.000737499	0.364553	0.386545	0.000266714	0.00053306
Clair	NA19240_Runs0&1	1275	3973249	885	1398	2187080	3812187	0.000232096	0.0006388	0.364567	0.387648	0.000232096	0.000463915
Clair	NA19240_Runs0&1	1280	3973249	773	1217	2187261	3812299	0.000202724	0.000556094	0.364578	0.388442	0.000202724	0.000405236
Clair	NA19240_Runs0&1	1285	3973249	679	1065	2187413	3812393	0.000178072	0.00048664	0.364588	0.389335	0.000178072	0.00035598
Clair	NA19240_Runs0&1	1290	3973249	600	928	2187550	3812472	0.000157353	0.000424039	0.364597	0.39267	0.000157353	0.000314581
Clair	NA19240_Runs0&1	1295	3973249	520	809	2187669	3812552	0.000136373	0.000369663	0.364604	0.391272	0.000136373	0.000272651
Clair	NA19240_Runs0&1	1300	3973249	460	701	2187777	3812612	0.000120638	0.000320314	0.364612	0.39621	0.000120638	0.000241202
Clair	NA19240_Runs0&1	1305	3973249	406	596	2187882	3812666	0.000106476	0.000272335	0.36462	0.40519	0.000106476	0.000212896
Clair	NA19240_Runs0&1	1310	3973249	364	517	2187961	3812708	9.55e-05	0.000236237	0.364627	0.413167	9.55e-05	0.000190878
Clair	NA19240_Runs0&1	1315	3973249	316	434	2188044	3812756	8.29e-05	0.000198311	0.364632	0.421333	8.29e-05	0.000165713
Clair	NA19240_Runs0&1	1320	3973249	274	379	2188099	3812798	7.19e-05	0.00017318	0.364635	0.419602	7.19e-05	0.000143692
Clair	NA19240_Runs0&1	1325	3973249	240	332	2188146	3812832	6.29e-05	0.000151704	0.364637	0.41958	6.29e-05	0.000125864
Clair	NA19240_Runs0&1	1330	3973249	210	285	2188193	3812862	5.51e-05	0.000130227	0.36464	0.424242	5.51e-05	0.000110133
Clair	NA19240_Runs0&1	1335	3973249	182	248	2188230	3812890	4.77e-05	0.000113321	0.364641	0.423256	4.77e-05	9.55e-05
Clair	NA19240_Runs0&1	1340	3973249	158	214	2188264	3812914	4.14e-05	9.78e-05	0.364643	0.424731	4.14e-05	8.29e-05
Clair	NA19240_Runs0&1	1345	3973249	131	188	2188290	3812941	3.44e-05	8.59e-05	0.364643	0.410658	3.44e-05	6.87e-05
Clair	NA19240_Runs0&1	1350	3973249	109	164	2188314	3812963	2.86e-05	7.49e-05	0.364643	0.399267	2.86e-05	5.72e-05
Clair	NA19240_Runs0&1	1355	3973249	94	140	2188338	3812978	2.47e-05	6.4e-05	0.364644	0.401709	2.47e-05	4.93e-05
Clair	NA19240_Runs0&1	1360	3973249	82	122	2188356	3812990	2.15e-05	5.57e-05	0.364645	0.401961	2.15e-05	4.3e-05
Clair	NA19240_Runs0&1	1365	3973249	72	108	2188370	3813000	1.89e-05	4.93e-05	0.364646	0.4	1.89e-05	3.78e-05
Clair	NA19240_Runs0&1	1370	3973249	61	97	2188381	3813011	1.6e-05	4.43e-05	0.364646	0.386076	1.6e-05	3.2e-05
Clair	NA19240_Runs0&1	1375	3973249	51	80	2188398	3813021	1.34e-05	3.66e-05	0.364647	0.389313	1.34e-05	2.67e-05
Clair	NA19240_Runs0&1	1380	3973249	45	68	2188410	3813027	1.18e-05	3.11e-05	0.364648	0.39823	1.18e-05	2.36e-05
Clair	NA19240_Runs0&1	1385	3973249	33	52	2188426	3813039	8.65e-06	2.38e-05	0.364649	0.388235	8.65e-06	1.73e-05
Clair	NA19240_Runs0&1	1390	3973249	27	48	2188430	3813045	7.08e-06	2.19e-05	0.364649	0.36	7.08e-06	1.42e-05
Clair	NA19240_Runs0&1	1395	3973249	23	40	2188438	3813049	6.03e-06	1.83e-05	0.364649	0.365079	6.03e-06	1.21e-05
Clair	NA19240_Runs0&1	1400	3973249	20	35	2188443	3813052	5.25e-06	1.6e-05	0.36465	0.363636	5.25e-06	1.05e-05
Clair	NA19240_Runs0&1	1405	3973249	17	27	2188451	3813055	4.46e-06	1.23e-05	0.36465	0.386364	4.46e-06	8.92e-06
Clair	NA19240_Runs0&1	1410	3973249	15	24	2188454	3813057	3.93e-06	1.1e-05	0.364651	0.384615	3.93e-06	7.87e-06
Clair	NA19240_Runs0&1	1415	3973249	14	21	2188457	3813058	3.67e-06	9.6e-06	0.364651	0.4	3.67e-06	7.34e-06
Clair	NA19240_Runs0&1	1420	3973249	14	20	2188458	3813058	3.67e-06	9.14e-06	0.364651	0.411765	3.67e-06	7.34e-06
Clair	NA19240_Runs0&1	1425	3973249	9	19	2188459	3813063	2.36e-06	8.68e-06	0.36465	0.321429	2.36e-06	4.72e-06
Clair	NA19240_Runs0&1	1430	3973249	8	18	2188460	3813064	2.1e-06	8.22e-06	0.36465	0.307692	2.1e-06	4.2e-06
Clair	NA19240_Runs0&1	1435	3973249	6	14	2188464	3813066	1.57e-06	6.4e-06	0.364651	0.3	1.57e-06	3.15e-06
Clair	NA19240_Runs0&1	1440	3973249	5	12	2188466	3813067	1.31e-06	5.48e-06	0.364651	0.294118	1.31e-06	2.62e-06
Clair	NA19240_Runs0&1	1445	3973249	3	10	2188468	3813069	7.87e-07	4.57e-06	0.364651	0.230769	7.87e-07	1.57e-06
Clair	NA19240_Runs0&1	1450	3973249	1	10	2188468	3813071	2.62e-07	4.57e-06	0.364651	0.0909091	2.62e-07	5.25e-07
Clair	NA19240_Runs0&1	1455	3973249	1	8	2188470	3813071	2.62e-07	3.66e-06	0.364651	0.111111	2.62e-07	5.25e-07
Clair	NA19240_Runs0&1	1460	3973249	1	8	2188470	3813071	2.62e-07	3.66e-06	0.364651	0.111111	2.62e-07	5.25e-07
Clair	NA19240_Runs0&1	1465	3973249	1	8	2188470	3813071	2.62e-07	3.66e-06	0.364651	0.111111	2.62e-07	5.25e-07
Clair	NA19240_Runs0&1	1470	3973249	1	7	2188471	3813071	2.62e-07	3.2e-06	0.364651	0.125	2.62e-07	5.25e-07
Clair	NA19240_Runs0&1	1475	3973249	1	7	2188471	3813071	2.62e-07	3.2e-06	0.364651	0.125	2.62e-07	5.25e-07
Clair	NA19240_Runs0&1	1480	3973249	0	6	2188472	3813072	0	2.74e-06	0.364651	0	0	DivisionByZero
Clair	NA19240_Runs0&1	1485	3973249	0	4	2188474	3813072	0	1.83e-06	0.364651	0	0	DivisionByZero
Clair	NA19240_Runs0&1	1490	3973249	0	3	2188475	3813072	0	1.37e-06	0.364652	0	0	DivisionByZero
Clair	NA19240_Runs0&1	1495	3973249	0	3	2188475	3813072	0	1.37e-06	0.364652	0	0	DivisionByZero
Clair	NA19240_Runs0&1	1500	3973249	0	3	2188475	3813072	0	1.37e-06	0.364652	0	0	DivisionByZero
Clair	NA19240_Runs0&1	1505	3973249	0	2	2188476	3813072	0	9.14e-07	0.364652	0	0	DivisionByZero
Clair	NA19240_Runs0&1	1510	3973249	0	2	2188476	3813072	0	9.14e-07	0.364652	0	0	DivisionByZero
Clair	NA19240_Runs0&1	1515	3973249	0	1	2188477	3813072	0	4.57e-07	0.364652	0	0	DivisionByZero
Clair	NA19240_Runs0&1	1520	3973249	0	1	2188477	3813072	0	4.57e-07	0.364652	0	0	DivisionByZero
Clair	NA19240_Runs0&1	1525	3973249	0	1	2188477	3813072	0	4.57e-07	0.364652	0	0	DivisionByZero
Clair	NA19240_Runs0&1	1530	3973249	0	1	2188477	3813072	0	4.57e-07	0.364652	0	0	DivisionByZero
Clair	NA19240_Runs0&1	1535	3973249	0	1	2188477	3813072	0	4.57e-07	0.364652	0	0	DivisionByZero
Clair	NA19240_Runs0&1	1540	3973249	0	1	2188477	3813072	0	4.57e-07	0.364652	0	0	DivisionByZero
Clair	NA19240_Runs0&1	1545	3973249	0	1	2188477	3813072	0	4.57e-07	0.364652	0	0	DivisionByZero
Clair	NA19240_Runs0&1	1550	3973249	0	1	2188477	3813072	0	4.57e-07	0.364652	0	0	DivisionByZero
Clair	NA19240_Runs0&1	1555	3973249	0	1	2188477	3813072	0	4.57e-07	0.364652	0	0	DivisionByZero
Clair	NA19240_Runs0&1	1560	3973249	0	1	2188477	3813072	0	4.57e-07	0.364652	0	0	DivisionByZero
Clair	NA19240_Runs0&1	1565	3973249	0	1	2188477	3813072	0	4.57e-07	0.364652	0	0	DivisionByZero
Clair	NA19240_Runs0&1	1570	3973249	0	1	2188477	3813072	0	4.57e-07	0.364652	0	0	DivisionByZero
Clair	NA19240_Runs0&1	1575	3973249	0	0	2188478	3813072	0	0	0.364652	DivisionByZero	0	DivisionByZero
Clair+SNVoter	NA19240_Runs0&1	0	3973249	3813072	2188478	0	0	1	1	0.635348	0.635348	1	0.777019
Clair+SNVoter	NA19240_Runs0&1	5	3973249	3802111	1414457	774021	10961	0.997125	0.64632	0.762492	0.728853	0.997125	0.84214
Clair+SNVoter	NA19240_Runs0&1	10	3973249	3793204	1240019	948459	19868	0.99479	0.566613	0.790073	0.753633	0.99479	0.85758
Clair+SNVoter	NA19240_Runs0&1	15	3973249	3784995	1143519	1044959	28077	0.992637	0.522518	0.804784	0.767979	0.992637	0.865974
Clair+SNVoter	NA19240_Runs0&1	20	3973249	3777304	1077549	1110929	35768	0.99062	0.492374	0.814495	0.778047	0.99062	0.871559
Clair+SNVoter	NA19240_Runs0&1	25	3973249	3769931	1028077	1160401	43141	0.988686	0.469768	0.82151	0.785728	0.988686	0.8756
Clair+SNVoter	NA19240_Runs0&1	30	3973249	3762793	988321	1200157	50279	0.986814	0.451602	0.826945	0.791981	0.986814	0.878728
Clair+SNVoter	NA19240_Runs0&1	35	3973249	3756045	955182	1233296	57027	0.985044	0.436459	0.831342	0.797254	0.985044	0.881256
Clair+SNVoter	NA19240_Runs0&1	40	3973249	3749590	927269	1261209	63482	0.983351	0.423705	0.834917	0.801733	0.983351	0.883303
Clair+SNVoter	NA19240_Runs0&1	45	3973249	3743144	903024	1285454	69928	0.981661	0.412626	0.837883	0.805641	0.981661	0.884984
Clair+SNVoter	NA19240_Runs0&1	50	3973249	3736727	881649	1306829	76345	0.979978	0.402859	0.840376	0.8091	0.979978	0.886378
Clair+SNVoter	NA19240_Runs0&1	55	3973249	3730379	862635	1325843	82693	0.978313	0.394171	0.842486	0.812185	0.978313	0.887542
Clair+SNVoter	NA19240_Runs0&1	60	3973249	3724195	845372	1343106	88877	0.976691	0.386283	0.844332	0.815	0.976691	0.88855
Clair+SNVoter	NA19240_Runs0&1	65	3973249	3718045	829466	1359012	95027	0.975079	0.379015	0.845958	0.8176	0.975079	0.889422
Clair+SNVoter	NA19240_Runs0&1	70	3973249	3711958	815059	1373419	101114	0.973482	0.372432	0.847344	0.819957	0.973482	0.890148
Clair+SNVoter	NA19240_Runs0&1	75	3973249	3705683	801668	1386810	107389	0.971837	0.366313	0.84853	0.822142	0.971837	0.890744
Clair+SNVoter	NA19240_Runs0&1	80	3973249	3699470	789286	1399192	113602	0.970207	0.360655	0.849558	0.824164	0.970207	0.891242
Clair+SNVoter	NA19240_Runs0&1	85	3973249	3693163	778055	1410423	119909	0.968553	0.355523	0.850378	0.825986	0.968553	0.891606
Clair+SNVoter	NA19240_Runs0&1	90	3973249	3686978	767359	1421119	126094	0.966931	0.350636	0.85113	0.827728	0.966931	0.891931
Clair+SNVoter	NA19240_Runs0&1	95	3973249	3680922	757383	1431095	132150	0.965343	0.346078	0.851783	0.829353	0.965343	0.892196
Clair+SNVoter	NA19240_Runs0&1	100	3973249	3674819	747848	1440630	138253	0.963742	0.341721	0.852355	0.830906	0.963742	0.892408
Clair+SNVoter	NA19240_Runs0&1	105	3973249	3668980	739043	1449435	144092	0.962211	0.337697	0.852849	0.832341	0.962211	0.892577
Clair+SNVoter	NA19240_Runs0&1	110	3973249	3663041	730670	1457808	150031	0.960654	0.333871	0.853254	0.833701	0.960654	0.892686
Clair+SNVoter	NA19240_Runs0&1	115	3973249	3657111	722733	1465745	155961	0.959098	0.330245	0.853589	0.834987	0.959098	0.89275
Clair+SNVoter	NA19240_Runs0&1	120	3973249	3651152	714995	1473483	161920	0.957536	0.326709	0.853885	0.836241	0.957536	0.892787
Clair+SNVoter	NA19240_Runs0&1	125	3973249	3645224	707608	1480870	167848	0.955981	0.323333	0.854128	0.837437	0.955981	0.892791
Clair+SNVoter	NA19240_Runs0&1	130	3973249	3639418	700632	1487846	173654	0.954458	0.320146	0.854323	0.838566	0.954458	0.892767
Clair+SNVoter	NA19240_Runs0&1	135	3973249	3633627	694032	1494446	179445	0.95294	0.31713	0.854458	0.839629	0.95294	0.892703
Clair+SNVoter	NA19240_Runs0&1	140	3973249	3627722	687592	1500886	185350	0.951391	0.314187	0.854547	0.840662	0.951391	0.892606
Clair+SNVoter	NA19240_Runs0&1	145	3973249	3621870	681512	1506966	191202	0.949856	0.311409	0.854585	0.841633	0.949856	0.892476
Clair+SNVoter	NA19240_Runs0&1	150	3973249	3616020	675525	1512953	197052	0.948322	0.308673	0.854608	0.842592	0.948322	0.892336
Clair+SNVoter	NA19240_Runs0&1	155	3973249	3610136	669868	1518610	202936	0.946779	0.306089	0.85457	0.843489	0.946779	0.892154
Clair+SNVoter	NA19240_Runs0&1	160	3973249	3604325	664260	1524218	208747	0.945255	0.303526	0.854536	0.844384	0.945255	0.891977
Clair+SNVoter	NA19240_Runs0&1	165	3973249	3598409	658869	1529609	214663	0.943703	0.301063	0.854449	0.845237	0.943703	0.89176
Clair+SNVoter	NA19240_Runs0&1	170	3973249	3592467	653594	1534884	220605	0.942145	0.298652	0.854338	0.846071	0.942145	0.891527
Clair+SNVoter	NA19240_Runs0&1	175	3973249	3586641	648489	1539989	226431	0.940617	0.29632	0.854218	0.846879	0.940617	0.89129
Clair+SNVoter	NA19240_Runs0&1	180	3973249	3580831	643553	1544925	232241	0.939093	0.294064	0.854072	0.847658	0.939093	0.891036
Clair+SNVoter	NA19240_Runs0&1	185	3973249	3574922	638819	1549659	238150	0.937544	0.291901	0.853876	0.848396	0.937544	0.890745
Clair+SNVoter	NA19240_Runs0&1	190	3973249	3569065	634173	1554305	244007	0.936008	0.289778	0.853674	0.849123	0.936008	0.890451
Clair+SNVoter	NA19240_Runs0&1	195	3973249	3563261	629603	1558875	249811	0.934486	0.28769	0.853469	0.849839	0.934486	0.890155
Clair+SNVoter	NA19240_Runs0&1	200	3973249	3557357	625317	1563161	255715	0.932937	0.285731	0.853199	0.850498	0.932937	0.889812
Clair+SNVoter	NA19240_Runs0&1	205	3973249	3551254	621001	1567477	261818	0.931337	0.283759	0.852901	0.851159	0.931337	0.889445
Clair+SNVoter	NA19240_Runs0&1	210	3973249	3545268	616695	1571783	267804	0.929767	0.281792	0.852622	0.851826	0.929767	0.889092
Clair+SNVoter	NA19240_Runs0&1	215	3973249	3539034	612551	1575927	274038	0.928132	0.279898	0.852273	0.852454	0.928132	0.888685
Clair+SNVoter	NA19240_Runs0&1	220	3973249	3532904	608452	1580026	280168	0.926524	0.278025	0.851935	0.853079	0.926524	0.888286
Clair+SNVoter	NA19240_Runs0&1	225	3973249	3526861	604467	1584011	286211	0.92494	0.276204	0.851592	0.853687	0.92494	0.887886
Clair+SNVoter	NA19240_Runs0&1	230	3973249	3520587	600532	1587946	292485	0.923294	0.274406	0.851202	0.854279	0.923294	0.887447
Clair+SNVoter	NA19240_Runs0&1	235	3973249	3514400	596676	1591802	298672	0.921672	0.272644	0.850814	0.854861	0.921672	0.88701
Clair+SNVoter	NA19240_Runs0&1	240	3973249	3508121	592870	1595608	304951	0.920025	0.270905	0.850402	0.855433	0.920025	0.886554
Clair+SNVoter	NA19240_Runs0&1	245	3973249	3501817	589179	1599299	311255	0.918372	0.269219	0.849966	0.855982	0.918372	0.88608
Clair+SNVoter	NA19240_Runs0&1	250	3973249	3495476	585665	1602813	317596	0.916709	0.267613	0.849495	0.856495	0.916709	0.885579
Clair+SNVoter	NA19240_Runs0&1	255	3973249	3489027	582082	1606396	324045	0.915017	0.265976	0.849018	0.857021	0.915017	0.88507
Clair+SNVoter	NA19240_Runs0&1	260	3973249	3482667	578512	1609966	330405	0.913349	0.264344	0.848553	0.857551	0.913349	0.884571
Clair+SNVoter	NA19240_Runs0&1	265	3973249	3476173	575042	1613436	336899	0.911646	0.262759	0.848049	0.858057	0.911646	0.88404
Clair+SNVoter	NA19240_Runs0&1	270	3973249	3469709	571568	1616910	343363	0.909951	0.261171	0.847551	0.858567	0.909951	0.883513
Clair+SNVoter	NA19240_Runs0&1	275	3973249	3463063	568066	1620412	350009	0.908208	0.259571	0.847027	0.85908	0.908208	0.882961
Clair+SNVoter	NA19240_Runs0&1	280	3973249	3456227	564578	1623900	356845	0.906415	0.257977	0.846469	0.859586	0.906415	0.88238
[truncated: 706 more rows]
