# Supplementary material for: Megabase-scale methylation phasing using nanopore long reads and NanoMethPhase
Source: Genome Biol. 2021 Feb 22;22:68. doi: 10.1186/s13059-021-02283-5 (PMC7898412; doi:10.1186/s13059-021-02283-5)
Supplement: Supplementary file 4 — Additional file 4. Contains average of methylation at known and novel ICRs from Court et al. and Joshi et al. [file 13059_2021_2283_MOESM4_ESM.xlsx]

## Sheet: Mapped To ICRs
Name	Origin	Study	Status	Chromosome	Start	End	Number of CG in the study that supported ICR	NA19240 run 1 Paternal (trio phasing)	NA19240 run 1 Maternal (trio phasing)	NA19240 run 1 HP1 (pure nanopore phasing)	NA19240 run 1 HP2 (pure nanopore phasing)	Colo829BL HP1 (pure nanopore phasing)	Colo829BL HP2 (pure nanopore phasing)
L3MBTL	Maternal	Court-etal	Known	chr20	43513725	43515400	84	0.013	0.8	0.013	0.778	0.739	0.043
IGF1R	Maternal	Court-etal	Known	chr15	98865267	98866421	55	0.017	0.809	0.809	0.018	0.037	0.571
SNURF	Maternal	Court-etal	Known	chr15	24954857	24956829	113	0.018	0.83	0.83	0.018	0.769	0.024
SNRPN	Maternal	Joshi-etal	Known	chr15	24856479	24856534	3	0.02	0.525	0.525	0.02	0.133	0.433
KvDMR1	Maternal	Court-etal	Known	chr11	2698718	2701029	192	0.024	0.894	0.894	0.022	0.92	0.019
NESP-AS,GNAS-AS1	Maternal	Court-etal	Known	chr20	58850594	58852978	128	0.028	0.877	0.877	0.028	0	0.732
GNAS_Ex1A	Maternal	Court-etal	Known	chr20	58888210	58890146	198	0.032	0.988	0.863	0.033	0.393	0.003
NAP1L5	Maternal	Court-etal	Known	chr4	88697033	88698086	57	0.039	0.955	0.039	0.955	0.904	0.028
MCTS2P,HM13	Maternal	Court-etal	Known	chr20	31546860	31548130	47	0.046	0.991	0.046	0.991	1	1
TRAPPC9	Maternal	Court-etal	Known	chr8	140098048	140100982	193	0.068	0.98	0.968	0.048	0.272	0.915
GNAS_XL	Maternal	Court-etal	Known	chr20	58853850	58856408	200	0.074	0.879	0.879	0.074	0.108	0.808
MEST	Maternal	Court-etal	Known	chr7	130490281	130494547	226	0.076	0.924	0.922	0.081	0	0.436
MAGEL2	Maternal	Court-etal	Known	chr15	23647278	23648882	51	0.082	0.762	0.082	0.762	0.095	0.645
SNRPN	Maternal	Court-etal	Known	chr15	24847861	24848682	44	0.091	0.668	0.668	0.089	0.632	NA
PLAGL1	Maternal	Court-etal	Known	chr6	144006941	144008751	143	0.097	0.979	0.097	0.98	0.974	0.013
ZNF331	Maternal	Court-etal	Known	chr19	53537256	53538958	125	0.097	0.911	0.097	0.911	0.83	0.045
RB1	Maternal	Court-etal	Known	chr13	48318205	48321627	195	0.131	0.965	0.134	0.965	0.915	0.124
SVOPL	Maternal	Joshi-etal	Known	chr7	138664028	138664699	4	0.137	0.154	0.154	0.137	0.011	0.811
GRB10	Maternal	Court-etal	Known	chr7	50781029	50783615	171	0.176	0.891	0.891	0.176	0.13	0.845
FAM50B	Maternal	Court-etal	Known	chr6	3848848	3850125	90	0.234	0.916	0.916	0.234	0.035	0.965
DIRAS3	Maternal	Court-etal	Known	chr1	68049750	68051862	88	0.248	0.645	0.645	0.243	0.35	0.691
SNRPN	Maternal	Court-etal	Known	chr15	24877880	24878758	45	0.285	0.754	0.754	0.285	0.585	0.102
SNRPN	Maternal	Court-etal	Known	chr15	24823417	24824334	19	0.373	0.625	0.625	0.373	0.444	0.185
SORD	Maternal	Joshi-etal	Known	chr15	45022590	45022746	4	0.526	0.801	0.801	0.526	0.069	0.117
NDN	Maternal	Court-etal	Known	chr15	23686304	23687612	108	0.548	0.852	0.548	0.852	0.158	0.695
MKRN3,MIR4508	Maternal	Court-etal	Known	chr15	23561939	23567348	109	0.624	0.679	0.624	0.685	0.478	0.615
IGF2R	Maternal	Court-etal	Known	chr6	160005526	160006529	74	0.632	0.969	0.632	0.969	0.499	0.968
BLCAP,NNAT	Maternal	Court-etal	Known	chr20	37520202	37522126	135	0.739	0.912	0.738	0.912	0.39	0.981
INPP5F	Maternal	Court-etal	Known	chr10	119818534	119819215	52	0.812	0.937	0.812	0.939	0.3	0.921
PWRN4	Maternal	Joshi-etal	Known	chr15	23897772	23897854	3	0.887	0.977	0.887	0.977	0	0.518
PEG3	Maternal	Court-etal	Known	chr19	56837125	56841903	221	NA	NA	0.215	0.779	0.81	0.174
VTRNA2-1	Maternal	Joshi-etal	Known	chr5	136079439	136080341	9	NA	NA	NA	NA	0.064	0.052
PEG10	Maternal	Court-etal	Known	chr7	94656225	94658648	119	NA	0.85	0.922	0.019	0.613	0.853
IGF2_DMR0	Paternal	Court-etal	Known	chr11	2147103	2148538	33	0.389	0.096	0.094	0.394	0.266	0.03
IGF2_DMR2	Paternal	Court-etal	Known	chr11	2132761	2133882	63	0.506	0.367	0.367	0.506	0.384	0.113
IG-DMR	Paternal	Court-etal	Known	chr14	100809090	100811721	64	0.627	0.549	0.549	0.627	0.575	0.342
ZDBF2	Paternal	Court-etal	Known	chr2	206249859	206271820	439	0.79	0.23	0.23	0.79	0.656	0.215
ZNF597,NAA60	Paternal	Court-etal	Known	chr16	3442828	3444463	76	0.816	0.084	0.816	0.084	0.794	0.027
ZDBF2	Paternal	Joshi-etal	Known	chr2	206271459	206273541	3	0.835	0.453	0.456	0.835	0.725	0.389
MEG3	Paternal	Court-etal	Known	chr14	100824187	100827641	188	0.858	0.102	0.098	0.858	0.759	0.11
DLK1	Paternal	Joshi-etal	Known	chr14	100726514	100726577	3	0.883	0.762	0.8	0.883	0.214	0.643
GNAS	Paternal	Court-etal	Known	chr20	58838984	58843557	257	0.971	0.159	0.155	0.971	0.99	0.061
H19	Paternal	Court-etal	Known	chr11	1997582	2003510	250	NA	NA	NA	NA	0.714	0.143
ZNF597	Maternal	Court-etal	Novel	chr16	3431801	3432388	29	0.009	0.944	0.009	0.944	0	1
NHP2L1	Maternal	Court-etal	Novel	chr22	41681770	41682869	63	0.022	0.993	0.022	0.993	0.016	0.971
ZNF331	Maternal	Court-etal	Novel	chr19	53553832	53555171	102	0.054	0.905	0.054	0.905	0.858	0.113
SNRPN_intragenic_CpG40	Maternal	Court-etal	Novel	chr15	24772777	24773739	67	0.073	0.763	0.763	0.073	0.722	0.174
MEG8	Maternal	Court-etal	Novel	chr14	100904404	100905082	43	0.094	0.742	0.742	0.094	0.074	0.378
WDR27	Maternal	Court-etal	Novel	chr6	169654408	169655522	58	0.123	0.952	0.952	0.123	0.93	0.069
PPIEL	Maternal	Court-etal	Novel	chr1	39558954	39559868	39	0.157	0.983	0.983	0.154	0.987	0.382
WRB	Maternal	Court-etal	Novel	chr21	39385584	39386350	43	0.216	0.896	0.216	0.896	0.64	0.08
SNRPN_intragenic_CpG30	Maternal	Court-etal	Novel	chr15	24477606	24477924	29	0.346	0.778	0.778	0.346	0.864	0.057
SNRPN_intragenic_CpG29	Maternal	Court-etal	Novel	chr15	24426725	24427532	39	0.349	0.562	0.566	0.358	0.248	0.077
SNRPN_intragenic_CpG32	Maternal	Court-etal	Novel	chr15	24101589	24101995	30	0.359	0.632	0.359	0.632	0.543	0.277
DIRAS3_Ex2	Maternal	Court-etal	Novel	chr1	68046822	68047803	39	0.546	0.708	0.708	0.546	0.139	0.662
HTR5A	Maternal	Court-etal	Novel	chr7	155071009	155071672	55	0.654	0.933	0.681	NA	0.839	0.412
CXORF56_pseudogene,ERLIN2	Maternal	Court-etal	Novel	chr8	37747474	37748570	37	NA	NA	NA	NA	0.917	0.266
PSCA	Maternal	Joshi-etal	Novel	chr8	142670377	142670384	2	0	1	0	1	0	0
TUBGCP5	Maternal	Joshi-etal	Novel	chr15	23039853	23039919	3	0	0.125	0	0.125	NA	NA
OSCP1	Maternal	Joshi-etal	Novel	chr1	36450238	36451005	13	0.04	0.046	0.046	0.04	0	0.043
MIR1273E	Maternal	Joshi-etal	Novel	chr1	240492916	240493438	6	0.115	0.351	0.115	0.339	0.575	0.761
SMOC2	Maternal	Joshi-etal	Novel	chr6	168384674	168384845	3	0.488	0.403	0.437	0.488	0.5	0.061
COL4A2	Maternal	Joshi-etal	Novel	chr13	110409899	110409941	3	0.527	0.159	0.527	0.159	0.18	0
JAKMIP1	Maternal	Joshi-etal	Novel	chr4	6105403	6105907	5	0.64	0.94	0.94	0.64	0.2	0.698
BRDT	Maternal	Joshi-etal	Novel	chr1	91948786	91949166	3	0.642	0.871	0.642	0.871	0.697	0.55
FAM53A	Maternal	Joshi-etal	Novel	chr4	1548466	1548623	2	0.794	0.647	0.793	0.647	0.583	0.431
OBSCN	Maternal	Joshi-etal	Novel	chr1	228315991	228316101	2	0.812	0.927	1	0.927	0.853	0.939
PYHIN1	Maternal	Joshi-etal	Novel	chr1	158930593	158930760	2	0.841	0.283	0.863	0.34	0.244	0.095
ICOSLG	Maternal	Joshi-etal	Novel	chr21	44199565	44202491	5	0.844	NA	0.844	0.858	NA	NA
TIGD7	Maternal	Joshi-etal	Novel	chr16	3295462	3295605	2	0.93	0.901	0.921	0.91	0.636	1
LIPI	Maternal	Joshi-etal	Novel	chr21	14084283	14084946	2	0.963	0.954	0.963	0.954	0.959	0.83
TRAPPC9	Maternal	Joshi-etal	Novel	chr8	140349439	140349688	4	0.988	0.96	0.988	0.96	0.459	0.874
C1orf177	Maternal	Joshi-etal	Novel	chr1	54805999	54806005	2	1	1	1	1	1	1
LIPI	Maternal	Joshi-etal	Novel	chr21	14063938	14064099	2	1	1	1	1	1	1
LOC101927815	Maternal	Joshi-etal	Novel	chr8	2733675	2733881	3	NA	NA	NA	NA	0	NA
MIR8069-1,MIR3118-1	Maternal	Joshi-etal	Novel	chr21	13704774	13705242	2	NA	NA	NA	NA	NA	1
RPS2P32	Maternal	Joshi-etal	Novel	chr7	23490379	23491192	6	NA	NA	0.95	0.452	0.019	0.95
ZBTB8B	Maternal	Joshi-etal	Novel	chr1	32471178	32471396	3	NA	NA	NA	NA	0.143	0.375
CHD7	Maternal	Joshi-etal	Novel	chr8	60714065	60714274	3	NA	1	NA	NA	0.099	0.981
DLX2-AS1	Paternal	Joshi-etal	Novel	chr2	172109409	172109490	2	0	1	0	1	0	0
CDC16	Paternal	Joshi-etal	Novel	chr13	114234673	114234688	2	0	0	0	0	0	0
MTRNR2L4	Paternal	Joshi-etal	Novel	chr16	3364982	3365312	5	0.417	0	0.462	0	0.111	NA
LOC101928118	Paternal	Joshi-etal	Novel	chr1	95233397	95233758	4	0.585	0.128	0.585	0.128	0.411	0.292
SNORD115Cluster	Paternal	Joshi-etal	Novel	chr15	25181244	25184030	12	0.598	0.482	0.462	0.598	0.452	0.434
MAD1L1	Paternal	Joshi-etal	Novel	chr7	1940842	1941257	3	0.649	0.758	0.649	0.761	0.636	0.559
ANKRD20A11P	Paternal	Joshi-etal	Novel	chr21	13980286	13980637	6	0.742	0.133	0.743	0.111	0.602	0
C2orf27B	Paternal	Joshi-etal	Novel	chr2	131829505	131830210	3	0.878	0.961	0.878	0.961	0.889	0.906
SNORD116Cluster	Paternal	Joshi-etal	Novel	chr15	25051256	25056714	14	0.889	0.536	0.542	0.889	0.467	0.801
LOC151121	Paternal	Joshi-etal	Novel	chr2	129587470	129587783	3	0.917	0.854	0.917	0.854	0.899	0.752
SNORD116Cluster	Paternal	Joshi-etal	Novel	chr15	25073965	25093073	54	0.917	0.385	0.385	0.917	0.294	0.769
PWARSN,SNORD107,PWARSN,PWAR5	Paternal	Joshi-etal	Novel	chr15	24981888	24985149	6	0.951	0.568	0.527	0.963	0.644	0.978
