# Supplementary material for: Megabase-scale methylation phasing using nanopore long reads and NanoMethPhase
Source: Genome Biol. 2021 Feb 22;22:68. doi: 10.1186/s13059-021-02283-5 (PMC7898412; doi:10.1186/s13059-021-02283-5)
Supplement: Supplementary file 5 — Additional file 5. Contains DMRs found in each sample. [file 13059_2021_2283_MOESM5_ESM.xlsx]

## Sheet: NA19240 Trio
Chromosome	DMR start	DMR end	Length	Number of CpG	Mean Methylation of Maternal Haplotype	Mean Methylation of Paternal Haplotype	Difference of means	Area statistics	Sample
chrX	10014304	10016664	2361	281	0.0398598	0.887246	-0.847387	-3939.72	NA19240 run 1 trio phasing
chrX	46573301	46575801	2501	248	0.0489721	0.918863	-0.869891	-3754.92	NA19240 run 1 trio phasing
chr20	58888210	58890258	2049	202	0.927648	0.0506465	0.877001	3538.76	NA19240 run 1 trio phasing
chrX	154377975	154380077	2103	232	0.0448379	0.891222	-0.846384	-3153.91	NA19240 run 1 trio phasing
chrX	154388263	154391154	2892	249	0.0651149	0.901551	-0.836436	-3147.72	NA19240 run 1 trio phasing
chrX	154341064	154343908	2845	245	0.0552997	0.874779	-0.819479	-2990.96	NA19240 run 1 trio phasing
chrX	129979790	129984998	5209	424	0.0808581	0.747389	-0.66653	-2981.62	NA19240 run 1 trio phasing
chrX	118973374	118976999	3626	255	0.0381836	0.81889	-0.780707	-2694.05	NA19240 run 1 trio phasing
chrX	100407845	100412370	4526	349	0.133776	0.833389	-0.699612	-2689.03	NA19240 run 1 trio phasing
chr20	58838984	58843373	4390	256	0.17782	0.957477	-0.779656	-2581.61	NA19240 run 1 trio phasing
chrX	150982528	150985107	2580	283	0.0527689	0.79865	-0.745881	-2451.86	NA19240 run 1 trio phasing
chrX	24024024	24026793	2770	203	0.0466935	0.85705	-0.810356	-2445.68	NA19240 run 1 trio phasing
chr11	2698726	2701101	2376	192	0.902814	0.0685063	0.834308	2317.64	NA19240 run 1 trio phasing
chrX	154370121	154372284	2164	190	0.0699741	0.865734	-0.79576	-2291.17	NA19240 run 1 trio phasing
chrX	130109451	130111534	2084	231	0.0697243	0.843927	-0.774203	-2283.41	NA19240 run 1 trio phasing
chrX	20265159	20268599	3441	267	0.0566211	0.789473	-0.732852	-2265.39	NA19240 run 1 trio phasing
chrX	11757205	11759590	2386	188	0.0471324	0.863487	-0.816354	-2206.64	NA19240 run 1 trio phasing
chr13	48317894	48321593	3700	206	0.954601	0.153826	0.800775	2187.47	NA19240 run 1 trio phasing
chrX	134548547	134551432	2886	206	0.0388346	0.828358	-0.789523	-2173.97	NA19240 run 1 trio phasing
chrX	21373533	21375394	1862	181	0.0380054	0.860927	-0.822922	-2171.36	NA19240 run 1 trio phasing
chrX	140502438	140506530	4093	324	0.152277	0.792628	-0.640351	-2133.74	NA19240 run 1 trio phasing
chrX	46911919	46914119	2201	199	0.0440514	0.84683	-0.802778	-2110.44	NA19240 run 1 trio phasing
chrX	23331821	23335754	3934	313	0.0750771	0.715591	-0.640514	-2101.82	NA19240 run 1 trio phasing
chr20	58853850	58856416	2567	201	0.883345	0.0994989	0.783847	2005.5	NA19240 run 1 trio phasing
chrX	154885764	154887550	1787	181	0.0350974	0.845301	-0.810204	-1980.97	NA19240 run 1 trio phasing
chrX	148500342	148502290	1949	174	0.0662125	0.874361	-0.808149	-1977.16	NA19240 run 1 trio phasing
chrX	139203018	139205738	2721	216	0.0619709	0.830114	-0.768143	-1969.96	NA19240 run 1 trio phasing
chrX	129931125	129933250	2126	193	0.0607857	0.812887	-0.752101	-1930.02	NA19240 run 1 trio phasing
chrX	41922434	41924208	1775	190	0.0625549	0.833605	-0.77105	-1889.8	NA19240 run 1 trio phasing
chr6	144007345	144008920	1576	134	0.962392	0.106624	0.855768	1880.24	NA19240 run 1 trio phasing
chrX	139930871	139933502	2632	211	0.0381931	0.765533	-0.72734	-1837.14	NA19240 run 1 trio phasing
chrX	123959095	123963319	4225	224	0.0592861	0.761631	-0.702344	-1836.78	NA19240 run 1 trio phasing
chrX	68828149	68830954	2806	199	0.0481053	0.756647	-0.708541	-1780.96	NA19240 run 1 trio phasing
chr7	50782013	50783354	1342	138	0.920161	0.0724987	0.847662	1749.64	NA19240 run 1 trio phasing
chrX	107825511	107827180	1670	142	0.0528952	0.880252	-0.827356	-1722.39	NA19240 run 1 trio phasing
chrX	132488721	132490527	1807	151	0.0379518	0.862099	-0.824147	-1704.88	NA19240 run 1 trio phasing
chrX	119757831	119759357	1527	131	0.118902	0.931749	-0.812847	-1683.98	NA19240 run 1 trio phasing
chrX	154436321	154437873	1553	178	0.0569341	0.800749	-0.743815	-1678.23	NA19240 run 1 trio phasing
chrX	119870485	119872989	2505	149	0.0543252	0.869195	-0.81487	-1672.16	NA19240 run 1 trio phasing
chrX	136146694	136148263	1570	159	0.0429712	0.825566	-0.782595	-1662.39	NA19240 run 1 trio phasing
chrX	135421482	135422825	1344	132	0.0435208	0.861763	-0.818242	-1657.14	NA19240 run 1 trio phasing
chrX	119235723	119237544	1822	145	0.0486483	0.87461	-0.825962	-1650.45	NA19240 run 1 trio phasing
chr19	53537339	53538821	1483	115	0.903366	0.0599532	0.843413	1639.47	NA19240 run 1 trio phasing
chrX	21940298	21942041	1744	180	0.0425947	0.783083	-0.740489	-1632.65	NA19240 run 1 trio phasing
chrX	154457554	154459265	1712	161	0.0436704	0.814852	-0.771182	-1621.84	NA19240 run 1 trio phasing
chrX	9785566	9787748	2183	229	0.0376053	0.681961	-0.644356	-1619.76	NA19240 run 1 trio phasing
chrX	154546418	154548296	1879	170	0.06436	0.820568	-0.756208	-1606.67	NA19240 run 1 trio phasing
chrX	133983818	133986261	2444	159	0.0901902	0.863948	-0.773758	-1590.77	NA19240 run 1 trio phasing
chrX	130170788	130172768	1981	131	0.0351143	0.861455	-0.826341	-1549.5	NA19240 run 1 trio phasing
chr20	58850397	58853144	2748	135	0.891045	0.0582834	0.832762	1512.27	NA19240 run 1 trio phasing
chr14	100824147	100827636	3490	189	0.12629	0.841568	-0.715279	-1508.46	NA19240 run 1 trio phasing
chrX	38561007	38562527	1521	117	0.0750497	0.87256	-0.79751	-1491.91	NA19240 run 1 trio phasing
chr7	130490640	130493692	3053	197	0.85335	0.129367	0.723983	1465.56	NA19240 run 1 trio phasing
chrX	154397194	154399904	2711	170	0.0451183	0.783989	-0.738871	-1464.73	NA19240 run 1 trio phasing
chrX	154411169	154412724	1556	116	0.0383281	0.876039	-0.837711	-1456.05	NA19240 run 1 trio phasing
chr18	80147168	80149033	1866	92	0.954805	0.0818693	0.872936	1442.12	NA19240 run 1 trio phasing
chrX	119467993	119469585	1593	131	0.0519937	0.860521	-0.808527	-1426.8	NA19240 run 1 trio phasing
chrX	155381673	155383115	1443	168	0.114181	0.852008	-0.737827	-1423.05	NA19240 run 1 trio phasing
chrX	135520174	135522588	2415	146	0.0463144	0.8086	-0.762286	-1419.05	NA19240 run 1 trio phasing
chrX	151396335	151397728	1394	114	0.0451411	0.879209	-0.834068	-1414.24	NA19240 run 1 trio phasing
chrX	73078554	73080369	1816	164	0.161536	0.886916	-0.72538	-1409.79	NA19240 run 1 trio phasing
chrX	134171806	134174480	2675	155	0.0763485	0.82164	-0.745291	-1401.1	NA19240 run 1 trio phasing
chrX	109731864	109733697	1834	119	0.0424329	0.857481	-0.815048	-1391.35	NA19240 run 1 trio phasing
chr8	140098173	140100981	2809	180	0.882764	0.157523	0.725242	1385.79	NA19240 run 1 trio phasing
chrX	155457655	155458880	1226	160	0.0467416	0.763449	-0.716708	-1372.02	NA19240 run 1 trio phasing
chrX	47619183	47620361	1179	116	0.0641412	0.880403	-0.816261	-1368.59	NA19240 run 1 trio phasing
chrX	118495466	118496995	1530	142	0.0396238	0.805246	-0.765622	-1366.34	NA19240 run 1 trio phasing
chrX	37571335	37572530	1196	131	0.0557373	0.825008	-0.769271	-1356.86	NA19240 run 1 trio phasing
chrX	34655948	34658057	2110	160	0.0734508	0.789355	-0.715905	-1353.58	NA19240 run 1 trio phasing
chrX	136496129	136498719	2591	159	0.0783331	0.82662	-0.748287	-1343.96	NA19240 run 1 trio phasing
chrX	47143761	47146000	2240	140	0.0760792	0.845458	-0.769378	-1337.9	NA19240 run 1 trio phasing
chrX	154761967	154764338	2372	139	0.0580489	0.830463	-0.772414	-1309.54	NA19240 run 1 trio phasing
chrX	19885996	19888890	2895	207	0.044314	0.680635	-0.636321	-1294.78	NA19240 run 1 trio phasing
chrX	46758017	46759800	1784	139	0.0457054	0.801059	-0.755353	-1276.61	NA19240 run 1 trio phasing
chrX	154478390	154479698	1309	108	0.0674392	0.884429	-0.81699	-1269.77	NA19240 run 1 trio phasing
chrX	25012685	25014042	1358	150	0.057067	0.782949	-0.725882	-1259.22	NA19240 run 1 trio phasing
chrX	149631009	149632221	1213	116	0.0475172	0.856849	-0.809332	-1255.28	NA19240 run 1 trio phasing
chr19	53553726	53555110	1385	103	0.888822	0.0746386	0.814183	1253.88	NA19240 run 1 trio phasing
chrX	106998930	107000505	1576	139	0.0441608	0.791428	-0.747268	-1242.99	NA19240 run 1 trio phasing
chrX	154374202	154374996	795	93	0.0568308	0.908641	-0.851811	-1238.69	NA19240 run 1 trio phasing
chrX	25003953	25006089	2137	166	0.106583	0.796722	-0.690139	-1237.16	NA19240 run 1 trio phasing
chrX	45850035	45852049	2015	140	0.0391617	0.787113	-0.747951	-1236.06	NA19240 run 1 trio phasing
chrX	19514707	19516083	1377	126	0.0654061	0.828417	-0.763011	-1224	NA19240 run 1 trio phasing
chrX	137565483	137567663	2181	195	0.147258	0.78175	-0.634492	-1223.93	NA19240 run 1 trio phasing
chrX	147911473	147913128	1656	143	0.0435147	0.769775	-0.726261	-1218.12	NA19240 run 1 trio phasing
chrX	108735300	108737143	1844	148	0.0843573	0.793054	-0.708697	-1191.62	NA19240 run 1 trio phasing
chrX	134459638	134461145	1508	108	0.0446365	0.844861	-0.800225	-1187.22	NA19240 run 1 trio phasing
chr1	147077098	147079589	2492	154	0.166024	0.853783	-0.687759	-1183.3	NA19240 run 1 trio phasing
chrX	40091248	40093688	2441	109	0.879723	0.0795123	0.800211	1182.96	NA19240 run 1 trio phasing
chrX	129653798	129655339	1542	125	0.0416258	0.810538	-0.768912	-1182.8	NA19240 run 1 trio phasing
chrX	104253966	104256003	2038	148	0.087805	0.782109	-0.694304	-1171.63	NA19240 run 1 trio phasing
chrX	150568144	150569596	1453	115	0.0356899	0.825609	-0.789919	-1162.35	NA19240 run 1 trio phasing
chrX	154485855	154487035	1181	140	0.157	0.896316	-0.739316	-1156.23	NA19240 run 1 trio phasing
chr15	24954857	24956895	2039	114	0.825632	0.04669	0.778942	1152.31	NA19240 run 1 trio phasing
chrX	24464674	24465882	1209	114	0.0480297	0.83869	-0.79066	-1151.4	NA19240 run 1 trio phasing
chrX	123730710	123733346	2637	128	0.0494929	0.78819	-0.738697	-1149.83	NA19240 run 1 trio phasing
chrX	37685411	37686374	964	101	0.0603984	0.872513	-0.812114	-1148.19	NA19240 run 1 trio phasing
chrX	129842930	129844528	1599	111	0.032627	0.82203	-0.789403	-1141.51	NA19240 run 1 trio phasing
chrX	141176430	141177534	1105	96	0.0746472	0.89078	-0.816133	-1124.89	NA19240 run 1 trio phasing
chrX	64204853	64206540	1688	112	0.0404262	0.807253	-0.766827	-1114.19	NA19240 run 1 trio phasing
chrX	73002653	73004474	1822	165	0.253802	0.893369	-0.639567	-1108.8	NA19240 run 1 trio phasing
chrX	149539279	149541829	2551	143	0.0749209	0.752393	-0.677473	-1108.52	NA19240 run 1 trio phasing
chr22	41681512	41683099	1588	73	0.968342	0.103381	0.864961	1093.28	NA19240 run 1 trio phasing
chrX	107448862	107450699	1838	154	0.0320442	0.671288	-0.639244	-1091.81	NA19240 run 1 trio phasing
chrX	119790567	119792290	1724	96	0.0422271	0.855031	-0.812804	-1088.25	NA19240 run 1 trio phasing
chrX	16946218	16947424	1207	117	0.0639697	0.833987	-0.770018	-1082.4	NA19240 run 1 trio phasing
chrX	155070089	155072332	2244	140	0.0430864	0.724711	-0.681625	-1080.24	NA19240 run 1 trio phasing
chrX	140090989	140091940	952	101	0.0630854	0.846733	-0.783648	-1057.48	NA19240 run 1 trio phasing
chr1	247126059	247127148	1090	80	0.100912	0.943849	-0.842937	-1047.3	NA19240 run 1 trio phasing
chrX	18983593	18985374	1782	143	0.0770168	0.760029	-0.683012	-1044.63	NA19240 run 1 trio phasing
chrX	131752479	131754811	2333	75	0.936843	0.0640265	0.872817	1037.6	NA19240 run 1 trio phasing
chrX	56766455	56769367	2913	109	0.923789	0.180123	0.743666	1031.18	NA19240 run 1 trio phasing
chrX	30652539	30654300	1762	122	0.0559475	0.78627	-0.730323	-1020.45	NA19240 run 1 trio phasing
chrX	48574020	48575375	1356	81	0.0505669	0.88978	-0.839213	-1011.73	NA19240 run 1 trio phasing
chrX	54042990	54044901	1912	123	0.0960879	0.837126	-0.741038	-1007.34	NA19240 run 1 trio phasing
chrX	53682989	53684692	1704	108	0.101258	0.877826	-0.776569	-996.597	NA19240 run 1 trio phasing
chrX	154490135	154491502	1368	117	0.0918803	0.837619	-0.745739	-978.017	NA19240 run 1 trio phasing
chrX	143633501	143636098	2598	183	0.196315	0.781244	-0.584929	-968.346	NA19240 run 1 trio phasing
chrX	155026464	155027977	1514	112	0.0318597	0.767671	-0.735811	-958.339	NA19240 run 1 trio phasing
chr1	143497137	143498861	1725	196	0.572333	0.0549291	0.517404	954.117	NA19240 run 1 trio phasing
chr1	211416317	211417443	1127	92	0.0920001	0.889993	-0.797993	-951.086	NA19240 run 1 trio phasing
chrX	119604915	119606805	1891	121	0.0600879	0.776034	-0.715946	-948.154	NA19240 run 1 trio phasing
chrX	40100613	40104387	3775	145	0.879507	0.230243	0.649264	941.669	NA19240 run 1 trio phasing
chrX	65406672	65407820	1149	138	0.187725	0.854831	-0.667105	-937.328	NA19240 run 1 trio phasing
chrX	78103807	78104694	888	83	0.0303267	0.82589	-0.795563	-931.751	NA19240 run 1 trio phasing
chrX	21657473	21659033	1561	124	0.169702	0.84435	-0.674649	-931.221	NA19240 run 1 trio phasing
chrX	54495093	54496315	1223	129	0.100523	0.777592	-0.677069	-928.097	NA19240 run 1 trio phasing
chrX	19990186	19991543	1358	131	0.0396984	0.722029	-0.68233	-926.202	NA19240 run 1 trio phasing
chrX	39688430	39690016	1587	141	0.0746591	0.709137	-0.634478	-921.836	NA19240 run 1 trio phasing
chrX	104564899	104568697	3799	172	0.136072	0.711829	-0.575756	-910.627	NA19240 run 1 trio phasing
chrX	40580300	40581644	1345	110	0.0451818	0.770367	-0.725186	-901.985	NA19240 run 1 trio phasing
chrX	85243625	85245308	1684	113	0.0424689	0.754471	-0.712002	-900.601	NA19240 run 1 trio phasing
chrX	101931120	101932452	1333	86	0.0543186	0.856365	-0.802047	-899.02	NA19240 run 1 trio phasing
chrX	55488254	55489968	1715	110	0.0500933	0.7575	-0.707406	-884.948	NA19240 run 1 trio phasing
chrX	120250515	120252839	2325	115	0.0620216	0.771122	-0.7091	-880.009	NA19240 run 1 trio phasing
chrX	150692642	150694437	1796	136	0.040852	0.693445	-0.652593	-878.404	NA19240 run 1 trio phasing
chrX	51332194	51333546	1353	116	0.0543616	0.726547	-0.672185	-877.329	NA19240 run 1 trio phasing
chrX	135343339	135345408	2070	127	0.0527659	0.723354	-0.670588	-875.038	NA19240 run 1 trio phasing
chrX	38326599	38327943	1345	92	0.0481516	0.838904	-0.790753	-874.684	NA19240 run 1 trio phasing
chrX	47512905	47513846	942	71	0.0388037	0.875787	-0.836983	-870.263	NA19240 run 1 trio phasing
chrX	136766738	136768301	1564	112	0.0485257	0.768591	-0.720065	-867.315	NA19240 run 1 trio phasing
chr4	88697033	88698131	1099	58	0.947099	0.0675073	0.879592	867.294	NA19240 run 1 trio phasing
chrX	36963299	36964308	1010	112	0.103327	0.810714	-0.707387	-867.166	NA19240 run 1 trio phasing
chrX	57591898	57593058	1161	120	0.0528681	0.715818	-0.66295	-858.249	NA19240 run 1 trio phasing
chrX	118345243	118347412	2170	126	0.0589816	0.706511	-0.64753	-855.588	NA19240 run 1 trio phasing
chrX	36985267	36986491	1225	127	0.165327	0.80034	-0.635013	-852.517	NA19240 run 1 trio phasing
chrX	71492171	71493121	951	86	0.128972	0.895129	-0.766157	-852.357	NA19240 run 1 trio phasing
chr8	143275805	143277045	1241	121	0.114572	0.75875	-0.644178	-839.789	NA19240 run 1 trio phasing
chrX	154515453	154516967	1515	99	0.0456957	0.78541	-0.739715	-835.95	NA19240 run 1 trio phasing
chr8	37841382	37842620	1239	121	0.125905	0.771294	-0.64539	-829.272	NA19240 run 1 trio phasing
chrX	57909499	57910611	1113	107	0.102519	0.805573	-0.703054	-824.29	NA19240 run 1 trio phasing
chrX	150897591	150899883	2293	168	0.0488055	0.610675	-0.56187	-823.393	NA19240 run 1 trio phasing
chrX	102650935	102652391	1457	100	0.0616055	0.795839	-0.734233	-822.182	NA19240 run 1 trio phasing
chr16	807094	808433	1340	116	0.708665	0.0711808	0.637484	810.91	NA19240 run 1 trio phasing
chrX	69615805	69617284	1480	114	0.082464	0.761704	-0.67924	-810.63	NA19240 run 1 trio phasing
chrX	130165168	130166472	1305	83	0.0437757	0.814824	-0.771049	-808.987	NA19240 run 1 trio phasing
chrX	77447371	77448672	1302	110	0.0770856	0.755016	-0.677931	-804.498	NA19240 run 1 trio phasing
chrX	120309340	120311675	2336	123	0.142977	0.788652	-0.645675	-799.896	NA19240 run 1 trio phasing
chrX	119573943	119575389	1447	119	0.0382422	0.661736	-0.623494	-797.082	NA19240 run 1 trio phasing
chrX	151974010	151975120	1111	101	0.0479945	0.749042	-0.701047	-796.855	NA19240 run 1 trio phasing
chr2	206249935	206251352	1418	72	0.124711	0.916558	-0.791847	-795.213	NA19240 run 1 trio phasing
chrX	48475567	48476784	1218	88	0.0340661	0.775447	-0.741381	-794.341	NA19240 run 1 trio phasing
chrX	130059918	130061053	1136	102	0.0782996	0.745347	-0.667047	-792.221	NA19240 run 1 trio phasing
chr8	144413036	144414071	1036	75	0.112188	0.894323	-0.782134	-783.881	NA19240 run 1 trio phasing
chrX	46836540	46838655	2116	96	0.0499422	0.768921	-0.718978	-783.379	NA19240 run 1 trio phasing
chrX	23907087	23908328	1242	98	0.031635	0.720096	-0.688461	-781.715	NA19240 run 1 trio phasing
chrX	135973015	135974473	1459	95	0.0454865	0.741276	-0.695789	-777.014	NA19240 run 1 trio phasing
chrX	47232293	47234599	2307	115	0.107397	0.7858	-0.678402	-775.768	NA19240 run 1 trio phasing
chrX	19122035	19123164	1130	128	0.107619	0.710991	-0.603373	-775.463	NA19240 run 1 trio phasing
chrX	154428208	154429468	1261	99	0.065588	0.767463	-0.701875	-770.228	NA19240 run 1 trio phasing
chr6	113859904	113861962	2059	93	0.876125	0.189042	0.687083	769.518	NA19240 run 1 trio phasing
chrX	69164260	69166020	1761	83	0.0628806	0.827001	-0.76412	-767.299	NA19240 run 1 trio phasing
chrX	119999163	120001183	2021	108	0.09717	0.789782	-0.692612	-762.199	NA19240 run 1 trio phasing
chrX	138710443	138712076	1634	122	0.112443	0.749411	-0.636968	-761.368	NA19240 run 1 trio phasing
chrX	151177144	151178425	1282	121	0.159033	0.785458	-0.626426	-760.114	NA19240 run 1 trio phasing
chrX	137426498	137428813	2316	135	0.134254	0.725879	-0.591625	-759.098	NA19240 run 1 trio phasing
chrX	11664351	11665795	1445	119	0.102236	0.742647	-0.640411	-757.511	NA19240 run 1 trio phasing
chrX	72712816	72714627	1812	89	0.112135	0.831454	-0.719319	-755.074	NA19240 run 1 trio phasing
chrX	15334744	15336290	1547	93	0.0548848	0.781989	-0.727104	-754.675	NA19240 run 1 trio phasing
chr20	43513725	43515399	1675	84	0.824816	0.0674415	0.757374	752.394	NA19240 run 1 trio phasing
chrX	84187052	84188574	1523	120	0.176571	0.820661	-0.64409	-747.734	NA19240 run 1 trio phasing
chrX	19343397	19344774	1378	99	0.0583844	0.718902	-0.660517	-745.53	NA19240 run 1 trio phasing
chrX	71365484	71367563	2080	113	0.0492046	0.705232	-0.656027	-741.534	NA19240 run 1 trio phasing
chrX	145817144	145819040	1897	138	0.0892641	0.644072	-0.554808	-740.156	NA19240 run 1 trio phasing
chrX	23667098	23668088	991	75	0.0306586	0.811726	-0.781067	-738.755	NA19240 run 1 trio phasing
chrX	104166080	104167595	1516	107	0.0603259	0.73088	-0.670554	-736.13	NA19240 run 1 trio phasing
chrX	48539324	48540327	1004	71	0.0536238	0.847488	-0.793864	-733.803	NA19240 run 1 trio phasing
chrX	40084690	40088411	3722	93	0.876806	0.141419	0.735387	732.301	NA19240 run 1 trio phasing
chrX	48508213	48509515	1303	87	0.0663318	0.786834	-0.720502	-713.307	NA19240 run 1 trio phasing
chr6	3848794	3849916	1123	73	0.902089	0.155015	0.747074	710.484	NA19240 run 1 trio phasing
chrX	71066410	71069738	3329	107	0.195012	0.763886	-0.568875	-708.354	NA19240 run 1 trio phasing
chrX	47560574	47562031	1458	78	0.101497	0.856154	-0.754657	-707.578	NA19240 run 1 trio phasing
chrX	132022254	132024111	1858	108	0.0466931	0.693227	-0.646534	-706.614	NA19240 run 1 trio phasing
chrX	54357384	54359229	1846	124	0.188252	0.82081	-0.632558	-703.856	NA19240 run 1 trio phasing
chrX	56772544	56774674	2131	81	0.919722	0.202499	0.717222	701.468	NA19240 run 1 trio phasing
chr6	169654367	169655464	1098	57	0.956052	0.143621	0.81243	693.308	NA19240 run 1 trio phasing
chr20	31546878	31548526	1649	52	0.958954	0.133442	0.825512	692.022	NA19240 run 1 trio phasing
chrX	136250757	136251758	1002	113	0.0435737	0.686676	-0.643102	-691.605	NA19240 run 1 trio phasing
chrX	131082072	131083056	985	81	0.10316	0.845644	-0.742484	-689.456	NA19240 run 1 trio phasing
chrX	24693236	24694843	1608	89	0.0477808	0.754296	-0.706515	-684.543	NA19240 run 1 trio phasing
chr4	190066134	190067055	922	104	0.121033	0.763481	-0.642448	-684.113	NA19240 run 1 trio phasing
chrX	37348786	37350258	1473	92	0.0997204	0.815437	-0.715717	-679.853	NA19240 run 1 trio phasing
chrX	56563265	56565744	2480	110	0.0493835	0.687927	-0.638544	-678.88	NA19240 run 1 trio phasing
chrX	47649722	47651071	1350	83	0.113633	0.834551	-0.720918	-678.541	NA19240 run 1 trio phasing
chr17	42547937	42549055	1119	91	0.101409	0.811397	-0.709988	-675.611	NA19240 run 1 trio phasing
chrX	108090232	108092340	2109	87	0.0498026	0.751939	-0.702136	-672.543	NA19240 run 1 trio phasing
chrX	56777946	56779969	2024	76	0.923003	0.209649	0.713355	672.479	NA19240 run 1 trio phasing
chrX	154804979	154805909	931	76	0.0591138	0.816259	-0.757145	-672.278	NA19240 run 1 trio phasing
chrX	135985123	135986390	1268	89	0.0511116	0.75493	-0.703818	-671.19	NA19240 run 1 trio phasing
chr14	33799479	33800256	778	73	0.840879	0.0914969	0.749382	670.423	NA19240 run 1 trio phasing
chr2	231483265	231484350	1086	73	0.80094	0.0586051	0.742335	669.858	NA19240 run 1 trio phasing
chr14	105529026	105530076	1051	115	0.0531666	0.615403	-0.562236	-665.854	NA19240 run 1 trio phasing
chrX	14872815	14873739	925	82	0.157417	0.876173	-0.718756	-659.375	NA19240 run 1 trio phasing
chrX	118116018	118117351	1334	94	0.0541712	0.737468	-0.683297	-657.547	NA19240 run 1 trio phasing
chr2	20670470	20671784	1315	136	0.486849	0.963132	-0.476283	-656.867	NA19240 run 1 trio phasing
chrX	47482106	47483484	1379	87	0.0417987	0.74389	-0.702091	-654.213	NA19240 run 1 trio phasing
chrX	68693458	68694383	926	83	0.064774	0.799213	-0.734439	-653.538	NA19240 run 1 trio phasing
chrX	23742576	23743786	1211	82	0.0732505	0.797322	-0.724072	-652.093	NA19240 run 1 trio phasing
chrX	21655841	21656846	1006	97	0.21761	0.866605	-0.648995	-651.971	NA19240 run 1 trio phasing
chrX	104112154	104113691	1538	108	0.0410074	0.628896	-0.587888	-644.922	NA19240 run 1 trio phasing
chrX	48521234	48522434	1201	77	0.0565379	0.800964	-0.744426	-644.39	NA19240 run 1 trio phasing
chr1	180953567	180954718	1152	102	0.67662	0.0918551	0.584765	642.436	NA19240 run 1 trio phasing
chrX	154443797	154444690	894	106	0.0377737	0.615783	-0.578009	-638.783	NA19240 run 1 trio phasing
chrX	137548942	137551013	2072	125	0.149953	0.702059	-0.552106	-636.716	NA19240 run 1 trio phasing
chrX	134372870	134374580	1711	88	0.0444016	0.715511	-0.67111	-636.143	NA19240 run 1 trio phasing
chrX	120629673	120630512	840	68	0.0318839	0.79599	-0.764107	-632.168	NA19240 run 1 trio phasing
chrX	152637562	152639102	1541	99	0.0850082	0.744364	-0.659356	-625.275	NA19240 run 1 trio phasing
chrX	119942850	119943857	1008	72	0.069802	0.817251	-0.747449	-620.772	NA19240 run 1 trio phasing
chrX	71532595	71534598	2004	106	0.0918337	0.683138	-0.591304	-619.204	NA19240 run 1 trio phasing
chrX	123859187	123861105	1919	88	0.0501794	0.732499	-0.68232	-618.868	NA19240 run 1 trio phasing
chrX	38220008	38221264	1257	87	0.0631325	0.734486	-0.671353	-618.108	NA19240 run 1 trio phasing
chrX	23782715	23783972	1258	74	0.0495898	0.777936	-0.728346	-613.951	NA19240 run 1 trio phasing
chrX	106725912	106727395	1484	93	0.108782	0.776096	-0.667314	-613.772	NA19240 run 1 trio phasing
chrX	119990344	119992177	1834	96	0.0852933	0.746866	-0.661573	-612.776	NA19240 run 1 trio phasing
chrX	25002193	25003543	1351	118	0.139952	0.68783	-0.547878	-611.679	NA19240 run 1 trio phasing
chrX	136879000	136881048	2049	88	0.0675471	0.739789	-0.672242	-608.909	NA19240 run 1 trio phasing
chrX	40150729	40152274	1546	75	0.884898	0.161795	0.723102	607.144	NA19240 run 1 trio phasing
chrX	71282970	71284328	1359	77	0.0483365	0.768275	-0.719938	-604.338	NA19240 run 1 trio phasing
chrX	107715765	107717148	1384	88	0.0416388	0.693797	-0.652158	-597.697	NA19240 run 1 trio phasing
chrX	103685535	103687971	2437	105	0.0474747	0.62864	-0.581165	-595.1	NA19240 run 1 trio phasing
chr19	2227306	2228137	832	74	0.964177	0.277951	0.686225	593.401	NA19240 run 1 trio phasing
chrX	73850950	73852806	1857	62	0.853458	0.069131	0.784327	592.348	NA19240 run 1 trio phasing
chrX	40147251	40150046	2796	107	0.86003	0.257214	0.602816	591.587	NA19240 run 1 trio phasing
chrX	50469838	50471926	2089	114	0.0734722	0.657451	-0.583979	-588.273	NA19240 run 1 trio phasing
chrX	30888703	30889842	1140	105	0.0382507	0.635334	-0.597083	-581.448	NA19240 run 1 trio phasing
chr10	80535603	80536580	978	66	0.871175	0.135136	0.736039	580.638	NA19240 run 1 trio phasing
chr16	21835835	21837439	1605	80	0.146196	0.824938	-0.678742	-577.174	NA19240 run 1 trio phasing
chrX	134914445	134915584	1140	75	0.0569037	0.750065	-0.693161	-573.404	NA19240 run 1 trio phasing
chrX	72238468	72239424	957	64	0.0683399	0.837341	-0.769001	-569.718	NA19240 run 1 trio phasing
chrX	120559789	120562233	2445	90	0.0471106	0.714978	-0.667867	-568.757	NA19240 run 1 trio phasing
chrX	47523310	47524156	847	69	0.0875755	0.825217	-0.737641	-568.48	NA19240 run 1 trio phasing
chrX	20116086	20116902	817	85	0.166876	0.837349	-0.670473	-563.171	NA19240 run 1 trio phasing
chrX	103214991	103215958	968	82	0.0347063	0.669587	-0.634881	-558.49	NA19240 run 1 trio phasing
chr16	3443077	3444769	1693	77	0.115954	0.77526	-0.659307	-557.203	NA19240 run 1 trio phasing
chr7	118858544	118859189	646	60	0.856383	0.0775716	0.778812	555.416	NA19240 run 1 trio phasing
chrX	101097415	101098553	1139	53	0.0611885	0.852091	-0.790902	-552.278	NA19240 run 1 trio phasing
chrX	55160336	55162798	2463	93	0.123027	0.68163	-0.558603	-551.049	NA19240 run 1 trio phasing
chrX	126165690	126166490	801	96	0.275388	0.856086	-0.580698	-549.061	NA19240 run 1 trio phasing
chrX	51395617	51396941	1325	58	0.0493809	0.827922	-0.778541	-548.799	NA19240 run 1 trio phasing
chrX	137033571	137034276	706	78	0.130295	0.813522	-0.683227	-543.313	NA19240 run 1 trio phasing
chrX	119273295	119273964	670	68	0.205068	0.904424	-0.699356	-542.949	NA19240 run 1 trio phasing
chrX	119398995	119399888	894	83	0.0452192	0.687794	-0.642575	-541.176	NA19240 run 1 trio phasing
chrX	107775145	107776682	1538	102	0.0635721	0.621494	-0.557922	-541.012	NA19240 run 1 trio phasing
chrX	71252964	71254889	1926	91	0.0899911	0.680167	-0.590176	-540.999	NA19240 run 1 trio phasing
chr1	27349314	27350306	993	96	0.731986	0.169549	0.562437	540.578	NA19240 run 1 trio phasing
chr1	182952497	182953292	796	79	0.854337	0.205261	0.649076	540.561	NA19240 run 1 trio phasing
chrX	86147639	86149091	1453	89	0.12391	0.744107	-0.620196	-538.013	NA19240 run 1 trio phasing
chrX	75746799	75747274	476	58	0.0398914	0.824179	-0.784288	-533.705	NA19240 run 1 trio phasing
chrX	74291802	74293845	2044	87	0.0662584	0.713992	-0.647734	-529.934	NA19240 run 1 trio phasing
chrX	101348098	101349253	1156	67	0.0406535	0.761143	-0.720489	-525.105	NA19240 run 1 trio phasing
chr2	232409352	232410046	695	58	0.146672	0.901031	-0.75436	-522.914	NA19240 run 1 trio phasing
chr15	24772567	24773758	1192	75	0.799697	0.121639	0.678058	520.912	NA19240 run 1 trio phasing
chr19	615714	616375	662	92	0.715433	0.152082	0.563351	518.059	NA19240 run 1 trio phasing
chrX	71118130	71119383	1254	70	0.0514648	0.748275	-0.69681	-514.673	NA19240 run 1 trio phasing
chrX	63350322	63351666	1345	84	0.0628304	0.683729	-0.620899	-514	NA19240 run 1 trio phasing
chrX	118727417	118728175	759	89	0.171118	0.800682	-0.629564	-508.462	NA19240 run 1 trio phasing
chrX	50813139	50814522	1384	99	0.0978971	0.653008	-0.55511	-507.624	NA19240 run 1 trio phasing
chr18	45775270	45775970	701	45	0.914322	0.086205	0.828117	507.103	NA19240 run 1 trio phasing
chrX	137031305	137032607	1303	74	0.151681	0.809204	-0.657523	-506.408	NA19240 run 1 trio phasing
chrX	103063433	103064440	1008	72	0.0918649	0.777158	-0.685293	-505.418	NA19240 run 1 trio phasing
chr8	142325721	142326788	1068	58	0.853058	0.110698	0.742359	503.888	NA19240 run 1 trio phasing
chr16	817065	818036	972	73	0.869686	0.214576	0.65511	502.598	NA19240 run 1 trio phasing
chrX	130268138	130269210	1073	72	0.0453638	0.711032	-0.665668	-502.226	NA19240 run 1 trio phasing
chr19	5229217	5229914	698	71	0.0897451	0.756214	-0.666469	-501.883	NA19240 run 1 trio phasing
chr19	37334200	37335116	917	53	0.16194	0.931642	-0.769702	-500.426	NA19240 run 1 trio phasing
chr17	21296732	21300652	3921	92	0.321463	0.908444	-0.586981	-498.31	NA19240 run 1 trio phasing
chrX	151174395	151176156	1762	98	0.168079	0.763084	-0.595005	-496.461	NA19240 run 1 trio phasing
chrX	130339277	130340350	1074	68	0.067909	0.725582	-0.657673	-496.301	NA19240 run 1 trio phasing
chr6	117547551	117548325	775	61	0.907937	0.181152	0.726784	494.81	NA19240 run 1 trio phasing
chrX	134796441	134797521	1081	61	0.0455731	0.771518	-0.725945	-494.125	NA19240 run 1 trio phasing
chrX	118823526	118824830	1305	72	0.0976418	0.754392	-0.656751	-493.125	NA19240 run 1 trio phasing
chrX	78139080	78139979	900	60	0.0556489	0.774174	-0.718525	-490.556	NA19240 run 1 trio phasing
chr9	113081369	113082742	1374	117	0.385288	0.858836	-0.473548	-489.505	NA19240 run 1 trio phasing
chr15	98865267	98866881	1615	66	0.735405	0.0523686	0.683036	488.565	NA19240 run 1 trio phasing
chrX	68432963	68434282	1320	83	0.103805	0.694958	-0.591153	-486.415	NA19240 run 1 trio phasing
chrX	101622715	101624398	1684	70	0.0659681	0.739524	-0.673556	-485.408	NA19240 run 1 trio phasing
chr7	22820844	22822038	1195	47	0.0837394	0.882097	-0.798358	-484.32	NA19240 run 1 trio phasing
chr7	57867969	57869039	1071	118	0.632053	0.155035	0.477018	483.908	NA19240 run 1 trio phasing
chrX	11110943	11111890	948	62	0.0661555	0.781944	-0.715788	-483.728	NA19240 run 1 trio phasing
chrX	77895002	77896107	1106	51	0.0489945	0.814456	-0.765461	-482.928	NA19240 run 1 trio phasing
chrX	130401491	130402434	944	57	0.0449847	0.767033	-0.722049	-479.838	NA19240 run 1 trio phasing
chr19	518644	519340	697	79	0.94647	0.364107	0.582363	479.487	NA19240 run 1 trio phasing
chrX	72131241	72132286	1046	75	0.0969854	0.75572	-0.658735	-477.655	NA19240 run 1 trio phasing
chr17	6654674	6655827	1154	57	0.191642	0.886726	-0.695085	-475.319	NA19240 run 1 trio phasing
chrX	130120344	130121307	964	75	0.0804539	0.707554	-0.627101	-473.415	NA19240 run 1 trio phasing
chrX	151694708	151695543	836	99	0.305797	0.846697	-0.5409	-473.209	NA19240 run 1 trio phasing
chrX	131728416	131730095	1680	48	0.888481	0.106711	0.78177	471.893	NA19240 run 1 trio phasing
chr11	95232072	95233171	1100	38	0.0387281	0.905681	-0.866952	-471.121	NA19240 run 1 trio phasing
chrX	30308488	30309702	1215	90	0.176125	0.78663	-0.610505	-469.861	NA19240 run 1 trio phasing
chr3	125957852	125958585	734	82	0.106731	0.717564	-0.610833	-467.717	NA19240 run 1 trio phasing
chr12	113077264	113078216	953	110	0.0360583	0.436819	-0.400761	-467.518	NA19240 run 1 trio phasing
chrX	134236885	134237886	1002	74	0.110058	0.746965	-0.636907	-465.086	NA19240 run 1 trio phasing
chr19	45939962	45940699	738	86	0.299649	0.852394	-0.552745	-461.088	NA19240 run 1 trio phasing
chrX	137052100	137053291	1192	77	0.0573274	0.648987	-0.59166	-460.168	NA19240 run 1 trio phasing
chrX	46544800	46546168	1369	68	0.0386226	0.693539	-0.654916	-459.966	NA19240 run 1 trio phasing
chrX	107205683	107206637	955	68	0.0627356	0.724217	-0.661482	-457.917	NA19240 run 1 trio phasing
chrX	54529667	54531121	1455	78	0.0911563	0.697003	-0.605846	-456.587	NA19240 run 1 trio phasing
chr4	190065228	190065921	694	72	0.0962192	0.726132	-0.629913	-456.076	NA19240 run 1 trio phasing
chr11	123559534	123561056	1523	54	0.0816818	0.802474	-0.720792	-455.96	NA19240 run 1 trio phasing
chrX	155263619	155264679	1061	61	0.0375095	0.734808	-0.697299	-455.237	NA19240 run 1 trio phasing
chr2	131039842	131040672	831	81	0.79346	0.196368	0.597092	454.21	NA19240 run 1 trio phasing
chr11	62665558	62667002	1445	62	0.836305	0.14443	0.691875	452.397	NA19240 run 1 trio phasing
chrX	129956908	129957752	845	67	0.0537603	0.71624	-0.662479	-451.34	NA19240 run 1 trio phasing
chrX	155215928	155217071	1144	65	0.0491691	0.723079	-0.67391	-450.49	NA19240 run 1 trio phasing
chrX	136908955	136910454	1500	79	0.0445539	0.655557	-0.611003	-450.479	NA19240 run 1 trio phasing
chrX	46446629	46447780	1152	70	0.07146	0.704517	-0.633057	-449.501	NA19240 run 1 trio phasing
chr17	4708953	4709768	816	50	0.140821	0.889644	-0.748823	-449.451	NA19240 run 1 trio phasing
chr2	8456977	8457485	509	47	0.170862	0.94471	-0.773848	-446.256	NA19240 run 1 trio phasing
chrX	103918066	103919674	1609	96	0.0680064	0.561479	-0.493473	-445.969	NA19240 run 1 trio phasing
chrX	36957380	36958096	717	76	0.100786	0.707165	-0.606379	-445.767	NA19240 run 1 trio phasing
chr15	56007034	56007438	405	42	0.0901046	0.938152	-0.848047	-444.372	NA19240 run 1 trio phasing
chr19	35755428	35756005	578	69	0.921616	0.262784	0.658833	443.414	NA19240 run 1 trio phasing
chrX	107506515	107507901	1387	79	0.0814891	0.68529	-0.603801	-443.381	NA19240 run 1 trio phasing
chrX	104156472	104158062	1591	53	0.0770495	0.769469	-0.692419	-440.262	NA19240 run 1 trio phasing
chr20	33648429	33650056	1628	42	0.118212	0.923165	-0.804953	-438.342	NA19240 run 1 trio phasing
chrX	47657469	47659450	1982	78	0.168117	0.717252	-0.549135	-437.703	NA19240 run 1 trio phasing
chr7	158863556	158864292	737	46	0.0980382	0.854131	-0.756093	-435.481	NA19240 run 1 trio phasing
chrX	131703762	131705654	1893	51	0.811449	0.085548	0.725901	434.912	NA19240 run 1 trio phasing
chr2	232386450	232387093	644	69	0.197136	0.850386	-0.653251	-433.249	NA19240 run 1 trio phasing
chrX	9464962	9465668	707	111	0.0371488	0.429622	-0.392473	-430.005	NA19240 run 1 trio phasing
chr1	207959149	207959908	760	77	0.595943	0.0438133	0.55213	429.26	NA19240 run 1 trio phasing
chr16	1432172	1433255	1084	69	0.107558	0.736921	-0.629363	-428.455	NA19240 run 1 trio phasing
chrX	53686066	53687076	1011	76	0.128841	0.724081	-0.59524	-425.294	NA19240 run 1 trio phasing
chrX	154750265	154751274	1010	105	0.148206	0.615994	-0.467789	-423.806	NA19240 run 1 trio phasing
chrX	11427287	11428097	811	68	0.21886	0.857321	-0.638462	-423.029	NA19240 run 1 trio phasing
chrX	125202685	125204411	1727	100	0.164713	0.702772	-0.538058	-421.66	NA19240 run 1 trio phasing
chrX	100731267	100732328	1062	65	0.10471	0.793706	-0.688996	-420.994	NA19240 run 1 trio phasing
chr4	86903960	86904643	684	49	0.127993	0.885883	-0.75789	-420.671	NA19240 run 1 trio phasing
chrX	72306329	72306952	624	76	0.0312937	0.65826	-0.626966	-420.171	NA19240 run 1 trio phasing
chrX	40156113	40157285	1173	71	0.92634	0.300885	0.625454	420.011	NA19240 run 1 trio phasing
chrX	102125259	102126517	1259	78	0.0897061	0.680502	-0.590796	-419.39	NA19240 run 1 trio phasing
chr5	180618682	180619248	567	78	0.126086	0.667515	-0.541428	-418.291	NA19240 run 1 trio phasing
chrX	112840132	112841444	1313	80	0.0496243	0.577755	-0.528131	-416.503	NA19240 run 1 trio phasing
chr22	50300002	50300610	609	72	0.100814	0.661278	-0.560464	-414.86	NA19240 run 1 trio phasing
chrX	123183535	123185325	1791	85	0.120235	0.67067	-0.550435	-413.979	NA19240 run 1 trio phasing
chrX	100928461	100929636	1176	60	0.0409418	0.716634	-0.675692	-410.843	NA19240 run 1 trio phasing
chrX	68498457	68499521	1065	75	0.0598915	0.629077	-0.569186	-409.795	NA19240 run 1 trio phasing
chrX	70454596	70455520	925	57	0.046706	0.769532	-0.722826	-409.416	NA19240 run 1 trio phasing
chr12	31119338	31120984	1647	78	0.82808	0.229111	0.598968	409.208	NA19240 run 1 trio phasing
chrX	25020328	25021667	1340	71	0.0648008	0.650348	-0.585547	-408.58	NA19240 run 1 trio phasing
chr9	126482360	126483091	732	48	0.837844	0.101416	0.736429	408.034	NA19240 run 1 trio phasing
chrX	120244308	120245541	1234	62	0.0767271	0.742359	-0.665631	-406.707	NA19240 run 1 trio phasing
chrX	129677888	129678604	717	54	0.0361689	0.755271	-0.719102	-405.799	NA19240 run 1 trio phasing
chrX	37846998	37847908	911	71	0.0417513	0.619704	-0.577953	-404.974	NA19240 run 1 trio phasing
chrX	135021967	135022779	813	69	0.075386	0.653597	-0.578211	-402.704	NA19240 run 1 trio phasing
chr8	143278466	143279206	741	62	0.334276	0.945954	-0.611679	-402.118	NA19240 run 1 trio phasing
chr17	81633929	81635913	1985	46	0.215886	0.933534	-0.717647	-400.351	NA19240 run 1 trio phasing
chr9	96719477	96720260	784	59	0.107276	0.767398	-0.660122	-399.929	NA19240 run 1 trio phasing
chr17	44353627	44354344	718	106	0.646338	0.214358	0.431979	398.863	NA19240 run 1 trio phasing
chrX	76427466	76428599	1134	63	0.0959712	0.75956	-0.663589	-398.853	NA19240 run 1 trio phasing
chr5	23951108	23951863	756	57	0.743411	0.0553221	0.688089	398.681	NA19240 run 1 trio phasing
chrX	57120914	57122094	1181	63	0.0456539	0.665794	-0.62014	-397.569	NA19240 run 1 trio phasing
chrX	101407758	101410275	2518	69	0.0711094	0.659473	-0.588363	-394.948	NA19240 run 1 trio phasing
chrX	135031471	135032690	1220	66	0.113572	0.707207	-0.593635	-394.94	NA19240 run 1 trio phasing
chrX	54807948	54809260	1313	64	0.0506822	0.681157	-0.630475	-394.141	NA19240 run 1 trio phasing
chr9	95312864	95313633	770	34	0.92321	0.0821234	0.841087	393.321	NA19240 run 1 trio phasing
chrX	73562788	73563743	956	57	0.040751	0.729674	-0.688923	-392.999	NA19240 run 1 trio phasing
chr21	39385638	39386674	1037	51	0.912878	0.183707	0.729171	392.559	NA19240 run 1 trio phasing
chrX	25006299	25007629	1331	73	0.111854	0.711977	-0.600124	-391.812	NA19240 run 1 trio phasing
chr4	164956723	164957744	1022	48	0.0601371	0.786268	-0.726131	-389.31	NA19240 run 1 trio phasing
chrX	153411338	153412000	663	62	0.163415	0.850756	-0.687341	-388.021	NA19240 run 1 trio phasing
chr9	113087481	113088366	886	86	0.407368	0.901577	-0.494209	-387.673	NA19240 run 1 trio phasing
chr7	47052458	47053204	747	72	0.768802	0.190035	0.578767	386.825	NA19240 run 1 trio phasing
chr1	39558960	39559991	1032	46	0.957431	0.250153	0.707278	385.527	NA19240 run 1 trio phasing
chrX	103628739	103630248	1510	81	0.0714396	0.591145	-0.519705	-384.873	NA19240 run 1 trio phasing
chr1	16685734	16686332	599	37	0.0694634	0.881586	-0.812123	-382.177	NA19240 run 1 trio phasing
chrX	131795380	131796360	981	48	0.923854	0.198731	0.725123	381.547	NA19240 run 1 trio phasing
chrX	129522791	129523619	829	72	0.0616151	0.609774	-0.548159	-380.917	NA19240 run 1 trio phasing
chrX	24995201	24999862	4662	48	0.926648	0.176369	0.750279	380.578	NA19240 run 1 trio phasing
chrX	43882064	43882699	636	57	0.105653	0.774328	-0.668675	-379.868	NA19240 run 1 trio phasing
chr2	1797711	1798468	758	55	0.835696	0.14029	0.695406	378.861	NA19240 run 1 trio phasing
chrX	10619956	10620698	743	54	0.096954	0.784796	-0.687842	-378.457	NA19240 run 1 trio phasing
chr11	396593	397650	1058	68	0.711	0.134689	0.576311	377.638	NA19240 run 1 trio phasing
chrX	131746098	131748003	1906	44	0.878088	0.119515	0.758573	371.315	NA19240 run 1 trio phasing
chrX	54999875	55000902	1028	59	0.100457	0.788331	-0.687874	-370.078	NA19240 run 1 trio phasing
chrX	77785243	77786554	1312	63	0.0746251	0.711853	-0.637227	-369.166	NA19240 run 1 trio phasing
chr20	59191762	59192339	578	53	0.295467	0.945065	-0.649598	-367.976	NA19240 run 1 trio phasing
chrX	75522785	75524703	1919	51	0.0962395	0.757032	-0.660792	-365.975	NA19240 run 1 trio phasing
chrX	74419882	74420802	921	58	0.140436	0.772803	-0.632367	-363.174	NA19240 run 1 trio phasing
chrX	118839307	118839725	419	43	0.0728579	0.852124	-0.779266	-362.753	NA19240 run 1 trio phasing
chrX	55717321	55718356	1036	48	0.069425	0.766668	-0.697243	-362.467	NA19240 run 1 trio phasing
chrX	74421631	74422699	1069	70	0.163877	0.737233	-0.573356	-362.32	NA19240 run 1 trio phasing
chrX	119688852	119690868	2017	40	0.121176	0.873704	-0.752528	-362.087	NA19240 run 1 trio phasing
chrX	111681325	111682156	832	69	0.0353991	0.559735	-0.524336	-361.764	NA19240 run 1 trio phasing
chr5	28927533	28928299	767	73	0.827135	0.289179	0.537956	361.122	NA19240 run 1 trio phasing
chr15	23647188	23648622	1435	53	0.771565	0.123556	0.648008	360.815	NA19240 run 1 trio phasing
chrX	119852551	119853440	890	55	0.0557307	0.691896	-0.636165	-360.519	NA19240 run 1 trio phasing
chrX	130902604	130903483	880	56	0.0625546	0.694919	-0.632364	-358.94	NA19240 run 1 trio phasing
chr8	144313396	144314046	651	52	0.855657	0.17359	0.682067	358.271	NA19240 run 1 trio phasing
chr15	100544199	100544838	640	70	0.397063	0.920024	-0.522962	-357.178	NA19240 run 1 trio phasing
chrX	101051402	101052214	813	45	0.0350621	0.744255	-0.709193	-357.178	NA19240 run 1 trio phasing
chr20	48384307	48385432	1126	56	0.878059	0.204718	0.673341	357.036	NA19240 run 1 trio phasing
chrX	21839411	21840227	817	61	0.161578	0.802834	-0.641256	-356.292	NA19240 run 1 trio phasing
chrX	76171537	76173896	2360	61	0.0929501	0.676519	-0.583569	-356.203	NA19240 run 1 trio phasing
chr2	169768207	169769083	877	79	0.729525	0.224481	0.505044	355.363	NA19240 run 1 trio phasing
chrX	137547169	137548359	1191	68	0.110099	0.690072	-0.579974	-355.342	NA19240 run 1 trio phasing
chr5	179559234	179560133	900	50	0.878543	0.203572	0.674971	355.066	NA19240 run 1 trio phasing
chr12	916050	916869	820	40	0.941184	0.213912	0.727271	353.431	NA19240 run 1 trio phasing
chrX	68686191	68686845	655	51	0.10614	0.798353	-0.692213	-352.248	NA19240 run 1 trio phasing
chrX	139691492	139692533	1042	78	0.134783	0.645364	-0.510581	-351.103	NA19240 run 1 trio phasing
chrX	119482338	119483122	785	47	0.0842942	0.800104	-0.71581	-350.294	NA19240 run 1 trio phasing
chrX	140764258	140765394	1137	58	0.0615987	0.679784	-0.618185	-348.232	NA19240 run 1 trio phasing
chrX	103310427	103311105	679	64	0.107033	0.68298	-0.575947	-344.806	NA19240 run 1 trio phasing
chr6	151325177	151326161	985	46	0.8282	0.1162	0.712	343.241	NA19240 run 1 trio phasing
chr16	3431450	3432516	1067	40	0.918497	0.166767	0.75173	343.192	NA19240 run 1 trio phasing
chrX	102599128	102600121	994	44	0.0851577	0.81047	-0.725312	-343.115	NA19240 run 1 trio phasing
chr10	61867420	61868069	650	49	0.745201	0.0568203	0.688381	341.275	NA19240 run 1 trio phasing
chr6	27902457	27903739	1283	47	0.0950877	0.784292	-0.689205	-340.618	NA19240 run 1 trio phasing
chrX	102745715	102746590	876	71	0.14338	0.708814	-0.565434	-339.438	NA19240 run 1 trio phasing
chr5	132271303	132271936	634	54	0.922673	0.313623	0.609051	338.041	NA19240 run 1 trio phasing
chrX	63750827	63755337	4511	61	0.0990156	0.712989	-0.613974	-337.368	NA19240 run 1 trio phasing
chr9	68322854	68324246	1393	57	0.794365	0.135295	0.65907	336.727	NA19240 run 1 trio phasing
chr12	1907731	1908490	760	53	0.787086	0.15882	0.628266	335.85	NA19240 run 1 trio phasing
chr20	34476060	34476887	828	38	0.0431444	0.80586	-0.762716	-335.758	NA19240 run 1 trio phasing
chr19	13298420	13298941	522	61	0.21482	0.808062	-0.593242	-335.36	NA19240 run 1 trio phasing
chr3	75671269	75672689	1421	86	0.554936	0.112165	0.44277	335.036	NA19240 run 1 trio phasing
chr12	132445428	132446663	1236	60	0.918461	0.376162	0.542299	334.416	NA19240 run 1 trio phasing
chr8	101223926	101224634	709	46	0.174203	0.870133	-0.69593	-333.323	NA19240 run 1 trio phasing
chr20	63696587	63697233	647	54	0.159982	0.779008	-0.619026	-330.415	NA19240 run 1 trio phasing
chrX	132218046	132218506	461	43	0.169515	0.907631	-0.738116	-328.321	NA19240 run 1 trio phasing
chr17	80885904	80886994	1091	47	0.904087	0.240209	0.663878	326.355	NA19240 run 1 trio phasing
chrX	102155023	102156358	1336	52	0.0831832	0.715317	-0.632134	-326.099	NA19240 run 1 trio phasing
chrX	129905720	129906685	966	62	0.0919608	0.66717	-0.575209	-325.967	NA19240 run 1 trio phasing
chr20	64011782	64013211	1430	42	0.159631	0.878836	-0.719205	-325.818	NA19240 run 1 trio phasing
chrX	155612312	155613180	869	49	0.0527038	0.694732	-0.642028	-324.909	NA19240 run 1 trio phasing
chr17	6893426	6894570	1145	55	0.272766	0.88052	-0.607754	-323.324	NA19240 run 1 trio phasing
chrX	131791848	131793570	1723	40	0.909716	0.16438	0.745336	323.107	NA19240 run 1 trio phasing
chrX	107272383	107273158	776	61	0.193431	0.78442	-0.590989	-322.935	NA19240 run 1 trio phasing
chrX	77899180	77901110	1931	53	0.0794745	0.697015	-0.61754	-321.955	NA19240 run 1 trio phasing
chr2	206251948	206253987	2040	53	0.180459	0.824116	-0.643658	-321.176	NA19240 run 1 trio phasing
chrX	120468757	120469702	946	54	0.0397832	0.639988	-0.600205	-319.958	NA19240 run 1 trio phasing
chrX	48597468	48598417	950	60	0.0642602	0.624845	-0.560584	-319.322	NA19240 run 1 trio phasing
chr11	399594	400613	1020	73	0.11434	0.600505	-0.486165	-319.121	NA19240 run 1 trio phasing
chrX	54920801	54922037	1237	57	0.0596085	0.649274	-0.589666	-319.031	NA19240 run 1 trio phasing
chrX	24991412	24994832	3421	51	0.919324	0.272752	0.646571	318.315	NA19240 run 1 trio phasing
chrX	101658550	101660123	1574	68	0.0627128	0.56799	-0.505278	-316.626	NA19240 run 1 trio phasing
chrX	131762719	131764509	1791	36	0.874424	0.111104	0.763319	314.894	NA19240 run 1 trio phasing
chr17	19724422	19724984	563	52	0.190255	0.838112	-0.647857	-313.837	NA19240 run 1 trio phasing
chrX	137568334	137569369	1036	65	0.17407	0.718325	-0.544255	-312.8	NA19240 run 1 trio phasing
chr11	77138046	77138600	555	62	0.648159	0.111264	0.536895	310.816	NA19240 run 1 trio phasing
chr2	206263307	206264911	1605	45	0.188804	0.885388	-0.696585	-309.526	NA19240 run 1 trio phasing
chr2	10006240	10006900	661	58	0.310256	0.892569	-0.582313	-309.369	NA19240 run 1 trio phasing
chr6	169577105	169577804	700	67	0.92192	0.40768	0.51424	308.188	NA19240 run 1 trio phasing
chrX	107628108	107629317	1210	61	0.0947038	0.656903	-0.5622	-306.303	NA19240 run 1 trio phasing
chrX	119693581	119694447	867	48	0.138062	0.782676	-0.644614	-306.135	NA19240 run 1 trio phasing
chrX	56995159	56995947	789	49	0.0944727	0.730074	-0.635601	-304.588	NA19240 run 1 trio phasing
chrX	100636165	100637003	839	58	0.111997	0.691789	-0.579792	-304.418	NA19240 run 1 trio phasing
chrX	46605937	46608299	2363	49	0.933105	0.317666	0.615439	304.244	NA19240 run 1 trio phasing
chr9	134013272	134013832	561	72	0.520777	0.952539	-0.431762	-303.505	NA19240 run 1 trio phasing
chr15	78830467	78831257	791	57	0.77617	0.198308	0.577863	303.057	NA19240 run 1 trio phasing
chr16	3500012	3500590	579	49	0.0790046	0.696702	-0.617697	-302.731	NA19240 run 1 trio phasing
chr17	9576164	9577362	1199	45	0.0501175	0.712963	-0.662846	-301.542	NA19240 run 1 trio phasing
chr3	196500454	196501221	768	36	0.804885	0.0651704	0.739715	300.963	NA19240 run 1 trio phasing
chr7	155205976	155206806	831	30	0.052521	0.822991	-0.77047	-300.016	NA19240 run 1 trio phasing
chr1	40884069	40884620	552	67	0.747262	0.202211	0.545052	299.24	NA19240 run 1 trio phasing
chrX	102516276	102516901	626	51	0.091406	0.718832	-0.627426	-299.211	NA19240 run 1 trio phasing
chr9	998317	999202	886	58	0.173667	0.721723	-0.548056	-297.487	NA19240 run 1 trio phasing
chr18	57428519	57429034	516	68	0.0839206	0.55135	-0.467429	-297.468	NA19240 run 1 trio phasing
chrX	120015054	120015926	873	59	0.0929998	0.659901	-0.566901	-297.173	NA19240 run 1 trio phasing
chrX	106611722	106613424	1703	67	0.05459	0.54167	-0.48708	-296.193	NA19240 run 1 trio phasing
chr3	47009709	47010265	557	50	0.783178	0.190465	0.592713	295.644	NA19240 run 1 trio phasing
chr7	2665117	2665773	657	50	0.261954	0.893055	-0.631101	-295.39	NA19240 run 1 trio phasing
chr4	54031688	54032547	860	29	0.10268	0.915246	-0.812566	-294.997	NA19240 run 1 trio phasing
chr6	73394577	73395213	637	50	0.172106	0.764478	-0.592372	-294.6	NA19240 run 1 trio phasing
chrX	14897437	14907379	9943	44	0.913901	0.217845	0.696056	294.567	NA19240 run 1 trio phasing
chrX	71181563	71182654	1092	47	0.0716646	0.726471	-0.654807	-292.601	NA19240 run 1 trio phasing
chr14	105364051	105364719	669	54	0.6235	0.0543518	0.569148	291.861	NA19240 run 1 trio phasing
chrX	70444931	70445582	652	62	0.0656845	0.568189	-0.502505	-290.762	NA19240 run 1 trio phasing
chrX	10158281	10158841	561	60	0.0587669	0.594823	-0.536056	-290.414	NA19240 run 1 trio phasing
chr4	784874	785613	740	58	0.232174	0.769446	-0.537272	-290.071	NA19240 run 1 trio phasing
chrX	129952485	129954005	1521	67	0.120544	0.625106	-0.504562	-289.806	NA19240 run 1 trio phasing
chrX	48071087	48071872	786	44	0.0454062	0.689626	-0.64422	-288.551	NA19240 run 1 trio phasing
chrX	119887807	119888421	615	38	0.100738	0.804863	-0.704125	-288.484	NA19240 run 1 trio phasing
chr10	11742582	11743094	513	55	0.098492	0.68022	-0.581728	-288.017	NA19240 run 1 trio phasing
chr19	55639990	55640576	587	40	0.0620992	0.740042	-0.677943	-287.924	NA19240 run 1 trio phasing
chr1	68050055	68051030	976	48	0.838704	0.217307	0.621397	287.459	NA19240 run 1 trio phasing
chr11	67303404	67304021	618	66	0.667878	0.177087	0.490791	286.991	NA19240 run 1 trio phasing
chrX	134990809	134991380	572	43	0.123334	0.797508	-0.674174	-286.254	NA19240 run 1 trio phasing
chrX	129776955	129777918	964	36	0.06375	0.792806	-0.729056	-285.168	NA19240 run 1 trio phasing
chrX	56782709	56783946	1238	36	0.92094	0.219264	0.701676	283.982	NA19240 run 1 trio phasing
chr7	1059333	1060043	711	53	0.614867	0.0655039	0.549363	283.762	NA19240 run 1 trio phasing
chr14	100904404	100905081	678	43	0.772486	0.0854915	0.686995	283.325	NA19240 run 1 trio phasing
chrX	73214161	73215411	1251	50	0.119864	0.721818	-0.601955	-282.828	NA19240 run 1 trio phasing
chrX	109536610	109537724	1115	49	0.0391475	0.632183	-0.593035	-282.757	NA19240 run 1 trio phasing
chr17	1936579	1937278	700	45	0.739365	0.111644	0.627721	282.228	NA19240 run 1 trio phasing
chr5	103562122	103563074	953	47	0.660868	0.0653015	0.595567	282.112	NA19240 run 1 trio phasing
chrX	150547570	150548151	582	48	0.0561539	0.665039	-0.608885	-281.896	NA19240 run 1 trio phasing
chr19	57106294	57107079	786	82	0.537644	0.124891	0.412753	281.57	NA19240 run 1 trio phasing
chr7	27130157	27130673	517	70	0.57989	0.136159	0.443731	281.168	NA19240 run 1 trio phasing
chrX	54440174	54441051	878	42	0.0703341	0.750849	-0.680515	-280.567	NA19240 run 1 trio phasing
chrX	47365850	47366703	854	35	0.0923736	0.823834	-0.73146	-280.154	NA19240 run 1 trio phasing
chr1	37995393	37996464	1072	64	0.877301	0.400005	0.477297	279.082	NA19240 run 1 trio phasing
chr9	19126731	19127291	561	39	0.67963	0.0568193	0.62281	278.085	NA19240 run 1 trio phasing
chr7	1229562	1230041	480	68	0.4575	0.0340733	0.423426	277.96	NA19240 run 1 trio phasing
chrX	103962607	103963387	781	54	0.124187	0.732771	-0.608584	-277.422	NA19240 run 1 trio phasing
chr3	197921034	197921596	563	34	0.753359	0.0611744	0.692184	276.375	NA19240 run 1 trio phasing
chr19	4784658	4785593	936	57	0.840562	0.270329	0.570233	275.761	NA19240 run 1 trio phasing
chrX	103831774	103832477	704	57	0.0371524	0.579019	-0.541867	-273.713	NA19240 run 1 trio phasing
chrX	75155903	75156594	692	36	0.0581282	0.785693	-0.727565	-273.036	NA19240 run 1 trio phasing
chr5	140834339	140835075	737	47	0.159896	0.784793	-0.624897	-272.17	NA19240 run 1 trio phasing
chrX	131821743	131822773	1031	28	0.891874	0.116626	0.775248	271.685	NA19240 run 1 trio phasing
chr19	17323372	17324076	705	61	0.693731	0.190194	0.503537	271.251	NA19240 run 1 trio phasing
chr17	83208228	83208797	570	29	0.0833703	0.890879	-0.807509	-269.558	NA19240 run 1 trio phasing
chrX	47128957	47129982	1026	45	0.132245	0.748981	-0.616736	-267.901	NA19240 run 1 trio phasing
chr19	7551018	7551778	761	51	0.882652	0.29054	0.592113	267.423	NA19240 run 1 trio phasing
chr12	107864222	107864669	448	38	0.809109	0.116882	0.692227	266.395	NA19240 run 1 trio phasing
chr6	7343838	7344649	812	41	0.217196	0.870855	-0.653659	-265.214	NA19240 run 1 trio phasing
chrX	131072940	131073793	854	43	0.0885125	0.715487	-0.626975	-264.921	NA19240 run 1 trio phasing
chrX	16628645	16630822	2178	37	0.957743	0.232105	0.725637	264.302	NA19240 run 1 trio phasing
chr2	172109248	172110354	1107	52	0.804752	0.217393	0.587359	264.256	NA19240 run 1 trio phasing
chrX	10110741	10112153	1413	44	0.0543502	0.700094	-0.645744	-264.228	NA19240 run 1 trio phasing
chr10	49768352	49768968	617	70	0.60629	0.167213	0.439077	263.834	NA19240 run 1 trio phasing
chr5	181182244	181183335	1092	51	0.690248	0.135557	0.554692	263.797	NA19240 run 1 trio phasing
chr10	484557	485432	876	49	0.666078	0.098762	0.567316	263.194	NA19240 run 1 trio phasing
chr10	129898748	129899266	519	38	0.207514	0.880575	-0.67306	-263.143	NA19240 run 1 trio phasing
chrX	103607631	103608237	607	54	0.0331228	0.531178	-0.498055	-262.382	NA19240 run 1 trio phasing
chrX	131778658	131779627	970	28	0.927711	0.171948	0.755763	262.284	NA19240 run 1 trio phasing
chrX	100406466	100407438	973	64	0.394016	0.899106	-0.50509	-262.194	NA19240 run 1 trio phasing
chrX	63329310	63333629	4320	44	0.887387	0.236345	0.651042	262.13	NA19240 run 1 trio phasing
chrX	102712181	102712917	737	64	0.127349	0.596606	-0.469257	-262.017	NA19240 run 1 trio phasing
chrX	107936024	107936725	702	50	0.24577	0.827756	-0.581986	-261.782	NA19240 run 1 trio phasing
chr19	51182101	51182804	704	43	0.786912	0.169347	0.617565	261.408	NA19240 run 1 trio phasing
chr3	194296734	194297343	610	53	0.898801	0.363703	0.535098	260.273	NA19240 run 1 trio phasing
chr14	69572927	69573335	409	57	0.113736	0.617516	-0.50378	-260.218	NA19240 run 1 trio phasing
chrX	130017684	130021430	3747	55	0.911225	0.373295	0.53793	258.821	NA19240 run 1 trio phasing
chr6	41548034	41548658	625	45	0.696632	0.0683643	0.628268	258.107	NA19240 run 1 trio phasing
chr2	131299234	131299992	759	54	0.321959	0.851654	-0.529696	-256.663	NA19240 run 1 trio phasing
chr2	43100594	43101164	571	49	0.688181	0.116076	0.572105	256.245	NA19240 run 1 trio phasing
chrX	135549028	135554639	5612	35	0.925133	0.237799	0.687333	254.792	NA19240 run 1 trio phasing
chr17	3386339	3386870	532	58	0.758868	0.223285	0.535583	254.165	NA19240 run 1 trio phasing
chrX	120603765	120604428	664	32	0.0888549	0.818705	-0.729851	-254.079	NA19240 run 1 trio phasing
chrX	74254376	74258422	4047	37	0.939621	0.286057	0.653564	253.413	NA19240 run 1 trio phasing
chr1	187072285	187073460	1176	42	0.168415	0.803608	-0.635193	-252.581	NA19240 run 1 trio phasing
chrX	2828707	2829095	389	48	0.160092	0.730968	-0.570876	-252.019	NA19240 run 1 trio phasing
chr7	73769192	73769890	699	64	0.782644	0.31791	0.464735	251.977	NA19240 run 1 trio phasing
chr6	292355	292856	502	62	0.0280673	0.386445	-0.358378	-251.786	NA19240 run 1 trio phasing
chr1	225911269	225911949	681	43	0.898396	0.25618	0.642216	251.643	NA19240 run 1 trio phasing
chr5	1856735	1857438	704	55	0.806338	0.284627	0.521711	250.972	NA19240 run 1 trio phasing
chr16	2817087	2817682	596	52	0.184909	0.750249	-0.56534	-250.852	NA19240 run 1 trio phasing
chr15	25080530	25084300	3771	55	0.381374	0.913417	-0.532043	-250.271	NA19240 run 1 trio phasing
chrX	72181041	72182041	1001	49	0.0559896	0.625357	-0.569368	-250.122	NA19240 run 1 trio phasing
chrX	77932022	77932777	756	59	0.937859	0.455522	0.482337	249.843	NA19240 run 1 trio phasing
chr3	130727051	130727609	559	25	0.050809	0.857694	-0.806885	-249.664	NA19240 run 1 trio phasing
chrX	19715646	19720401	4756	42	0.8935	0.259321	0.634179	249.384	NA19240 run 1 trio phasing
chrX	134544496	134545217	722	56	0.0872628	0.597556	-0.510293	-248.866	NA19240 run 1 trio phasing
chrX	119677761	119679100	1340	46	0.122189	0.698138	-0.575949	-247.671	NA19240 run 1 trio phasing
chrX	40014740	40015242	503	56	0.0660371	0.528169	-0.462132	-247.067	NA19240 run 1 trio phasing
chr2	54709018	54709838	821	34	0.75761	0.0902593	0.667351	245.852	NA19240 run 1 trio phasing
chr1	228276234	228276731	498	43	0.195066	0.780141	-0.585075	-245.537	NA19240 run 1 trio phasing
chr14	44911991	44912513	523	65	0.604286	0.147732	0.456554	245.3	NA19240 run 1 trio phasing
chrX	108732469	108733094	626	41	0.066095	0.673433	-0.607338	-244.372	NA19240 run 1 trio phasing
chr7	4809105	4809807	703	49	0.187264	0.726942	-0.539678	-243.877	NA19240 run 1 trio phasing
chr9	27690405	27691025	621	33	0.0756727	0.78306	-0.707387	-243.832	NA19240 run 1 trio phasing
chr13	89363159	89363648	490	44	0.157208	0.74556	-0.588352	-243.467	NA19240 run 1 trio phasing
chr17	50781079	50781576	498	42	0.749993	0.142745	0.607249	242.542	NA19240 run 1 trio phasing
chr20	34515126	34515933	808	32	0.783749	0.0907071	0.693042	241.669	NA19240 run 1 trio phasing
chr13	111411204	111411674	471	43	0.84461	0.23635	0.60826	241.332	NA19240 run 1 trio phasing
chrX	9765328	9765841	514	62	0.141314	0.583737	-0.442423	-240.862	NA19240 run 1 trio phasing
chr4	25158681	25159758	1078	35	0.0501804	0.682478	-0.632297	-240.364	NA19240 run 1 trio phasing
chrX	54639349	54640262	914	51	0.147248	0.683815	-0.536568	-239.779	NA19240 run 1 trio phasing
chr2	166609668	166611259	1592	50	0.10635	0.669461	-0.563111	-238.933	NA19240 run 1 trio phasing
chrX	56232375	56233385	1011	47	0.0574642	0.652389	-0.594925	-237.965	NA19240 run 1 trio phasing
chr5	43038272	43039064	793	30	0.0910013	0.776224	-0.685223	-237.836	NA19240 run 1 trio phasing
chr7	102321175	102321633	459	63	0.535564	0.127164	0.4084	237.781	NA19240 run 1 trio phasing
chrX	102141609	102142475	867	51	0.129341	0.656969	-0.527628	-236.366	NA19240 run 1 trio phasing
chr22	37983657	37984142	486	49	0.887498	0.35964	0.527859	235.974	NA19240 run 1 trio phasing
chrX	10097593	10098904	1312	41	0.0601213	0.696144	-0.636023	-235.143	NA19240 run 1 trio phasing
chr19	45234163	45234534	372	51	0.133671	0.610936	-0.477266	-233.115	NA19240 run 1 trio phasing
chr9	96218958	96219435	478	52	0.766218	0.262907	0.503311	233.059	NA19240 run 1 trio phasing
chr6	10487817	10488551	735	44	0.199789	0.774428	-0.574638	-231.658	NA19240 run 1 trio phasing
chr4	57194321	57195008	688	47	0.816107	0.254332	0.561776	231.638	NA19240 run 1 trio phasing
chr19	291639	291973	335	51	0.814268	0.313837	0.500431	231.585	NA19240 run 1 trio phasing
chrX	145821338	145822288	951	51	0.113409	0.645703	-0.532294	-230.43	NA19240 run 1 trio phasing
chr19	38791409	38792022	614	42	0.087585	0.635781	-0.548196	-230.088	NA19240 run 1 trio phasing
chr2	39244932	39245780	849	36	0.189903	0.843883	-0.65398	-230.066	NA19240 run 1 trio phasing
chr18	79519760	79520648	889	41	0.79824	0.205872	0.592367	229.879	NA19240 run 1 trio phasing
chr6	110399452	110400211	760	48	0.235034	0.775313	-0.540279	-227.486	NA19240 run 1 trio phasing
chr15	25089144	25092296	3153	49	0.380275	0.914183	-0.533908	-227.467	NA19240 run 1 trio phasing
chr17	15786195	15786606	412	59	0.248313	0.695565	-0.447252	-227.443	NA19240 run 1 trio phasing
chr5	180161175	180161978	804	45	0.674511	0.108893	0.565618	227.239	NA19240 run 1 trio phasing
chr14	20723388	20723916	529	44	0.746499	0.168523	0.577976	227.143	NA19240 run 1 trio phasing
chr8	22086645	22087176	532	41	0.154505	0.767036	-0.612531	-227.078	NA19240 run 1 trio phasing
chr12	5044314	5044789	476	51	0.741061	0.286989	0.454073	226.586	NA19240 run 1 trio phasing
chr3	14452534	14454138	1605	42	0.914756	0.332893	0.581863	226.307	NA19240 run 1 trio phasing
chr12	6056650	6057133	484	49	0.719874	0.177359	0.542515	225.309	NA19240 run 1 trio phasing
chr8	141550756	141551540	785	47	0.879279	0.350735	0.528544	225.129	NA19240 run 1 trio phasing
chr1	38783508	38784173	666	38	0.746096	0.11299	0.633107	224.955	NA19240 run 1 trio phasing
chr2	37535774	37536371	598	27	0.897208	0.145696	0.751512	224.737	NA19240 run 1 trio phasing
chr15	24848045	24848458	414	41	0.712998	0.091604	0.621394	224.168	NA19240 run 1 trio phasing
chrX	101617093	101618063	971	42	0.125561	0.708628	-0.583067	-224.104	NA19240 run 1 trio phasing
chr2	206267141	206268649	1509	36	0.160842	0.822091	-0.661249	-223.845	NA19240 run 1 trio phasing
chr4	190069622	190070117	496	62	0.379652	0.807885	-0.428233	-223.732	NA19240 run 1 trio phasing
chr7	50092977	50093428	452	46	0.666356	0.0800083	0.586348	223.267	NA19240 run 1 trio phasing
chr17	5112303	5112937	635	31	0.908431	0.203983	0.704448	223.202	NA19240 run 1 trio phasing
chr12	122524111	122525475	1365	36	0.752254	0.0889995	0.663255	222.927	NA19240 run 1 trio phasing
chr13	22926883	22927486	604	44	0.174774	0.733769	-0.558995	-222.548	NA19240 run 1 trio phasing
chrX	52995156	52996117	962	48	0.0637925	0.589054	-0.525262	-222.18	NA19240 run 1 trio phasing
chrX	81208987	81211581	2595	36	0.953319	0.383472	0.569848	222.002	NA19240 run 1 trio phasing
chr3	113698956	113699424	469	27	0.22417	0.947356	-0.723185	-220.727	NA19240 run 1 trio phasing
chr6	27019632	27020422	791	56	0.0740856	0.559382	-0.485296	-220.287	NA19240 run 1 trio phasing
chrX	41442271	41442886	616	50	0.0604493	0.552469	-0.492019	-220.202	NA19240 run 1 trio phasing
chr8	142499780	142500561	782	53	0.808122	0.283364	0.524758	220.133	NA19240 run 1 trio phasing
chrX	72572365	72573415	1051	42	0.0472828	0.654774	-0.607491	-220.051	NA19240 run 1 trio phasing
chrX	75273814	75276327	2514	52	0.193373	0.60824	-0.414867	-219.778	NA19240 run 1 trio phasing
chr6	27826841	27827379	539	50	0.856025	0.35779	0.498235	219.641	NA19240 run 1 trio phasing
chrX	130523766	130524426	661	40	0.0866401	0.716668	-0.630028	-219.422	NA19240 run 1 trio phasing
chr11	62602285	62602685	401	49	0.30555	0.780362	-0.474812	-218.673	NA19240 run 1 trio phasing
chr16	11493666	11494283	618	43	0.798505	0.221827	0.576677	218.519	NA19240 run 1 trio phasing
chr16	63617278	63617715	438	47	0.651507	0.107896	0.543611	217.969	NA19240 run 1 trio phasing
chrX	101390611	101391287	677	43	0.0300886	0.540681	-0.510593	-217.913	NA19240 run 1 trio phasing
chrX	137563228	137564301	1074	44	0.138888	0.713118	-0.57423	-217.763	NA19240 run 1 trio phasing
chrX	149532996	149536091	3096	48	0.894044	0.336246	0.557798	217.557	NA19240 run 1 trio phasing
chr1	228555441	228555958	518	42	0.366442	0.925872	-0.559429	-216.768	NA19240 run 1 trio phasing
chrX	107118110	107119024	915	44	0.0558568	0.587502	-0.531645	-215.039	NA19240 run 1 trio phasing
chr17	81119343	81119819	477	55	0.209595	0.665663	-0.456068	-214.814	NA19240 run 1 trio phasing
chrX	41087806	41088234	429	17	0.091365	0.960378	-0.869012	-214.46	NA19240 run 1 trio phasing
chrX	77910296	77910945	650	37	0.0619533	0.688707	-0.626753	-214.275	NA19240 run 1 trio phasing
chrX	79366522	79367523	1002	45	0.0429427	0.550323	-0.50738	-213.751	NA19240 run 1 trio phasing
chr19	36309335	36309821	487	47	0.906908	0.409445	0.497462	213.662	NA19240 run 1 trio phasing
chrX	48003794	48004546	753	41	0.103503	0.683288	-0.579785	-213.438	NA19240 run 1 trio phasing
chr4	124211	125180	970	52	0.648817	0.141245	0.507572	212.679	NA19240 run 1 trio phasing
chrX	70452403	70452908	506	40	0.0679524	0.626142	-0.558189	-210.978	NA19240 run 1 trio phasing
chr19	5205336	5206302	967	29	0.117822	0.816038	-0.698216	-210.87	NA19240 run 1 trio phasing
chrX	68894541	68895490	950	52	0.150951	0.639872	-0.488921	-209.592	NA19240 run 1 trio phasing
chrX	139194716	139195212	497	44	0.106552	0.684006	-0.577455	-209.136	NA19240 run 1 trio phasing
chrX	9466905	9468653	1749	40	0.881018	0.28951	0.591508	209.027	NA19240 run 1 trio phasing
chr2	10044258	10044711	454	46	0.66214	0.16204	0.500099	208.851	NA19240 run 1 trio phasing
chr7	55005028	55005724	697	40	0.214055	0.80691	-0.592855	-207.343	NA19240 run 1 trio phasing
chr17	48607754	48608250	497	33	0.249915	0.887623	-0.637708	-205.277	NA19240 run 1 trio phasing
chrX	71099008	71100926	1919	40	0.816012	0.219273	0.596739	204.685	NA19240 run 1 trio phasing
chrX	7926970	7927587	618	53	0.0404652	0.461859	-0.421394	-204.672	NA19240 run 1 trio phasing
chr1	227887617	227888283	667	44	0.152182	0.679929	-0.527747	-204.211	NA19240 run 1 trio phasing
chr10	93060397	93060948	552	49	0.405431	0.927156	-0.521725	-204.101	NA19240 run 1 trio phasing
chr4	1622949	1623689	741	49	0.351148	0.840311	-0.489164	-204.063	NA19240 run 1 trio phasing
chr1	83860764	83861312	549	37	0.638664	0.0796052	0.559059	203.988	NA19240 run 1 trio phasing
chr16	1444767	1445424	658	40	0.713141	0.143036	0.570104	203.808	NA19240 run 1 trio phasing
chrX	134806957	134808137	1181	43	0.0434444	0.630089	-0.586645	-203.344	NA19240 run 1 trio phasing
chr10	133131732	133132308	577	39	0.211586	0.805103	-0.593517	-202.268	NA19240 run 1 trio phasing
chrX	24750509	24753588	3080	32	0.91678	0.268966	0.647813	200.677	NA19240 run 1 trio phasing
chr22	50170876	50171323	448	40	0.130902	0.647391	-0.51649	-200.471	NA19240 run 1 trio phasing
chr17	18624972	18625467	496	33	0.623233	0.0463772	0.576855	200.013	NA19240 run 1 trio phasing
chr11	61777312	61777893	582	52	0.142739	0.576991	-0.434252	-199.798	NA19240 run 1 trio phasing
chr19	38770811	38771348	538	33	0.133264	0.761412	-0.628148	-199.681	NA19240 run 1 trio phasing
chr7	27145517	27146019	503	35	0.86712	0.25359	0.61353	199.375	NA19240 run 1 trio phasing
chr11	45921868	45922342	475	39	0.193987	0.730247	-0.53626	-198.861	NA19240 run 1 trio phasing
chr14	69571392	69571839	448	49	0.250135	0.72865	-0.478515	-198.812	NA19240 run 1 trio phasing
chr10	28924946	28925432	487	34	0.811528	0.192277	0.619251	198.639	NA19240 run 1 trio phasing
chr16	87867709	87868261	553	24	0.822803	0.0877498	0.735054	198.628	NA19240 run 1 trio phasing
chr4	140579324	140579717	394	28	0.192684	0.902583	-0.709899	-197.225	NA19240 run 1 trio phasing
chrX	129834283	129838593	4311	39	0.938565	0.380988	0.557576	197.123	NA19240 run 1 trio phasing
chr9	89282223	89282859	637	41	0.272301	0.814467	-0.542167	-196.968	NA19240 run 1 trio phasing
chr2	25161377	25161804	428	50	0.885201	0.375282	0.509918	195.553	NA19240 run 1 trio phasing
chrX	131741141	131742200	1060	29	0.79121	0.116624	0.674586	195.166	NA19240 run 1 trio phasing
chr5	1061138	1061541	404	55	0.959585	0.594024	0.365561	194.419	NA19240 run 1 trio phasing
chr17	77453797	77455265	1469	46	0.629522	0.148231	0.481291	193.75	NA19240 run 1 trio phasing
chr2	177634097	177634781	685	25	0.821679	0.0473067	0.774372	193.352	NA19240 run 1 trio phasing
chr5	139292517	139293222	706	36	0.311786	0.892556	-0.58077	-193.284	NA19240 run 1 trio phasing
chr20	45097668	45098042	375	44	0.202508	0.682804	-0.480296	-193.267	NA19240 run 1 trio phasing
chr1	2387766	2388837	1072	37	0.910657	0.374499	0.536157	192.1	NA19240 run 1 trio phasing
chr1	148362253	148363070	818	39	0.192464	0.753656	-0.561192	-191.778	NA19240 run 1 trio phasing
chr15	82043922	82044395	474	45	0.771191	0.28915	0.482042	190.877	NA19240 run 1 trio phasing
chrX	101485037	101485679	643	43	0.0646068	0.570679	-0.506072	-190.837	NA19240 run 1 trio phasing
chr4	131975176	131975728	553	42	0.810903	0.282436	0.528467	190.548	NA19240 run 1 trio phasing
chrX	119686858	119688066	1209	23	0.12269	0.881164	-0.758475	-190.404	NA19240 run 1 trio phasing
chrX	120485649	120486309	661	33	0.0772317	0.702512	-0.62528	-189.992	NA19240 run 1 trio phasing
chr16	75140594	75141456	863	36	0.78317	0.179807	0.603363	189.889	NA19240 run 1 trio phasing
chrX	54560395	54562570	2176	36	0.927274	0.364901	0.562373	189.597	NA19240 run 1 trio phasing
chrX	119240076	119244147	4072	24	0.915955	0.197983	0.717972	189.454	NA19240 run 1 trio phasing
chrX	154408574	154409672	1099	35	0.114989	0.734999	-0.62001	-189.253	NA19240 run 1 trio phasing
chr1	245954775	245955522	748	24	0.125868	0.863504	-0.737636	-189.064	NA19240 run 1 trio phasing
chrX	72305410	72305863	454	44	0.0859912	0.582717	-0.496726	-188.832	NA19240 run 1 trio phasing
chrX	40013562	40014105	544	47	0.0523631	0.48638	-0.434017	-188.515	NA19240 run 1 trio phasing
chrX	74291000	74291620	621	30	0.0455538	0.678788	-0.633234	-188.188	NA19240 run 1 trio phasing
chr2	218368298	218368982	685	44	0.362091	0.836113	-0.474022	-188.068	NA19240 run 1 trio phasing
chrX	131802464	131803678	1215	28	0.824725	0.160968	0.663756	187.979	NA19240 run 1 trio phasing
chr2	87584250	87584648	399	34	0.180959	0.80174	-0.620781	-187.786	NA19240 run 1 trio phasing
chr18	14458297	14458913	617	41	0.189983	0.705981	-0.515999	-187.645	NA19240 run 1 trio phasing
chr17	17561655	17562316	662	31	0.270357	0.887932	-0.617575	-187.576	NA19240 run 1 trio phasing
chr2	230990376	230990817	442	46	0.848523	0.347437	0.501086	186.877	NA19240 run 1 trio phasing
chrX	72018549	72019007	459	44	0.0635107	0.537227	-0.473717	-186.586	NA19240 run 1 trio phasing
chr18	78914349	78914852	504	36	0.255795	0.843462	-0.587667	-186.187	NA19240 run 1 trio phasing
chrX	54584820	54588014	3195	29	0.930968	0.255428	0.675541	185.717	NA19240 run 1 trio phasing
chr21	42781055	42781726	672	35	0.698047	0.0910067	0.60704	185.704	NA19240 run 1 trio phasing
chrX	24938040	24941171	3132	24	0.883151	0.144761	0.738391	185.451	NA19240 run 1 trio phasing
chr13	113001722	113002258	537	39	0.625545	0.0780878	0.547457	185.269	NA19240 run 1 trio phasing
chr3	11704946	11705477	532	32	0.941278	0.357436	0.583842	184.976	NA19240 run 1 trio phasing
chr3	160485348	160486310	963	27	0.0911299	0.796708	-0.705578	-184.774	NA19240 run 1 trio phasing
chr20	841937	842441	505	39	0.192552	0.717496	-0.524944	-184.662	NA19240 run 1 trio phasing
chr12	52601170	52601662	493	42	0.775631	0.255527	0.520104	184.575	NA19240 run 1 trio phasing
chr20	25750875	25752695	1821	35	0.725027	0.11968	0.605347	184.346	NA19240 run 1 trio phasing
chr2	237626832	237627323	492	39	0.65098	0.172898	0.478082	183.99	NA19240 run 1 trio phasing
chr13	41427821	41428347	527	38	0.724692	0.17826	0.546433	183.971	NA19240 run 1 trio phasing
chr15	24878140	24878584	445	40	0.807555	0.253012	0.554543	183.776	NA19240 run 1 trio phasing
chrX	96836750	96837089	340	25	0.0473252	0.768075	-0.72075	-183.266	NA19240 run 1 trio phasing
chr1	77687636	77688209	574	34	0.917334	0.343855	0.573479	183.182	NA19240 run 1 trio phasing
chr5	177370704	177371214	511	44	0.106387	0.634558	-0.528171	-182.877	NA19240 run 1 trio phasing
chrX	19773340	19774627	1288	32	0.0557749	0.68591	-0.630135	-182.863	NA19240 run 1 trio phasing
chr12	3839122	3839407	286	45	0.422676	0.85865	-0.435974	-182.826	NA19240 run 1 trio phasing
chrX	155105721	155112484	6764	25	0.949551	0.223386	0.726165	182.617	NA19240 run 1 trio phasing
chr11	67650350	67651316	967	44	0.0497034	0.506592	-0.456888	-182.092	NA19240 run 1 trio phasing
chrX	40107201	40107664	464	47	0.0638113	0.471473	-0.407662	-182.058	NA19240 run 1 trio phasing
chr17	1783091	1784062	972	35	0.262259	0.833077	-0.570817	-181.988	NA19240 run 1 trio phasing
chr13	44414468	44415280	813	44	0.799583	0.324982	0.474601	181.867	NA19240 run 1 trio phasing
chr6	27229662	27230343	682	30	0.801276	0.151851	0.649425	181.483	NA19240 run 1 trio phasing
chrX	125205090	125205799	710	44	0.176946	0.702162	-0.525216	-181.296	NA19240 run 1 trio phasing
chr22	17159530	17159996	467	35	0.730805	0.185215	0.54559	180.422	NA19240 run 1 trio phasing
chrX	9941464	9942018	555	23	0.0479292	0.797439	-0.74951	-180.27	NA19240 run 1 trio phasing
chr2	138780759	138781383	625	32	0.704301	0.110486	0.593815	180.233	NA19240 run 1 trio phasing
chr20	34269024	34269647	624	45	0.647763	0.191141	0.456621	179.711	NA19240 run 1 trio phasing
chr10	93061064	93061735	672	41	0.316053	0.853662	-0.537608	-179.463	NA19240 run 1 trio phasing
chr9	92806905	92807548	644	37	0.673299	0.125939	0.54736	179.463	NA19240 run 1 trio phasing
chrX	39816415	39818297	1883	36	0.814734	0.237714	0.57702	179.329	NA19240 run 1 trio phasing
chr1	225939269	225939746	478	39	0.883936	0.369541	0.514395	179.324	NA19240 run 1 trio phasing
chr1	23031088	23033514	2427	26	0.825939	0.131761	0.694178	178.118	NA19240 run 1 trio phasing
chr19	511076	511861	786	33	0.695236	0.139325	0.555911	178.072	NA19240 run 1 trio phasing
chr4	83107614	83108740	1127	37	0.232174	0.799228	-0.567054	-178.047	NA19240 run 1 trio phasing
chr14	99674900	99675313	414	49	0.233829	0.669812	-0.435982	-177.927	NA19240 run 1 trio phasing
chr11	61166815	61167348	534	36	0.280186	0.821928	-0.541742	-177.798	NA19240 run 1 trio phasing
chrX	131711063	131711620	558	26	0.822818	0.139692	0.683126	177.458	NA19240 run 1 trio phasing
chr2	113700118	113700667	550	16	0.0963974	0.927488	-0.83109	-176.914	NA19240 run 1 trio phasing
chr16	57479244	57479885	642	35	0.629989	0.0694316	0.560557	176.859	NA19240 run 1 trio phasing
chr17	78040751	78041379	629	40	0.100089	0.594071	-0.493982	-176.621	NA19240 run 1 trio phasing
chrX	109624953	109625403	451	42	0.367748	0.851278	-0.483531	-176.504	NA19240 run 1 trio phasing
chr8	69711063	69711814	752	31	0.835609	0.208478	0.627131	176.443	NA19240 run 1 trio phasing
chr3	48656920	48657312	393	40	0.299192	0.785612	-0.48642	-176.186	NA19240 run 1 trio phasing
chrX	47623579	47624069	491	37	0.0598999	0.568396	-0.508496	-175.878	NA19240 run 1 trio phasing
chrX	73647423	73652104	4682	24	0.910087	0.203799	0.706287	175.836	NA19240 run 1 trio phasing
chr11	120169829	120170374	546	31	0.218002	0.838004	-0.620002	-175.507	NA19240 run 1 trio phasing
chr10	6171741	6172535	795	26	0.773359	0.132091	0.641268	174.291	NA19240 run 1 trio phasing
chrX	64394927	64395576	650	41	0.0406068	0.518761	-0.478155	-174.25	NA19240 run 1 trio phasing
chrX	19542272	19544078	1807	40	0.903685	0.38014	0.523545	174.173	NA19240 run 1 trio phasing
chrX	48571136	48571584	449	22	0.0619652	0.795345	-0.73338	-173.882	NA19240 run 1 trio phasing
chr11	3223056	3223495	440	25	0.106908	0.798314	-0.691406	-173.67	NA19240 run 1 trio phasing
chr19	18306172	18306825	654	26	0.201677	0.86077	-0.659093	-173.525	NA19240 run 1 trio phasing
chr10	45719842	45722528	2687	39	0.840842	0.280333	0.56051	173.469	NA19240 run 1 trio phasing
chr18	76598784	76599548	765	29	0.81626	0.176848	0.639412	173.274	NA19240 run 1 trio phasing
chr19	51887660	51888186	527	44	0.1478	0.587221	-0.439421	-173.186	NA19240 run 1 trio phasing
chrX	101291147	101291432	286	46	0.470173	0.913147	-0.442974	-173.082	NA19240 run 1 trio phasing
chr17	68413648	68414227	580	34	0.0479871	0.576616	-0.528629	-173.043	NA19240 run 1 trio phasing
chr2	96500685	96501121	437	38	0.926816	0.44071	0.486106	172.437	NA19240 run 1 trio phasing
chr7	44064541	44065411	871	38	0.0879096	0.600557	-0.512647	-172.324	NA19240 run 1 trio phasing
chr12	55646051	55646727	677	42	0.0930974	0.572867	-0.47977	-172.074	NA19240 run 1 trio phasing
chrX	39822041	39823396	1356	34	0.845108	0.257227	0.587881	172.029	NA19240 run 1 trio phasing
chr2	206256028	206257011	984	19	0.146383	0.884692	-0.738309	-171.732	NA19240 run 1 trio phasing
chr1	7826917	7827604	688	35	0.845712	0.291649	0.554063	171.723	NA19240 run 1 trio phasing
chr10	133124727	133125085	359	38	0.187541	0.732543	-0.545002	-171.638	NA19240 run 1 trio phasing
chr4	154489820	154490287	468	43	0.690855	0.207112	0.483743	171.208	NA19240 run 1 trio phasing
chr7	150341331	150341875	545	39	0.695341	0.196559	0.498781	171.109	NA19240 run 1 trio phasing
chr22	49771507	49772001	495	38	0.950959	0.470379	0.48058	170.974	NA19240 run 1 trio phasing
chrX	83510263	83510863	601	35	0.215632	0.769976	-0.554344	-170.95	NA19240 run 1 trio phasing
chr20	63548979	63549474	496	30	0.830365	0.205591	0.624774	170.929	NA19240 run 1 trio phasing
chr1	231339281	231339826	546	19	0.898773	0.128404	0.770368	170.743	NA19240 run 1 trio phasing
chr15	58864974	58865430	457	40	0.666679	0.16898	0.497698	170.636	NA19240 run 1 trio phasing
chrX	47219409	47220024	616	23	0.0999648	0.802327	-0.702362	-170.306	NA19240 run 1 trio phasing
chr19	50516852	50517348	497	33	0.761758	0.196393	0.565365	169.738	NA19240 run 1 trio phasing
chr2	148926306	148927023	718	33	0.870157	0.277967	0.59219	169.46	NA19240 run 1 trio phasing
chrX	56746339	56753064	6726	31	0.870635	0.233102	0.637532	169.419	NA19240 run 1 trio phasing
chr1	205849819	205850521	703	37	0.202715	0.730291	-0.527576	-168.837	NA19240 run 1 trio phasing
chr16	89640918	89641434	517	27	0.790444	0.162057	0.628387	167.876	NA19240 run 1 trio phasing
chrX	73664758	73669674	4917	32	0.888416	0.302166	0.58625	167.571	NA19240 run 1 trio phasing
chr17	17748499	17749583	1085	27	0.154646	0.835321	-0.680675	-167.526	NA19240 run 1 trio phasing
chrX	42888311	42889021	711	34	0.913296	0.340113	0.573183	167.334	NA19240 run 1 trio phasing
chr21	46296140	46296769	630	31	0.255177	0.847257	-0.59208	-166.973	NA19240 run 1 trio phasing
chrX	71581994	71584099	2106	31	0.943597	0.358371	0.585226	166.348	NA19240 run 1 trio phasing
chr18	37274499	37274973	475	43	0.701943	0.233145	0.468798	166.261	NA19240 run 1 trio phasing
chr4	6657643	6658078	436	41	0.925357	0.407861	0.517496	165.909	NA19240 run 1 trio phasing
chr5	50922511	50923088	578	33	0.702809	0.136599	0.566211	165.803	NA19240 run 1 trio phasing
chr2	105236882	105237374	493	33	0.186506	0.756529	-0.570022	-165.649	NA19240 run 1 trio phasing
chr20	63507983	63508609	627	34	0.654876	0.110366	0.54451	165.344	NA19240 run 1 trio phasing
chr6	28258958	28259460	503	34	0.350686	0.868712	-0.518026	-165.11	NA19240 run 1 trio phasing
chr2	105119009	105119447	439	24	0.922651	0.237889	0.684762	164.994	NA19240 run 1 trio phasing
chr8	22025010	22025459	450	34	0.788787	0.259816	0.528971	164.693	NA19240 run 1 trio phasing
chr13	109784433	109784707	275	40	0.711391	0.330911	0.380481	164.673	NA19240 run 1 trio phasing
chrX	103610139	103618502	8364	27	0.903705	0.297726	0.605978	164.014	NA19240 run 1 trio phasing
chr10	122818512	122818906	395	42	0.79004	0.282172	0.507868	163.81	NA19240 run 1 trio phasing
chrX	103585072	103585986	915	43	0.0560278	0.479675	-0.423647	-163.618	NA19240 run 1 trio phasing
chrX	40142390	40143738	1349	29	0.910523	0.311093	0.59943	163.562	NA19240 run 1 trio phasing
chrX	77519204	77522536	3333	24	0.914434	0.209355	0.705078	163.174	NA19240 run 1 trio phasing
chrX	102816968	102822980	6013	30	0.931735	0.285985	0.645751	163.106	NA19240 run 1 trio phasing
chr15	23869298	23869921	624	31	0.69306	0.0970814	0.595978	162.994	NA19240 run 1 trio phasing
chr2	113278216	113278660	445	38	0.570823	0.0867967	0.484027	162.627	NA19240 run 1 trio phasing
chr2	92074587	92075036	450	37	0.876492	0.382025	0.494467	162.614	NA19240 run 1 trio phasing
chr2	70180732	70181897	1166	26	0.144124	0.812945	-0.668821	-162.542	NA19240 run 1 trio phasing
chr5	43245442	43246204	763	24	0.100977	0.777877	-0.676901	-162.512	NA19240 run 1 trio phasing
chrX	57093447	57095782	2336	25	0.882305	0.227172	0.655133	162.437	NA19240 run 1 trio phasing
chrX	48578347	48581558	3212	34	0.922431	0.336095	0.586335	162.258	NA19240 run 1 trio phasing
chrX	40298274	40299224	951	36	0.874915	0.35038	0.524535	162.145	NA19240 run 1 trio phasing
chr1	2189357	2189889	533	36	0.30975	0.797932	-0.488181	-162.115	NA19240 run 1 trio phasing
chr12	49233556	49234194	639	27	0.184723	0.81305	-0.628327	-161.635	NA19240 run 1 trio phasing
chr9	76571567	76572019	453	38	0.0715076	0.514911	-0.443403	-161.486	NA19240 run 1 trio phasing
chr15	97875369	97875841	473	42	0.301106	0.805595	-0.504489	-160.937	NA19240 run 1 trio phasing
chr19	18869232	18869634	403	42	0.259963	0.683045	-0.423082	-160.74	NA19240 run 1 trio phasing
chr17	21303865	21305327	1463	35	0.344345	0.861978	-0.517633	-160.388	NA19240 run 1 trio phasing
chr4	121932337	121932810	474	39	0.84677	0.391105	0.455665	160.338	NA19240 run 1 trio phasing
chr13	113730005	113730758	754	43	0.266239	0.720768	-0.45453	-160.074	NA19240 run 1 trio phasing
chrX	40081265	40082904	1640	27	0.891138	0.250925	0.640213	160.067	NA19240 run 1 trio phasing
chrX	40079230	40080635	1406	34	0.824284	0.284277	0.540007	159.575	NA19240 run 1 trio phasing
chr19	11243131	11243795	665	40	0.691134	0.14261	0.548523	159.284	NA19240 run 1 trio phasing
chr11	7088807	7089225	419	43	0.912339	0.493762	0.418577	158.874	NA19240 run 1 trio phasing
chr16	1711982	1713088	1107	32	0.359447	0.911613	-0.552166	-158.781	NA19240 run 1 trio phasing
chr8	144052273	144052710	438	39	0.70823	0.23265	0.475579	158.635	NA19240 run 1 trio phasing
chr1	156076634	156077041	408	38	0.402927	0.900007	-0.49708	-158.613	NA19240 run 1 trio phasing
chr6	116764577	116764984	408	26	0.722127	0.09388	0.628247	158.542	NA19240 run 1 trio phasing
chr1	247347828	247348347	520	28	0.73093	0.0843104	0.64662	158.128	NA19240 run 1 trio phasing
chrX	71054297	71056335	2039	25	0.962963	0.28572	0.677243	157.768	NA19240 run 1 trio phasing
chrX	131058413	131058920	508	42	0.0712784	0.555156	-0.483878	-157.721	NA19240 run 1 trio phasing
chrX	130881536	130884121	2586	27	0.943896	0.318601	0.625295	157.27	NA19240 run 1 trio phasing
chrX	85929636	85932533	2898	25	0.926337	0.257412	0.668924	157.264	NA19240 run 1 trio phasing
chr1	112621116	112621547	432	17	0.0539986	0.851317	-0.797318	-156.555	NA19240 run 1 trio phasing
chrX	72344986	72348037	3052	25	0.949911	0.27355	0.676361	156.507	NA19240 run 1 trio phasing
chr16	69107572	69108065	494	38	0.635952	0.142409	0.493543	156.49	NA19240 run 1 trio phasing
chr2	61144883	61145329	447	27	0.671618	0.0669161	0.604702	156.243	NA19240 run 1 trio phasing
chr13	48410480	48413104	2625	22	0.893959	0.156288	0.737671	155.261	NA19240 run 1 trio phasing
chr17	14294849	14295374	526	25	0.229727	0.89259	-0.662864	-155.148	NA19240 run 1 trio phasing
chr14	77220647	77221537	891	38	0.244829	0.747441	-0.502612	-154.932	NA19240 run 1 trio phasing
chrX	72461232	72464256	3025	19	0.942486	0.218339	0.724148	154.046	NA19240 run 1 trio phasing
chr19	37551132	37551572	441	42	0.0653396	0.467506	-0.402167	-153.869	NA19240 run 1 trio phasing
chr2	241035340	241035840	501	31	0.73168	0.185032	0.546648	153.443	NA19240 run 1 trio phasing
chr1	21428530	21428811	282	38	0.660827	0.236957	0.42387	153.32	NA19240 run 1 trio phasing
chr16	89949444	89949925	482	27	0.706805	0.120386	0.586419	153.059	NA19240 run 1 trio phasing
chr14	77642016	77642490	475	27	0.0789429	0.662875	-0.583932	-152.692	NA19240 run 1 trio phasing
chr10	123274769	123275591	823	36	0.132484	0.633951	-0.501467	-152.267	NA19240 run 1 trio phasing
chrX	40077899	40078997	1099	30	0.841649	0.23112	0.61053	151.822	NA19240 run 1 trio phasing
chr15	23686793	23687273	481	42	0.836542	0.412107	0.424436	151.665	NA19240 run 1 trio phasing
chrX	46599636	46603241	3606	27	0.883057	0.239417	0.64364	151.532	NA19240 run 1 trio phasing
chr10	43395691	43396189	499	27	0.0586264	0.628852	-0.570225	-151.113	NA19240 run 1 trio phasing
chr4	119455699	119456181	483	21	0.0773579	0.746024	-0.668666	-150.907	NA19240 run 1 trio phasing
chr1	112462039	112462582	544	20	0.0909332	0.830443	-0.73951	-150.478	NA19240 run 1 trio phasing
chrX	47889608	47894491	4884	26	0.887148	0.24213	0.645018	150.221	NA19240 run 1 trio phasing
chrX	24737285	24741152	3868	25	0.918678	0.278703	0.639975	150.159	NA19240 run 1 trio phasing
chrX	64191176	64192229	1054	27	0.923236	0.322918	0.600318	149.47	NA19240 run 1 trio phasing
chrX	108143311	108146979	3669	24	0.907482	0.279579	0.627902	149.464	NA19240 run 1 trio phasing
chr9	123317286	123317965	680	20	0.791315	0.0914696	0.699846	149.369	NA19240 run 1 trio phasing
chr13	93454822	93455368	547	36	0.739879	0.240183	0.499696	149.333	NA19240 run 1 trio phasing
chr22	39388831	39389332	502	31	0.158534	0.722134	-0.5636	-149.318	NA19240 run 1 trio phasing
chrX	108085326	108089297	3972	25	0.958402	0.338645	0.619757	148.978	NA19240 run 1 trio phasing
chr5	118540357	118541038	682	25	0.88681	0.213153	0.673657	148.793	NA19240 run 1 trio phasing
chr16	88999609	89000154	546	31	0.730661	0.160304	0.570357	148.717	NA19240 run 1 trio phasing
chr18	70499057	70499780	724	40	0.572046	0.109887	0.462158	148.69	NA19240 run 1 trio phasing
chr5	2748550	2748799	250	35	0.152806	0.639564	-0.486758	-148.597	NA19240 run 1 trio phasing
chr2	239231490	239232095	606	36	0.213026	0.717404	-0.504378	-148.506	NA19240 run 1 trio phasing
chrX	101624967	101628213	3247	27	0.933939	0.350089	0.58385	148.352	NA19240 run 1 trio phasing
chr19	50728251	50728820	570	34	0.712044	0.162497	0.549548	148.292	NA19240 run 1 trio phasing
chrX	151227530	151228206	677	35	0.130916	0.644928	-0.514012	-147.988	NA19240 run 1 trio phasing
chr19	42464657	42465260	604	23	0.884514	0.229988	0.654526	147.793	NA19240 run 1 trio phasing
chr10	52232946	52233792	847	34	0.0684416	0.593627	-0.525185	-147.657	NA19240 run 1 trio phasing
chrX	132471772	132474365	2594	17	0.944424	0.197276	0.747147	147.592	NA19240 run 1 trio phasing
chr2	238139133	238139692	560	32	0.199952	0.770461	-0.570509	-147.487	NA19240 run 1 trio phasing
chrX	39773302	39774558	1257	23	0.918219	0.206619	0.7116	147.465	NA19240 run 1 trio phasing
chr6	9024232	9024613	382	39	0.337819	0.802431	-0.464612	-147.277	NA19240 run 1 trio phasing
chrX	91434703	91435119	417	39	0.0679734	0.484863	-0.416889	-147.091	NA19240 run 1 trio phasing
chr1	3071097	3071472	376	33	0.626614	0.144576	0.482039	147.03	NA19240 run 1 trio phasing
chrX	63784992	63785585	594	30	0.0609661	0.621205	-0.560239	-146.978	NA19240 run 1 trio phasing
chrX	69128557	69128931	375	37	0.166873	0.658133	-0.491261	-146.977	NA19240 run 1 trio phasing
chr2	130252789	130253354	566	35	0.207135	0.708118	-0.500984	-146.789	NA19240 run 1 trio phasing
chr17	78890225	78890858	634	25	0.834547	0.205861	0.628686	146.246	NA19240 run 1 trio phasing
chr1	9728459	9728780	322	19	0.204431	0.92714	-0.722709	-146.182	NA19240 run 1 trio phasing
chrX	47965477	47967400	1924	31	0.792001	0.229423	0.562578	146.101	NA19240 run 1 trio phasing
chrX	139755658	139759837	4180	28	0.880002	0.267772	0.61223	145.996	NA19240 run 1 trio phasing
chr1	933994	934414	421	34	0.680452	0.155564	0.524888	145.6	NA19240 run 1 trio phasing
chrX	155454109	155455705	1597	30	0.963648	0.412086	0.551562	145.36	NA19240 run 1 trio phasing
chr6	163149092	163149592	501	35	0.234357	0.740201	-0.505844	-145.297	NA19240 run 1 trio phasing
chrX	47637689	47638168	480	31	0.138509	0.682033	-0.543525	-145.239	NA19240 run 1 trio phasing
chr4	80196588	80197189	602	29	0.0937304	0.616786	-0.523056	-145.136	NA19240 run 1 trio phasing
chr10	92592198	92592772	575	30	0.707676	0.159204	0.548472	144.97	NA19240 run 1 trio phasing
chr7	157661203	157661689	487	31	0.364928	0.883372	-0.518443	-144.962	NA19240 run 1 trio phasing
chr21	42777904	42778431	528	24	0.135583	0.792994	-0.657412	-144.923	NA19240 run 1 trio phasing
chr22	23763209	23763818	610	35	0.219498	0.706055	-0.486556	-144.897	NA19240 run 1 trio phasing
chrX	39162425	39162874	450	38	0.0742348	0.489159	-0.414925	-144.893	NA19240 run 1 trio phasing
chrX	110795497	110796016	520	37	0.0383004	0.508713	-0.470413	-144.472	NA19240 run 1 trio phasing
chr11	2443798	2444363	566	35	0.735925	0.201459	0.534466	144.064	NA19240 run 1 trio phasing
chr9	128138797	128139354	558	30	0.147783	0.692438	-0.544655	-144.054	NA19240 run 1 trio phasing
chr11	15650617	15651413	797	35	0.749642	0.249944	0.499698	143.957	NA19240 run 1 trio phasing
chr10	102463083	102463583	501	26	0.785222	0.156588	0.628634	143.936	NA19240 run 1 trio phasing
chr4	183721451	183722252	802	38	0.636173	0.20643	0.429743	143.889	NA19240 run 1 trio phasing
chr15	70585998	70586456	459	30	0.250148	0.789568	-0.539419	-143.575	NA19240 run 1 trio phasing
chrX	13935867	13937628	1762	25	0.728662	0.0923333	0.636329	143.443	NA19240 run 1 trio phasing
chrX	140511103	140511528	426	36	0.314791	0.81431	-0.49952	-143.351	NA19240 run 1 trio phasing
chr17	752901	753254	354	30	0.376931	0.850173	-0.473243	-143.339	NA19240 run 1 trio phasing
chrX	101041853	101044236	2384	35	0.930411	0.449322	0.481089	143.176	NA19240 run 1 trio phasing
chr1	228214018	228214432	415	36	0.732402	0.254251	0.47815	143.098	NA19240 run 1 trio phasing
chr2	131802412	131802890	479	34	0.625441	0.113043	0.512397	143.07	NA19240 run 1 trio phasing
chr10	132352229	132352671	443	38	0.299397	0.758984	-0.459587	-143.013	NA19240 run 1 trio phasing
chr7	27087882	27088226	345	33	0.740931	0.243392	0.497539	142.983	NA19240 run 1 trio phasing
chrX	16640122	16642560	2439	28	0.949757	0.379846	0.569911	142.925	NA19240 run 1 trio phasing
chrX	13411566	13412697	1132	20	0.871469	0.17251	0.698959	142.573	NA19240 run 1 trio phasing
chrX	42778017	42778441	425	38	0.914869	0.456681	0.458188	142.407	NA19240 run 1 trio phasing
chr17	42562943	42563389	447	26	0.0891647	0.671564	-0.582399	-142.277	NA19240 run 1 trio phasing
chr8	102528480	102528817	338	24	0.676168	0.0389784	0.637189	142.268	NA19240 run 1 trio phasing
chr22	45309021	45309384	364	24	0.113962	0.746571	-0.63261	-142.102	NA19240 run 1 trio phasing
chr3	197030192	197030724	533	30	0.686819	0.150983	0.535836	142.065	NA19240 run 1 trio phasing
chr19	11624505	11625095	591	28	0.132903	0.694441	-0.561538	-141.903	NA19240 run 1 trio phasing
chrX	86047262	86048100	839	34	0.114261	0.612621	-0.49836	-141.746	NA19240 run 1 trio phasing
chr10	132964557	132964973	417	27	0.130287	0.697642	-0.567355	-141.653	NA19240 run 1 trio phasing
chrX	40009615	40010241	627	36	0.720975	0.235824	0.485151	141.649	NA19240 run 1 trio phasing
chrX	102938186	102942267	4082	29	0.844884	0.276629	0.568255	141.525	NA19240 run 1 trio phasing
chr1	228557967	228558341	375	29	0.433158	0.94254	-0.509382	-141.118	NA19240 run 1 trio phasing
chr13	53200654	53200969	316	36	0.360792	0.813585	-0.452793	-140.859	NA19240 run 1 trio phasing
chr3	157542681	157543192	512	31	0.810972	0.294257	0.516715	140.7	NA19240 run 1 trio phasing
chrX	155028914	155031359	2446	23	0.919083	0.305016	0.614067	140.663	NA19240 run 1 trio phasing
chrX	83508956	83509537	582	36	0.215085	0.695529	-0.480444	-140.48	NA19240 run 1 trio phasing
chr13	112928191	112929372	1182	32	0.760464	0.242193	0.518272	140.427	NA19240 run 1 trio phasing
chrX	119247769	119252147	4379	26	0.904523	0.289207	0.615316	140.079	NA19240 run 1 trio phasing
chr16	86278406	86279087	682	30	0.72025	0.14604	0.57421	139.608	NA19240 run 1 trio phasing
chr5	2749274	2749541	268	32	0.153097	0.65133	-0.498233	-139.483	NA19240 run 1 trio phasing
chr13	112801955	112802340	386	21	0.80724	0.0991658	0.708074	139.326	NA19240 run 1 trio phasing
chrX	9645958	9647663	1706	30	0.921848	0.386214	0.535635	139.17	NA19240 run 1 trio phasing
chrX	19702550	19705790	3241	21	0.913133	0.219916	0.693216	138.966	NA19240 run 1 trio phasing
chrX	69538135	69538701	567	40	0.10879	0.53511	-0.426319	-138.757	NA19240 run 1 trio phasing
chr19	13010173	13010568	396	38	0.640319	0.204519	0.435799	138.669	NA19240 run 1 trio phasing
chr16	1433739	1434228	490	24	0.109149	0.750819	-0.64167	-138.394	NA19240 run 1 trio phasing
chrX	77954200	77960360	6161	29	0.925171	0.333713	0.591458	138.393	NA19240 run 1 trio phasing
chr12	8227098	8227878	781	27	0.122367	0.705709	-0.583341	-138.163	NA19240 run 1 trio phasing
chrX	12955271	12956040	770	17	0.0864001	0.811202	-0.724802	-138.02	NA19240 run 1 trio phasing
chr16	56858472	56858856	385	16	0.961764	0.194717	0.767047	137.98	NA19240 run 1 trio phasing
chrX	106802747	106803304	558	28	0.0646448	0.592864	-0.52822	-137.828	NA19240 run 1 trio phasing
chr10	103660462	103661136	675	34	0.334778	0.774524	-0.439746	-137.606	NA19240 run 1 trio phasing
chr1	58624447	58624971	525	22	0.137952	0.841127	-0.703175	-137.361	NA19240 run 1 trio phasing
chr10	132563634	132564212	579	24	0.764899	0.166902	0.597997	137.303	NA19240 run 1 trio phasing
chr21	34688216	34688614	399	19	0.882001	0.139437	0.742564	137.079	NA19240 run 1 trio phasing
chrX	131759213	131759815	603	20	0.947984	0.246853	0.701132	136.914	NA19240 run 1 trio phasing
chr17	21574276	21574824	549	34	0.627187	0.147342	0.479845	136.848	NA19240 run 1 trio phasing
chr7	35689279	35691946	2668	22	0.796498	0.133964	0.662534	136.768	NA19240 run 1 trio phasing
chr11	67990956	67991385	430	35	0.740862	0.266393	0.474469	136.605	NA19240 run 1 trio phasing
chr6	1601113	1601624	512	33	0.694425	0.202062	0.492363	136.303	NA19240 run 1 trio phasing
chr1	53470168	53470528	361	28	0.811807	0.216809	0.594999	136.222	NA19240 run 1 trio phasing
chrX	150701583	150704687	3105	17	0.972293	0.219989	0.752305	136.158	NA19240 run 1 trio phasing
chr1	157278886	157279396	511	28	0.782099	0.220628	0.56147	136.082	NA19240 run 1 trio phasing
chr19	43782622	43783462	841	34	0.720802	0.225636	0.495166	135.661	NA19240 run 1 trio phasing
chr22	29313432	29313693	262	34	0.124884	0.579724	-0.45484	-135.651	NA19240 run 1 trio phasing
chr18	79532222	79532693	472	29	0.304288	0.833517	-0.52923	-135.2	NA19240 run 1 trio phasing
chr5	150904665	150905072	408	29	0.681211	0.127261	0.55395	135.057	NA19240 run 1 trio phasing
chr3	49686858	49687221	364	32	0.760434	0.276711	0.483723	134.847	NA19240 run 1 trio phasing
chrX	97337904	97341116	3213	29	0.909425	0.364141	0.545285	134.709	NA19240 run 1 trio phasing
chrX	131067839	131068369	531	28	0.111453	0.678829	-0.567377	-134.543	NA19240 run 1 trio phasing
chr11	2909273	2909626	354	36	0.737689	0.292586	0.445104	134.433	NA19240 run 1 trio phasing
chr18	76578879	76579309	431	35	0.102326	0.595028	-0.492701	-134.331	NA19240 run 1 trio phasing
chr6	27178777	27179211	435	19	0.826931	0.129967	0.696964	134.277	NA19240 run 1 trio phasing
chr13	20120715	20121382	668	30	0.805346	0.268994	0.536351	134.26	NA19240 run 1 trio phasing
chr19	47545241	47545598	358	32	0.346398	0.839732	-0.493334	-134.182	NA19240 run 1 trio phasing
chrX	64331744	64335518	3775	22	0.924142	0.278753	0.645389	133.975	NA19240 run 1 trio phasing
chr1	154867044	154867797	754	25	0.770306	0.163682	0.606625	133.785	NA19240 run 1 trio phasing
chr1	58577315	58577772	458	32	0.626472	0.131869	0.494602	133.664	NA19240 run 1 trio phasing
chrX	154674549	154676324	1776	26	0.763929	0.171419	0.59251	133.47	NA19240 run 1 trio phasing
chr20	50488052	50488959	908	17	0.129023	0.816317	-0.687293	-133.389	NA19240 run 1 trio phasing
chr9	10208044	10208535	492	30	0.0395921	0.570137	-0.530545	-133.006	NA19240 run 1 trio phasing
chr8	53657108	53657439	332	29	0.054129	0.560824	-0.506695	-132.991	NA19240 run 1 trio phasing
chr19	56339467	56339851	385	24	0.212609	0.791768	-0.579159	-132.968	NA19240 run 1 trio phasing
chrX	155075605	155078366	2762	28	0.922601	0.381279	0.541322	132.768	NA19240 run 1 trio phasing
chrX	130031738	130033378	1641	24	0.928515	0.323271	0.605244	132.706	NA19240 run 1 trio phasing
chrX	103914140	103916748	2609	30	0.911448	0.328576	0.582871	132.673	NA19240 run 1 trio phasing
chr17	83121350	83122175	826	28	0.155716	0.730126	-0.57441	-132.383	NA19240 run 1 trio phasing
chr3	138936732	138937208	477	30	0.62851	0.118165	0.510345	132.374	NA19240 run 1 trio phasing
chr13	50126861	50127365	505	27	0.342955	0.880281	-0.537326	-132.204	NA19240 run 1 trio phasing
chrX	56596446	56598084	1639	26	0.92297	0.32809	0.59488	132.132	NA19240 run 1 trio phasing
chr2	206261209	206262874	1666	30	0.260882	0.821366	-0.560485	-132.114	NA19240 run 1 trio phasing
chr16	89971953	89972305	353	29	0.219851	0.739731	-0.51988	-132.058	NA19240 run 1 trio phasing
chrX	23904531	23905566	1036	32	0.961816	0.50624	0.455576	132.053	NA19240 run 1 trio phasing
chrX	118570992	118573383	2392	24	0.925702	0.335837	0.589865	132.024	NA19240 run 1 trio phasing
chr5	177159203	177159992	790	25	0.892534	0.308885	0.583649	131.923	NA19240 run 1 trio phasing
chr13	113407456	113407896	441	30	0.279549	0.804367	-0.524818	-131.882	NA19240 run 1 trio phasing
chr19	40880372	40880864	493	32	0.135384	0.635517	-0.500133	-131.618	NA19240 run 1 trio phasing
chr2	241063879	241064400	522	28	0.616819	0.0895767	0.527243	131.533	NA19240 run 1 trio phasing
chrX	71444780	71446365	1586	23	0.904301	0.286097	0.618204	131.464	NA19240 run 1 trio phasing
chr2	128090235	128090533	299	22	0.793597	0.139294	0.654303	131.445	NA19240 run 1 trio phasing
chr13	112931065	112931634	570	22	0.109071	0.753141	-0.644071	-131.259	NA19240 run 1 trio phasing
chrX	140506767	140507259	493	28	0.247705	0.783252	-0.535547	-131.078	NA19240 run 1 trio phasing
chr2	31803754	31804118	365	30	0.167139	0.717209	-0.55007	-131.07	NA19240 run 1 trio phasing
chr1	244323547	244324893	1347	20	0.197534	0.859999	-0.662465	-131.005	NA19240 run 1 trio phasing
chr17	39563091	39563914	824	27	0.233823	0.799975	-0.566152	-130.998	NA19240 run 1 trio phasing
chrX	16626002	16627739	1738	16	0.92986	0.188533	0.741327	130.785	NA19240 run 1 trio phasing
chr6	18019625	18019997	373	36	0.717723	0.24541	0.472314	130.686	NA19240 run 1 trio phasing
chr16	79272013	79272664	652	25	0.166934	0.779793	-0.612859	-130.533	NA19240 run 1 trio phasing
chrX	9466108	9466479	372	33	0.042132	0.456161	-0.414029	-130.533	NA19240 run 1 trio phasing
chrX	48482062	48483871	1810	27	0.957122	0.434169	0.522953	130.425	NA19240 run 1 trio phasing
chr22	46061216	46061504	289	36	0.474825	0.906781	-0.431956	-130.367	NA19240 run 1 trio phasing
chr10	13271744	13272491	748	24	0.712354	0.115348	0.597006	130.346	NA19240 run 1 trio phasing
chrX	24969627	24972270	2644	23	0.914192	0.253489	0.660703	130.296	NA19240 run 1 trio phasing
chr9	133979275	133979733	459	29	0.305088	0.81481	-0.509722	-130.271	NA19240 run 1 trio phasing
chr9	35490473	35490925	453	28	0.235703	0.734233	-0.498529	-130.208	NA19240 run 1 trio phasing
chrX	24933408	24935429	2022	19	0.959274	0.280109	0.679166	129.993	NA19240 run 1 trio phasing
chrX	48468236	48468985	750	28	0.0772683	0.632944	-0.555676	-129.952	NA19240 run 1 trio phasing
chr8	144429135	144429763	629	35	0.489545	0.924548	-0.435003	-129.882	NA19240 run 1 trio phasing
chrX	64311935	64314808	2874	21	0.84375	0.193035	0.650715	129.798	NA19240 run 1 trio phasing
chrX	101054422	101056100	1679	28	0.911495	0.425628	0.485867	129.784	NA19240 run 1 trio phasing
chr5	443802	444356	555	24	0.262962	0.828411	-0.56545	-129.744	NA19240 run 1 trio phasing
chr8	65871197	65872878	1682	17	0.160437	0.883616	-0.72318	-129.386	NA19240 run 1 trio phasing
chr10	129606009	129606747	739	22	0.841708	0.199892	0.641816	129.374	NA19240 run 1 trio phasing
chrX	104909887	104910359	473	27	0.140025	0.724938	-0.584913	-129.366	NA19240 run 1 trio phasing
chr11	129618160	129618557	398	34	0.728209	0.244786	0.483424	129.317	NA19240 run 1 trio phasing
chr10	124684675	124685799	1125	19	0.21658	0.897242	-0.680662	-129.272	NA19240 run 1 trio phasing
chrX	72350888	72354166	3279	26	0.911939	0.348096	0.563843	128.954	NA19240 run 1 trio phasing
chr3	42664336	42664749	414	30	0.576563	0.0963419	0.480221	128.497	NA19240 run 1 trio phasing
chrX	124066877	124069933	3057	26	0.914213	0.328149	0.586064	128.49	NA19240 run 1 trio phasing
chr16	85984912	85985426	515	22	0.0968814	0.719302	-0.622421	-128.392	NA19240 run 1 trio phasing
chr17	19980041	19980541	501	32	0.423688	0.905887	-0.482199	-128.361	NA19240 run 1 trio phasing
chrX	119565082	119565660	579	29	0.0972227	0.604485	-0.507262	-128.188	NA19240 run 1 trio phasing
chr11	18209131	18209511	381	31	0.842285	0.339992	0.502293	128.171	NA19240 run 1 trio phasing
chr9	34622651	34623295	645	27	0.0952148	0.623849	-0.528635	-128.032	NA19240 run 1 trio phasing
chrX	25022984	25023443	460	35	0.0454071	0.432436	-0.387029	-127.882	NA19240 run 1 trio phasing
chr19	384036	384512	477	33	0.798886	0.307917	0.490969	127.865	NA19240 run 1 trio phasing
chr12	132688655	132688995	341	31	0.69964	0.237677	0.461963	127.757	NA19240 run 1 trio phasing
chr1	180233183	180233519	337	37	0.524714	0.111829	0.412885	127.679	NA19240 run 1 trio phasing
chr4	143335267	143335572	306	23	0.345848	0.920846	-0.574999	-127.475	NA19240 run 1 trio phasing
chr16	81777610	81778585	976	17	0.202659	0.908409	-0.705751	-127.452	NA19240 run 1 trio phasing
chr2	232419717	232420081	365	33	0.170293	0.676961	-0.506667	-127.269	NA19240 run 1 trio phasing
chr8	47659337	47659873	537	19	0.919906	0.226029	0.693877	127.219	NA19240 run 1 trio phasing
chr17	60887052	60887540	489	31	0.376147	0.852709	-0.476562	-127.207	NA19240 run 1 trio phasing
chrX	48527802	48529168	1367	19	0.918865	0.247385	0.67148	127.143	NA19240 run 1 trio phasing
chrX	11666196	11666769	574	25	0.0816153	0.65635	-0.574734	-127.07	NA19240 run 1 trio phasing
chr14	96392631	96392998	368	25	0.803686	0.197893	0.605793	127.064	NA19240 run 1 trio phasing
chr22	49924816	49925313	498	28	0.156199	0.663788	-0.507589	-126.561	NA19240 run 1 trio phasing
chr8	38383608	38384072	465	23	0.902109	0.265527	0.636582	126.556	NA19240 run 1 trio phasing
chrX	77843677	77846266	2590	25	0.966938	0.407386	0.559552	126.453	NA19240 run 1 trio phasing
chr10	133104348	133104745	398	26	0.139326	0.746201	-0.606875	-126.409	NA19240 run 1 trio phasing
chr12	48851108	48851629	522	24	0.771133	0.164336	0.606797	126.261	NA19240 run 1 trio phasing
chrX	48021135	48021748	614	26	0.0665534	0.629206	-0.562652	-126.074	NA19240 run 1 trio phasing
chr4	3484051	3484520	470	28	0.103763	0.638105	-0.534343	-125.911	NA19240 run 1 trio phasing
chrX	101353455	101355044	1590	19	0.936234	0.293302	0.642931	125.734	NA19240 run 1 trio phasing
chr7	27102667	27103191	525	24	0.0499497	0.592589	-0.54264	-125.616	NA19240 run 1 trio phasing
chrX	135532700	135536697	3998	24	0.919877	0.331702	0.588174	125.597	NA19240 run 1 trio phasing
chr6	159819904	159820585	682	29	0.27072	0.779996	-0.509276	-125.309	NA19240 run 1 trio phasing
chr21	45874922	45875401	480	27	0.797328	0.252554	0.544774	125.102	NA19240 run 1 trio phasing
chrX	25010929	25011460	532	26	0.0922085	0.643873	-0.551665	-125.083	NA19240 run 1 trio phasing
chr17	79090468	79090967	500	26	0.277322	0.83608	-0.558758	-125.062	NA19240 run 1 trio phasing
chrX	118499209	118500134	926	27	0.956957	0.431004	0.525953	124.988	NA19240 run 1 trio phasing
chr8	144524602	144524914	313	32	0.258147	0.716785	-0.458638	-124.972	NA19240 run 1 trio phasing
chr20	5504073	5504648	576	30	0.148308	0.637424	-0.489117	-124.85	NA19240 run 1 trio phasing
chr6	25882024	25882496	473	30	0.293754	0.826934	-0.53318	-124.777	NA19240 run 1 trio phasing
chr2	237156273	237156780	508	26	0.204634	0.766151	-0.561517	-124.261	NA19240 run 1 trio phasing
chrX	107095456	107098964	3509	25	0.914747	0.327042	0.587705	124.246	NA19240 run 1 trio phasing
chr6	99823598	99823955	358	29	0.0946486	0.580514	-0.485865	-124.238	NA19240 run 1 trio phasing
chr10	132248785	132249264	480	27	0.787866	0.247467	0.540399	124.067	NA19240 run 1 trio phasing
chrX	118388058	118390050	1993	20	0.933889	0.277794	0.656094	124.057	NA19240 run 1 trio phasing
chrX	118362632	118366289	3658	23	0.913376	0.312729	0.600646	124.013	NA19240 run 1 trio phasing
chr13	24510912	24511716	805	22	0.716246	0.113742	0.602504	124.007	NA19240 run 1 trio phasing
chr10	103668614	103669231	618	28	0.769748	0.257968	0.511779	123.968	NA19240 run 1 trio phasing
chr19	43626642	43626998	357	23	0.855689	0.229645	0.626044	123.842	NA19240 run 1 trio phasing
chr7	157576379	157576701	323	27	0.290375	0.848398	-0.558024	-123.659	NA19240 run 1 trio phasing
chr5	118541725	118542481	757	23	0.894665	0.284325	0.61034	123.548	NA19240 run 1 trio phasing
chr6	26593643	26594526	884	24	0.136357	0.716185	-0.579828	-123.518	NA19240 run 1 trio phasing
chr22	28678923	28679342	420	28	0.587215	0.126394	0.460821	123.514	NA19240 run 1 trio phasing
chr4	125317536	125318004	469	28	0.142555	0.652722	-0.510168	-123.401	NA19240 run 1 trio phasing
chrX	54551272	54552361	1090	22	0.925446	0.331147	0.594299	123.112	NA19240 run 1 trio phasing
chr15	92161587	92162203	617	16	0.158142	0.879424	-0.721283	-123.055	NA19240 run 1 trio phasing
chr14	105153208	105153742	535	24	0.130962	0.702052	-0.57109	-122.686	NA19240 run 1 trio phasing
chr13	99215482	99215886	405	18	0.230266	0.92291	-0.692644	-122.614	NA19240 run 1 trio phasing
chr16	88278455	88278984	530	32	0.52489	0.929089	-0.404199	-122.608	NA19240 run 1 trio phasing
chrX	139732515	139736170	3656	23	0.9275	0.338778	0.588723	122.603	NA19240 run 1 trio phasing
chr19	47952140	47952464	325	21	0.779648	0.123645	0.656003	122.181	NA19240 run 1 trio phasing
chrX	40068685	40070549	1865	26	0.883779	0.318751	0.565027	122.152	NA19240 run 1 trio phasing
chr3	192571221	192571601	381	22	0.673788	0.0633941	0.610394	122.082	NA19240 run 1 trio phasing
chrX	71383765	71386148	2384	27	0.92792	0.385131	0.542789	121.984	NA19240 run 1 trio phasing
chr21	31087649	31088156	508	22	0.766997	0.14817	0.618827	121.91	NA19240 run 1 trio phasing
chr20	36470483	36471442	960	19	0.181739	0.873101	-0.691362	-121.813	NA19240 run 1 trio phasing
chr12	130163345	130163615	271	37	0.153488	0.539597	-0.386109	-121.753	NA19240 run 1 trio phasing
chr5	67350336	67351008	673	19	0.0734611	0.714579	-0.641118	-121.704	NA19240 run 1 trio phasing
chr21	43741372	43741613	242	24	0.77606	0.174399	0.601661	121.683	NA19240 run 1 trio phasing
chr1	211829270	211829818	549	22	0.888164	0.303539	0.584624	121.667	NA19240 run 1 trio phasing
chrX	72368132	72369322	1191	26	0.886113	0.311644	0.574469	121.365	NA19240 run 1 trio phasing
chrX	48455020	48456138	1119	22	0.895511	0.291485	0.604026	121.243	NA19240 run 1 trio phasing
chrX	135295551	135296046	496	28	0.0665027	0.545512	-0.479009	-121.185	NA19240 run 1 trio phasing
chr18	79626739	79627124	386	23	0.740106	0.126755	0.613351	121.178	NA19240 run 1 trio phasing
chrX	16182665	16183452	788	23	0.885056	0.264327	0.620729	121.137	NA19240 run 1 trio phasing
chrX	119998496	119999025	530	30	0.232582	0.745527	-0.512945	-121.074	NA19240 run 1 trio phasing
chr19	55644841	55645324	484	27	0.108327	0.650275	-0.541948	-120.84	NA19240 run 1 trio phasing
chr2	70084852	70085869	1018	17	0.222853	0.88539	-0.662537	-120.784	NA19240 run 1 trio phasing
chrX	41025911	41027434	1524	20	0.790764	0.100852	0.689912	120.703	NA19240 run 1 trio phasing
chr12	9461902	9462725	824	17	0.854523	0.168552	0.685971	120.674	NA19240 run 1 trio phasing
chr4	70755673	70756178	506	17	0.825415	0.106462	0.718953	120.489	NA19240 run 1 trio phasing
chr9	138147496	138147867	372	32	0.236131	0.707167	-0.471037	-120.437	NA19240 run 1 trio phasing
chr4	40514361	40514981	621	19	0.832897	0.179354	0.653542	120.354	NA19240 run 1 trio phasing
chr2	130252003	130252549	547	34	0.265831	0.688029	-0.422199	-120.31	NA19240 run 1 trio phasing
chrX	97485805	97488331	2527	27	0.953592	0.444394	0.509198	120.29	NA19240 run 1 trio phasing
chr11	133081966	133082398	433	31	0.713144	0.244796	0.468348	120.157	NA19240 run 1 trio phasing
chrX	13338462	13340814	2353	24	0.87439	0.274381	0.600009	120.119	NA19240 run 1 trio phasing
chr3	125148879	125149255	377	18	0.120528	0.821152	-0.700624	-120.119	NA19240 run 1 trio phasing
chrX	101036711	101038674	1964	23	0.933548	0.345497	0.588051	120.087	NA19240 run 1 trio phasing
chr11	68291577	68292004	428	27	0.362258	0.894644	-0.532386	-120.069	NA19240 run 1 trio phasing
chrX	154449481	154450358	878	34	0.938369	0.552494	0.385875	119.495	NA19240 run 1 trio phasing
chr19	11554021	11554636	616	22	0.248788	0.863203	-0.614414	-119.386	NA19240 run 1 trio phasing
chr5	172984975	172985239	265	20	0.240162	0.894861	-0.654699	-119.337	NA19240 run 1 trio phasing
chrX	104253063	104253759	697	31	0.292741	0.779902	-0.487161	-119.324	NA19240 run 1 trio phasing
chr7	55449077	55449414	338	34	0.400215	0.874414	-0.474199	-119.278	NA19240 run 1 trio phasing
chr17	14211238	14212303	1066	26	0.361449	0.887342	-0.525893	-119.261	NA19240 run 1 trio phasing
chr2	206272575	206273818	1244	16	0.156396	0.889397	-0.733001	-119.171	NA19240 run 1 trio phasing
chr8	140513496	140514197	702	27	0.0922107	0.598804	-0.506593	-119.084	NA19240 run 1 trio phasing
chr4	186162255	186163390	1136	24	0.762015	0.183002	0.579013	119.033	NA19240 run 1 trio phasing
chrX	41117600	41118359	760	25	0.330089	0.883974	-0.553885	-119.02	NA19240 run 1 trio phasing
chr2	239527191	239527653	463	33	0.900341	0.481907	0.418434	119.016	NA19240 run 1 trio phasing
chrX	85863178	85867296	4119	23	0.880855	0.268867	0.611988	118.924	NA19240 run 1 trio phasing
chrX	130050330	130051716	1387	18	0.951505	0.313247	0.638258	118.905	NA19240 run 1 trio phasing
chr7	70415575	70416939	1365	20	0.142963	0.790108	-0.647145	-118.836	NA19240 run 1 trio phasing
chr3	6861137	6861413	277	33	0.548951	0.13345	0.415502	118.818	NA19240 run 1 trio phasing
chr19	21567766	21569427	1662	26	0.166177	0.700983	-0.534806	-118.782	NA19240 run 1 trio phasing
chr5	106417209	106417597	389	24	0.286939	0.871045	-0.584106	-118.704	NA19240 run 1 trio phasing
chrX	118555352	118557190	1839	23	0.907541	0.308461	0.59908	118.678	NA19240 run 1 trio phasing
chr9	31620624	31621225	602	21	0.142447	0.763887	-0.621441	-118.566	NA19240 run 1 trio phasing
chr4	76896752	76897117	366	30	0.15306	0.630121	-0.47706	-118.538	NA19240 run 1 trio phasing
chrX	16578968	16580329	1362	18	0.87955	0.192448	0.687102	118.482	NA19240 run 1 trio phasing
chr17	30644955	30645466	512	25	0.371368	0.920251	-0.548883	-118.267	NA19240 run 1 trio phasing
chr20	19975141	19975501	361	27	0.796407	0.299085	0.497322	118.257	NA19240 run 1 trio phasing
chrX	104185679	104187368	1690	21	0.917352	0.256241	0.661112	118.052	NA19240 run 1 trio phasing
chr7	1912709	1913171	463	26	0.301941	0.813551	-0.511611	-118.042	NA19240 run 1 trio phasing
chrX	39877306	39878395	1090	32	0.839271	0.371488	0.467783	117.97	NA19240 run 1 trio phasing
chr19	4970636	4971143	508	24	0.321131	0.860625	-0.539494	-117.764	NA19240 run 1 trio phasing
chr4	47564958	47565352	395	24	0.186714	0.777419	-0.590705	-117.634	NA19240 run 1 trio phasing
chrX	130063793	130065093	1301	24	0.896268	0.315928	0.58034	117.516	NA19240 run 1 trio phasing
chr1	3703826	3704326	501	26	0.855767	0.348107	0.50766	117.515	NA19240 run 1 trio phasing
chr6	5087351	5087929	579	25	0.3723	0.890182	-0.517882	-117.449	NA19240 run 1 trio phasing
chr7	5072744	5073250	507	24	0.836539	0.287229	0.54931	117.427	NA19240 run 1 trio phasing
chr8	30046117	30046539	423	22	0.162432	0.801517	-0.639085	-117.379	NA19240 run 1 trio phasing
chr13	99896407	99896682	276	29	0.834695	0.368652	0.466043	117.35	NA19240 run 1 trio phasing
chrX	118687542	118689674	2133	21	0.936236	0.363992	0.572244	117.333	NA19240 run 1 trio phasing
chr3	196931417	196932620	1204	18	0.1529	0.814493	-0.661592	-117.173	NA19240 run 1 trio phasing
chrX	130033975	130035407	1433	27	0.905972	0.391605	0.514367	117.096	NA19240 run 1 trio phasing
chr3	197036331	197036928	598	29	0.922069	0.419129	0.50294	117.059	NA19240 run 1 trio phasing
chrX	130065347	130066658	1312	27	0.918119	0.408979	0.509141	117.052	NA19240 run 1 trio phasing
chr6	27738325	27738808	484	27	0.149798	0.642227	-0.49243	-116.911	NA19240 run 1 trio phasing
chr6	156976247	156976999	753	21	0.17084	0.781485	-0.610644	-116.887	NA19240 run 1 trio phasing
chrX	24647179	24647595	417	21	0.0466344	0.665859	-0.619225	-116.776	NA19240 run 1 trio phasing
chrX	155320552	155322731	2180	20	0.85955	0.213699	0.645851	116.637	NA19240 run 1 trio phasing
chrX	102943878	102947519	3642	22	0.83058	0.241389	0.589192	116.51	NA19240 run 1 trio phasing
chrX	19829904	19831346	1443	18	0.930044	0.352798	0.577246	116.422	NA19240 run 1 trio phasing
chr4	169659840	169660751	912	16	0.074343	0.788673	-0.71433	-116.103	NA19240 run 1 trio phasing
chrX	78746957	78748887	1931	22	0.870604	0.260183	0.610421	116.086	NA19240 run 1 trio phasing
chr19	610656	611107	452	22	0.748596	0.187684	0.560912	115.944	NA19240 run 1 trio phasing
chr12	86264607	86265239	633	28	0.215659	0.707448	-0.491789	-115.938	NA19240 run 1 trio phasing
chrX	134530093	134531404	1312	26	0.864419	0.341802	0.522617	115.763	NA19240 run 1 trio phasing
chr4	967779	968009	231	33	0.296562	0.73626	-0.439698	-115.729	NA19240 run 1 trio phasing
chrX	154358112	154359114	1003	24	0.928493	0.41092	0.517573	115.707	NA19240 run 1 trio phasing
chr7	95596192	95596428	237	29	0.519243	0.0617888	0.457454	115.679	NA19240 run 1 trio phasing
chrX	13569853	13570321	469	30	0.121022	0.579466	-0.458444	-115.667	NA19240 run 1 trio phasing
chrX	135573522	135575963	2442	20	0.905515	0.264083	0.641431	115.614	NA19240 run 1 trio phasing
chr4	10145414	10145756	343	26	0.327219	0.860659	-0.53344	-115.597	NA19240 run 1 trio phasing
chr15	25006990	25010339	3350	17	0.196503	0.881003	-0.6845	-115.433	NA19240 run 1 trio phasing
chr7	157961815	157962447	633	27	0.135166	0.650028	-0.514862	-114.887	NA19240 run 1 trio phasing
chrX	108147712	108150934	3223	21	0.911677	0.335951	0.575726	114.879	NA19240 run 1 trio phasing
chrX	150689622	150692049	2428	19	0.903281	0.25953	0.64375	114.862	NA19240 run 1 trio phasing
chr19	19460723	19461199	477	19	0.764473	0.116498	0.647975	114.732	NA19240 run 1 trio phasing
chr5	181184563	181184981	419	24	0.181715	0.691063	-0.509348	-114.731	NA19240 run 1 trio phasing
chr8	127578907	127579974	1068	29	0.438279	0.899575	-0.461296	-114.383	NA19240 run 1 trio phasing
chr21	33867719	33868089	371	22	0.168272	0.777162	-0.608891	-114.166	NA19240 run 1 trio phasing
chrX	120727281	120730190	2910	23	0.812514	0.203339	0.609175	114.121	NA19240 run 1 trio phasing
chrX	73447355	73447753	399	31	0.276266	0.721145	-0.444879	-114.008	NA19240 run 1 trio phasing
chrX	14833002	14836561	3560	22	0.928014	0.322261	0.605753	113.913	NA19240 run 1 trio phasing
chrX	24730306	24732332	2027	24	0.943041	0.395935	0.547105	113.869	NA19240 run 1 trio phasing
chr15	36578677	36579044	368	23	0.624131	0.0720807	0.55205	113.827	NA19240 run 1 trio phasing
chr8	94119836	94120376	541	17	0.742869	0.0573355	0.685534	113.742	NA19240 run 1 trio phasing
chr15	25003622	25006335	2714	26	0.438456	0.937628	-0.499172	-113.654	NA19240 run 1 trio phasing
chr10	45600383	45600859	477	28	0.727621	0.218946	0.508676	113.641	NA19240 run 1 trio phasing
chrX	119828845	119831197	2353	22	0.954416	0.429831	0.524585	113.612	NA19240 run 1 trio phasing
chrX	19654370	19657334	2965	22	0.932596	0.358867	0.573728	113.562	NA19240 run 1 trio phasing
chr12	56700232	56700727	496	22	0.671083	0.148285	0.522799	113.424	NA19240 run 1 trio phasing
chr8	58991749	58992273	525	17	0.782798	0.0786897	0.704108	113.221	NA19240 run 1 trio phasing
chr19	37932329	37932910	582	23	0.0802409	0.658415	-0.578174	-113.135	NA19240 run 1 trio phasing
chr18	21896769	21897213	445	26	0.664488	0.167678	0.496811	113.05	NA19240 run 1 trio phasing
chrX	23885120	23886814	1695	20	0.96172	0.42118	0.54054	113.001	NA19240 run 1 trio phasing
chr8	28776838	28777710	873	24	0.945347	0.431214	0.514133	112.722	NA19240 run 1 trio phasing
chr12	121523590	121524095	506	21	0.845985	0.214872	0.631113	112.613	NA19240 run 1 trio phasing
chr2	37197517	37198116	600	25	0.612291	0.0935745	0.518717	112.581	NA19240 run 1 trio phasing
chrX	136222426	136224348	1923	17	0.93855	0.290088	0.648463	112.505	NA19240 run 1 trio phasing
chr2	45170735	45171242	508	24	0.0955799	0.630577	-0.534997	-112.372	NA19240 run 1 trio phasing
chrX	19755618	19756333	716	18	0.126272	0.776603	-0.650331	-112.266	NA19240 run 1 trio phasing
chr17	1828558	1829026	469	18	0.14429	0.84439	-0.7001	-111.91	NA19240 run 1 trio phasing
chrX	150766527	150767707	1181	30	0.907293	0.481903	0.42539	111.821	NA19240 run 1 trio phasing
chrX	18973866	18976013	2148	26	0.956068	0.448715	0.507352	111.76	NA19240 run 1 trio phasing
chrX	101338342	101338987	646	27	0.941827	0.40354	0.538288	111.691	NA19240 run 1 trio phasing
chrX	13362037	13364616	2580	19	0.881428	0.254773	0.626655	111.48	NA19240 run 1 trio phasing
chrX	23992850	23995585	2736	27	0.941726	0.436739	0.504987	111.434	NA19240 run 1 trio phasing
chr19	58054984	58055406	423	28	0.201314	0.697547	-0.496233	-111.146	NA19240 run 1 trio phasing
chrX	103254783	103255523	741	27	0.0431315	0.524191	-0.48106	-111.116	NA19240 run 1 trio phasing
chr2	239938727	239939155	429	31	0.922927	0.500922	0.422005	111.035	NA19240 run 1 trio phasing
chr3	105882523	105883052	530	26	0.24174	0.776589	-0.534849	-111.029	NA19240 run 1 trio phasing
chrX	38263871	38266732	2862	22	0.919639	0.331599	0.588041	110.976	NA19240 run 1 trio phasing
chr15	45279019	45279438	420	27	0.506366	0.0580155	0.448351	110.904	NA19240 run 1 trio phasing
chr3	196598190	196598580	391	20	0.288589	0.915541	-0.626953	-110.73	NA19240 run 1 trio phasing
chr17	82064658	82065038	381	27	0.589481	0.115578	0.473903	110.712	NA19240 run 1 trio phasing
chr6	129172820	129173289	470	27	0.15143	0.647048	-0.495617	-110.649	NA19240 run 1 trio phasing
chrX	44310114	44310518	405	30	0.870247	0.419741	0.450506	110.61	NA19240 run 1 trio phasing
chr2	38960032	38960215	184	30	0.0409343	0.423623	-0.382689	-110.566	NA19240 run 1 trio phasing
chr5	150846509	150847016	508	19	0.746314	0.0941652	0.652148	110.444	NA19240 run 1 trio phasing
chr15	23878000	23878405	406	28	0.576965	0.0973647	0.4796	110.389	NA19240 run 1 trio phasing
chr1	9997890	9998153	264	31	0.48132	0.108335	0.372985	110.373	NA19240 run 1 trio phasing
chr13	20721969	20722370	402	28	0.0866764	0.524143	-0.437467	-110.306	NA19240 run 1 trio phasing
chr3	57196946	57197276	331	27	0.198779	0.678089	-0.47931	-110.15	NA19240 run 1 trio phasing
chr5	169636254	169636732	479	21	0.250838	0.851581	-0.600743	-110.141	NA19240 run 1 trio phasing
chrX	45769649	45770736	1088	23	0.0658518	0.646839	-0.580987	-110.111	NA19240 run 1 trio phasing
chr9	6716294	6716697	404	26	0.153929	0.631307	-0.477379	-109.905	NA19240 run 1 trio phasing
chrX	136846000	136847087	1088	17	0.947136	0.319869	0.627267	109.874	NA19240 run 1 trio phasing
chr2	10082068	10082969	902	24	0.848922	0.31674	0.532183	109.843	NA19240 run 1 trio phasing
chrX	135950701	135952775	2075	18	0.888083	0.247927	0.640156	109.832	NA19240 run 1 trio phasing
chr13	52847317	52847509	193	28	0.124765	0.551906	-0.427141	-109.79	NA19240 run 1 trio phasing
chr2	10042574	10042942	369	28	0.786662	0.275465	0.511197	109.756	NA19240 run 1 trio phasing
chr1	11011643	11012040	398	19	0.879308	0.246328	0.632981	109.734	NA19240 run 1 trio phasing
chr9	76755530	76756024	495	17	0.0614697	0.699252	-0.637782	-109.553	NA19240 run 1 trio phasing
chrX	16651811	16654225	2415	23	0.904257	0.355087	0.54917	109.522	NA19240 run 1 trio phasing
chrX	123877697	123878130	434	21	0.0986842	0.726363	-0.627679	-109.49	NA19240 run 1 trio phasing
chr6	28398568	28398927	360	24	0.0654095	0.539095	-0.473685	-109.387	NA19240 run 1 trio phasing
chr5	40835932	40836372	441	17	0.301055	0.945467	-0.644412	-109.124	NA19240 run 1 trio phasing
chr8	266214	266596	383	27	0.348175	0.845941	-0.497766	-109.088	NA19240 run 1 trio phasing
chrX	101550723	101551414	692	29	0.0904132	0.527462	-0.437049	-109.065	NA19240 run 1 trio phasing
chrX	134905743	134907214	1472	24	0.934959	0.401267	0.533692	109.003	NA19240 run 1 trio phasing
chr6	170280641	170281014	374	26	0.525716	0.0648735	0.460843	109	NA19240 run 1 trio phasing
chrX	107725151	107727368	2218	27	0.79516	0.249085	0.546075	108.994	NA19240 run 1 trio phasing
chrX	97421061	97424726	3666	20	0.937269	0.339311	0.597959	108.957	NA19240 run 1 trio phasing
chr10	128265476	128265953	478	31	0.124467	0.604168	-0.479701	-108.932	NA19240 run 1 trio phasing
chr1	61051854	61052397	544	23	0.85464	0.296662	0.557978	108.92	NA19240 run 1 trio phasing
chr19	50686195	50686660	466	25	0.622432	0.129383	0.493049	108.863	NA19240 run 1 trio phasing
chrX	72478714	72479830	1117	18	0.948254	0.347992	0.600262	108.651	NA19240 run 1 trio phasing
chr11	125886767	125887267	501	27	0.672431	0.204253	0.468178	108.544	NA19240 run 1 trio phasing
chr7	156948587	156949052	466	26	0.280651	0.761001	-0.480351	-108.418	NA19240 run 1 trio phasing
chr16	88779701	88780315	615	28	0.464289	0.926346	-0.462057	-108.159	NA19240 run 1 trio phasing
chr9	5042661	5043130	470	28	0.927381	0.482744	0.444637	108.137	NA19240 run 1 trio phasing
chrX	71512540	71514212	1673	21	0.907588	0.349009	0.558579	108.081	NA19240 run 1 trio phasing
chr20	11958885	11959160	276	24	0.881001	0.315691	0.56531	108.067	NA19240 run 1 trio phasing
chrX	132198477	132201072	2596	19	0.9061	0.267661	0.638439	108.032	NA19240 run 1 trio phasing
chr3	159839897	159840207	311	22	0.178595	0.793953	-0.615358	-107.991	NA19240 run 1 trio phasing
chrX	40007174	40007637	464	27	0.844506	0.366706	0.477801	107.895	NA19240 run 1 trio phasing
chr7	149092691	149093048	358	21	0.828296	0.224757	0.603539	107.874	NA19240 run 1 trio phasing
chrX	118401496	118403786	2291	20	0.907726	0.290486	0.61724	107.843	NA19240 run 1 trio phasing
chrX	136916496	136917724	1229	24	0.910003	0.382175	0.527828	107.837	NA19240 run 1 trio phasing
chr14	104219603	104220137	535	24	0.192467	0.734448	-0.541981	-107.731	NA19240 run 1 trio phasing
chr8	41567623	41568084	462	24	0.688165	0.143001	0.545164	107.716	NA19240 run 1 trio phasing
chrX	71448410	71449833	1424	23	0.958279	0.450918	0.507361	107.512	NA19240 run 1 trio phasing
chr19	609026	609378	353	23	0.909368	0.375472	0.533896	107.462	NA19240 run 1 trio phasing
chr22	37097675	37098045	371	30	0.414373	0.854147	-0.439773	-107.413	NA19240 run 1 trio phasing
chrX	14893841	14896195	2355	16	0.960871	0.271706	0.689165	107.354	NA19240 run 1 trio phasing
chrX	9564998	9565649	652	25	0.939651	0.455743	0.483908	107.189	NA19240 run 1 trio phasing
chrX	71590479	71591784	1306	24	0.952661	0.412756	0.539905	107.186	NA19240 run 1 trio phasing
chr5	178302074	178302431	358	29	0.292225	0.762433	-0.470208	-107.162	NA19240 run 1 trio phasing
chrX	130868476	130872817	4342	20	0.89542	0.226869	0.668551	106.948	NA19240 run 1 trio phasing
chr1	39922409	39922867	459	28	0.434008	0.901534	-0.467527	-106.68	NA19240 run 1 trio phasing
chr22	48566721	48567541	821	27	0.102289	0.557922	-0.455632	-106.546	NA19240 run 1 trio phasing
chr19	55377806	55378160	355	29	0.901474	0.445327	0.456148	106.525	NA19240 run 1 trio phasing
chr6	84588338	84588886	549	21	0.0711875	0.637335	-0.566147	-106.479	NA19240 run 1 trio phasing
chr22	27785239	27785662	424	22	0.205188	0.768463	-0.563275	-106.431	NA19240 run 1 trio phasing
chr22	29480484	29480715	232	29	0.707596	0.269134	0.438462	106.32	NA19240 run 1 trio phasing
chrX	154336339	154337370	1032	26	0.884195	0.418093	0.466102	106.146	NA19240 run 1 trio phasing
chrX	135335288	135338268	2981	16	0.853452	0.220391	0.633061	106.022	NA19240 run 1 trio phasing
chr17	30971806	30972197	392	24	0.234446	0.725828	-0.491382	-106.012	NA19240 run 1 trio phasing
chrX	19782588	19784262	1675	21	0.923655	0.352316	0.571339	105.992	NA19240 run 1 trio phasing
chr16	27235389	27235882	494	18	0.105217	0.75821	-0.652992	-105.77	NA19240 run 1 trio phasing
chrX	70169137	70170175	1039	19	0.905385	0.289574	0.615811	105.486	NA19240 run 1 trio phasing
chrX	97158189	97160322	2134	17	0.894089	0.232412	0.661676	105.471	NA19240 run 1 trio phasing
chr17	21302458	21303495	1038	25	0.369651	0.912137	-0.542486	-105.454	NA19240 run 1 trio phasing
chr10	13382772	13383475	704	28	0.27377	0.737847	-0.464078	-105.42	NA19240 run 1 trio phasing
chrX	13776465	13778337	1873	21	0.890749	0.31736	0.57339	105.347	NA19240 run 1 trio phasing
chr19	5953739	5954240	502	19	0.838562	0.211741	0.626821	105.335	NA19240 run 1 trio phasing
chrX	97151587	97154306	2720	22	0.947572	0.370834	0.576738	105.333	NA19240 run 1 trio phasing
chr5	159104036	159104511	476	29	0.741999	0.283641	0.458358	105.313	NA19240 run 1 trio phasing
chr12	54473363	54473758	396	18	0.826408	0.190432	0.635976	105.255	NA19240 run 1 trio phasing
chr19	11559819	11560288	470	27	0.0555721	0.563615	-0.508043	-105.242	NA19240 run 1 trio phasing
chrX	129993681	129995297	1617	21	0.873336	0.283108	0.590228	105.217	NA19240 run 1 trio phasing
chr14	81649625	81649997	373	24	0.290326	0.829443	-0.539117	-105.167	NA19240 run 1 trio phasing
chr11	1927635	1928112	478	27	0.669556	0.191058	0.478499	105.094	NA19240 run 1 trio phasing
chr3	152194169	152194421	253	20	0.139991	0.794656	-0.654665	-105.065	NA19240 run 1 trio phasing
chrX	136771369	136774066	2698	25	0.943812	0.432407	0.511405	104.973	NA19240 run 1 trio phasing
chr5	124735159	124735506	348	23	0.0686645	0.591245	-0.522581	-104.8	NA19240 run 1 trio phasing
chr1	86502227	86502901	675	23	0.13719	0.702339	-0.565148	-104.744	NA19240 run 1 trio phasing
chr7	42857134	42857723	590	26	0.607463	0.151723	0.45574	104.734	NA19240 run 1 trio phasing
chrX	23949539	23950786	1248	24	0.898669	0.353356	0.545312	104.667	NA19240 run 1 trio phasing
chr13	110044473	110045146	674	18	0.821212	0.188766	0.632446	104.635	NA19240 run 1 trio phasing
chr10	119101949	119102527	579	19	0.807476	0.204207	0.603269	104.598	NA19240 run 1 trio phasing
chr9	113087056	113087371	316	30	0.297195	0.727639	-0.430444	-104.303	NA19240 run 1 trio phasing
chr7	69646808	69647203	396	24	0.744689	0.210513	0.534176	104.299	NA19240 run 1 trio phasing
chr13	100521208	100521642	435	21	0.864617	0.284676	0.579941	104.293	NA19240 run 1 trio phasing
chrX	103427804	103429576	1773	16	0.834713	0.110406	0.724308	104.27	NA19240 run 1 trio phasing
chrX	71139696	71141127	1432	18	0.920763	0.316583	0.60418	104.264	NA19240 run 1 trio phasing
chrX	124015009	124015672	664	19	0.931436	0.343754	0.587682	104.245	NA19240 run 1 trio phasing
chrX	151722438	151722873	436	22	0.836543	0.256967	0.579576	104.238	NA19240 run 1 trio phasing
chr1	151165079	151165648	570	19	0.766412	0.176061	0.59035	104.198	NA19240 run 1 trio phasing
chrX	149831867	149833455	1589	23	0.904795	0.347676	0.557119	104.17	NA19240 run 1 trio phasing
chrX	56802685	56803436	752	21	0.682846	0.0988101	0.584036	104.051	NA19240 run 1 trio phasing
chrX	55938042	55940240	2199	18	0.926224	0.296174	0.63005	103.805	NA19240 run 1 trio phasing
chr9	137175096	137175512	417	29	0.221048	0.666368	-0.44532	-103.753	NA19240 run 1 trio phasing
chrX	150742542	150744400	1859	25	0.936774	0.458308	0.478466	103.602	NA19240 run 1 trio phasing
chrX	25000705	25001904	1200	16	0.931303	0.243026	0.688278	103.596	NA19240 run 1 trio phasing
chrX	150750472	150751808	1337	20	0.949407	0.379429	0.569978	103.533	NA19240 run 1 trio phasing
chrX	97310438	97311585	1148	21	0.964153	0.407129	0.557024	103.482	NA19240 run 1 trio phasing
chr5	180804297	180804944	648	22	0.1848	0.751906	-0.567106	-103.44	NA19240 run 1 trio phasing
chr7	28809036	28809535	500	20	0.830916	0.228283	0.602633	103.423	NA19240 run 1 trio phasing
chrX	155258133	155260658	2526	16	0.915509	0.249309	0.666199	103.288	NA19240 run 1 trio phasing
chr9	6703469	6703838	370	23	0.561256	0.0966669	0.46459	103.159	NA19240 run 1 trio phasing
chrX	20327900	20330300	2401	19	0.810791	0.209241	0.601551	103.005	NA19240 run 1 trio phasing
chr17	3685466	3686846	1381	27	0.618271	0.149932	0.468339	102.926	NA19240 run 1 trio phasing
chr19	57934990	57935308	319	30	0.875591	0.473797	0.401794	102.921	NA19240 run 1 trio phasing
chr2	239192399	239192840	442	19	0.200886	0.834242	-0.633356	-102.893	NA19240 run 1 trio phasing
chr16	3101717	3102159	443	24	0.540049	0.0395926	0.500456	102.874	NA19240 run 1 trio phasing
chr1	16207461	16207788	328	23	0.154875	0.652346	-0.497471	-102.864	NA19240 run 1 trio phasing
chr11	63961517	63962151	635	19	0.913051	0.31392	0.599131	102.837	NA19240 run 1 trio phasing
chr10	132913374	132913710	337	25	0.85617	0.297442	0.558728	102.814	NA19240 run 1 trio phasing
chr11	1391407	1391991	585	20	0.695774	0.114514	0.58126	102.79	NA19240 run 1 trio phasing
chr15	25059895	25061148	1254	27	0.438155	0.892568	-0.454413	-102.74	NA19240 run 1 trio phasing
chrX	155284320	155285944	1625	19	0.935143	0.344816	0.590327	102.701	NA19240 run 1 trio phasing
chrX	9502376	9504140	1765	23	0.870626	0.335158	0.535468	102.695	NA19240 run 1 trio phasing
chrX	130251617	130252439	823	24	0.944871	0.44049	0.504381	102.691	NA19240 run 1 trio phasing
chr1	27630075	27630854	780	22	0.693415	0.131488	0.561928	102.419	NA19240 run 1 trio phasing
chr5	3078463	3078630	168	19	0.944066	0.317984	0.626082	102.37	NA19240 run 1 trio phasing
chr11	116073869	116074472	604	16	0.808648	0.158081	0.650567	102.216	NA19240 run 1 trio phasing
chr10	119567552	119568030	479	18	0.140748	0.745803	-0.605055	-102.1	NA19240 run 1 trio phasing
chrX	47980730	47982781	2052	19	0.878568	0.270886	0.607682	101.975	NA19240 run 1 trio phasing
chrX	10100454	10101341	888	21	0.872891	0.316692	0.556198	101.87	NA19240 run 1 trio phasing
chrX	19615570	19617351	1782	16	0.897853	0.170016	0.727837	101.823	NA19240 run 1 trio phasing
chrX	136655362	136657163	1802	21	0.935519	0.388339	0.54718	101.773	NA19240 run 1 trio phasing
chr20	63167660	63168434	775	28	0.719998	0.275006	0.444992	101.655	NA19240 run 1 trio phasing
chrX	85879530	85883073	3544	18	0.857176	0.219601	0.637575	101.64	NA19240 run 1 trio phasing
chr17	82750701	82751015	315	22	0.791753	0.297887	0.493866	101.634	NA19240 run 1 trio phasing
chr11	77205347	77205840	494	22	0.670346	0.139175	0.531172	101.609	NA19240 run 1 trio phasing
chr3	122416990	122417463	474	17	0.827084	0.167534	0.65955	101.458	NA19240 run 1 trio phasing
chr12	22700943	22701381	439	18	0.949249	0.340605	0.608644	101.454	NA19240 run 1 trio phasing
chr3	135439186	135439839	654	20	0.127286	0.705375	-0.578089	-101.454	NA19240 run 1 trio phasing
chr19	44725050	44725470	421	21	0.123545	0.683855	-0.56031	-101.329	NA19240 run 1 trio phasing
chr20	53904635	53905730	1096	17	0.839718	0.182477	0.657242	101.3	NA19240 run 1 trio phasing
chr18	59073394	59073622	229	19	0.845355	0.17828	0.667075	101.265	NA19240 run 1 trio phasing
chrX	154553165	154554052	888	17	0.936754	0.259798	0.676956	101.088	NA19240 run 1 trio phasing
chr12	122885706	122885982	277	25	0.899189	0.355798	0.543391	101.08	NA19240 run 1 trio phasing
chrX	14004137	14005950	1814	17	0.905887	0.263818	0.642069	101.061	NA19240 run 1 trio phasing
chrX	40074104	40074569	466	24	0.963423	0.526387	0.437036	101.037	NA19240 run 1 trio phasing
chr6	168132386	168132988	603	26	0.105658	0.567024	-0.461366	-101.026	NA19240 run 1 trio phasing
chr17	21306000	21307139	1140	23	0.333514	0.86018	-0.526666	-100.879	NA19240 run 1 trio phasing
chr10	62630931	62631237	307	25	0.463738	0.942095	-0.478357	-100.867	NA19240 run 1 trio phasing
chrX	101101903	101103245	1343	26	0.940561	0.486645	0.453915	100.834	NA19240 run 1 trio phasing
chr17	77376257	77376759	503	21	0.884834	0.329972	0.554862	100.832	NA19240 run 1 trio phasing
chrX	53753411	53755746	2336	18	0.938293	0.363401	0.574893	100.824	NA19240 run 1 trio phasing
chrX	118627234	118629946	2713	17	0.897588	0.215409	0.68218	100.82	NA19240 run 1 trio phasing
chrX	9647806	9649061	1256	16	0.960846	0.305219	0.655627	100.769	NA19240 run 1 trio phasing
chr1	41423488	41423841	354	22	0.217644	0.769195	-0.551551	-100.739	NA19240 run 1 trio phasing
chr4	91791564	91791989	426	29	0.142774	0.576222	-0.433448	-100.7	NA19240 run 1 trio phasing
chrX	118666812	118669052	2241	16	0.930676	0.288253	0.642423	100.698	NA19240 run 1 trio phasing
chr4	24973933	24974389	457	22	0.244281	0.794354	-0.550073	-100.674	NA19240 run 1 trio phasing
chr3	42685593	42685858	266	27	0.219245	0.750392	-0.531147	-100.633	NA19240 run 1 trio phasing
chr22	49829552	49830173	622	20	0.216082	0.789755	-0.573673	-100.552	NA19240 run 1 trio phasing
chr1	29990938	29991337	400	17	0.876522	0.229356	0.647166	100.519	NA19240 run 1 trio phasing
chr19	37304146	37304443	298	25	0.796112	0.318296	0.477816	100.366	NA19240 run 1 trio phasing
chr9	131289746	131290103	358	22	0.735982	0.190169	0.545813	100.357	NA19240 run 1 trio phasing
chr1	92978147	92978517	371	19	0.134869	0.762611	-0.627742	-100.331	NA19240 run 1 trio phasing
chrX	123407253	123411471	4219	20	0.866181	0.293046	0.573135	100.315	NA19240 run 1 trio phasing
chrX	78114782	78117345	2564	16	0.943117	0.312453	0.630663	100.18	NA19240 run 1 trio phasing
chr7	157020800	157021214	415	30	0.482183	0.110307	0.371875	100.085	NA19240 run 1 trio phasing
chrX	108094335	108095989	1655	20	0.90567	0.355845	0.549826	99.9204	NA19240 run 1 trio phasing
chr5	141421777	141422259	483	21	0.105276	0.653947	-0.548671	-99.9087	NA19240 run 1 trio phasing
chr3	128453428	128453882	455	24	0.657883	0.106067	0.551816	99.7842	NA19240 run 1 trio phasing
chrX	30676144	30679478	3335	23	0.953195	0.416393	0.536802	99.6856	NA19240 run 1 trio phasing
chr16	180322	180563	242	26	0.491433	0.0358992	0.455534	99.6745	NA19240 run 1 trio phasing
chr11	65312390	65313033	644	22	0.287695	0.853792	-0.566097	-99.5926	NA19240 run 1 trio phasing
chrX	13003963	13004589	627	23	0.0682912	0.546743	-0.478452	-99.5868	NA19240 run 1 trio phasing
chr6	24357312	24357735	424	27	0.75133	0.276261	0.475069	99.4327	NA19240 run 1 trio phasing
chr16	30649834	30650302	469	19	0.125326	0.700244	-0.574918	-99.4018	NA19240 run 1 trio phasing
chrX	19832204	19833616	1413	19	0.871309	0.268608	0.602701	99.3537	NA19240 run 1 trio phasing
chr6	37125401	37125917	517	25	0.39973	0.874009	-0.474279	-99.3425	NA19240 run 1 trio phasing
chr19	46077481	46077869	389	27	0.159449	0.6416	-0.48215	-99.2692	NA19240 run 1 trio phasing
chr8	57142806	57143040	235	22	0.780797	0.234137	0.54666	99.2161	NA19240 run 1 trio phasing
chr2	174031905	174032613	709	22	0.307632	0.879494	-0.571862	-99.1681	NA19240 run 1 trio phasing
chr10	85096909	85097259	351	24	0.25696	0.811707	-0.554747	-99.1528	NA19240 run 1 trio phasing
chr1	1351331	1351708	378	25	0.271917	0.791731	-0.519814	-99.0811	NA19240 run 1 trio phasing
chr8	141173206	141173652	447	23	0.874549	0.329971	0.544577	99.0724	NA19240 run 1 trio phasing
chr10	27257397	27258025	629	20	0.283032	0.855022	-0.571989	-99.0268	NA19240 run 1 trio phasing
chr3	195633849	195634274	426	23	0.701034	0.187151	0.513883	98.898	NA19240 run 1 trio phasing
chrX	24852293	24853774	1482	20	0.947136	0.392977	0.554159	98.8887	NA19240 run 1 trio phasing
chrX	54595539	54597903	2365	17	0.920774	0.279435	0.641339	98.8831	NA19240 run 1 trio phasing
chr17	68180500	68181291	792	18	0.768904	0.132341	0.636562	98.8249	NA19240 run 1 trio phasing
chr19	7004151	7004874	724	20	0.193791	0.777828	-0.584037	-98.8169	NA19240 run 1 trio phasing
chrX	72538252	72539952	1701	23	0.939793	0.419522	0.520271	98.7493	NA19240 run 1 trio phasing
chrX	72456573	72459490	2918	22	0.899657	0.35392	0.545737	98.7042	NA19240 run 1 trio phasing
chr15	24995522	24999470	3949	21	0.351548	0.921914	-0.570366	-98.6655	NA19240 run 1 trio phasing
chrX	130067204	130067835	632	19	0.912079	0.346707	0.565372	98.6378	NA19240 run 1 trio phasing
chrX	135579663	135581974	2312	16	0.932924	0.322314	0.61061	98.5229	NA19240 run 1 trio phasing
chr19	27746919	27747459	541	22	0.203905	0.743434	-0.539529	-98.3754	NA19240 run 1 trio phasing
chr6	28491228	28491623	396	19	0.780042	0.184452	0.59559	98.3573	NA19240 run 1 trio phasing
chr12	113090755	113091228	474	23	0.327301	0.846781	-0.51948	-98.1998	NA19240 run 1 trio phasing
chr17	80900900	80901415	516	17	0.785831	0.144957	0.640875	98.1477	NA19240 run 1 trio phasing
chrX	40061828	40062309	482	21	0.953803	0.45197	0.501832	97.9063	NA19240 run 1 trio phasing
chr19	52946417	52946892	476	23	0.794896	0.274611	0.520285	97.8353	NA19240 run 1 trio phasing
chr2	230665974	230666560	587	19	0.255737	0.824349	-0.568612	-97.7259	NA19240 run 1 trio phasing
chrX	71562185	71563631	1447	17	0.951744	0.342473	0.609271	97.6814	NA19240 run 1 trio phasing
chrX	154433645	154434958	1314	19	0.970084	0.383917	0.586166	97.6591	NA19240 run 1 trio phasing
chr17	81965944	81966341	398	21	0.40616	0.909239	-0.503078	-97.6066	NA19240 run 1 trio phasing
chr3	535801	536130	330	27	0.254638	0.722163	-0.467525	-97.3398	NA19240 run 1 trio phasing
chr2	241115714	241116025	312	18	0.296631	0.9201	-0.623469	-97.288	NA19240 run 1 trio phasing
chr17	30730896	30731245	350	19	0.147973	0.710226	-0.562252	-97.2371	NA19240 run 1 trio phasing
chr8	8324784	8325348	565	21	0.726831	0.194115	0.532716	97.1975	NA19240 run 1 trio phasing
chrX	19353528	19354472	945	17	0.957158	0.322667	0.634491	97.1055	NA19240 run 1 trio phasing
chr7	4725366	4725751	386	23	0.147852	0.681469	-0.533617	-97.0315	NA19240 run 1 trio phasing
chr13	110812079	110812479	401	27	0.307705	0.772883	-0.465179	-96.9993	NA19240 run 1 trio phasing
chr2	197154148	197154468	321	23	0.953836	0.482485	0.47135	96.9784	NA19240 run 1 trio phasing
chrX	101117773	101120749	2977	19	0.943011	0.381823	0.561189	96.9739	NA19240 run 1 trio phasing
chr7	1980661	1981123	463	19	0.855824	0.251759	0.604066	96.8876	NA19240 run 1 trio phasing
chrX	56763478	56764256	779	17	0.720386	0.0857843	0.634602	96.8583	NA19240 run 1 trio phasing
chrX	102835649	102839276	3628	18	0.904649	0.24863	0.65602	96.8293	NA19240 run 1 trio phasing
chr1	1462627	1463130	504	19	0.165169	0.745246	-0.580076	-96.7608	NA19240 run 1 trio phasing
chrX	13671688	13672154	467	22	0.11088	0.627733	-0.516853	-96.6915	NA19240 run 1 trio phasing
chr17	21301183	21301796	614	17	0.259656	0.857513	-0.597857	-96.5959	NA19240 run 1 trio phasing
chr1	159900112	159900390	279	25	0.737404	0.209655	0.527749	96.4395	NA19240 run 1 trio phasing
chrX	101020182	101021622	1441	20	0.962364	0.442517	0.519848	96.3767	NA19240 run 1 trio phasing
chr2	230975936	230976481	546	18	0.850423	0.270681	0.579743	96.3005	NA19240 run 1 trio phasing
chrX	103676686	103678962	2277	16	0.929717	0.280959	0.648758	96.2926	NA19240 run 1 trio phasing
chrX	136207820	136208580	761	20	0.94474	0.420888	0.523852	96.286	NA19240 run 1 trio phasing
chr9	137809129	137809477	349	18	0.380593	0.948351	-0.567758	-96.2791	NA19240 run 1 trio phasing
chrX	56557859	56560688	2830	17	0.912236	0.267541	0.644695	96.1827	NA19240 run 1 trio phasing
chrX	19917917	19919851	1935	19	0.899669	0.306462	0.593207	96.1532	NA19240 run 1 trio phasing
chrX	155571828	155574034	2207	21	0.931861	0.386093	0.545768	96.1021	NA19240 run 1 trio phasing
chrX	101391435	101392023	589	21	0.0638194	0.554468	-0.490649	-96.0555	NA19240 run 1 trio phasing
chrX	118523583	118525131	1549	20	0.819398	0.218451	0.600947	96.0522	NA19240 run 1 trio phasing
chrX	72437098	72438376	1279	16	0.930437	0.304514	0.625923	95.992	NA19240 run 1 trio phasing
chr16	1090308	1090748	441	24	0.59727	0.111181	0.486089	95.9569	NA19240 run 1 trio phasing
chrX	124008276	124009622	1347	19	0.948499	0.358131	0.590368	95.8598	NA19240 run 1 trio phasing
chrX	77756854	77758159	1306	17	0.958052	0.359578	0.598474	95.8481	NA19240 run 1 trio phasing
chr18	5891651	5892030	380	22	0.73396	0.203024	0.530936	95.8039	NA19240 run 1 trio phasing
chrX	103922104	103925104	3001	19	0.849654	0.224343	0.625311	95.8018	NA19240 run 1 trio phasing
chrX	16604601	16605646	1046	19	0.896171	0.29148	0.604692	95.7392	NA19240 run 1 trio phasing
chrX	66057973	66061932	3960	17	0.847265	0.238313	0.608952	95.5638	NA19240 run 1 trio phasing
chrX	77446635	77447204	570	21	0.0904786	0.635718	-0.545239	-95.4927	NA19240 run 1 trio phasing
chrX	135528453	135531336	2884	20	0.884097	0.343529	0.540567	95.468	NA19240 run 1 trio phasing
chrX	85996000	85998714	2715	18	0.93911	0.345031	0.594079	95.4223	NA19240 run 1 trio phasing
chr22	37200284	37200664	381	18	0.119592	0.732068	-0.612476	-95.3123	NA19240 run 1 trio phasing
chr14	105419098	105419512	415	22	0.741449	0.224685	0.516763	95.1698	NA19240 run 1 trio phasing
chr12	56689608	56690011	404	20	0.0885615	0.592188	-0.503626	-95.0656	NA19240 run 1 trio phasing
chr6	166903962	166904460	499	21	0.231411	0.756332	-0.524921	-95.0593	NA19240 run 1 trio phasing
chrX	53984549	53986016	1468	20	0.943847	0.359855	0.583992	94.9649	NA19240 run 1 trio phasing
chrX	73448401	73449100	700	25	0.214918	0.69551	-0.480592	-94.9123	NA19240 run 1 trio phasing
chr1	15418075	15418584	510	21	0.375803	0.882502	-0.506699	-94.842	NA19240 run 1 trio phasing
chr7	54542109	54542299	191	24	0.0668271	0.484694	-0.417867	-94.7297	NA19240 run 1 trio phasing
chr13	95641704	95641953	250	27	0.708012	0.297956	0.410056	94.5697	NA19240 run 1 trio phasing
chr16	88347773	88348331	559	19	0.774289	0.193	0.581289	94.5187	NA19240 run 1 trio phasing
chr5	126779620	126780009	390	23	0.573781	0.0807907	0.492991	94.4105	NA19240 run 1 trio phasing
chr3	45133456	45133781	326	22	0.914878	0.397546	0.517331	94.346	NA19240 run 1 trio phasing
chrX	134552396	134553875	1480	16	0.844454	0.230429	0.614025	94.3275	NA19240 run 1 trio phasing
chrX	71359014	71359761	748	17	0.887802	0.267071	0.620731	94.3199	NA19240 run 1 trio phasing
chrX	123605716	123607360	1645	18	0.887852	0.296764	0.591089	94.2725	NA19240 run 1 trio phasing
chr6	5892146	5892580	435	23	0.265388	0.743715	-0.478327	-94.2543	NA19240 run 1 trio phasing
chr17	75665987	75666611	625	17	0.818131	0.209563	0.608568	94.2156	NA19240 run 1 trio phasing
chrX	9634603	9635556	954	24	0.902797	0.434135	0.468662	94.2073	NA19240 run 1 trio phasing
chrX	54640662	54642784	2123	18	0.869829	0.263473	0.606355	94.1597	NA19240 run 1 trio phasing
chrX	118551691	118552920	1230	17	0.942022	0.357927	0.584095	94.1103	NA19240 run 1 trio phasing
chrX	40267048	40267368	321	27	0.0385524	0.399864	-0.361312	-94.0586	NA19240 run 1 trio phasing
chr16	68847541	68848142	602	17	0.821623	0.162083	0.65954	93.8467	NA19240 run 1 trio phasing
chrX	46636321	46637642	1322	16	0.889925	0.243576	0.646349	93.7788	NA19240 run 1 trio phasing
chr2	10537063	10537901	839	21	0.794655	0.231505	0.56315	93.717	NA19240 run 1 trio phasing
chrX	101068485	101070268	1784	21	0.803597	0.264341	0.539257	93.6416	NA19240 run 1 trio phasing
chr21	43893748	43894116	369	17	0.634672	0.0491268	0.585545	93.5371	NA19240 run 1 trio phasing
chr4	127963387	127963858	472	23	0.429578	0.922502	-0.492924	-93.525	NA19240 run 1 trio phasing
chr16	80699890	80700470	581	20	0.272123	0.850482	-0.578359	-93.464	NA19240 run 1 trio phasing
chr11	9759239	9759583	345	21	0.201871	0.728025	-0.526154	-93.4359	NA19240 run 1 trio phasing
chr13	113824098	113824387	290	25	0.560779	0.939712	-0.378932	-93.3979	NA19240 run 1 trio phasing
chr5	178130037	178130271	235	22	0.476055	0.941214	-0.465159	-93.3885	NA19240 run 1 trio phasing
chrX	154715405	154716455	1051	18	0.954934	0.367756	0.587178	93.3432	NA19240 run 1 trio phasing
chr4	184040056	184040528	473	24	0.156035	0.642174	-0.486139	-93.3283	NA19240 run 1 trio phasing
chr2	129686715	129687015	301	24	0.364555	0.823025	-0.45847	-93.31	NA19240 run 1 trio phasing
chrX	150775646	150776601	956	24	0.88706	0.414209	0.472851	93.3043	NA19240 run 1 trio phasing
chr3	113441430	113441684	255	26	0.708651	0.251972	0.456679	93.2772	NA19240 run 1 trio phasing
chr10	73960913	73961568	656	20	0.782614	0.219303	0.56331	93.2459	NA19240 run 1 trio phasing
chrX	120546951	120548981	2031	18	0.937427	0.368613	0.568814	93.2446	NA19240 run 1 trio phasing
chr15	44252076	44252400	325	25	0.797428	0.312225	0.485203	93.2299	NA19240 run 1 trio phasing
chr13	47160828	47161320	493	19	0.309418	0.88308	-0.573662	-93.133	NA19240 run 1 trio phasing
chrX	55142168	55145290	3123	19	0.91302	0.368733	0.544287	93.1057	NA19240 run 1 trio phasing
chr9	94669543	94669968	426	21	0.765006	0.182967	0.582039	92.9445	NA19240 run 1 trio phasing
chr20	45407246	45407693	448	24	0.690337	0.238451	0.451886	92.8579	NA19240 run 1 trio phasing
chr8	71845639	71846643	1005	21	0.702947	0.148228	0.55472	92.835	NA19240 run 1 trio phasing
chr4	159178362	159178850	489	16	0.175482	0.82536	-0.649878	-92.8128	NA19240 run 1 trio phasing
chr19	47462075	47462555	481	17	0.778314	0.150947	0.627367	92.7542	NA19240 run 1 trio phasing
chrX	31163339	31164840	1502	21	0.821621	0.264694	0.556927	92.707	NA19240 run 1 trio phasing
chr15	25051424	25052559	1136	21	0.320425	0.86452	-0.544095	-92.7062	NA19240 run 1 trio phasing
chrX	102920910	102923789	2880	16	0.883152	0.220669	0.662483	92.6919	NA19240 run 1 trio phasing
chrX	55748890	55749174	285	25	0.925981	0.524873	0.401108	92.6788	NA19240 run 1 trio phasing
chr8	43092359	43092718	360	23	0.638555	0.16017	0.478386	92.5906	NA19240 run 1 trio phasing
chr4	163330790	163331611	822	17	0.810807	0.194019	0.616788	92.5672	NA19240 run 1 trio phasing
chrX	55910096	55913723	3628	16	0.922759	0.271599	0.65116	92.5623	NA19240 run 1 trio phasing
chr20	26208496	26208656	161	25	0.203458	0.64602	-0.442562	-92.4928	NA19240 run 1 trio phasing
chrX	130012398	130013265	868	23	0.945541	0.460404	0.485137	92.4759	NA19240 run 1 trio phasing
chrX	47141467	47142711	1245	24	0.933567	0.449603	0.483964	92.3826	NA19240 run 1 trio phasing
chr16	871760	872256	497	23	0.266604	0.76171	-0.495105	-92.2455	NA19240 run 1 trio phasing
chr5	58786709	58787206	498	19	0.212594	0.768455	-0.555861	-92.2255	NA19240 run 1 trio phasing
chrX	103689659	103692857	3199	20	0.926801	0.366544	0.560257	92.1693	NA19240 run 1 trio phasing
chr6	41637179	41637437	259	25	0.251101	0.700937	-0.449835	-92.1545	NA19240 run 1 trio phasing
chr16	30170167	30170433	267	21	0.929553	0.43617	0.493383	92.1269	NA19240 run 1 trio phasing
chr11	76784447	76784814	368	27	0.0961655	0.501717	-0.405552	-92.0976	NA19240 run 1 trio phasing
chrX	119406529	119409024	2496	23	0.847081	0.349992	0.497089	92.078	NA19240 run 1 trio phasing
chrX	155058208	155060410	2203	16	0.94928	0.312066	0.637214	92.0776	NA19240 run 1 trio phasing
chrX	149609663	149611302	1640	17	0.894358	0.295121	0.599237	92.0758	NA19240 run 1 trio phasing
chr1	150925469	150925826	358	25	0.564375	0.94902	-0.384645	-92.0005	NA19240 run 1 trio phasing
chrX	46668206	46669122	917	21	0.96871	0.467371	0.501339	91.9668	NA19240 run 1 trio phasing
chr17	77187991	77188687	697	18	0.719203	0.112337	0.606867	91.9524	NA19240 run 1 trio phasing
chr22	39171695	39172024	330	16	0.219661	0.845329	-0.625668	-91.8222	NA19240 run 1 trio phasing
chr19	4063804	4064179	376	21	0.175448	0.690318	-0.514869	-91.7363	NA19240 run 1 trio phasing
chrX	120669642	120671200	1559	19	0.924366	0.363512	0.560854	91.7256	NA19240 run 1 trio phasing
chrX	40203959	40204599	641	24	0.886143	0.429172	0.456971	91.6254	NA19240 run 1 trio phasing
chr20	45823827	45824117	291	23	0.627548	0.153933	0.473615	91.6031	NA19240 run 1 trio phasing
chrX	39841615	39842516	902	18	0.759721	0.155425	0.604295	91.5103	NA19240 run 1 trio phasing
chrX	96823537	96826395	2859	22	0.9382	0.431691	0.506509	91.4864	NA19240 run 1 trio phasing
chr15	99015636	99016010	375	23	0.796203	0.32976	0.466443	91.3823	NA19240 run 1 trio phasing
chrX	131801411	131801899	489	22	0.928333	0.417864	0.510468	91.3747	NA19240 run 1 trio phasing
chr1	54378338	54379033	696	22	0.73217	0.255271	0.476899	91.2883	NA19240 run 1 trio phasing
chrX	150595521	150597310	1790	19	0.914225	0.351087	0.563138	91.2752	NA19240 run 1 trio phasing
chr19	4061301	4061695	395	23	0.769333	0.279333	0.49	91.2619	NA19240 run 1 trio phasing
chrX	47466715	47467705	991	18	0.908963	0.338287	0.570676	91.0978	NA19240 run 1 trio phasing
chr8	143953922	143954183	262	25	0.309929	0.741086	-0.431157	-91.0563	NA19240 run 1 trio phasing
chr7	965346	965679	334	16	0.14874	0.810554	-0.661815	-91.0492	NA19240 run 1 trio phasing
chr17	39451499	39451975	477	22	0.143151	0.625377	-0.482226	-91.0409	NA19240 run 1 trio phasing
chrX	150828752	150830342	1591	18	0.942929	0.342682	0.600247	90.8305	NA19240 run 1 trio phasing
chrX	134534959	134535676	718	19	0.836838	0.255789	0.581049	90.7911	NA19240 run 1 trio phasing
chr13	109731825	109732169	345	17	0.746713	0.0785557	0.668158	90.7851	NA19240 run 1 trio phasing
chr16	18000363	18000716	354	19	0.15669	0.730741	-0.574051	-90.7699	NA19240 run 1 trio phasing
chrX	136841952	136843069	1118	19	0.923037	0.366955	0.556082	90.6675	NA19240 run 1 trio phasing
chr6	166221737	166222121	385	18	0.267989	0.829006	-0.561017	-90.6148	NA19240 run 1 trio phasing
chr8	140046986	140047423	438	23	0.222567	0.717913	-0.495346	-90.6102	NA19240 run 1 trio phasing
chrX	18951503	18952958	1456	19	0.921032	0.378406	0.542626	90.6091	NA19240 run 1 trio phasing
chr3	197023893	197024315	423	23	0.785392	0.303067	0.482325	90.6076	NA19240 run 1 trio phasing
chr17	4403280	4403628	349	19	0.84922	0.288359	0.560861	90.5315	NA19240 run 1 trio phasing
chrX	48631373	48632040	668	19	0.0726442	0.639033	-0.566389	-90.5295	NA19240 run 1 trio phasing
chr7	139524248	139524491	244	21	0.678696	0.182432	0.496264	90.4717	NA19240 run 1 trio phasing
chrX	150851452	150853718	2267	16	0.885033	0.254077	0.630956	90.4086	NA19240 run 1 trio phasing
chr19	41302674	41303134	461	20	0.139351	0.648287	-0.508935	-90.3117	NA19240 run 1 trio phasing
chr17	48603715	48604230	516	23	0.618085	0.161788	0.456296	90.3047	NA19240 run 1 trio phasing
chr7	291146	291260	115	25	0.228235	0.662369	-0.434134	-90.2961	NA19240 run 1 trio phasing
chr11	64371189	64371558	370	23	0.25525	0.759072	-0.503822	-90.269	NA19240 run 1 trio phasing
chr17	7858479	7858805	327	21	0.811115	0.303962	0.507153	90.1713	NA19240 run 1 trio phasing
chr7	5186891	5187288	398	16	0.914056	0.308712	0.605344	90.1151	NA19240 run 1 trio phasing
chrX	9446011	9447753	1743	20	0.871074	0.311878	0.559195	90.0612	NA19240 run 1 trio phasing
chr10	513233	513752	520	21	0.709971	0.16808	0.541891	90.053	NA19240 run 1 trio phasing
chrX	9570738	9571644	907	21	0.959717	0.496276	0.463441	90.0269	NA19240 run 1 trio phasing
chr19	10287930	10288340	411	21	0.267584	0.802662	-0.535078	-89.9728	NA19240 run 1 trio phasing
chr4	1556780	1557175	396	23	0.685837	0.172083	0.513754	89.9427	NA19240 run 1 trio phasing
chrX	154775360	154776523	1164	21	0.901592	0.351714	0.549878	89.9423	NA19240 run 1 trio phasing
chr21	42027769	42028248	480	18	0.231861	0.835016	-0.603154	-89.9126	NA19240 run 1 trio phasing
chrX	40159322	40159601	280	19	0.872768	0.255139	0.61763	89.8076	NA19240 run 1 trio phasing
chr11	64350944	64351439	496	18	0.846557	0.255132	0.591425	89.7029	NA19240 run 1 trio phasing
chr15	25031790	25033604	1815	17	0.29458	0.895828	-0.601248	-89.6467	NA19240 run 1 trio phasing
chrX	151178756	151179222	467	21	0.0589518	0.625282	-0.56633	-89.6267	NA19240 run 1 trio phasing
chrX	53625162	53625900	739	19	0.946171	0.438101	0.50807	89.6162	NA19240 run 1 trio phasing
chr11	279073	279314	242	25	0.553953	0.128223	0.42573	89.5502	NA19240 run 1 trio phasing
chrX	123642147	123645196	3050	20	0.933131	0.39573	0.5374	89.2228	NA19240 run 1 trio phasing
chrX	139717108	139719076	1969	18	0.94971	0.382822	0.566888	89.0668	NA19240 run 1 trio phasing
chr13	97546354	97546854	501	22	0.771531	0.242299	0.529232	89.0474	NA19240 run 1 trio phasing
chrX	9585171	9586448	1278	16	0.915087	0.308666	0.606421	88.8851	NA19240 run 1 trio phasing
chr2	206257411	206257857	447	18	0.196744	0.76259	-0.565846	-88.8624	NA19240 run 1 trio phasing
chr16	8869638	8869951	314	21	0.304721	0.802998	-0.498277	-88.786	NA19240 run 1 trio phasing
chr1	25906753	25907074	322	20	0.761149	0.259417	0.501732	88.7633	NA19240 run 1 trio phasing
chr14	21276020	21276403	384	19	0.946134	0.402487	0.543647	88.7076	NA19240 run 1 trio phasing
chr22	37425728	37426139	412	17	0.710238	0.0839278	0.62631	88.6857	NA19240 run 1 trio phasing
chrX	76182272	76183287	1016	16	0.847204	0.219868	0.627336	88.5081	NA19240 run 1 trio phasing
chr10	132330851	132331157	307	18	0.0898973	0.686834	-0.596937	-88.5056	NA19240 run 1 trio phasing
chr13	106570330	106571073	744	17	0.157495	0.748807	-0.591313	-88.4209	NA19240 run 1 trio phasing
chrX	57220521	57222887	2367	19	0.909325	0.312186	0.597139	88.4138	NA19240 run 1 trio phasing
chr15	40754101	40754505	405	21	0.140129	0.638423	-0.498294	-88.4083	NA19240 run 1 trio phasing
chr1	176208157	176208935	779	21	0.356766	0.834841	-0.478075	-88.3735	NA19240 run 1 trio phasing
chr19	12784061	12784726	666	20	0.0536596	0.529951	-0.476291	-88.3446	NA19240 run 1 trio phasing
chr12	7628709	7628835	127	26	0.377576	0.0429561	0.33462	88.3364	NA19240 run 1 trio phasing
chr10	34119543	34119873	331	25	0.296405	0.778598	-0.482193	-88.2724	NA19240 run 1 trio phasing
chr19	45164468	45164997	530	18	0.606279	0.0863982	0.519881	88.2583	NA19240 run 1 trio phasing
chrX	154531324	154531924	601	18	0.915493	0.381433	0.53406	88.2343	NA19240 run 1 trio phasing
chrX	112782184	112784537	2354	20	0.878262	0.368464	0.509798	88.2285	NA19240 run 1 trio phasing
chrX	15323606	15326041	2436	18	0.921078	0.354028	0.56705	88.1701	NA19240 run 1 trio phasing
chrX	97292632	97294348	1717	21	0.892692	0.361425	0.531267	88.1272	NA19240 run 1 trio phasing
chr1	76764833	76765274	442	22	0.185678	0.694762	-0.509084	-88.0459	NA19240 run 1 trio phasing
chr17	83101671	83102162	492	18	0.743734	0.186247	0.557487	87.9095	NA19240 run 1 trio phasing
chr7	55004602	55004850	249	24	0.333594	0.778611	-0.445017	-87.8757	NA19240 run 1 trio phasing
chr6	20069059	20069607	549	16	0.660208	0.0869533	0.573255	87.8746	NA19240 run 1 trio phasing
chr19	3266718	3267114	397	20	0.762488	0.226821	0.535667	87.738	NA19240 run 1 trio phasing
chr6	139516024	139516369	346	22	0.403273	0.892528	-0.489255	-87.6817	NA19240 run 1 trio phasing
chr8	141234766	141235217	452	18	0.167088	0.745398	-0.57831	-87.4657	NA19240 run 1 trio phasing
chr6	36961927	36962293	367	23	0.734452	0.227889	0.506563	87.4366	NA19240 run 1 trio phasing
chr11	68870235	68870579	345	19	0.146241	0.637054	-0.490814	-87.3643	NA19240 run 1 trio phasing
chr10	119370975	119371494	520	19	0.199878	0.749572	-0.549694	-87.1726	NA19240 run 1 trio phasing
chrX	118544721	118546250	1530	19	0.871658	0.327811	0.543847	86.912	NA19240 run 1 trio phasing
chr7	607793	608296	504	16	0.248777	0.849036	-0.600259	-86.9109	NA19240 run 1 trio phasing
chr17	68320002	68320486	485	16	0.83306	0.165403	0.667657	86.9013	NA19240 run 1 trio phasing
chrX	57131101	57131384	284	25	0.955795	0.570266	0.38553	86.6079	NA19240 run 1 trio phasing
chr10	96711773	96712087	315	21	0.949786	0.513284	0.436502	86.5529	NA19240 run 1 trio phasing
chrX	57166080	57167325	1246	16	0.913833	0.29879	0.615042	86.5256	NA19240 run 1 trio phasing
chrX	23684327	23686470	2144	16	0.937398	0.336985	0.600413	86.4178	NA19240 run 1 trio phasing
chr21	45641026	45641469	444	21	0.789953	0.268528	0.521425	86.3834	NA19240 run 1 trio phasing
chrX	47957565	47958464	900	18	0.847353	0.301598	0.545755	86.3686	NA19240 run 1 trio phasing
chrX	155251849	155254162	2314	16	0.861807	0.2199	0.641907	86.1843	NA19240 run 1 trio phasing
chrX	55788452	55789608	1157	16	0.859392	0.271836	0.587555	86.1079	NA19240 run 1 trio phasing
chrX	130025354	130025885	532	21	0.914406	0.449364	0.465042	86.0634	NA19240 run 1 trio phasing
chr10	43137193	43137604	412	20	0.291136	0.790034	-0.498897	-86.049	NA19240 run 1 trio phasing
chr17	8062501	8063059	559	19	0.0812529	0.614136	-0.532883	-85.9617	NA19240 run 1 trio phasing
chr7	99471548	99471998	451	19	0.0915711	0.573889	-0.482317	-85.8034	NA19240 run 1 trio phasing
chr12	113669742	113670162	421	22	0.0795714	0.614701	-0.53513	-85.752	NA19240 run 1 trio phasing
chrX	64189612	64190840	1229	16	0.850782	0.22092	0.629862	85.7288	NA19240 run 1 trio phasing
chrX	120555667	120556557	891	20	0.959201	0.428865	0.530336	85.6156	NA19240 run 1 trio phasing
chr1	9827562	9827946	385	18	0.419343	0.947763	-0.52842	-85.5865	NA19240 run 1 trio phasing
chrX	46592448	46594629	2182	16	0.917652	0.322185	0.595467	85.5106	NA19240 run 1 trio phasing
chr1	155959271	155959997	727	17	0.10021	0.726384	-0.626175	-85.4699	NA19240 run 1 trio phasing
chrX	137429725	137430142	418	20	0.171567	0.688737	-0.51717	-85.14	NA19240 run 1 trio phasing
chr2	206269649	206270392	744	21	0.337756	0.837104	-0.499348	-84.7967	NA19240 run 1 trio phasing
chrX	100910351	100911036	686	21	0.873749	0.389699	0.48405	84.704	NA19240 run 1 trio phasing
chr16	75434168	75434605	438	21	0.118969	0.558882	-0.439912	-84.6554	NA19240 run 1 trio phasing
chr10	110496207	110496610	404	19	0.274804	0.823892	-0.549088	-84.6418	NA19240 run 1 trio phasing
chr18	2116251	2116535	285	21	0.880741	0.370258	0.510483	84.6266	NA19240 run 1 trio phasing
chrX	53000530	53000796	267	21	0.242197	0.740501	-0.498304	-84.6195	NA19240 run 1 trio phasing
chrX	81121657	81122085	429	22	0.0730081	0.544286	-0.471278	-84.6052	NA19240 run 1 trio phasing
chr9	6080160	6080668	509	18	0.61161	0.0753051	0.536305	84.5349	NA19240 run 1 trio phasing
chr20	58868662	58869167	506	17	0.261047	0.846157	-0.58511	-84.4892	NA19240 run 1 trio phasing
chrX	136215047	136217824	2778	16	0.849383	0.245508	0.603875	84.4851	NA19240 run 1 trio phasing
chr16	68447393	68447667	275	19	0.0945989	0.592191	-0.497593	-84.4173	NA19240 run 1 trio phasing
chr11	130153354	130153749	396	17	0.786025	0.200912	0.585113	84.4084	NA19240 run 1 trio phasing
chr1	42959551	42960027	477	21	0.16535	0.660916	-0.495566	-84.4061	NA19240 run 1 trio phasing
chr6	73522435	73522937	503	18	0.156153	0.721311	-0.565158	-84.4	NA19240 run 1 trio phasing
chr6	67031660	67032151	492	21	0.240221	0.745087	-0.504866	-84.386	NA19240 run 1 trio phasing
chr18	76588751	76589197	447	18	0.642176	0.120709	0.521467	84.3309	NA19240 run 1 trio phasing
chr16	997820	998218	399	24	0.112415	0.534098	-0.421683	-84.225	NA19240 run 1 trio phasing
chrX	53760483	53761171	689	21	0.853944	0.371504	0.48244	84.2242	NA19240 run 1 trio phasing
chr19	56977867	56978451	585	18	0.727217	0.172057	0.55516	84.1349	NA19240 run 1 trio phasing
chr19	47515796	47516271	476	20	0.198248	0.691973	-0.493725	-84.1074	NA19240 run 1 trio phasing
chr12	131604414	131605059	646	17	0.661544	0.0922887	0.569255	84.044	NA19240 run 1 trio phasing
chr20	45963341	45963786	446	22	0.886406	0.416985	0.469421	83.9264	NA19240 run 1 trio phasing
chr4	154333164	154333450	287	23	0.0591601	0.452729	-0.393569	-83.8601	NA19240 run 1 trio phasing
chr8	142728267	142728761	495	16	0.809822	0.240243	0.569578	83.8369	NA19240 run 1 trio phasing
chr12	64147174	64147799	626	20	0.840398	0.338635	0.501763	83.7087	NA19240 run 1 trio phasing
chrX	139866446	139867240	795	17	0.949391	0.40354	0.54585	83.6979	NA19240 run 1 trio phasing
chr19	51271175	51271439	265	23	0.605264	0.158064	0.4472	83.538	NA19240 run 1 trio phasing
chr17	73592492	73592962	471	20	0.223182	0.720991	-0.497808	-83.5288	NA19240 run 1 trio phasing
chr16	88113518	88113974	457	20	0.771035	0.250917	0.520118	83.5161	NA19240 run 1 trio phasing
chr16	519941	520263	323	20	0.90316	0.419996	0.483164	83.5029	NA19240 run 1 trio phasing
chr20	63751005	63751428	424	19	0.31918	0.837928	-0.518748	-83.4474	NA19240 run 1 trio phasing
chr16	89044415	89044901	487	21	0.365583	0.853671	-0.488089	-83.3854	NA19240 run 1 trio phasing
chrX	24490833	24491884	1052	16	0.938121	0.329869	0.608252	83.3844	NA19240 run 1 trio phasing
chr4	164977416	164977902	487	20	0.108746	0.597254	-0.488507	-83.2797	NA19240 run 1 trio phasing
chrX	119822752	119823724	973	18	0.914217	0.369749	0.544468	83.2457	NA19240 run 1 trio phasing
chr1	227558357	227558705	349	23	0.757875	0.287788	0.470087	83.1854	NA19240 run 1 trio phasing
chr6	82004648	82004913	266	19	0.185489	0.716529	-0.53104	-83.069	NA19240 run 1 trio phasing
chrX	28586819	28587643	825	19	0.0831346	0.568065	-0.484931	-83.0304	NA19240 run 1 trio phasing
chrX	115613994	115614260	267	21	0.810336	0.319417	0.490919	82.9609	NA19240 run 1 trio phasing
chrX	154365139	154365745	607	21	0.959594	0.554761	0.404834	82.9388	NA19240 run 1 trio phasing
chrX	134435422	134436381	960	18	0.949265	0.402437	0.546828	82.9346	NA19240 run 1 trio phasing
chrX	19910204	19911587	1384	17	0.912361	0.31425	0.598112	82.8271	NA19240 run 1 trio phasing
chr11	8337445	8337803	359	16	0.258554	0.869652	-0.611098	-82.789	NA19240 run 1 trio phasing
chr5	565644	565897	254	22	0.353908	0.848686	-0.494778	-82.7839	NA19240 run 1 trio phasing
chr5	175878748	175879063	316	22	0.661262	0.187219	0.474043	82.7558	NA19240 run 1 trio phasing
chr13	99430916	99431663	748	17	0.749976	0.224436	0.52554	82.7252	NA19240 run 1 trio phasing
chr2	230877336	230877688	353	20	0.293767	0.833646	-0.53988	-82.6787	NA19240 run 1 trio phasing
chr20	31867667	31867940	274	18	0.745071	0.144426	0.600645	82.6224	NA19240 run 1 trio phasing
chrX	83511141	83511576	436	20	0.248199	0.769783	-0.521584	-82.615	NA19240 run 1 trio phasing
chr16	1343525	1343824	300	22	0.719326	0.221191	0.498135	82.6073	NA19240 run 1 trio phasing
chr15	25072093	25072884	792	17	0.379191	0.926046	-0.546855	-82.534	NA19240 run 1 trio phasing
chr10	44863328	44863907	580	17	0.163984	0.766122	-0.602139	-82.5306	NA19240 run 1 trio phasing
chrX	123870657	123871873	1217	17	0.924092	0.362434	0.561658	82.4563	NA19240 run 1 trio phasing
chr12	2964031	2964479	449	17	0.16898	0.746072	-0.577092	-82.4434	NA19240 run 1 trio phasing
chr9	131675192	131675932	741	16	0.743315	0.110411	0.632905	82.3835	NA19240 run 1 trio phasing
chr14	63204596	63205178	583	18	0.721456	0.181951	0.539505	82.3541	NA19240 run 1 trio phasing
chrX	119793837	119794472	636	21	0.919461	0.47061	0.448851	82.1327	NA19240 run 1 trio phasing
chrX	46556523	46558376	1854	18	0.923816	0.348075	0.575741	82.1218	NA19240 run 1 trio phasing
chrX	102925967	102928991	3025	17	0.894601	0.289122	0.605479	82.0968	NA19240 run 1 trio phasing
chr6	52993986	52994361	376	18	0.879787	0.345216	0.534571	82.0652	NA19240 run 1 trio phasing
chr2	68318824	68319120	297	19	0.787744	0.350401	0.437342	82.0536	NA19240 run 1 trio phasing
chrX	19802546	19803707	1162	18	0.865672	0.327517	0.538155	82.0252	NA19240 run 1 trio phasing
chr17	81740643	81741000	358	20	0.807471	0.24715	0.56032	82.0251	NA19240 run 1 trio phasing
chr2	23663057	23663411	355	21	0.772099	0.256445	0.515654	81.9669	NA19240 run 1 trio phasing
chr15	50909603	50909886	284	20	0.746259	0.273915	0.472344	81.8877	NA19240 run 1 trio phasing
chrX	9682340	9683384	1045	19	0.912556	0.379776	0.53278	81.8529	NA19240 run 1 trio phasing
chrX	71417428	71419257	1830	23	0.919092	0.463579	0.455513	81.7879	NA19240 run 1 trio phasing
chr16	88090341	88090692	352	18	0.165963	0.713449	-0.547486	-81.7526	NA19240 run 1 trio phasing
chr14	104251537	104251731	195	22	0.527998	0.921832	-0.393834	-81.7284	NA19240 run 1 trio phasing
chrX	134400562	134403159	2598	19	0.941296	0.433847	0.507449	81.6771	NA19240 run 1 trio phasing
chrX	24528955	24530061	1107	18	0.937543	0.39687	0.540672	81.6269	NA19240 run 1 trio phasing
chr19	2400996	2401335	340	22	0.914124	0.487831	0.426294	81.5814	NA19240 run 1 trio phasing
chr19	8073008	8073329	322	18	0.854353	0.283376	0.570977	81.4664	NA19240 run 1 trio phasing
chrX	130082478	130083011	534	21	0.0561959	0.472785	-0.416589	-81.4488	NA19240 run 1 trio phasing
chrX	118754927	118756632	1706	18	0.848367	0.307983	0.540384	81.3578	NA19240 run 1 trio phasing
chrX	154558750	154559122	373	22	0.882541	0.443316	0.439225	81.3444	NA19240 run 1 trio phasing
chr13	113153517	113153811	295	18	0.165935	0.682394	-0.516459	-81.3404	NA19240 run 1 trio phasing
chrX	19834167	19836223	2057	18	0.901405	0.377747	0.523657	81.3061	NA19240 run 1 trio phasing
chr17	30235003	30235401	399	17	0.0997736	0.65845	-0.558676	-81.2678	NA19240 run 1 trio phasing
chr6	70954706	70955128	423	16	0.778744	0.157548	0.621196	81.2072	NA19240 run 1 trio phasing
chr4	8261839	8262314	476	17	0.712398	0.133296	0.579102	81.0728	NA19240 run 1 trio phasing
chr20	62208917	62209556	640	19	0.276518	0.835359	-0.558841	-81.067	NA19240 run 1 trio phasing
chrX	12976777	12977864	1088	16	0.0604456	0.663099	-0.602653	-81.045	NA19240 run 1 trio phasing
chr13	30906771	30907047	277	21	0.214724	0.67723	-0.462506	-81.0084	NA19240 run 1 trio phasing
chr4	25843546	25844036	491	19	0.667499	0.133673	0.533826	81.0084	NA19240 run 1 trio phasing
chr17	5115810	5115993	184	22	0.792597	0.347312	0.445286	80.9961	NA19240 run 1 trio phasing
chr10	117125913	117126258	346	21	0.772931	0.299468	0.473464	80.9785	NA19240 run 1 trio phasing
chr11	67882051	67882514	464	17	0.827766	0.224695	0.603071	80.9405	NA19240 run 1 trio phasing
chr6	15254761	15255349	589	17	0.269959	0.857193	-0.587234	-80.9061	NA19240 run 1 trio phasing
chr21	19759871	19760228	358	19	0.277211	0.818969	-0.541759	-80.8105	NA19240 run 1 trio phasing
chr18	12911864	12912057	194	21	0.917727	0.500338	0.417389	80.7396	NA19240 run 1 trio phasing
chrX	47455159	47456850	1692	17	0.925587	0.374037	0.55155	80.7223	NA19240 run 1 trio phasing
chr6	27561572	27562048	477	20	0.722743	0.205237	0.517505	80.713	NA19240 run 1 trio phasing
chr7	44605736	44606000	265	20	0.261063	0.739314	-0.478251	-80.6654	NA19240 run 1 trio phasing
chr19	675290	675710	421	17	0.157028	0.714021	-0.556993	-80.6289	NA19240 run 1 trio phasing
chrX	139904265	139905329	1065	18	0.899345	0.382594	0.516751	80.6153	NA19240 run 1 trio phasing
chr7	6396094	6396564	471	19	0.216669	0.715949	-0.49928	-80.5511	NA19240 run 1 trio phasing
chr5	3116253	3116650	398	22	0.110042	0.574302	-0.46426	-80.5282	NA19240 run 1 trio phasing
chr14	75469763	75470110	348	21	0.412544	0.899687	-0.487143	-80.4872	NA19240 run 1 trio phasing
chrX	9691586	9692430	845	16	0.919626	0.331649	0.587976	80.3668	NA19240 run 1 trio phasing
chr19	2775736	2776258	523	17	0.715326	0.173257	0.542068	80.0058	NA19240 run 1 trio phasing
chrX	110796126	110796554	429	20	0.0793335	0.518531	-0.439197	-79.9294	NA19240 run 1 trio phasing
chr12	6444885	6445857	973	18	0.589393	0.07364	0.515753	79.7014	NA19240 run 1 trio phasing
chr10	78913723	78914092	370	22	0.751144	0.288236	0.462908	79.6847	NA19240 run 1 trio phasing
chr1	20682690	20683112	423	21	0.804328	0.320312	0.484016	79.6346	NA19240 run 1 trio phasing
chr1	185403874	185404583	710	18	0.308027	0.881927	-0.5739	-79.6182	NA19240 run 1 trio phasing
chr8	3243922	3244371	450	17	0.696461	0.135667	0.560794	79.5735	NA19240 run 1 trio phasing
chrX	19727002	19728933	1932	17	0.932291	0.41141	0.520881	79.3875	NA19240 run 1 trio phasing
chrX	118443222	118444040	819	16	0.933489	0.364743	0.568746	79.3852	NA19240 run 1 trio phasing
chr9	124263701	124264140	440	17	0.866409	0.306681	0.559728	79.36	NA19240 run 1 trio phasing
chrX	140439425	140439595	171	23	0.112629	0.512396	-0.399767	-79.3581	NA19240 run 1 trio phasing
chr9	137647543	137647952	410	19	0.230547	0.779399	-0.548852	-79.2825	NA19240 run 1 trio phasing
chr19	1789345	1789594	250	22	0.130172	0.531344	-0.401172	-79.0723	NA19240 run 1 trio phasing
chr12	62732373	62733118	746	16	0.872412	0.291608	0.580804	78.97	NA19240 run 1 trio phasing
chr4	107990710	107991119	410	21	0.203751	0.670373	-0.466622	-78.8622	NA19240 run 1 trio phasing
chr17	21283796	21283994	199	23	0.088761	0.480912	-0.392151	-78.7318	NA19240 run 1 trio phasing
chr17	48604596	48605275	680	17	0.748646	0.177976	0.57067	78.7264	NA19240 run 1 trio phasing
chr15	45110948	45111158	211	18	0.122675	0.680838	-0.558162	-78.711	NA19240 run 1 trio phasing
chrX	133912295	133914658	2364	17	0.711714	0.114744	0.59697	78.6776	NA19240 run 1 trio phasing
chrX	150783397	150784581	1185	19	0.930544	0.413077	0.517468	78.6297	NA19240 run 1 trio phasing
chr7	158958747	158959085	339	16	0.292222	0.885113	-0.592891	-78.5988	NA19240 run 1 trio phasing
chr11	2146028	2146459	432	22	0.124219	0.553947	-0.429728	-78.3913	NA19240 run 1 trio phasing
chr4	169292833	169293278	446	17	0.884932	0.347725	0.537208	78.3536	NA19240 run 1 trio phasing
chr10	104267608	104268168	561	16	0.660128	0.0689689	0.591159	78.3347	NA19240 run 1 trio phasing
chr6	151808909	151809228	320	20	0.653726	0.194553	0.459173	78.3079	NA19240 run 1 trio phasing
chr7	150442965	150443327	363	20	0.472294	0.933654	-0.46136	-78.2296	NA19240 run 1 trio phasing
chr11	124758958	124759259	302	21	0.0777868	0.50665	-0.428863	-78.2119	NA19240 run 1 trio phasing
chrX	149545480	149545813	334	20	0.910064	0.460853	0.449211	78.1802	NA19240 run 1 trio phasing
chr1	228060927	228061268	342	18	0.553708	0.0663561	0.487352	78.111	NA19240 run 1 trio phasing
chr6	7468440	7468819	380	18	0.144671	0.684778	-0.540108	-78.109	NA19240 run 1 trio phasing
chrX	44344034	44344532	499	22	0.0769423	0.471528	-0.394586	-78.0563	NA19240 run 1 trio phasing
chr9	136601945	136602322	378	21	0.224131	0.712855	-0.488724	-78.0293	NA19240 run 1 trio phasing
chrX	40585420	40586661	1242	17	0.923906	0.388516	0.53539	78.0036	NA19240 run 1 trio phasing
chr18	73101497	73102747	1251	19	0.864589	0.358382	0.506207	77.9311	NA19240 run 1 trio phasing
chrX	71436208	71437155	948	16	0.97652	0.412484	0.564036	77.9037	NA19240 run 1 trio phasing
chrX	129839296	129840665	1370	17	0.863223	0.320383	0.54284	77.7571	NA19240 run 1 trio phasing
chr16	47462121	47462606	486	19	0.219856	0.725953	-0.506097	-77.7116	NA19240 run 1 trio phasing
chr18	77069446	77069879	434	17	0.839021	0.301809	0.537211	77.693	NA19240 run 1 trio phasing
chr12	6626739	6627522	784	20	0.714908	0.186005	0.528903	77.6532	NA19240 run 1 trio phasing
chrX	66638718	66639231	514	22	0.209868	0.659714	-0.449846	-77.5551	NA19240 run 1 trio phasing
chrX	119826029	119826522	494	20	0.933553	0.50203	0.431523	77.5223	NA19240 run 1 trio phasing
chrX	130640092	130641783	1692	16	0.839059	0.263524	0.575535	77.4613	NA19240 run 1 trio phasing
chr3	15375019	15375291	273	20	0.424482	0.885068	-0.460585	-77.417	NA19240 run 1 trio phasing
chrX	13219429	13221557	2129	17	0.873981	0.315756	0.558225	77.3964	NA19240 run 1 trio phasing
chr3	88000805	88001368	564	17	0.698264	0.177509	0.520755	77.36	NA19240 run 1 trio phasing
chrX	71462486	71463983	1498	17	0.963708	0.413489	0.550219	77.3361	NA19240 run 1 trio phasing
chr11	57652199	57652705	507	18	0.352327	0.889689	-0.537362	-77.0131	NA19240 run 1 trio phasing
chr22	46702526	46702952	427	19	0.88351	0.423582	0.459928	77.0072	NA19240 run 1 trio phasing
chr10	12052206	12052788	583	17	0.391909	0.937459	-0.545551	-76.9846	NA19240 run 1 trio phasing
chr9	763978	764414	437	17	0.142092	0.693162	-0.55107	-76.9832	NA19240 run 1 trio phasing
chr20	63948275	63948560	286	20	0.106046	0.554812	-0.448766	-76.9208	NA19240 run 1 trio phasing
chrX	18933272	18934674	1403	19	0.916716	0.337922	0.578794	76.9047	NA19240 run 1 trio phasing
chr1	207423426	207423913	488	16	0.357813	0.887742	-0.529929	-76.8532	NA19240 run 1 trio phasing
chrX	118757269	118758773	1505	16	0.823531	0.257596	0.565935	76.7393	NA19240 run 1 trio phasing
chr9	120843505	120843775	271	17	0.306447	0.823084	-0.516637	-76.723	NA19240 run 1 trio phasing
chrX	135948760	135949621	862	18	0.921156	0.400752	0.520404	76.7144	NA19240 run 1 trio phasing
chr1	245894879	245895859	981	17	0.36372	0.887623	-0.523902	-76.6504	NA19240 run 1 trio phasing
chr5	151309019	151309283	265	21	0.925681	0.5039	0.421781	76.5488	NA19240 run 1 trio phasing
chrX	102601068	102603798	2731	16	0.836179	0.262796	0.573384	76.5451	NA19240 run 1 trio phasing
chrX	107635666	107636180	515	18	0.883396	0.36825	0.515146	76.5086	NA19240 run 1 trio phasing
chr10	102814218	102814843	626	16	0.348396	0.894191	-0.545795	-76.4917	NA19240 run 1 trio phasing
chrX	37005771	37006008	238	16	0.88092	0.293474	0.587446	76.3735	NA19240 run 1 trio phasing
chr20	57264945	57265217	273	19	0.583534	0.100188	0.483346	76.3618	NA19240 run 1 trio phasing
chr21	44353686	44354180	495	16	0.163494	0.722583	-0.559089	-76.3131	NA19240 run 1 trio phasing
chr11	119363022	119363386	365	18	0.244536	0.751617	-0.507081	-76.3079	NA19240 run 1 trio phasing
chr7	12684741	12685054	314	19	0.292886	0.801992	-0.509107	-76.2054	NA19240 run 1 trio phasing
chr18	11850118	11850742	625	18	0.701661	0.196251	0.505409	76.146	NA19240 run 1 trio phasing
chrX	47901698	47903615	1918	17	0.938401	0.3683	0.570101	76.0734	NA19240 run 1 trio phasing
chr17	82860006	82860448	443	17	0.295299	0.846811	-0.551511	-76.0378	NA19240 run 1 trio phasing
chr12	123428080	123428526	447	19	0.713302	0.240233	0.473068	76.0248	NA19240 run 1 trio phasing
chr2	36183453	36183933	481	16	0.408943	0.957579	-0.548637	-75.8722	NA19240 run 1 trio phasing
chr7	76388648	76389441	794	18	0.832962	0.31852	0.514442	75.8525	NA19240 run 1 trio phasing
chr1	247373857	247374101	245	20	0.525306	0.072968	0.452338	75.8427	NA19240 run 1 trio phasing
chrX	130015814	130016266	453	18	0.948999	0.474073	0.474926	75.837	NA19240 run 1 trio phasing
chr19	34500786	34501086	301	17	0.13149	0.654464	-0.522974	-75.8146	NA19240 run 1 trio phasing
chr11	424849	425035	187	22	0.519905	0.915726	-0.395821	-75.8087	NA19240 run 1 trio phasing
chrX	41872098	41874439	2342	18	0.925744	0.400389	0.525354	75.8069	NA19240 run 1 trio phasing
chr17	59156536	59156975	440	18	0.349198	0.918732	-0.569534	-75.681	NA19240 run 1 trio phasing
chrX	150769422	150770049	628	18	0.938128	0.459504	0.478624	75.6028	NA19240 run 1 trio phasing
chr19	36492725	36493320	596	18	0.177782	0.680513	-0.50273	-75.558	NA19240 run 1 trio phasing
chr1	13879621	13879894	274	16	0.250738	0.832339	-0.581601	-75.5464	NA19240 run 1 trio phasing
chr11	103737895	103739391	1497	22	0.581604	0.183961	0.397643	75.5119	NA19240 run 1 trio phasing
chrX	13996553	13997692	1140	19	0.913529	0.436013	0.477515	75.4911	NA19240 run 1 trio phasing
chrX	47636381	47637109	729	16	0.921635	0.370344	0.551291	75.4858	NA19240 run 1 trio phasing
chr13	112104950	112105136	187	22	0.132771	0.536384	-0.403613	-75.4209	NA19240 run 1 trio phasing
chrX	9556606	9557595	990	18	0.91157	0.413237	0.498333	75.4005	NA19240 run 1 trio phasing
chr16	3992177	3992550	374	19	0.225201	0.747549	-0.522348	-75.3867	NA19240 run 1 trio phasing
chr1	244350340	244350685	346	19	0.74457	0.179875	0.564695	75.3839	NA19240 run 1 trio phasing
chrX	155008293	155008743	451	21	0.850834	0.405682	0.445152	75.3816	NA19240 run 1 trio phasing
chr12	49549451	49549651	201	22	0.199425	0.619542	-0.420117	-75.3604	NA19240 run 1 trio phasing
chrX	15270633	15271030	398	16	0.884298	0.317962	0.566336	75.3114	NA19240 run 1 trio phasing
chr19	2076575	2076855	281	19	0.868103	0.337043	0.53106	75.2256	NA19240 run 1 trio phasing
chr22	40711101	40711858	758	17	0.882053	0.351053	0.531	75.1003	NA19240 run 1 trio phasing
chrX	78104802	78105224	423	17	0.0457923	0.53742	-0.491628	-75.0796	NA19240 run 1 trio phasing
chr7	22452211	22452690	480	16	0.784841	0.185591	0.599249	75.0283	NA19240 run 1 trio phasing
chr12	111037012	111037387	376	21	0.659266	0.194966	0.4643	75.0184	NA19240 run 1 trio phasing
chr8	143427949	143428377	429	22	0.0609013	0.423309	-0.362407	-75.0085	NA19240 run 1 trio phasing
chrX	132205093	132206527	1435	16	0.896935	0.308438	0.588497	74.9499	NA19240 run 1 trio phasing
chrX	121204053	121205043	991	16	0.840695	0.253837	0.586858	74.9394	NA19240 run 1 trio phasing
chr3	75641132	75641500	369	16	0.603472	0.0561755	0.547296	74.9295	NA19240 run 1 trio phasing
chrX	132263718	132265587	1870	18	0.924637	0.390535	0.534102	74.9273	NA19240 run 1 trio phasing
chr7	125059164	125059466	303	19	0.392714	0.873614	-0.4809	-74.9227	NA19240 run 1 trio phasing
chrX	66084740	66086235	1496	16	0.878952	0.304244	0.574708	74.8388	NA19240 run 1 trio phasing
chrX	71275378	71276220	843	17	0.91407	0.368676	0.545394	74.8082	NA19240 run 1 trio phasing
chrX	123880267	123882034	1768	17	0.910804	0.443743	0.467061	74.7183	NA19240 run 1 trio phasing
chr7	156962222	156962595	374	17	0.813928	0.257291	0.556637	74.651	NA19240 run 1 trio phasing
chr19	49210644	49210945	302	20	0.310597	0.774473	-0.463876	-74.6498	NA19240 run 1 trio phasing
chr10	1664474	1665018	545	16	0.653499	0.0955036	0.557995	74.5724	NA19240 run 1 trio phasing
chrX	134738221	134740007	1787	17	0.873039	0.336272	0.536767	74.5615	NA19240 run 1 trio phasing
chr4	188218502	188218698	197	21	0.367116	0.816379	-0.449263	-74.4823	NA19240 run 1 trio phasing
chr16	87150384	87150811	428	17	0.698364	0.139376	0.558988	74.4588	NA19240 run 1 trio phasing
chr19	53544218	53545019	802	20	0.417252	0.869151	-0.451899	-74.4499	NA19240 run 1 trio phasing
chrX	71554579	71555711	1133	18	0.925203	0.413041	0.512163	74.4441	NA19240 run 1 trio phasing
chrX	105823061	105823502	442	22	0.345137	0.764332	-0.419195	-74.442	NA19240 run 1 trio phasing
chr9	134781862	134782239	378	19	0.192712	0.676536	-0.483824	-74.4141	NA19240 run 1 trio phasing
chr4	16061922	16062186	265	20	0.834521	0.376686	0.457835	74.3413	NA19240 run 1 trio phasing
chr15	25085856	25086799	944	18	0.450685	0.930038	-0.479353	-74.3127	NA19240 run 1 trio phasing
chr14	104713235	104713557	323	19	0.489141	0.93106	-0.441919	-74.2891	NA19240 run 1 trio phasing
chr2	192508919	192509246	328	18	0.285443	0.805167	-0.519724	-74.2548	NA19240 run 1 trio phasing
chr12	113065259	113065671	413	21	0.163211	0.645351	-0.48214	-74.2515	NA19240 run 1 trio phasing
chr10	102473383	102473825	443	18	0.955701	0.430089	0.525612	74.228	NA19240 run 1 trio phasing
chr18	79792656	79793002	347	17	0.803218	0.22728	0.575938	74.2155	NA19240 run 1 trio phasing
chrX	85987670	85990436	2767	16	0.856229	0.276839	0.57939	74.1182	NA19240 run 1 trio phasing
chr2	6918514	6918758	245	21	0.403029	0.87417	-0.471141	-74.0694	NA19240 run 1 trio phasing
chr17	21291427	21292089	663	20	0.502777	0.924471	-0.421693	-73.9921	NA19240 run 1 trio phasing
chrX	54809804	54811143	1340	17	0.878262	0.372273	0.505989	73.8316	NA19240 run 1 trio phasing
chr11	71865052	71865437	386	21	0.927993	0.495354	0.432639	73.7902	NA19240 run 1 trio phasing
chrX	23722987	23723948	962	17	0.958566	0.496681	0.461885	73.701	NA19240 run 1 trio phasing
chrX	7069090	7069486	397	17	0.260254	0.807908	-0.547654	-73.6676	NA19240 run 1 trio phasing
chrX	154454589	154455616	1028	16	0.857525	0.310388	0.547137	73.5449	NA19240 run 1 trio phasing
chr4	168833177	168833470	294	21	0.643919	0.229644	0.414275	73.5149	NA19240 run 1 trio phasing
chrX	97435862	97436915	1054	17	0.923842	0.387596	0.536246	73.487	NA19240 run 1 trio phasing
chr1	155636370	155637290	921	16	0.935797	0.396843	0.538954	73.3907	NA19240 run 1 trio phasing
chrX	118634925	118635876	952	18	0.949985	0.431053	0.518932	73.2951	NA19240 run 1 trio phasing
chrX	11058567	11061122	2556	18	0.838151	0.287772	0.550379	73.2491	NA19240 run 1 trio phasing
chrX	101109062	101110291	1230	19	0.93718	0.469014	0.468165	73.2229	NA19240 run 1 trio phasing
chr11	65355799	65356138	340	21	0.780867	0.374999	0.405868	73.2107	NA19240 run 1 trio phasing
chr6	9025201	9025670	470	17	0.0813589	0.57062	-0.489261	-73.1614	NA19240 run 1 trio phasing
chr13	113844276	113844690	415	17	0.814876	0.280909	0.533967	73.161	NA19240 run 1 trio phasing
chr9	134983042	134983388	347	20	0.332019	0.808632	-0.476613	-73.1541	NA19240 run 1 trio phasing
chrX	72382919	72383826	908	18	0.945436	0.42464	0.520796	73.1356	NA19240 run 1 trio phasing
chr1	226085319	226085688	370	20	0.478176	0.904788	-0.426612	-73.114	NA19240 run 1 trio phasing
chr15	93048914	93049306	393	18	0.585104	0.0933019	0.491802	73.075	NA19240 run 1 trio phasing
chr12	31601070	31601388	319	18	0.948331	0.489918	0.458413	73.0433	NA19240 run 1 trio phasing
chr16	2607689	2608083	395	16	0.202614	0.751115	-0.548502	-73.039	NA19240 run 1 trio phasing
chr2	24887312	24887668	357	17	0.282489	0.780844	-0.498355	-73.0211	NA19240 run 1 trio phasing
chr2	69178378	69178691	314	17	0.862719	0.280021	0.582698	73.0122	NA19240 run 1 trio phasing
chr4	1533507	1533711	205	18	0.13723	0.644954	-0.507723	-73.0058	NA19240 run 1 trio phasing
chr13	21602930	21603270	341	19	0.541855	0.0927942	0.44906	72.9426	NA19240 run 1 trio phasing
chrX	97245223	97247151	1929	16	0.926022	0.400044	0.525977	72.8838	NA19240 run 1 trio phasing
chr19	39417874	39418105	232	18	0.465544	0.930899	-0.465355	-72.8314	NA19240 run 1 trio phasing
chr19	18100185	18100614	430	16	0.169825	0.763306	-0.593481	-72.8219	NA19240 run 1 trio phasing
chrX	39984606	39985348	743	17	0.717358	0.187893	0.529465	72.7174	NA19240 run 1 trio phasing
chr8	140558265	140558637	373	16	0.258789	0.80097	-0.54218	-72.6775	NA19240 run 1 trio phasing
chr8	39471149	39471427	279	16	0.173957	0.742501	-0.568544	-72.6304	NA19240 run 1 trio phasing
chr9	131280150	131280415	266	16	0.824527	0.25685	0.567677	72.5776	NA19240 run 1 trio phasing
chr9	133199598	133199892	295	18	0.760021	0.29814	0.461881	72.3596	NA19240 run 1 trio phasing
chr3	48241939	48242363	425	16	0.743654	0.188749	0.554905	72.333	NA19240 run 1 trio phasing
chr16	3160889	3161297	409	18	0.381669	0.848389	-0.46672	-72.2996	NA19240 run 1 trio phasing
chrX	135499376	135503191	3816	17	0.837278	0.321011	0.516267	72.2887	NA19240 run 1 trio phasing
chrX	154453268	154454124	857	18	0.886539	0.395347	0.491192	72.1722	NA19240 run 1 trio phasing
chrX	123628987	123630738	1752	17	0.922724	0.425845	0.496879	72.0504	NA19240 run 1 trio phasing
chr3	187017176	187018019	844	16	0.55383	0.0639233	0.489907	71.8179	NA19240 run 1 trio phasing
chr1	202999539	203000004	466	18	0.707146	0.221355	0.485791	71.7142	NA19240 run 1 trio phasing
chr9	34381336	34381632	297	16	0.748973	0.258243	0.490731	71.7018	NA19240 run 1 trio phasing
chr1	244077387	244077699	313	17	0.702777	0.126263	0.576514	71.6969	NA19240 run 1 trio phasing
chrX	130054664	130055361	698	18	0.917903	0.450314	0.467589	71.6585	NA19240 run 1 trio phasing
chrX	13419456	13419984	529	17	0.245864	0.771329	-0.525465	-71.6405	NA19240 run 1 trio phasing
chr6	156661965	156662384	420	17	0.948427	0.414604	0.533823	71.574	NA19240 run 1 trio phasing
chr10	50660075	50660438	364	20	0.877653	0.466404	0.411249	71.4919	NA19240 run 1 trio phasing
chr14	104662452	104662867	416	19	0.641048	0.196232	0.444817	71.4792	NA19240 run 1 trio phasing
chr22	37311099	37311723	625	16	0.309188	0.831924	-0.522736	-71.3821	NA19240 run 1 trio phasing
chrX	130071632	130072191	560	16	0.832911	0.307207	0.525705	71.3148	NA19240 run 1 trio phasing
chr14	88207150	88207465	316	18	0.703217	0.164395	0.538822	71.3033	NA19240 run 1 trio phasing
chrX	47556275	47556743	469	20	0.139235	0.575346	-0.436112	-71.2942	NA19240 run 1 trio phasing
chrX	97336267	97336788	522	19	0.974744	0.557504	0.41724	71.2686	NA19240 run 1 trio phasing
chr3	125153818	125154894	1077	17	0.222581	0.745038	-0.522457	-71.2627	NA19240 run 1 trio phasing
chrX	123709313	123709639	327	18	0.951295	0.465299	0.485996	71.2224	NA19240 run 1 trio phasing
chr7	74655733	74656353	621	20	0.866043	0.443654	0.422388	71.0471	NA19240 run 1 trio phasing
chr4	1378677	1379035	359	18	0.909673	0.425135	0.484538	71.0068	NA19240 run 1 trio phasing
chr21	14280969	14281405	437	17	0.0931823	0.633144	-0.539961	-70.9658	NA19240 run 1 trio phasing
chr17	28737727	28738189	463	17	0.658538	0.150613	0.507924	70.9475	NA19240 run 1 trio phasing
chrX	47587657	47588558	902	18	0.71576	0.21247	0.503289	70.8113	NA19240 run 1 trio phasing
chr10	7407443	7407646	204	21	0.663316	0.250191	0.413126	70.7745	NA19240 run 1 trio phasing
chrX	135688009	135688499	491	18	0.285674	0.788258	-0.502585	-70.6803	NA19240 run 1 trio phasing
chr15	52801274	52801734	461	18	0.546007	0.0973477	0.448659	70.6534	NA19240 run 1 trio phasing
chr13	47983512	47983778	267	16	0.448182	0.937691	-0.489508	-70.6525	NA19240 run 1 trio phasing
chrX	155556335	155556845	511	17	0.879763	0.396532	0.483231	70.5949	NA19240 run 1 trio phasing
chrX	19722158	19723137	980	16	0.895978	0.327659	0.568319	70.4951	NA19240 run 1 trio phasing
chrX	18916679	18918109	1431	17	0.942541	0.429449	0.513092	70.4649	NA19240 run 1 trio phasing
chr3	46717948	46718208	261	17	0.340687	0.868524	-0.527837	-70.4373	NA19240 run 1 trio phasing
chr19	50949871	50950153	283	19	0.825618	0.352288	0.473329	70.3429	NA19240 run 1 trio phasing
chr4	159205792	159206231	440	18	0.36348	0.894185	-0.530705	-70.329	NA19240 run 1 trio phasing
chrX	30691432	30692496	1065	18	0.912763	0.421598	0.491166	70.3206	NA19240 run 1 trio phasing
chr9	126490325	126490679	355	16	0.669441	0.148845	0.520597	70.228	NA19240 run 1 trio phasing
chr1	182841049	182841419	371	17	0.48927	0.0469299	0.44234	70.1405	NA19240 run 1 trio phasing
chr16	85753084	85753678	595	19	0.769719	0.30683	0.462889	70.0498	NA19240 run 1 trio phasing
chrX	57286601	57287087	487	18	0.0724019	0.54362	-0.471218	-69.9463	NA19240 run 1 trio phasing
chr17	82872911	82873190	280	20	0.801711	0.323251	0.47846	69.886	NA19240 run 1 trio phasing
chr2	237891172	237891577	406	18	0.751505	0.267954	0.483551	69.83	NA19240 run 1 trio phasing
chrX	77527361	77527900	540	16	0.905194	0.387984	0.51721	69.7765	NA19240 run 1 trio phasing
chr13	113931133	113931585	453	17	0.212401	0.698061	-0.48566	-69.7474	NA19240 run 1 trio phasing
chr8	143515272	143515600	329	18	0.306509	0.776124	-0.469615	-69.5861	NA19240 run 1 trio phasing
chrX	129522267	129522639	373	19	0.0841333	0.511244	-0.42711	-69.5821	NA19240 run 1 trio phasing
chr10	94544628	94544965	338	16	0.336434	0.846676	-0.510242	-69.4956	NA19240 run 1 trio phasing
chrX	118710363	118710868	506	16	0.854738	0.327471	0.527267	69.3764	NA19240 run 1 trio phasing
chr19	18589911	18590187	277	17	0.33233	0.822029	-0.489699	-69.3472	NA19240 run 1 trio phasing
chr22	38218544	38218949	406	19	0.414318	0.848404	-0.434086	-69.303	NA19240 run 1 trio phasing
chr12	12072122	12072432	311	18	0.267622	0.812647	-0.545025	-69.2811	NA19240 run 1 trio phasing
chr19	48838723	48839100	378	16	0.832603	0.293068	0.539536	69.1129	NA19240 run 1 trio phasing
chrX	154682283	154683410	1128	16	0.890267	0.362371	0.527895	69.1073	NA19240 run 1 trio phasing
chrX	54033150	54034432	1283	16	0.954863	0.429104	0.525759	69.0531	NA19240 run 1 trio phasing
chrX	55792666	55793600	935	18	0.881154	0.404889	0.476265	69.0285	NA19240 run 1 trio phasing
chr17	80422161	80422474	314	18	0.627406	0.130435	0.49697	69.0222	NA19240 run 1 trio phasing
chr4	1246040	1246476	437	19	0.773147	0.3091	0.464047	69.0052	NA19240 run 1 trio phasing
chr13	96014996	96016484	1489	18	0.401234	0.905103	-0.503869	-68.9162	NA19240 run 1 trio phasing
chr19	53562711	53563190	480	17	0.552097	0.96719	-0.415092	-68.7162	NA19240 run 1 trio phasing
chr11	6270619	6270935	317	19	0.201285	0.661423	-0.460138	-68.5763	NA19240 run 1 trio phasing
chr10	129569075	129569449	375	19	0.328921	0.810251	-0.48133	-68.5073	NA19240 run 1 trio phasing
chr16	22196633	22197040	408	16	0.7157	0.0955283	0.620171	68.4907	NA19240 run 1 trio phasing
chr13	77918478	77918727	250	20	0.236224	0.629322	-0.393098	-68.482	NA19240 run 1 trio phasing
chr11	67993007	67993284	278	16	0.888987	0.316418	0.572568	68.3915	NA19240 run 1 trio phasing
chrX	40472254	40472737	484	16	0.0755756	0.571678	-0.496103	-68.3386	NA19240 run 1 trio phasing
chrX	18896211	18897025	815	16	0.8838	0.390163	0.493637	68.3143	NA19240 run 1 trio phasing
chr13	43128411	43128853	443	18	0.2839	0.759998	-0.476098	-68.3072	NA19240 run 1 trio phasing
chrX	46609263	46610014	752	18	0.926211	0.460703	0.465508	68.2969	NA19240 run 1 trio phasing
chr2	131515343	131515779	437	19	0.785382	0.343922	0.441459	68.2799	NA19240 run 1 trio phasing
chrX	134800319	134800891	573	16	0.933517	0.434714	0.498803	68.1303	NA19240 run 1 trio phasing
chr9	103611971	103612421	451	17	0.744892	0.221956	0.522937	68.1131	NA19240 run 1 trio phasing
chrX	102768651	102768968	318	17	0.155496	0.684229	-0.528733	-68.0897	NA19240 run 1 trio phasing
chrX	47642206	47643569	1364	16	0.952773	0.444864	0.507909	68.051	NA19240 run 1 trio phasing
chr1	19645759	19646226	468	16	0.183813	0.717467	-0.533655	-68.0266	NA19240 run 1 trio phasing
chrX	2890473	2890815	343	18	0.857267	0.351435	0.505831	68.0242	NA19240 run 1 trio phasing
chr8	23707333	23707582	250	19	0.531038	0.122231	0.408807	67.9953	NA19240 run 1 trio phasing
chr14	95665671	95666086	416	17	0.20173	0.73692	-0.535191	-67.9952	NA19240 run 1 trio phasing
chr6	27720914	27721438	525	17	0.877583	0.345905	0.531678	67.8982	NA19240 run 1 trio phasing
chr1	59297544	59297919	376	19	0.327933	0.786143	-0.45821	-67.8309	NA19240 run 1 trio phasing
chr19	19860977	19861490	514	17	0.0983537	0.560746	-0.462393	-67.7858	NA19240 run 1 trio phasing
chr19	3553421	3553694	274	19	0.853839	0.343222	0.510617	67.7711	NA19240 run 1 trio phasing
chr19	3103952	3104343	392	17	0.196552	0.695617	-0.499065	-67.7653	NA19240 run 1 trio phasing
chrX	16882648	16882961	314	17	0.0432916	0.49716	-0.453869	-67.7651	NA19240 run 1 trio phasing
chr1	1782136	1782344	209	20	0.796676	0.39014	0.406536	67.6223	NA19240 run 1 trio phasing
chr16	570706	571126	421	17	0.68673	0.180749	0.505982	67.5604	NA19240 run 1 trio phasing
chr15	99447629	99447874	246	18	0.778713	0.276242	0.502471	67.5343	NA19240 run 1 trio phasing
chrX	119665704	119666188	485	16	0.0887153	0.616227	-0.527511	-67.5085	NA19240 run 1 trio phasing
chrX	150760341	150760886	546	18	0.937882	0.508557	0.429325	67.4948	NA19240 run 1 trio phasing
chr19	474660	474916	257	18	0.748796	0.281534	0.467262	67.3813	NA19240 run 1 trio phasing
chr16	1113248	1113750	503	18	0.36695	0.83635	-0.4694	-67.3734	NA19240 run 1 trio phasing
chrX	48481155	48481680	526	17	0.909594	0.445864	0.463729	67.3236	NA19240 run 1 trio phasing
chr19	53540858	53541777	920	18	0.451591	0.89007	-0.438479	-67.2061	NA19240 run 1 trio phasing
chr1	15384650	15385037	388	17	0.660029	0.157056	0.502973	67.164	NA19240 run 1 trio phasing
chr7	5144298	5144527	230	19	0.611766	0.177208	0.434558	67.1603	NA19240 run 1 trio phasing
chr1	92481855	92482121	267	17	0.806337	0.330055	0.476282	67.085	NA19240 run 1 trio phasing
chrX	46532942	46533752	811	16	0.924997	0.426043	0.498954	67.0587	NA19240 run 1 trio phasing
chr5	88052582	88052813	232	18	0.843571	0.373858	0.469713	67.0379	NA19240 run 1 trio phasing
chr5	101783424	101783868	445	17	0.780769	0.297822	0.482947	67.0137	NA19240 run 1 trio phasing
chr13	80707505	80708056	552	17	0.35157	0.844044	-0.492474	-66.8958	NA19240 run 1 trio phasing
chrX	46539966	46540230	265	18	0.949314	0.533298	0.416016	66.8734	NA19240 run 1 trio phasing
chr19	49890488	49890645	158	19	0.0646678	0.445724	-0.381056	-66.8299	NA19240 run 1 trio phasing
chr8	9249359	9249663	305	18	0.718583	0.293348	0.425235	66.8192	NA19240 run 1 trio phasing
chr4	140011360	140011534	175	16	0.921797	0.328578	0.59322	66.7539	NA19240 run 1 trio phasing
chrX	109037784	109038078	295	16	0.837192	0.306503	0.530689	66.731	NA19240 run 1 trio phasing
chr12	49091029	49091266	238	19	0.847384	0.416175	0.431208	66.6789	NA19240 run 1 trio phasing
chr12	54024056	54024447	392	19	0.256953	0.735632	-0.478679	-66.4267	NA19240 run 1 trio phasing
chr2	21640946	21641202	257	18	0.231983	0.720835	-0.488852	-66.3312	NA19240 run 1 trio phasing
chr1	35707198	35707541	344	17	0.611263	0.141609	0.469654	66.134	NA19240 run 1 trio phasing
chrX	10024498	10025133	636	16	0.925205	0.445652	0.479553	66.0789	NA19240 run 1 trio phasing
chr4	186546897	186547339	443	18	0.704237	0.23905	0.465187	66.0056	NA19240 run 1 trio phasing
chr16	1065828	1065955	128	20	0.598207	0.167414	0.430793	65.9641	NA19240 run 1 trio phasing
chr3	128457100	128457489	390	17	0.691381	0.167354	0.524028	65.8701	NA19240 run 1 trio phasing
chr19	48061826	48062055	230	19	0.471705	0.904512	-0.432807	-65.7851	NA19240 run 1 trio phasing
chrX	75784857	75785145	289	18	0.204718	0.665968	-0.46125	-65.5941	NA19240 run 1 trio phasing
chr22	46726734	46727135	402	17	0.56612	0.11536	0.45076	65.4931	NA19240 run 1 trio phasing
chr15	25098793	25100382	1590	16	0.274541	0.830031	-0.55549	-65.4585	NA19240 run 1 trio phasing
chrX	30876536	30878454	1919	16	0.88026	0.338947	0.541313	65.3346	NA19240 run 1 trio phasing
chr22	39467472	39467941	470	18	0.245973	0.732333	-0.48636	-65.2132	NA19240 run 1 trio phasing
chrX	23787444	23787796	353	17	0.948143	0.50832	0.439823	65.1949	NA19240 run 1 trio phasing
chr5	1191491	1191916	426	18	0.141557	0.576228	-0.434671	-65.1775	NA19240 run 1 trio phasing
chr16	88704566	88704946	381	17	0.828752	0.306141	0.522611	65.1691	NA19240 run 1 trio phasing
chrX	130367843	130369152	1310	16	0.892919	0.379394	0.513525	65.0713	NA19240 run 1 trio phasing
chr3	48917866	48918101	236	19	0.759017	0.305245	0.453772	65.0397	NA19240 run 1 trio phasing
chr8	1816538	1816684	147	18	0.744666	0.353812	0.390854	65.0205	NA19240 run 1 trio phasing
chr3	195145217	195145593	377	17	0.930872	0.490139	0.440733	64.9878	NA19240 run 1 trio phasing
chr19	9406688	9406949	262	19	0.116755	0.528759	-0.412004	-64.968	NA19240 run 1 trio phasing
chrX	53789555	53790406	852	16	0.927778	0.417257	0.510521	64.8219	NA19240 run 1 trio phasing
chr15	74996178	74996455	278	19	0.641112	0.157524	0.483588	64.8038	NA19240 run 1 trio phasing
chr22	50034692	50035108	417	17	0.0943496	0.539053	-0.444703	-64.8021	NA19240 run 1 trio phasing
chr6	156687919	156688218	300	19	0.124559	0.538819	-0.41426	-64.785	NA19240 run 1 trio phasing
chr5	261324	261541	218	19	0.372372	0.837793	-0.465421	-64.7844	NA19240 run 1 trio phasing
chr18	79570578	79571063	486	17	0.764635	0.264264	0.500371	64.756	NA19240 run 1 trio phasing
chr19	37921058	37921482	425	16	0.111485	0.62252	-0.511035	-64.7532	NA19240 run 1 trio phasing
chrX	23859098	23859784	687	17	0.95204	0.479579	0.472461	64.7178	NA19240 run 1 trio phasing
chr8	23552719	23553345	627	16	0.229828	0.730765	-0.500937	-64.6081	NA19240 run 1 trio phasing
[truncated: 110 more rows]

## Sheet: NA19240 Nanopore Alone
Chromosome	DMR start	DMR end	Length	Number of CpG	Mean Methylation HP1	Mean Methylation HP2	Difference of means	Area statistics	Sample
chrX	10014304	10016664	2361	281	0.0397512	0.901391	-0.86164	-4247.58	NA19240 run 1 nanopore alone phasing
chrX	46573301	46575801	2501	248	0.91901	0.0488465	0.870164	3761.29	NA19240 run 1 nanopore alone phasing
chrX	154388274	154391154	2881	247	0.0595922	0.903069	-0.843477	-3208.7	NA19240 run 1 nanopore alone phasing
chrX	150982528	150985007	2480	300	0.050251	0.849136	-0.798885	-3159.69	NA19240 run 1 nanopore alone phasing
chrX	154377975	154380077	2103	232	0.0446968	0.891387	-0.84669	-3159.02	NA19240 run 1 nanopore alone phasing
chrX	154341064	154343908	2845	245	0.0551716	0.876489	-0.821318	-2982.63	NA19240 run 1 nanopore alone phasing
chrX	118973374	118976999	3626	255	0.819042	0.0389846	0.780057	2684.82	NA19240 run 1 nanopore alone phasing
chr7	130490447	130493449	3003	201	0.942084	0.0820746	0.86001	2653.33	NA19240 run 1 nanopore alone phasing
chr20	58838984	58843373	4390	256	0.176219	0.957561	-0.781342	-2594.54	NA19240 run 1 nanopore alone phasing
chrX	24024024	24026793	2770	203	0.857197	0.0465913	0.810606	2448.98	NA19240 run 1 nanopore alone phasing
chr11	2698551	2701101	2551	195	0.900938	0.0645372	0.836401	2376.93	NA19240 run 1 nanopore alone phasing
chrX	154370121	154372302	2182	191	0.0714788	0.870625	-0.799146	-2316.13	NA19240 run 1 nanopore alone phasing
chrX	100407845	100411614	3770	316	0.138126	0.821458	-0.683331	-2313.73	NA19240 run 1 nanopore alone phasing
chr8	140098085	140100981	2897	191	0.941005	0.10613	0.834876	2308.13	NA19240 run 1 nanopore alone phasing
chrX	130109451	130111534	2084	231	0.0721021	0.843291	-0.771189	-2257.26	NA19240 run 1 nanopore alone phasing
chrX	11757356	11759590	2235	185	0.0442066	0.868185	-0.823978	-2215.32	NA19240 run 1 nanopore alone phasing
chr20	58888248	58890241	1994	197	0.831482	0.0463287	0.785153	2200.42	NA19240 run 1 nanopore alone phasing
chrX	134548547	134551432	2886	206	0.828517	0.038761	0.789756	2176.24	NA19240 run 1 nanopore alone phasing
chr13	48317894	48321583	3690	205	0.154353	0.954556	-0.800204	-2174.35	NA19240 run 1 nanopore alone phasing
chrX	20265159	20268528	3370	262	0.0512521	0.778171	-0.726919	-2171.73	NA19240 run 1 nanopore alone phasing
chrX	140502438	140506530	4093	324	0.792843	0.152027	0.640816	2136.85	NA19240 run 1 nanopore alone phasing
chrX	23331821	23335754	3934	313	0.715703	0.0749597	0.640744	2103.36	NA19240 run 1 nanopore alone phasing
chrX	129980168	129984877	4710	322	0.113869	0.761219	-0.64735	-2009.22	NA19240 run 1 nanopore alone phasing
chr20	58853850	58856416	2567	201	0.883261	0.0995549	0.783706	2004.53	NA19240 run 1 nanopore alone phasing
chrX	21373533	21375289	1757	176	0.87193	0.0538454	0.818084	2003.29	NA19240 run 1 nanopore alone phasing
chrX	154885717	154887550	1834	182	0.0362283	0.844195	-0.807967	-1981.02	NA19240 run 1 nanopore alone phasing
chrX	148500342	148502290	1949	174	0.0660308	0.874504	-0.808473	-1980	NA19240 run 1 nanopore alone phasing
chrX	139203018	139205738	2721	216	0.0617898	0.830223	-0.768434	-1972.1	NA19240 run 1 nanopore alone phasing
chrX	154436315	154437873	1559	179	0.0639148	0.856155	-0.79224	-1953.86	NA19240 run 1 nanopore alone phasing
chr6	144007345	144008920	1576	134	0.106661	0.963495	-0.856834	-1888.32	NA19240 run 1 nanopore alone phasing
chrX	129931125	129933250	2126	193	0.800712	0.0605419	0.74017	1871.84	NA19240 run 1 nanopore alone phasing
chrX	68828224	68830954	2731	196	0.049722	0.782491	-0.732769	-1867.02	NA19240 run 1 nanopore alone phasing
chrX	46911919	46914119	2201	199	0.805331	0.0484131	0.756918	1858.58	NA19240 run 1 nanopore alone phasing
chrX	139930871	139933502	2632	211	0.0380456	0.765721	-0.727676	-1839.27	NA19240 run 1 nanopore alone phasing
chrX	123959095	123963319	4225	224	0.0588053	0.752658	-0.693853	-1803.96	NA19240 run 1 nanopore alone phasing
chr7	50782013	50783354	1342	138	0.920087	0.072566	0.847521	1748.53	NA19240 run 1 nanopore alone phasing
chrX	107825511	107827180	1670	142	0.0511938	0.881128	-0.829934	-1739.88	NA19240 run 1 nanopore alone phasing
chrX	149937700	149940683	2984	188	0.0594025	0.788001	-0.728598	-1697.72	NA19240 run 1 nanopore alone phasing
chrX	119757831	119759357	1527	131	0.931994	0.118792	0.813202	1687.36	NA19240 run 1 nanopore alone phasing
chrX	119870485	119872989	2505	149	0.869335	0.0541964	0.815139	1674.29	NA19240 run 1 nanopore alone phasing
chrX	41922685	41924208	1524	182	0.091696	0.849066	-0.75737	-1672.79	NA19240 run 1 nanopore alone phasing
chrX	136146694	136148263	1570	159	0.825734	0.0428748	0.78286	1664.22	NA19240 run 1 nanopore alone phasing
chrX	154457554	154459265	1712	161	0.0422602	0.820312	-0.778052	-1660.8	NA19240 run 1 nanopore alone phasing
chrX	135421482	135422825	1344	132	0.0434201	0.859875	-0.816455	-1652.08	NA19240 run 1 nanopore alone phasing
chrX	119235723	119237544	1822	145	0.874718	0.0485511	0.826167	1652.02	NA19240 run 1 nanopore alone phasing
chrX	155457599	155458880	1282	162	0.812606	0.0356909	0.776915	1645.68	NA19240 run 1 nanopore alone phasing
chr19	53537339	53538821	1483	115	0.0599684	0.903241	-0.843273	-1638.23	NA19240 run 1 nanopore alone phasing
chrX	9785586	9787748	2163	228	0.0371172	0.682851	-0.645734	-1618.52	NA19240 run 1 nanopore alone phasing
chrX	21940298	21942041	1744	180	0.0511062	0.783385	-0.732279	-1585.19	NA19240 run 1 nanopore alone phasing
chrX	133983818	133986261	2444	159	0.864113	0.097823	0.76629	1549.93	NA19240 run 1 nanopore alone phasing
chrX	130170788	130172768	1981	131	0.03349	0.858838	-0.825348	-1539.44	NA19240 run 1 nanopore alone phasing
chr14	100824147	100827640	3494	190	0.127039	0.841704	-0.714664	-1537.36	NA19240 run 1 nanopore alone phasing
chrX	154546418	154548296	1879	170	0.0645671	0.808452	-0.743885	-1531.11	NA19240 run 1 nanopore alone phasing
chrX	132956142	132958148	2007	193	0.0910162	0.811539	-0.720522	-1515.25	NA19240 run 1 nanopore alone phasing
chr20	58850397	58853144	2748	135	0.89096	0.0583296	0.832631	1511.53	NA19240 run 1 nanopore alone phasing
chrX	38561007	38562527	1521	117	0.872728	0.074945	0.797783	1494.56	NA19240 run 1 nanopore alone phasing
chrX	154411169	154412724	1556	116	0.0364557	0.876188	-0.839733	-1474.43	NA19240 run 1 nanopore alone phasing
chrX	154397194	154399904	2711	170	0.0450033	0.784093	-0.739089	-1465.94	NA19240 run 1 nanopore alone phasing
chrX	135520174	135522588	2415	146	0.042671	0.813545	-0.770874	-1449.24	NA19240 run 1 nanopore alone phasing
chr18	80147168	80149033	1866	92	0.954742	0.0819103	0.872831	1441.22	NA19240 run 1 nanopore alone phasing
chrX	119467993	119469585	1593	131	0.86249	0.051882	0.810608	1428.89	NA19240 run 1 nanopore alone phasing
chrX	109731218	109733697	2480	121	0.853834	0.0544853	0.799349	1424.52	NA19240 run 1 nanopore alone phasing
chrX	132488721	132490527	1807	151	0.0354758	0.811562	-0.776086	-1423.48	NA19240 run 1 nanopore alone phasing
chrX	73078554	73080369	1816	164	0.165016	0.895477	-0.730461	-1417.16	NA19240 run 1 nanopore alone phasing
chrX	47143761	47146000	2240	140	0.845638	0.0636829	0.781955	1411.29	NA19240 run 1 nanopore alone phasing
chrX	137565209	137567712	2504	214	0.146185	0.794826	-0.648641	-1410.4	NA19240 run 1 nanopore alone phasing
chrX	155381623	155383115	1493	170	0.824704	0.102348	0.722356	1386.04	NA19240 run 1 nanopore alone phasing
chrX	118495466	118496995	1530	142	0.03948	0.805435	-0.765955	-1368.02	NA19240 run 1 nanopore alone phasing
chrX	37571335	37572530	1196	131	0.825147	0.055597	0.76955	1358.61	NA19240 run 1 nanopore alone phasing
chrX	47619173	47620361	1189	117	0.0720869	0.881125	-0.809038	-1358.35	NA19240 run 1 nanopore alone phasing
chrX	19885996	19888890	2895	207	0.682811	0.0442112	0.6386	1314.51	NA19240 run 1 nanopore alone phasing
chrX	73002653	73004474	1822	165	0.202946	0.896558	-0.693612	-1313.65	NA19240 run 1 nanopore alone phasing
chrX	46758017	46759800	1784	139	0.801211	0.0438299	0.757381	1286.98	NA19240 run 1 nanopore alone phasing
chrX	151396436	151397949	1514	114	0.0573214	0.87043	-0.813109	-1272.46	NA19240 run 1 nanopore alone phasing
chrX	19514707	19516083	1377	126	0.84184	0.0653041	0.776536	1269.74	NA19240 run 1 nanopore alone phasing
chrX	154478390	154479698	1309	108	0.0690112	0.884521	-0.81551	-1262.4	NA19240 run 1 nanopore alone phasing
chr19	53553726	53555110	1385	103	0.0746573	0.888675	-0.814018	-1252.95	NA19240 run 1 nanopore alone phasing
chrX	106998930	107000505	1576	139	0.791653	0.044061	0.747592	1244.41	NA19240 run 1 nanopore alone phasing
chrX	25012685	25014042	1358	150	0.783236	0.0603243	0.722912	1243.85	NA19240 run 1 nanopore alone phasing
chrX	154761967	154764338	2372	139	0.0578404	0.816876	-0.759035	-1241.27	NA19240 run 1 nanopore alone phasing
chr1	147077098	147079589	2492	154	0.16839	0.866179	-0.697788	-1228.94	NA19240 run 1 nanopore alone phasing
chrX	16946224	16947424	1201	116	0.0571266	0.859558	-0.802432	-1226.73	NA19240 run 1 nanopore alone phasing
chrX	147911473	147913128	1656	143	0.042506	0.769952	-0.727446	-1222.92	NA19240 run 1 nanopore alone phasing
chrX	154374202	154374996	795	93	0.0566899	0.902967	-0.846278	-1207.4	NA19240 run 1 nanopore alone phasing
chrX	38802834	38806323	3490	194	0.16086	0.8152	-0.65434	-1191.6	NA19240 run 1 nanopore alone phasing
chrX	45850035	45852049	2015	140	0.783859	0.0410746	0.742785	1189.07	NA19240 run 1 nanopore alone phasing
chrX	149539240	149541829	2590	144	0.0750971	0.775114	-0.700017	-1188.62	NA19240 run 1 nanopore alone phasing
chrX	134459638	134461145	1508	108	0.845011	0.0445501	0.80046	1188.51	NA19240 run 1 nanopore alone phasing
chrX	129653798	129655339	1542	125	0.810731	0.0415273	0.769204	1184.1	NA19240 run 1 nanopore alone phasing
chrX	77446201	77448614	2414	153	0.065539	0.738467	-0.672928	-1182.26	NA19240 run 1 nanopore alone phasing
chrX	136496329	136498719	2391	151	0.830535	0.106176	0.72436	1166.26	NA19240 run 1 nanopore alone phasing
chrX	150568144	150569596	1453	115	0.0355849	0.82577	-0.790185	-1163.53	NA19240 run 1 nanopore alone phasing
chr19	56837540	56841580	4041	213	0.211991	0.799082	-0.587091	-1153.1	NA19240 run 1 nanopore alone phasing
chrX	24464674	24465882	1209	114	0.0478704	0.838823	-0.790953	-1152.7	NA19240 run 1 nanopore alone phasing
chr15	24954857	24956895	2039	114	0.82554	0.0467252	0.778815	1151.8	NA19240 run 1 nanopore alone phasing
chrX	123730710	123733346	2637	128	0.0493489	0.788327	-0.738978	-1151.13	NA19240 run 1 nanopore alone phasing
chrX	37685411	37686374	964	101	0.87279	0.0602764	0.812514	1150.16	NA19240 run 1 nanopore alone phasing
chrX	108735300	108737143	1844	148	0.084206	0.777848	-0.693643	-1149.06	NA19240 run 1 nanopore alone phasing
chrX	154485855	154487035	1181	140	0.156404	0.895472	-0.739068	-1147.93	NA19240 run 1 nanopore alone phasing
chrX	129842930	129844528	1599	111	0.822162	0.0325474	0.789614	1142.53	NA19240 run 1 nanopore alone phasing
chrX	40091248	40093688	2441	109	0.0795352	0.871315	-0.79178	-1141.8	NA19240 run 1 nanopore alone phasing
chrX	141176376	141177534	1159	98	0.887624	0.0786912	0.808933	1132.94	NA19240 run 1 nanopore alone phasing
chrX	64204853	64206540	1688	112	0.80739	0.0403204	0.767069	1115.33	NA19240 run 1 nanopore alone phasing
chrX	18983593	18985374	1782	143	0.0673381	0.774299	-0.706961	-1108.87	NA19240 run 1 nanopore alone phasing
chr4	190065041	190067055	2015	193	0.769853	0.178282	0.591571	1099.81	NA19240 run 1 nanopore alone phasing
chrX	25004141	25006084	1944	164	0.78539	0.127463	0.657926	1094.18	NA19240 run 1 nanopore alone phasing
chrX	107448862	107450699	1838	154	0.031921	0.671416	-0.639496	-1092.69	NA19240 run 1 nanopore alone phasing
chr22	41681512	41683099	1588	73	0.103412	0.968254	-0.864842	-1092.61	NA19240 run 1 nanopore alone phasing
chrX	119790567	119792290	1724	96	0.855196	0.0421386	0.813057	1089.53	NA19240 run 1 nanopore alone phasing
chrX	34655948	34657982	2035	159	0.724175	0.0713661	0.652809	1081.08	NA19240 run 1 nanopore alone phasing
chrX	104253305	104255752	2448	167	0.144572	0.767964	-0.623392	-1081.04	NA19240 run 1 nanopore alone phasing
chr7	94656199	94658647	2449	122	0.873426	0.112224	0.761202	1070.18	NA19240 run 1 nanopore alone phasing
chr1	247126059	247127148	1090	80	0.0960115	0.943995	-0.847983	-1066.36	NA19240 run 1 nanopore alone phasing
chrX	19990186	19991543	1358	131	0.775031	0.0396003	0.73543	1065.15	NA19240 run 1 nanopore alone phasing
chrX	140090989	140091940	952	101	0.0629709	0.846866	-0.783895	-1058.54	NA19240 run 1 nanopore alone phasing
chrX	149631009	149632221	1213	116	0.0473605	0.797796	-0.750436	-1043.79	NA19240 run 1 nanopore alone phasing
chrX	54495086	54496382	1297	131	0.0625222	0.767703	-0.705181	-1037.58	NA19240 run 1 nanopore alone phasing
chrX	131752479	131754811	2333	75	0.0640416	0.936739	-0.872698	-1036.99	NA19240 run 1 nanopore alone phasing
chrX	30652539	30654300	1762	122	0.0560486	0.786401	-0.730353	-1020.93	NA19240 run 1 nanopore alone phasing
chr1	121394820	121397150	2331	154	0.663659	0.0471914	0.616468	1017.24	NA19240 run 1 nanopore alone phasing
chrX	48574020	48575375	1356	81	0.050441	0.889887	-0.839446	-1012.96	NA19240 run 1 nanopore alone phasing
chrX	54042990	54044901	1912	123	0.837598	0.0958226	0.741775	1009.87	NA19240 run 1 nanopore alone phasing
chrX	154428208	154429468	1261	99	0.0677229	0.86004	-0.792317	-1003.35	NA19240 run 1 nanopore alone phasing
chrX	155070089	155072285	2197	139	0.0476808	0.704381	-0.6567	-1000.34	NA19240 run 1 nanopore alone phasing
chrX	154490135	154491502	1368	117	0.0916412	0.852568	-0.760926	-989.647	NA19240 run 1 nanopore alone phasing
chrX	39688430	39690016	1587	141	0.0654207	0.732396	-0.666975	-982.593	NA19240 run 1 nanopore alone phasing
chrX	155026464	155027977	1514	112	0.0329528	0.767798	-0.734845	-955.148	NA19240 run 1 nanopore alone phasing
chrX	40100613	40104387	3775	145	0.230299	0.887502	-0.657203	-953.423	NA19240 run 1 nanopore alone phasing
chrX	78103807	78104694	888	83	0.826073	0.0302479	0.795825	932.898	NA19240 run 1 nanopore alone phasing
chrX	104564895	104568830	3936	176	0.136739	0.713596	-0.576857	-931.437	NA19240 run 1 nanopore alone phasing
chr1	211416317	211417443	1127	92	0.0928985	0.883392	-0.790493	-928.245	NA19240 run 1 nanopore alone phasing
chrX	71365484	71367591	2108	115	0.782216	0.0519738	0.730242	927.793	NA19240 run 1 nanopore alone phasing
chrX	143633605	143636090	2486	178	0.773655	0.195576	0.578079	924.241	NA19240 run 1 nanopore alone phasing
chrX	119604915	119606805	1891	121	0.773738	0.0648912	0.708847	915.865	NA19240 run 1 nanopore alone phasing
chrX	110314144	110318732	4589	131	0.113074	0.802251	-0.689177	-907.922	NA19240 run 1 nanopore alone phasing
chrX	85243625	85245308	1684	113	0.754634	0.0423521	0.712282	901.445	NA19240 run 1 nanopore alone phasing
chrX	101931120	101932452	1333	86	0.856589	0.054189	0.8024	900.327	NA19240 run 1 nanopore alone phasing
chrX	119998496	120001183	2688	139	0.122947	0.778711	-0.655764	-893.32	NA19240 run 1 nanopore alone phasing
chrX	46836473	46838465	1993	97	0.793366	0.0508837	0.742482	887.559	NA19240 run 1 nanopore alone phasing
chrX	55488254	55489968	1715	110	0.0499494	0.757739	-0.707789	-886.114	NA19240 run 1 nanopore alone phasing
chr16	21835835	21837471	1637	83	0.80798	0.0811312	0.726848	884.982	NA19240 run 1 nanopore alone phasing
chrX	47512905	47513846	942	71	0.0386941	0.881145	-0.842451	-880.7	NA19240 run 1 nanopore alone phasing
chrX	135343339	135345408	2070	127	0.723485	0.051399	0.672086	879.43	NA19240 run 1 nanopore alone phasing
chrX	51332194	51333546	1353	116	0.726641	0.0540811	0.672559	877.752	NA19240 run 1 nanopore alone phasing
chrX	136766738	136768301	1564	112	0.0455782	0.768727	-0.723149	-875.845	NA19240 run 1 nanopore alone phasing
chrX	38326599	38327943	1345	92	0.839039	0.0480272	0.791012	875.573	NA19240 run 1 nanopore alone phasing
chrX	118345243	118347412	2170	126	0.0587632	0.712144	-0.65338	-871.076	NA19240 run 1 nanopore alone phasing
chr4	88697033	88698131	1099	58	0.067525	0.946998	-0.879473	-866.723	NA19240 run 1 nanopore alone phasing
chrX	150692642	150694437	1796	136	0.0407127	0.682945	-0.642232	-865.421	NA19240 run 1 nanopore alone phasing
chr9	42851379	42852980	1602	117	0.813358	0.129862	0.683496	865.273	NA19240 run 1 nanopore alone phasing
chrX	120250515	120252839	2325	115	0.761327	0.0619133	0.699414	864.531	NA19240 run 1 nanopore alone phasing
chrX	57909499	57910611	1113	107	0.824445	0.102209	0.722236	863.041	NA19240 run 1 nanopore alone phasing
chrX	57591898	57593058	1161	120	0.715941	0.0527713	0.66317	858.856	NA19240 run 1 nanopore alone phasing
chrX	21657473	21659033	1561	124	0.169488	0.815885	-0.646397	-858.332	NA19240 run 1 nanopore alone phasing
chrX	71492200	71493121	922	85	0.896095	0.12525	0.770845	855.168	NA19240 run 1 nanopore alone phasing
chrX	138710443	138712134	1692	127	0.0903603	0.744062	-0.653702	-851.43	NA19240 run 1 nanopore alone phasing
chrX	54357291	54359229	1939	132	0.816074	0.145612	0.670462	836.852	NA19240 run 1 nanopore alone phasing
chrX	154515453	154516967	1515	99	0.0455724	0.785548	-0.739976	-836.704	NA19240 run 1 nanopore alone phasing
chrX	154443797	154444690	894	106	0.0377489	0.719573	-0.681824	-834.618	NA19240 run 1 nanopore alone phasing
chr8	37841382	37842620	1239	121	0.125781	0.771426	-0.645646	-829.906	NA19240 run 1 nanopore alone phasing
chrX	151974010	151975214	1205	102	0.0522209	0.760036	-0.707816	-825.213	NA19240 run 1 nanopore alone phasing
chrX	72712816	72714798	1983	95	0.826871	0.109391	0.717479	822.976	NA19240 run 1 nanopore alone phasing
chrX	150897591	150899883	2293	168	0.0574027	0.614516	-0.557113	-815.507	NA19240 run 1 nanopore alone phasing
chrX	36963299	36964308	1010	112	0.0943356	0.779069	-0.684733	-813.871	NA19240 run 1 nanopore alone phasing
chrX	69615805	69617284	1480	114	0.761961	0.0822813	0.67968	811.741	NA19240 run 1 nanopore alone phasing
chr16	807094	808433	1340	116	0.071199	0.708563	-0.637364	-810.686	NA19240 run 1 nanopore alone phasing
chr17	44353542	44354744	1203	166	0.102165	0.607604	-0.505439	-808.336	NA19240 run 1 nanopore alone phasing
chrX	134171921	134173510	1590	122	0.796975	0.149752	0.647223	805.399	NA19240 run 1 nanopore alone phasing
chrX	120309340	120311675	2336	123	0.788766	0.142858	0.645908	800.478	NA19240 run 1 nanopore alone phasing
chrX	130165074	130166472	1399	84	0.0451802	0.805288	-0.760108	-796.496	NA19240 run 1 nanopore alone phasing
chr2	206249935	206251352	1418	72	0.124561	0.916635	-0.792074	-796.066	NA19240 run 1 nanopore alone phasing
chr2	20670451	20671937	1487	147	0.962388	0.436533	0.525855	794.061	NA19240 run 1 nanopore alone phasing
chrX	130059918	130061053	1136	102	0.07819	0.745531	-0.66734	-793.042	NA19240 run 1 nanopore alone phasing
chrX	102650956	102652391	1436	99	0.779783	0.0548832	0.7249	791.934	NA19240 run 1 nanopore alone phasing
chrX	119573943	119575389	1447	119	0.661995	0.0413007	0.620694	788.665	NA19240 run 1 nanopore alone phasing
chrX	19122025	19123164	1140	130	0.710313	0.111288	0.599024	787.381	NA19240 run 1 nanopore alone phasing
chrX	135973015	135974473	1459	95	0.750376	0.0467248	0.703652	785.127	NA19240 run 1 nanopore alone phasing
chrX	137426498	137428883	2386	138	0.13109	0.725596	-0.594506	-785.027	NA19240 run 1 nanopore alone phasing
chrX	153469726	153471144	1419	101	0.801417	0.104141	0.697277	782.219	NA19240 run 1 nanopore alone phasing
chrX	23907087	23908328	1242	98	0.720247	0.0317402	0.688507	780.274	NA19240 run 1 nanopore alone phasing
chr6	113859904	113861777	1874	91	0.873725	0.174435	0.69929	779.998	NA19240 run 1 nanopore alone phasing
chrX	48475567	48476784	1218	88	0.0339308	0.768886	-0.734955	-779.518	NA19240 run 1 nanopore alone phasing
chrX	36985267	36986527	1261	129	0.183438	0.795989	-0.612551	-779.429	NA19240 run 1 nanopore alone phasing
chr8	144413015	144414071	1057	76	0.117584	0.892496	-0.774911	-773.131	NA19240 run 1 nanopore alone phasing
chrX	69164260	69166020	1761	83	0.0627293	0.827129	-0.7644	-768.109	NA19240 run 1 nanopore alone phasing
chrX	151177144	151178425	1282	121	0.158932	0.785585	-0.626653	-760.61	NA19240 run 1 nanopore alone phasing
chrX	11664351	11665795	1445	119	0.102095	0.742783	-0.640688	-758.157	NA19240 run 1 nanopore alone phasing
chrX	104166056	104167595	1540	108	0.0559614	0.744803	-0.688841	-756.328	NA19240 run 1 nanopore alone phasing
chrX	47232293	47234535	2243	113	0.115713	0.785876	-0.670164	-750.547	NA19240 run 1 nanopore alone phasing
chrX	15334744	15336290	1547	93	0.778248	0.0547659	0.723482	747.325	NA19240 run 1 nanopore alone phasing
chrX	19343397	19344774	1378	99	0.719049	0.0582548	0.660794	746.305	NA19240 run 1 nanopore alone phasing
chrX	84187052	84188574	1523	120	0.180243	0.820834	-0.640592	-742.211	NA19240 run 1 nanopore alone phasing
chrX	23667098	23668088	991	75	0.811906	0.0305782	0.781328	739.548	NA19240 run 1 nanopore alone phasing
chrX	48539324	48540327	1004	71	0.0538424	0.847581	-0.793739	-738.048	NA19240 run 1 nanopore alone phasing
chrX	53683258	53684580	1323	97	0.166405	0.901898	-0.735493	-732.675	NA19240 run 1 nanopore alone phasing
chrX	40084690	40088411	3722	93	0.143495	0.876705	-0.733211	-727.113	NA19240 run 1 nanopore alone phasing
chrX	132022254	132024111	1858	108	0.0465445	0.697192	-0.650648	-724.681	NA19240 run 1 nanopore alone phasing
chr20	43513725	43515399	1675	84	0.0674638	0.798913	-0.731449	-720.153	NA19240 run 1 nanopore alone phasing
chrX	47560574	47562031	1458	78	0.101347	0.856742	-0.755396	-711.904	NA19240 run 1 nanopore alone phasing
chr6	3848794	3849916	1123	73	0.901972	0.15508	0.746892	710.043	NA19240 run 1 nanopore alone phasing
chrX	131082072	131083183	1112	84	0.107802	0.841208	-0.733405	-700.857	NA19240 run 1 nanopore alone phasing
chrX	43654783	43656553	1771	114	0.0707723	0.688807	-0.618034	-700.442	NA19240 run 1 nanopore alone phasing
chr6	169654367	169655464	1098	57	0.955973	0.143686	0.812287	692.862	NA19240 run 1 nanopore alone phasing
chr20	31546878	31548526	1649	52	0.133475	0.958835	-0.82536	-691.498	NA19240 run 1 nanopore alone phasing
chrX	135985123	135986390	1268	89	0.75186	0.0474918	0.704368	684.972	NA19240 run 1 nanopore alone phasing
chrX	136250757	136251758	1002	113	0.686843	0.0468821	0.639961	684.808	NA19240 run 1 nanopore alone phasing
chrX	37348786	37350258	1473	92	0.81558	0.0996115	0.715969	680.436	NA19240 run 1 nanopore alone phasing
chrX	56563485	56565744	2260	105	0.0494998	0.703524	-0.654025	-679.798	NA19240 run 1 nanopore alone phasing
chr17	42547937	42549055	1119	91	0.101264	0.811498	-0.710234	-676.153	NA19240 run 1 nanopore alone phasing
chrX	48508213	48509592	1380	89	0.0724276	0.763919	-0.691491	-674.753	NA19240 run 1 nanopore alone phasing
chr17	21295897	21300874	4978	110	0.90311	0.25143	0.65168	673.539	NA19240 run 1 nanopore alone phasing
chrX	108090232	108092340	2109	87	0.0496517	0.752068	-0.702416	-673.207	NA19240 run 1 nanopore alone phasing
chr1	180999	182479	1481	96	0.88462	0.190005	0.694615	670.851	NA19240 run 1 nanopore alone phasing
chr14	33799479	33800256	778	73	0.091519	0.84073	-0.749211	-670.051	NA19240 run 1 nanopore alone phasing
chr2	231483265	231484350	1086	73	0.0586214	0.800841	-0.74222	-669.645	NA19240 run 1 nanopore alone phasing
chrX	154804979	154805909	931	76	0.0588972	0.815644	-0.756747	-667.003	NA19240 run 1 nanopore alone phasing
chrX	14872699	14873739	1041	83	0.157077	0.873385	-0.716308	-666.224	NA19240 run 1 nanopore alone phasing
chrX	118116018	118117351	1334	94	0.0540214	0.737118	-0.683096	-656.325	NA19240 run 1 nanopore alone phasing
chrX	68693458	68694383	926	83	0.0632038	0.799327	-0.736123	-655.914	NA19240 run 1 nanopore alone phasing
chrX	24693336	24694742	1407	86	0.0425044	0.742117	-0.699612	-653.99	NA19240 run 1 nanopore alone phasing
chrX	23742576	23743786	1211	82	0.7975	0.0731294	0.724371	652.755	NA19240 run 1 nanopore alone phasing
chrX	71066410	71069478	3069	103	0.736167	0.156631	0.579536	649.726	NA19240 run 1 nanopore alone phasing
chr14	105529026	105530076	1051	115	0.596247	0.0518868	0.54436	648.548	NA19240 run 1 nanopore alone phasing
chrX	21655830	21656783	954	97	0.216224	0.862795	-0.646571	-645.76	NA19240 run 1 nanopore alone phasing
chrX	104112154	104113691	1538	108	0.040882	0.62903	-0.588148	-645.435	NA19240 run 1 nanopore alone phasing
chrX	48521234	48522434	1201	77	0.0563404	0.801115	-0.744774	-645.141	NA19240 run 1 nanopore alone phasing
chr1	180953567	180954718	1152	102	0.676534	0.0918956	0.584639	642.243	NA19240 run 1 nanopore alone phasing
chrX	71252964	71255518	2555	105	0.692513	0.0840223	0.608491	641.932	NA19240 run 1 nanopore alone phasing
chrX	119990344	119992177	1834	96	0.0720732	0.74728	-0.675207	-641.11	NA19240 run 1 nanopore alone phasing
chrX	137548942	137551013	2072	125	0.149807	0.702189	-0.552381	-637.246	NA19240 run 1 nanopore alone phasing
chrX	149504800	149505525	726	57	0.0250698	0.84681	-0.82174	-637.087	NA19240 run 1 nanopore alone phasing
chrX	40580300	40581494	1195	108	0.618115	0.040873	0.577242	636.465	NA19240 run 1 nanopore alone phasing
chrX	38220008	38221264	1257	87	0.734597	0.0579792	0.676618	628.117	NA19240 run 1 nanopore alone phasing
chrX	47649722	47651021	1300	79	0.112077	0.830126	-0.718049	-627.985	NA19240 run 1 nanopore alone phasing
chrX	40150729	40152250	1522	73	0.18947	0.92564	-0.73617	-626.631	NA19240 run 1 nanopore alone phasing
chrX	152637562	152639102	1541	99	0.0848639	0.744496	-0.659632	-625.789	NA19240 run 1 nanopore alone phasing
chrX	119942801	119943857	1057	73	0.811236	0.0717029	0.739534	620.838	NA19240 run 1 nanopore alone phasing
chrX	123859187	123861105	1919	88	0.0500307	0.732666	-0.682636	-619.483	NA19240 run 1 nanopore alone phasing
chrX	47482002	47483484	1483	88	0.0456101	0.732405	-0.686795	-619.003	NA19240 run 1 nanopore alone phasing
chrX	71282970	71284493	1524	81	0.758397	0.0499238	0.708473	617.003	NA19240 run 1 nanopore alone phasing
chrX	131703668	131705654	1987	52	0.0932102	0.908648	-0.815438	-615.098	NA19240 run 1 nanopore alone phasing
chrX	134372870	134374580	1711	88	0.701942	0.0443019	0.65764	614.58	NA19240 run 1 nanopore alone phasing
chrX	23782715	23783972	1258	74	0.778075	0.0494788	0.728596	614.496	NA19240 run 1 nanopore alone phasing
chrX	126165690	126166490	801	96	0.25166	0.866049	-0.614389	-605.135	NA19240 run 1 nanopore alone phasing
chrX	145817165	145818972	1808	132	0.0885219	0.582509	-0.493987	-605.02	NA19240 run 1 nanopore alone phasing
chrX	71532613	71534965	2353	111	0.659543	0.0966437	0.5629	604.006	NA19240 run 1 nanopore alone phasing
chrX	107715765	107717148	1384	88	0.042766	0.690599	-0.647833	-597.125	NA19240 run 1 nanopore alone phasing
chrX	30888703	30889842	1140	105	0.0380963	0.648317	-0.610221	-596.699	NA19240 run 1 nanopore alone phasing
chrX	103685535	103687971	2437	105	0.625831	0.0473896	0.578441	595.011	NA19240 run 1 nanopore alone phasing
chrX	106725912	106727395	1484	93	0.763214	0.108639	0.654575	594.832	NA19240 run 1 nanopore alone phasing
chr1	27349294	27350306	1013	97	0.159665	0.758456	-0.598791	-591.263	NA19240 run 1 nanopore alone phasing
chrX	50469838	50471926	2089	114	0.65757	0.07337	0.5842	588.683	NA19240 run 1 nanopore alone phasing
chrX	73850950	73852806	1857	62	0.853347	0.070716	0.782631	583.795	NA19240 run 1 nanopore alone phasing
chr10	80535603	80536580	978	66	0.871078	0.135225	0.735853	580.313	NA19240 run 1 nanopore alone phasing
chr19	2227306	2228137	832	74	0.288068	0.962066	-0.673998	-575.365	NA19240 run 1 nanopore alone phasing
chr8	143275901	143276940	1040	109	0.17244	0.718621	-0.546181	-573.915	NA19240 run 1 nanopore alone phasing
chrX	120559789	120562233	2445	90	0.0469742	0.708141	-0.661167	-573.889	NA19240 run 1 nanopore alone phasing
chrX	134914445	134915584	1140	75	0.0581734	0.750187	-0.692014	-571.942	NA19240 run 1 nanopore alone phasing
chrX	47523310	47524156	847	69	0.0873579	0.825328	-0.73797	-569.142	NA19240 run 1 nanopore alone phasing
chrX	72238468	72239424	957	64	0.837476	0.0695197	0.767956	569.035	NA19240 run 1 nanopore alone phasing
chr20	28602309	28603362	1054	87	0.0579468	0.699096	-0.641149	-567.703	NA19240 run 1 nanopore alone phasing
chrX	103214991	103215958	968	82	0.0346056	0.669762	-0.635156	-558.959	NA19240 run 1 nanopore alone phasing
chrX	18353866	18355027	1162	137	0.066491	0.498159	-0.431668	-558.556	NA19240 run 1 nanopore alone phasing
chr16	3443077	3444769	1693	77	0.775411	0.11584	0.659572	557.733	NA19240 run 1 nanopore alone phasing
chr9	42568465	42569443	979	52	0.851236	0.0377206	0.813515	557.328	NA19240 run 1 nanopore alone phasing
chrX	120629673	120630614	942	69	0.0329817	0.752151	-0.719169	-556.071	NA19240 run 1 nanopore alone phasing
chr7	118858544	118859189	646	60	0.856248	0.0776332	0.778615	555.062	NA19240 run 1 nanopore alone phasing
chrX	101097415	101098553	1139	53	0.85227	0.0610515	0.791218	553.057	NA19240 run 1 nanopore alone phasing
chrX	55160336	55162798	2463	93	0.122892	0.681774	-0.558881	-551.585	NA19240 run 1 nanopore alone phasing
chrX	51395617	51396941	1325	58	0.828036	0.04928	0.778756	549.311	NA19240 run 1 nanopore alone phasing
chrX	130268138	130269210	1073	72	0.0466922	0.743538	-0.696846	-548.137	NA19240 run 1 nanopore alone phasing
chrX	119273295	119273964	670	68	0.904703	0.204877	0.699826	543.753	NA19240 run 1 nanopore alone phasing
chrX	137033571	137034276	706	78	0.130391	0.813702	-0.68331	-543.504	NA19240 run 1 nanopore alone phasing
chrX	107775145	107776682	1538	102	0.0634163	0.621611	-0.558194	-541.465	NA19240 run 1 nanopore alone phasing
chr1	182952497	182953292	796	79	0.854177	0.205341	0.648836	540.212	NA19240 run 1 nanopore alone phasing
chrX	119398995	119399888	894	83	0.687925	0.046141	0.641784	539.666	NA19240 run 1 nanopore alone phasing
chrX	86147639	86149091	1453	89	0.123767	0.744247	-0.620479	-538.468	NA19240 run 1 nanopore alone phasing
chrX	75746799	75747274	476	58	0.0397809	0.824588	-0.784807	-534.652	NA19240 run 1 nanopore alone phasing
chrX	101348098	101349253	1156	67	0.761309	0.0405802	0.720729	525.568	NA19240 run 1 nanopore alone phasing
chrX	71118075	71119383	1309	72	0.737222	0.0502463	0.686976	523.893	NA19240 run 1 nanopore alone phasing
chr2	232409352	232410046	695	58	0.901172	0.146534	0.754638	523.448	NA19240 run 1 nanopore alone phasing
chrX	74291802	74293845	2044	87	0.0660924	0.709018	-0.642925	-521.642	NA19240 run 1 nanopore alone phasing
chr15	24772567	24773758	1192	75	0.799544	0.121705	0.67784	520.627	NA19240 run 1 nanopore alone phasing
chrX	63350322	63351666	1345	84	0.682523	0.0578043	0.624719	518.015	NA19240 run 1 nanopore alone phasing
chr19	615714	616375	662	92	0.715293	0.152144	0.563149	517.791	NA19240 run 1 nanopore alone phasing
chr1	143497137	143498004	868	80	0.0563575	0.757839	-0.701481	-512.639	NA19240 run 1 nanopore alone phasing
chr9	40991733	40993065	1333	82	0.650517	0.028006	0.622511	511.992	NA19240 run 1 nanopore alone phasing
chrX	36957098	36958260	1163	93	0.118731	0.694213	-0.575483	-510.628	NA19240 run 1 nanopore alone phasing
chrX	118727417	118728175	759	89	0.80133	0.170597	0.630733	510.082	NA19240 run 1 nanopore alone phasing
chrX	100819579	100820777	1199	66	0.0929358	0.818483	-0.725547	-509.13	NA19240 run 1 nanopore alone phasing
chr18	45775270	45775951	682	44	0.912408	0.076451	0.835957	507.683	NA19240 run 1 nanopore alone phasing
chrX	103063433	103064440	1008	72	0.0917194	0.777432	-0.685713	-506.13	NA19240 run 1 nanopore alone phasing
chr16	817065	818036	972	73	0.214648	0.869569	-0.65492	-502.353	NA19240 run 1 nanopore alone phasing
chr19	37334200	37335116	917	53	0.931788	0.161827	0.769961	500.956	NA19240 run 1 nanopore alone phasing
chrX	155263426	155264679	1254	62	0.0367252	0.767167	-0.730442	-500.47	NA19240 run 1 nanopore alone phasing
chr8	142325721	142326788	1068	58	0.110725	0.849216	-0.738491	-499.912	NA19240 run 1 nanopore alone phasing
chr19	5229217	5229914	698	71	0.75508	0.0896094	0.66547	499.855	NA19240 run 1 nanopore alone phasing
chr11	95232072	95233171	1100	38	0.0385861	0.916556	-0.87797	-499.358	NA19240 run 1 nanopore alone phasing
chr3	75671018	75672782	1765	111	0.582875	0.0821889	0.500686	497.651	NA19240 run 1 nanopore alone phasing
chrX	47658520	47659450	931	71	0.0743992	0.74433	-0.669931	-497.022	NA19240 run 1 nanopore alone phasing
chrX	151174395	151176156	1762	98	0.167914	0.763203	-0.595289	-496.892	NA19240 run 1 nanopore alone phasing
chrX	134796441	134797521	1081	61	0.771658	0.0438294	0.727828	495.732	NA19240 run 1 nanopore alone phasing
chr6	117547551	117548325	775	61	0.181203	0.907791	-0.726589	-494.531	NA19240 run 1 nanopore alone phasing
chrX	78139080	78139979	900	60	0.774334	0.0555548	0.718779	490.989	NA19240 run 1 nanopore alone phasing
chr15	98865267	98866881	1615	66	0.735285	0.050964	0.684321	490.536	NA19240 run 1 nanopore alone phasing
chrX	134236885	134237886	1002	74	0.759387	0.0975808	0.661806	489.996	NA19240 run 1 nanopore alone phasing
chrX	68432963	68434282	1320	83	0.10368	0.695063	-0.591383	-486.762	NA19240 run 1 nanopore alone phasing
chr7	22820844	22822038	1195	47	0.0835605	0.882302	-0.798741	-485.14	NA19240 run 1 nanopore alone phasing
chrX	130401491	130402434	944	57	0.0448285	0.76716	-0.722332	-480.331	NA19240 run 1 nanopore alone phasing
chr19	518644	519340	697	79	0.946382	0.364218	0.582165	479.234	NA19240 run 1 nanopore alone phasing
chr6	292279	293973	1695	97	0.0361017	0.496435	-0.460333	-476.477	NA19240 run 1 nanopore alone phasing
chrX	151694708	151695543	836	99	0.30558	0.846854	-0.541273	-473.7	NA19240 run 1 nanopore alone phasing
chr1	120952031	120952979	949	50	0.170538	0.909411	-0.738872	-472.37	NA19240 run 1 nanopore alone phasing
chr17	6654674	6655852	1179	59	0.869788	0.186017	0.683772	471.936	NA19240 run 1 nanopore alone phasing
chrX	131728416	131730095	1680	48	0.106734	0.888387	-0.781654	-471.716	NA19240 run 1 nanopore alone phasing
chrX	101622715	101624398	1684	70	0.726528	0.0619479	0.66458	469.721	NA19240 run 1 nanopore alone phasing
chrX	130339277	130340208	932	61	0.0676164	0.750853	-0.683237	-469.34	NA19240 run 1 nanopore alone phasing
chr8	144313396	144314046	651	52	0.931524	0.152245	0.779279	468.875	NA19240 run 1 nanopore alone phasing
chr3	125957852	125958585	734	82	0.106595	0.717708	-0.611114	-468.079	NA19240 run 1 nanopore alone phasing
chr12	113077264	113078216	953	110	0.436872	0.035977	0.400895	467.766	NA19240 run 1 nanopore alone phasing
chrX	46544800	46546168	1369	68	0.693675	0.038523	0.655152	460.323	NA19240 run 1 nanopore alone phasing
chrX	107205683	107206637	955	68	0.719081	0.0612868	0.657795	458.79	NA19240 run 1 nanopore alone phasing
chrX	54529667	54531121	1455	78	0.0908178	0.697182	-0.606364	-457.334	NA19240 run 1 nanopore alone phasing
chrX	155215928	155217071	1144	65	0.0477529	0.729206	-0.681453	-457.194	NA19240 run 1 nanopore alone phasing
chr11	123559534	123561056	1523	54	0.802578	0.0815752	0.721003	456.344	NA19240 run 1 nanopore alone phasing
chr19	45939962	45940699	738	86	0.852562	0.304105	0.548457	454.56	NA19240 run 1 nanopore alone phasing
chr2	131039842	131040672	831	81	0.793339	0.196447	0.596891	453.985	NA19240 run 1 nanopore alone phasing
chrX	40156121	40157906	1786	79	0.321227	0.927471	-0.606244	-451.01	NA19240 run 1 nanopore alone phasing
chrX	136908955	136910454	1500	79	0.655694	0.0447286	0.610966	450.457	NA19240 run 1 nanopore alone phasing
chr17	4708953	4709768	816	50	0.889748	0.140712	0.749036	449.855	NA19240 run 1 nanopore alone phasing
chrX	130120367	130121307	941	72	0.0752868	0.697593	-0.622306	-449.39	NA19240 run 1 nanopore alone phasing
chr2	8456977	8457485	509	47	0.944849	0.170715	0.774135	446.753	NA19240 run 1 nanopore alone phasing
chrX	137031289	137032607	1319	75	0.180193	0.794414	-0.614221	-446.717	NA19240 run 1 nanopore alone phasing
chrX	103918066	103919674	1609	96	0.56162	0.0678193	0.493801	446.443	NA19240 run 1 nanopore alone phasing
chr11	62665558	62667002	1445	62	0.827248	0.144539	0.682709	445.194	NA19240 run 1 nanopore alone phasing
chrX	137052100	137053291	1192	77	0.057173	0.634104	-0.576931	-444.657	NA19240 run 1 nanopore alone phasing
chrX	68498457	68499508	1052	74	0.0608568	0.683004	-0.622147	-444.491	NA19240 run 1 nanopore alone phasing
chr19	35755428	35756005	578	69	0.262882	0.921483	-0.658601	-443.162	NA19240 run 1 nanopore alone phasing
chrX	77895002	77896107	1106	51	0.0485908	0.784121	-0.73553	-440.561	NA19240 run 1 nanopore alone phasing
chr7	158863556	158864292	737	46	0.854214	0.0979171	0.756296	435.829	NA19240 run 1 nanopore alone phasing
chr20	33648309	33650056	1748	44	0.912577	0.128313	0.784264	434.688	NA19240 run 1 nanopore alone phasing
chr15	56007034	56007438	405	42	0.0941685	0.938299	-0.84413	-434.153	NA19240 run 1 nanopore alone phasing
chrX	9464962	9465668	707	111	0.037011	0.429765	-0.392754	-430.408	NA19240 run 1 nanopore alone phasing
chr2	232386450	232387093	644	69	0.849745	0.199763	0.649983	430.22	NA19240 run 1 nanopore alone phasing
chrX	72131241	72132286	1046	75	0.75588	0.130997	0.624883	429.673	NA19240 run 1 nanopore alone phasing
chrX	104156472	104158439	1968	54	0.0946893	0.759957	-0.665268	-429.603	NA19240 run 1 nanopore alone phasing
chr1	207959149	207959908	760	77	0.595775	0.0438543	0.55192	429.062	NA19240 run 1 nanopore alone phasing
chr16	1432172	1433255	1084	69	0.107408	0.737058	-0.62965	-428.834	NA19240 run 1 nanopore alone phasing
chrX	50813139	50814366	1228	91	0.652158	0.123736	0.528422	427.369	NA19240 run 1 nanopore alone phasing
chrX	107506515	107507901	1387	79	0.0909496	0.681299	-0.59035	-427.32	NA19240 run 1 nanopore alone phasing
chr12	31119338	31120984	1647	78	0.221134	0.82778	-0.606646	-426.63	NA19240 run 1 nanopore alone phasing
chrX	135031917	135032690	774	63	0.0621498	0.724294	-0.662144	-424.922	NA19240 run 1 nanopore alone phasing
chrX	11427287	11428097	811	68	0.218733	0.857439	-0.638706	-423.341	NA19240 run 1 nanopore alone phasing
chrX	72306329	72306952	624	76	0.658413	0.0312137	0.627199	420.435	NA19240 run 1 nanopore alone phasing
chrX	102125259	102126517	1259	78	0.680642	0.0895939	0.591048	419.71	NA19240 run 1 nanopore alone phasing
chr5	180618682	180619248	567	78	0.667622	0.125982	0.541639	418.568	NA19240 run 1 nanopore alone phasing
chrX	112840132	112841444	1313	80	0.577851	0.0495038	0.528347	416.805	NA19240 run 1 nanopore alone phasing
chrX	100731267	100732328	1062	65	0.104488	0.793358	-0.688869	-415.839	NA19240 run 1 nanopore alone phasing
chrX	48597430	48598449	1020	64	0.0705591	0.722345	-0.651786	-415.544	NA19240 run 1 nanopore alone phasing
chr22	50300002	50300610	609	72	0.661377	0.100712	0.560665	415.127	NA19240 run 1 nanopore alone phasing
chrX	120244308	120245541	1234	62	0.745293	0.0746183	0.670674	411.615	NA19240 run 1 nanopore alone phasing
chrX	100928461	100929636	1176	60	0.713548	0.0408411	0.672707	411.505	NA19240 run 1 nanopore alone phasing
chrX	70454596	70455520	925	57	0.0468106	0.76965	-0.722839	-408.865	NA19240 run 1 nanopore alone phasing
chrX	123183535	123185325	1791	85	0.665728	0.120125	0.545603	408.229	NA19240 run 1 nanopore alone phasing
chr9	126482360	126483091	732	48	0.101439	0.83771	-0.736271	-407.846	NA19240 run 1 nanopore alone phasing
chrX	129677888	129678604	717	54	0.755414	0.0360971	0.719317	406.095	NA19240 run 1 nanopore alone phasing
chrX	37846998	37847908	911	71	0.61984	0.0416381	0.578202	405.285	NA19240 run 1 nanopore alone phasing
chrX	11108721	11111821	3101	62	0.122389	0.775989	-0.653601	-404.98	NA19240 run 1 nanopore alone phasing
chrX	129956908	129957752	845	67	0.0774575	0.696558	-0.619101	-404.772	NA19240 run 1 nanopore alone phasing
chrX	135021967	135022779	813	69	0.0755861	0.653731	-0.578145	-401.889	NA19240 run 1 nanopore alone phasing
chr9	41073765	41074533	769	66	0.0727749	0.666978	-0.594203	-401.197	NA19240 run 1 nanopore alone phasing
chr17	81633929	81635913	1985	46	0.215722	0.933692	-0.71797	-400.963	NA19240 run 1 nanopore alone phasing
chr9	96719477	96720260	784	59	0.767526	0.107132	0.660394	400.27	NA19240 run 1 nanopore alone phasing
chrX	76427466	76428599	1134	63	0.09579	0.759669	-0.663879	-399.216	NA19240 run 1 nanopore alone phasing
chrX	57120914	57122094	1181	63	0.665889	0.0455385	0.62035	397.854	NA19240 run 1 nanopore alone phasing
chrX	21839330	21840315	986	66	0.0885308	0.70361	-0.615079	-395.81	NA19240 run 1 nanopore alone phasing
chrX	10619956	10620698	743	54	0.0797575	0.772079	-0.692321	-395.571	NA19240 run 1 nanopore alone phasing
chrX	73562788	73563743	956	57	0.0406307	0.729798	-0.689167	-393.302	NA19240 run 1 nanopore alone phasing
chr21	39385638	39386674	1037	51	0.18375	0.912803	-0.729052	-392.448	NA19240 run 1 nanopore alone phasing
chrX	102745762	102746651	890	76	0.115835	0.699716	-0.583881	-392.34	NA19240 run 1 nanopore alone phasing
chr4	86903960	86904559	600	48	0.122276	0.867581	-0.745305	-391.592	NA19240 run 1 nanopore alone phasing
chr4	164956723	164957744	1022	48	0.78642	0.0600606	0.726359	389.628	NA19240 run 1 nanopore alone phasing
chrX	153411338	153412000	663	62	0.851478	0.16292	0.688558	389.364	NA19240 run 1 nanopore alone phasing
chrX	63754423	63755508	1086	59	0.727065	0.0735132	0.653551	387.252	NA19240 run 1 nanopore alone phasing
chr9	95312864	95313633	770	34	0.0844923	0.923087	-0.838595	-386.879	NA19240 run 1 nanopore alone phasing
chr7	47052458	47053204	747	72	0.768677	0.190112	0.578566	386.633	NA19240 run 1 nanopore alone phasing
chrX	54808102	54809260	1159	60	0.699549	0.0493788	0.650171	383.045	NA19240 run 1 nanopore alone phasing
chrX	131795380	131796360	981	48	0.198783	0.923701	-0.724917	-381.338	NA19240 run 1 nanopore alone phasing
chrX	43882064	43882699	636	57	0.105519	0.774565	-0.669046	-380.279	NA19240 run 1 nanopore alone phasing
chrX	46446676	46447795	1120	70	0.148324	0.725006	-0.576682	-378.489	NA19240 run 1 nanopore alone phasing
chr2	1797711	1798468	758	55	0.140312	0.835335	-0.695022	-378.452	NA19240 run 1 nanopore alone phasing
chr11	399594	400666	1073	81	0.108841	0.618698	-0.509857	-378.404	NA19240 run 1 nanopore alone phasing
chr1	39558960	39559949	990	44	0.957606	0.234318	0.723288	377.546	NA19240 run 1 nanopore alone phasing
chr14	23969531	23970722	1192	76	0.0875874	0.57471	-0.487122	-372.1	NA19240 run 1 nanopore alone phasing
chrX	131746098	131748003	1906	44	0.119545	0.877925	-0.75838	-371.11	NA19240 run 1 nanopore alone phasing
chr11	396528	397650	1123	69	0.710575	0.144931	0.565644	370.964	NA19240 run 1 nanopore alone phasing
chrX	55717321	55718356	1036	48	0.069248	0.771317	-0.702069	-369.628	NA19240 run 1 nanopore alone phasing
chrX	49190738	49191981	1244	72	0.202616	0.804695	-0.60208	-369.363	NA19240 run 1 nanopore alone phasing
chr5	179559234	179560133	900	50	0.888864	0.203633	0.685231	366.796	NA19240 run 1 nanopore alone phasing
chrX	75522785	75524703	1919	51	0.0961087	0.75714	-0.661031	-366.28	NA19240 run 1 nanopore alone phasing
chrX	119688852	119690868	2017	40	0.873832	0.121061	0.752771	362.494	NA19240 run 1 nanopore alone phasing
chr9	41106671	41108075	1405	70	0.179588	0.739906	-0.560319	-360.944	NA19240 run 1 nanopore alone phasing
chr5	28927533	28928299	767	73	0.28924	0.826971	-0.537731	-360.919	NA19240 run 1 nanopore alone phasing
chrX	119852551	119853440	890	55	0.692116	0.0556233	0.636492	360.885	NA19240 run 1 nanopore alone phasing
chr15	23647188	23648622	1435	53	0.123583	0.771432	-0.647849	-360.68	NA19240 run 1 nanopore alone phasing
chrX	111681335	111682046	712	66	0.607555	0.0582032	0.549352	358.848	NA19240 run 1 nanopore alone phasing
chrX	101051402	101052214	813	45	0.744439	0.0349915	0.709447	357.507	NA19240 run 1 nanopore alone phasing
chr15	100544199	100544838	640	70	0.396909	0.920161	-0.523252	-357.482	NA19240 run 1 nanopore alone phasing
chr20	48384307	48385432	1126	56	0.204769	0.877946	-0.673178	-356.899	NA19240 run 1 nanopore alone phasing
chrX	137547169	137548359	1191	68	0.109948	0.690201	-0.580253	-355.638	NA19240 run 1 nanopore alone phasing
chr2	169768207	169769083	877	79	0.224514	0.729401	-0.504887	-355.221	NA19240 run 1 nanopore alone phasing
chrX	76171537	76173896	2360	61	0.0942259	0.676642	-0.582416	-354.711	NA19240 run 1 nanopore alone phasing
chr1	605036	605698	663	42	0.811593	0.0597838	0.751809	354.426	NA19240 run 1 nanopore alone phasing
chr2	112159534	112160284	751	50	0.113127	0.850704	-0.737577	-353.458	NA19240 run 1 nanopore alone phasing
chr12	916050	916869	820	40	0.941112	0.213971	0.727141	353.296	NA19240 run 1 nanopore alone phasing
chrX	68686191	68686845	655	51	0.105977	0.798463	-0.692487	-352.555	NA19240 run 1 nanopore alone phasing
chr11	77138022	77138600	579	64	0.111064	0.696567	-0.585503	-351.725	NA19240 run 1 nanopore alone phasing
chr17	83208228	83208797	570	39	0.893758	0.108389	0.785369	351.326	NA19240 run 1 nanopore alone phasing
chrX	119482338	119483122	785	47	0.800216	0.08418	0.716036	350.566	NA19240 run 1 nanopore alone phasing
chrX	137568263	137569369	1107	67	0.165824	0.739256	-0.573433	-350.29	NA19240 run 1 nanopore alone phasing
chrX	25002237	25002870	634	72	0.695493	0.161761	0.533732	350.256	NA19240 run 1 nanopore alone phasing
chrX	140764258	140765394	1137	58	0.679906	0.0615137	0.618393	348.48	NA19240 run 1 nanopore alone phasing
chr17	21303865	21307139	3275	71	0.910223	0.364913	0.54531	347.953	NA19240 run 1 nanopore alone phasing
chr7	102321095	102321656	562	72	0.117659	0.604224	-0.486565	-347.728	NA19240 run 1 nanopore alone phasing
chrX	20116310	20116902	593	63	0.157507	0.746434	-0.588926	-346.719	NA19240 run 1 nanopore alone phasing
chr9	138220637	138221523	887	60	0.829019	0.220178	0.608841	346.519	NA19240 run 1 nanopore alone phasing
chrX	48675980	48677012	1033	78	0.766808	0.25051	0.516298	345.083	NA19240 run 1 nanopore alone phasing
chr20	59191772	59192315	544	51	0.295011	0.935184	-0.640173	-343.472	NA19240 run 1 nanopore alone phasing
chr6	151325177	151326161	985	46	0.11623	0.828063	-0.711832	-343.095	NA19240 run 1 nanopore alone phasing
chr16	3431450	3432516	1067	40	0.166817	0.918393	-0.751576	-343.062	NA19240 run 1 nanopore alone phasing
chrX	136879582	136880978	1397	75	0.555469	0.0647268	0.490742	342.563	NA19240 run 1 nanopore alone phasing
chr6	27902457	27903739	1283	47	0.784409	0.0949598	0.689449	340.931	NA19240 run 1 nanopore alone phasing
chrX	139691576	139692533	958	77	0.143404	0.647145	-0.50374	-339.451	NA19240 run 1 nanopore alone phasing
chr5	132271303	132271936	634	54	0.31369	0.922587	-0.608897	-337.924	NA19240 run 1 nanopore alone phasing
chr9	134013272	134013856	585	75	0.964164	0.515864	0.448301	336.559	NA19240 run 1 nanopore alone phasing
chr9	68322854	68324246	1393	57	0.135341	0.793866	-0.658525	-336.265	NA19240 run 1 nanopore alone phasing
chrX	134990809	134991662	854	46	0.089406	0.782822	-0.693416	-336.233	NA19240 run 1 nanopore alone phasing
chr20	34476060	34476887	828	38	0.805982	0.0430488	0.762933	336.036	NA19240 run 1 nanopore alone phasing
chr19	13298420	13298941	522	61	0.214474	0.808276	-0.593801	-335.869	NA19240 run 1 nanopore alone phasing
chr12	1907731	1908490	760	53	0.786991	0.15891	0.628082	335.698	NA19240 run 1 nanopore alone phasing
chrX	101407758	101408603	846	53	0.689495	0.0490392	0.640456	334.933	NA19240 run 1 nanopore alone phasing
chrX	25006342	25007629	1288	71	0.683343	0.13235	0.550992	331.336	NA19240 run 1 nanopore alone phasing
chrX	53686066	53686899	834	60	0.149954	0.759393	-0.609439	-329.331	NA19240 run 1 nanopore alone phasing
chr12	132445428	132446663	1236	60	0.918388	0.382556	0.535833	329.197	NA19240 run 1 nanopore alone phasing
chrX	130902551	130903393	843	53	0.0630007	0.693919	-0.630919	-328.068	NA19240 run 1 nanopore alone phasing
chrX	102155023	102156358	1336	52	0.715429	0.0830543	0.632374	326.544	NA19240 run 1 nanopore alone phasing
chr17	80885904	80886994	1091	47	0.24025	0.903978	-0.663728	-326.239	NA19240 run 1 nanopore alone phasing
chr20	64011782	64013211	1430	42	0.878934	0.159409	0.719525	326.183	NA19240 run 1 nanopore alone phasing
chr8	143278497	143279174	678	58	0.384049	0.940455	-0.556406	-324.67	NA19240 run 1 nanopore alone phasing
chrX	155612312	155613075	764	48	0.696895	0.0504032	0.646492	324.416	NA19240 run 1 nanopore alone phasing
chr3	196500454	196501221	768	36	0.82773	0.0670213	0.760709	323.201	NA19240 run 1 nanopore alone phasing
chrX	131791848	131793570	1723	40	0.164419	0.909601	-0.745182	-322.993	NA19240 run 1 nanopore alone phasing
chr2	206251948	206253987	2040	53	0.180321	0.824203	-0.643882	-321.422	NA19240 run 1 nanopore alone phasing
chr3	47009709	47010265	557	50	0.783025	0.157931	0.625094	321.222	NA19240 run 1 nanopore alone phasing
chrX	101658550	101660123	1574	68	0.568103	0.0595657	0.508538	320.127	NA19240 run 1 nanopore alone phasing
chrX	54920801	54922037	1237	57	0.649396	0.0595039	0.589892	319.268	NA19240 run 1 nanopore alone phasing
chr9	96877253	96877796	544	53	0.734502	0.0972504	0.637251	318.287	NA19240 run 1 nanopore alone phasing
chr10	61867420	61868069	650	49	0.714138	0.0568769	0.657261	317.397	NA19240 run 1 nanopore alone phasing
chrX	77899180	77901110	1931	53	0.0808145	0.695705	-0.61489	-317.311	NA19240 run 1 nanopore alone phasing
chrX	120468757	120469702	946	54	0.640197	0.0433469	0.59685	316.337	NA19240 run 1 nanopore alone phasing
chrX	107272383	107273158	776	61	0.784575	0.203204	0.581371	314.617	NA19240 run 1 nanopore alone phasing
chr17	19724422	19724984	563	52	0.838302	0.190057	0.648245	314.182	NA19240 run 1 nanopore alone phasing
chr2	206263307	206264911	1605	45	0.181577	0.88549	-0.703913	-313.594	NA19240 run 1 nanopore alone phasing
chr13	41427821	41428733	913	62	0.15117	0.711139	-0.559969	-311.498	NA19240 run 1 nanopore alone phasing
chrX	131762719	131764509	1791	36	0.114299	0.870831	-0.756531	-311.272	NA19240 run 1 nanopore alone phasing
chrX	71181563	71182773	1211	52	0.703864	0.07205	0.631814	311.22	NA19240 run 1 nanopore alone phasing
chr4	190069507	190070265	759	86	0.855148	0.447888	0.40726	310.541	NA19240 run 1 nanopore alone phasing
chrX	107628108	107629317	1210	61	0.103506	0.670709	-0.567203	-310.447	NA19240 run 1 nanopore alone phasing
chrX	103310427	103311105	679	64	0.13989	0.682392	-0.542502	-309.039	NA19240 run 1 nanopore alone phasing
chr1	145161873	145163029	1157	47	0.150662	0.772556	-0.621893	-308.483	NA19240 run 1 nanopore alone phasing
chr17	6893426	6894570	1145	55	0.885589	0.296161	0.589428	308.446	NA19240 run 1 nanopore alone phasing
chr6	169577105	169577804	700	67	0.921821	0.407805	0.514016	308.02	NA19240 run 1 nanopore alone phasing
chr7	152405441	152408566	3126	45	0.218532	0.887546	-0.669015	-307.703	NA19240 run 1 nanopore alone phasing
chrX	119693581	119694447	867	48	0.782792	0.137941	0.644851	306.365	NA19240 run 1 nanopore alone phasing
chrX	40147276	40148322	1047	61	0.337515	0.870398	-0.532883	-305.55	NA19240 run 1 nanopore alone phasing
chrX	56995159	56995947	789	49	0.730201	0.0942991	0.635902	304.88	NA19240 run 1 nanopore alone phasing
chrX	100636165	100637003	839	58	0.691892	0.111874	0.580018	304.636	NA19240 run 1 nanopore alone phasing
chrX	46605937	46608299	2363	49	0.317749	0.933003	-0.615254	-304.147	NA19240 run 1 nanopore alone phasing
chr2	10006240	10006900	661	58	0.31081	0.886007	-0.575197	-303.226	NA19240 run 1 nanopore alone phasing
chr1	37995393	37996464	1072	64	0.366539	0.877158	-0.51062	-303.163	NA19240 run 1 nanopore alone phasing
chr9	113087636	113088366	731	68	0.45469	0.926619	-0.471929	-303.142	NA19240 run 1 nanopore alone phasing
chr9	998317	999239	923	59	0.727129	0.178712	0.548418	302.969	NA19240 run 1 nanopore alone phasing
chr15	78830467	78831257	791	57	0.198349	0.776028	-0.577679	-302.924	NA19240 run 1 nanopore alone phasing
chrX	106611722	106613268	1547	66	0.58668	0.0694983	0.517182	301.866	NA19240 run 1 nanopore alone phasing
chr17	9576164	9577362	1199	45	0.713106	0.0499794	0.663127	301.834	NA19240 run 1 nanopore alone phasing
chr7	155205976	155206806	831	30	0.823092	0.0524216	0.77067	300.298	NA19240 run 1 nanopore alone phasing
chr1	40884069	40884620	552	67	0.202265	0.747051	-0.544786	-299.047	NA19240 run 1 nanopore alone phasing
chrX	120015054	120015926	873	59	0.09283	0.660023	-0.567193	-297.432	NA19240 run 1 nanopore alone phasing
chrX	103628739	103629842	1104	64	0.0789053	0.601565	-0.52266	-296.657	NA19240 run 1 nanopore alone phasing
chr7	2665117	2665773	657	50	0.893203	0.261841	0.631362	295.617	NA19240 run 1 nanopore alone phasing
chr4	54031688	54032547	860	29	0.915381	0.102528	0.812854	295.392	NA19240 run 1 nanopore alone phasing
chrX	24992120	24994916	2797	50	0.266848	0.91498	-0.648132	-295.128	NA19240 run 1 nanopore alone phasing
chr6	73394577	73395213	637	50	0.171974	0.763842	-0.591868	-294.695	NA19240 run 1 nanopore alone phasing
chr18	57428519	57429034	516	68	0.550861	0.0877976	0.463063	293.248	NA19240 run 1 nanopore alone phasing
chr14	105364051	105364719	669	54	0.0543665	0.623358	-0.568992	-291.759	NA19240 run 1 nanopore alone phasing
chrX	83508599	83509537	939	63	0.213644	0.755977	-0.542332	-291.556	NA19240 run 1 nanopore alone phasing
chrX	70444931	70445582	652	62	0.0654629	0.568458	-0.502996	-291.166	NA19240 run 1 nanopore alone phasing
chrX	10158281	10158841	561	60	0.0586571	0.594945	-0.536288	-290.615	NA19240 run 1 nanopore alone phasing
chr4	784874	785613	740	58	0.769599	0.232054	0.537545	290.31	NA19240 run 1 nanopore alone phasing
chrX	55451733	55453134	1402	64	0.125899	0.657547	-0.531649	-290.219	NA19240 run 1 nanopore alone phasing
chr1	68050055	68051030	976	48	0.838598	0.214593	0.624005	289.369	NA19240 run 1 nanopore alone phasing
chrX	77785556	77786554	999	55	0.120386	0.727375	-0.606989	-289.252	NA19240 run 1 nanopore alone phasing
chrX	48071087	48071872	786	44	0.689763	0.0453255	0.644437	288.757	NA19240 run 1 nanopore alone phasing
chrX	119887807	119888421	615	38	0.804977	0.100617	0.70436	288.716	NA19240 run 1 nanopore alone phasing
chr10	11742582	11743094	513	55	0.0983863	0.680361	-0.581975	-288.225	NA19240 run 1 nanopore alone phasing
chr19	55639990	55640576	587	40	0.740144	0.0619728	0.678171	288.156	NA19240 run 1 nanopore alone phasing
chrX	14897437	14907379	9943	44	0.911441	0.221514	0.689927	288.045	NA19240 run 1 nanopore alone phasing
chrX	10110741	10112153	1413	44	0.0541556	0.72508	-0.670925	-288.042	NA19240 run 1 nanopore alone phasing
chr11	67303404	67304021	618	66	0.667754	0.177138	0.490616	286.873	NA19240 run 1 nanopore alone phasing
chrX	129776955	129777918	964	36	0.792939	0.0636394	0.729299	285.425	NA19240 run 1 nanopore alone phasing
chr12	107864089	107864669	581	39	0.103901	0.807293	-0.703392	-284.561	NA19240 run 1 nanopore alone phasing
chrX	70133335	70134043	709	52	0.167779	0.786844	-0.619064	-284.49	NA19240 run 1 nanopore alone phasing
chr7	1059333	1060043	711	53	0.0655214	0.61476	-0.549239	-283.685	NA19240 run 1 nanopore alone phasing
chrX	73214161	73215411	1251	50	0.119691	0.721917	-0.602226	-283.074	NA19240 run 1 nanopore alone phasing
chrX	109536610	109537724	1115	49	0.632278	0.0390603	0.593218	282.933	NA19240 run 1 nanopore alone phasing
chrX	75155903	75156594	692	36	0.807643	0.0677227	0.739921	282.839	NA19240 run 1 nanopore alone phasing
chr14	100904404	100905081	678	43	0.772382	0.0861738	0.686208	282.799	NA19240 run 1 nanopore alone phasing
chr5	103562122	103563074	953	47	0.0654345	0.660761	-0.595326	-282.334	NA19240 run 1 nanopore alone phasing
chrX	150547570	150548151	582	48	0.0560151	0.665194	-0.609179	-282.141	NA19240 run 1 nanopore alone phasing
chr17	1936579	1937278	700	45	0.739235	0.111692	0.627543	282.114	NA19240 run 1 nanopore alone phasing
chrX	47128906	47129907	1002	47	0.765775	0.146964	0.618811	281.901	NA19240 run 1 nanopore alone phasing
chrX	25020685	25021667	983	54	0.589244	0.0485748	0.540669	281.572	NA19240 run 1 nanopore alone phasing
chr19	57106294	57107079	786	82	0.124919	0.537441	-0.412522	-281.406	NA19240 run 1 nanopore alone phasing
chr7	27130157	27130673	517	70	0.579706	0.136209	0.443496	280.996	NA19240 run 1 nanopore alone phasing
chrX	47365850	47366703	854	35	0.092217	0.823942	-0.731725	-280.418	NA19240 run 1 nanopore alone phasing
chrX	71910461	71911185	725	61	0.750723	0.217187	0.533535	279.519	NA19240 run 1 nanopore alone phasing
chr9	19126731	19127291	561	39	0.679519	0.0568578	0.622661	277.986	NA19240 run 1 nanopore alone phasing
chr8	101223926	101224566	641	40	0.146963	0.840442	-0.693479	-276.969	NA19240 run 1 nanopore alone phasing
chrX	131711063	131711620	558	26	0.139731	0.939115	-0.799384	-276.76	NA19240 run 1 nanopore alone phasing
chr3	197921034	197921596	563	34	0.061198	0.753242	-0.692044	-276.265	NA19240 run 1 nanopore alone phasing
chr9	64488551	64488841	291	32	0.938705	0.148513	0.790193	275.524	NA19240 run 1 nanopore alone phasing
chr5	140834339	140835075	737	47	0.784958	0.155523	0.629434	275.105	NA19240 run 1 nanopore alone phasing
chrX	102599128	102599868	741	38	0.0815936	0.801813	-0.720219	-275.054	NA19240 run 1 nanopore alone phasing
chr2	172109248	172110354	1107	52	0.217432	0.812074	-0.594642	-273.827	NA19240 run 1 nanopore alone phasing
chrX	103831774	103832477	704	57	0.579464	0.0374976	0.541967	273.762	NA19240 run 1 nanopore alone phasing
chrX	131821743	131822773	1031	28	0.116654	0.891747	-0.775094	-271.558	NA19240 run 1 nanopore alone phasing
chr19	17323372	17324076	705	61	0.693625	0.190261	0.503364	271.139	NA19240 run 1 nanopore alone phasing
chr1	150924902	150925995	1094	59	0.945083	0.493375	0.451708	269.805	NA19240 run 1 nanopore alone phasing
chr5	21341317	21341986	670	63	0.197101	0.693458	-0.496357	-269.415	NA19240 run 1 nanopore alone phasing
chrX	129522794	129523575	782	68	0.0546217	0.465831	-0.411209	-269.241	NA19240 run 1 nanopore alone phasing
chr19	7551018	7551778	761	51	0.29061	0.884534	-0.593923	-268.957	NA19240 run 1 nanopore alone phasing
chrX	145821338	145822356	1019	54	0.116856	0.687777	-0.570921	-268.599	NA19240 run 1 nanopore alone phasing
chrX	140439193	140439875	683	50	0.163309	0.754911	-0.591602	-267.896	NA19240 run 1 nanopore alone phasing
chrX	131072940	131073793	854	43	0.0882331	0.715693	-0.62746	-265.326	NA19240 run 1 nanopore alone phasing
chrX	16628645	16630822	2178	37	0.232162	0.957597	-0.725435	-264.181	NA19240 run 1 nanopore alone phasing
chrX	139194666	139195212	547	49	0.107589	0.724386	-0.616798	-264.067	NA19240 run 1 nanopore alone phasing
chrX	102712181	102712917	737	64	0.596914	0.127054	0.46986	262.486	NA19240 run 1 nanopore alone phasing
chrX	107936024	107936725	702	50	0.245629	0.82789	-0.582261	-261.991	NA19240 run 1 nanopore alone phasing
chrX	63329310	63333629	4320	44	0.236792	0.887274	-0.650482	-261.866	NA19240 run 1 nanopore alone phasing
chr19	51182101	51182804	704	43	0.786812	0.16942	0.617392	261.301	NA19240 run 1 nanopore alone phasing
chr7	4809074	4809807	734	52	0.192156	0.730381	-0.538225	-260.49	NA19240 run 1 nanopore alone phasing
chr1	148362219	148363070	852	42	0.785565	0.134627	0.650938	260.446	NA19240 run 1 nanopore alone phasing
chr3	194296734	194297343	610	53	0.363772	0.898686	-0.534914	-260.15	NA19240 run 1 nanopore alone phasing
chr6	7343838	7344649	812	41	0.870998	0.22396	0.647038	259.608	NA19240 run 1 nanopore alone phasing
chrX	131778658	131779627	970	28	0.17198	0.923785	-0.751806	-258.931	NA19240 run 1 nanopore alone phasing
chrX	130017684	130021430	3747	55	0.911161	0.373394	0.537767	258.755	NA19240 run 1 nanopore alone phasing
chrX	40013386	40014129	744	65	0.490085	0.060981	0.429104	258.644	NA19240 run 1 nanopore alone phasing
chr8	144524503	144525152	650	65	0.2391	0.723109	-0.484009	-258.399	NA19240 run 1 nanopore alone phasing
chrX	54440174	54441051	878	42	0.0956606	0.746148	-0.650488	-258.042	NA19240 run 1 nanopore alone phasing
chr6	41548034	41548658	625	45	0.0683816	0.696494	-0.628113	-258.008	NA19240 run 1 nanopore alone phasing
chr1	21428477	21428869	393	50	0.717925	0.206097	0.511829	257.295	NA19240 run 1 nanopore alone phasing
chr16	3500012	3500567	556	48	0.642772	0.0873538	0.555418	257.154	NA19240 run 1 nanopore alone phasing
chr7	152411808	152414515	2708	51	0.369155	0.936316	-0.567161	-256.574	NA19240 run 1 nanopore alone phasing
chr2	43100594	43101164	571	49	0.688045	0.116131	0.571914	256.134	NA19240 run 1 nanopore alone phasing
chrX	24995201	24998114	2914	30	0.168784	0.949725	-0.780941	-256.118	NA19240 run 1 nanopore alone phasing
chrX	135549028	135554639	5612	35	0.925047	0.237874	0.687173	254.716	NA19240 run 1 nanopore alone phasing
chr17	3386339	3386870	532	58	0.758689	0.223356	0.535333	254.004	NA19240 run 1 nanopore alone phasing
chrX	120603765	120604428	664	32	0.0893499	0.818824	-0.729474	-253.683	NA19240 run 1 nanopore alone phasing
chrX	74254376	74258422	4047	37	0.939525	0.286137	0.653388	253.313	NA19240 run 1 nanopore alone phasing
chr1	187072285	187073460	1176	42	0.80374	0.168298	0.635441	252.785	NA19240 run 1 nanopore alone phasing
chr10	49768352	49768965	614	69	0.60639	0.178247	0.428142	251.967	NA19240 run 1 nanopore alone phasing
chr1	16685811	16686332	522	34	0.0946623	0.803305	-0.708643	-251.948	NA19240 run 1 nanopore alone phasing
chr7	73769192	73769890	699	64	0.317978	0.782497	-0.46452	-251.836	NA19240 run 1 nanopore alone phasing
chr1	225911269	225911949	681	43	0.89813	0.256466	0.641665	251.288	NA19240 run 1 nanopore alone phasing
chr16	2817087	2817682	596	52	0.750385	0.184811	0.565574	251.021	NA19240 run 1 nanopore alone phasing
chr5	1856735	1857438	704	55	0.284701	0.806202	-0.521501	-250.842	NA19240 run 1 nanopore alone phasing
chr15	25080530	25084300	3771	55	0.38124	0.913524	-0.532283	-250.484	NA19240 run 1 nanopore alone phasing
chrX	72181041	72182041	1001	49	0.625493	0.0558509	0.569642	250.333	NA19240 run 1 nanopore alone phasing
chr3	130727051	130727609	559	25	0.857834	0.0506865	0.807147	249.944	NA19240 run 1 nanopore alone phasing
chrX	134544496	134545217	722	56	0.597689	0.0871836	0.510506	249.025	NA19240 run 1 nanopore alone phasing
chr5	181182370	181183335	966	48	0.694301	0.140757	0.553544	248.727	NA19240 run 1 nanopore alone phasing
chr2	131299234	131299992	759	54	0.821018	0.294123	0.526895	248.578	NA19240 run 1 nanopore alone phasing
chrX	102516276	102516929	654	50	0.645643	0.0785747	0.567069	248.004	NA19240 run 1 nanopore alone phasing
chrX	119677761	119679100	1340	46	0.698261	0.122028	0.576233	247.916	NA19240 run 1 nanopore alone phasing
chr10	484557	485380	824	46	0.673018	0.103174	0.569845	247.724	NA19240 run 1 nanopore alone phasing
chrX	64189612	64192229	2618	44	0.279647	0.899426	-0.619779	-246.531	NA19240 run 1 nanopore alone phasing
chr10	129898748	129899266	519	38	0.880754	0.232379	0.648375	246.451	NA19240 run 1 nanopore alone phasing
chr16	18382384	18383147	764	52	0.874156	0.330754	0.543402	246.131	NA19240 run 1 nanopore alone phasing
chr2	54709018	54709838	821	34	0.090282	0.757446	-0.667164	-245.735	NA19240 run 1 nanopore alone phasing
chr14	44911991	44912513	523	65	0.147775	0.604094	-0.456319	-245.151	NA19240 run 1 nanopore alone phasing
chr1	228276234	228276731	498	43	0.77727	0.194899	0.582371	244.782	NA19240 run 1 nanopore alone phasing
chrX	103607664	103608219	556	52	0.0354646	0.534885	-0.49942	-244.78	NA19240 run 1 nanopore alone phasing
chr9	27690405	27691025	621	33	0.0755338	0.783219	-0.707685	-244.07	NA19240 run 1 nanopore alone phasing
chrX	108732469	108733050	582	39	0.0630991	0.686684	-0.623585	-243.883	NA19240 run 1 nanopore alone phasing
chr13	89363159	89363648	490	44	0.156978	0.745672	-0.588694	-243.715	NA19240 run 1 nanopore alone phasing
chr4	25158681	25159758	1078	35	0.684873	0.0517657	0.633107	243.21	NA19240 run 1 nanopore alone phasing
chrX	103962646	103963358	713	51	0.660673	0.114438	0.546235	243.208	NA19240 run 1 nanopore alone phasing
chr20	34515126	34515933	808	32	0.0883744	0.783641	-0.695267	-243.09	NA19240 run 1 nanopore alone phasing
chr17	50781079	50781576	498	42	0.749802	0.142794	0.607008	242.398	NA19240 run 1 nanopore alone phasing
chrX	19715646	19720401	4756	42	0.270583	0.894894	-0.624311	-241.54	NA19240 run 1 nanopore alone phasing
chr13	111411204	111411674	471	43	0.236398	0.844497	-0.608099	-241.231	NA19240 run 1 nanopore alone phasing
chrX	54639349	54640262	914	51	0.14706	0.683962	-0.536902	-240.016	NA19240 run 1 nanopore alone phasing
chr2	166609668	166611259	1592	50	0.669564	0.106208	0.563356	239.124	NA19240 run 1 nanopore alone phasing
chr5	43038272	43039064	793	30	0.77633	0.0908547	0.685475	238.078	NA19240 run 1 nanopore alone phasing
chrX	102141609	102142475	867	51	0.657112	0.129149	0.527963	236.607	NA19240 run 1 nanopore alone phasing
chrX	101617093	101618063	971	42	0.705491	0.111487	0.594004	234.734	NA19240 run 1 nanopore alone phasing
chr16	63617278	63617894	617	50	0.113328	0.660808	-0.54748	-234.404	NA19240 run 1 nanopore alone phasing
chrX	9765354	9765841	488	60	0.137719	0.582478	-0.444759	-234.352	NA19240 run 1 nanopore alone phasing
chrX	10097593	10098904	1312	41	0.0615873	0.696247	-0.634659	-234.186	NA19240 run 1 nanopore alone phasing
chr22	37983657	37984142	486	49	0.364328	0.887388	-0.523061	-233.842	NA19240 run 1 nanopore alone phasing
chr9	96218958	96219435	478	52	0.262972	0.765982	-0.50301	-232.88	NA19240 run 1 nanopore alone phasing
chrX	48003794	48004546	753	41	0.707993	0.0888896	0.619103	232.712	NA19240 run 1 nanopore alone phasing
chr6	10487817	10488551	735	44	0.199651	0.774623	-0.574971	-231.88	NA19240 run 1 nanopore alone phasing
chr4	57194321	57195008	688	47	0.254192	0.815985	-0.561794	-231.687	NA19240 run 1 nanopore alone phasing
chr17	68413468	68414227	760	36	0.0478339	0.685371	-0.637537	-230.491	NA19240 run 1 nanopore alone phasing
chr2	39244932	39245780	849	36	0.189737	0.843982	-0.654245	-230.257	NA19240 run 1 nanopore alone phasing
chr12	6056650	6057133	484	49	0.177395	0.727394	-0.549999	-229.965	NA19240 run 1 nanopore alone phasing
chr18	79519760	79520648	889	41	0.205908	0.798122	-0.592214	-229.799	NA19240 run 1 nanopore alone phasing
chr20	63696587	63697189	603	52	0.77419	0.276959	0.497231	229.259	NA19240 run 1 nanopore alone phasing
chr1	161464313	161465035	723	55	0.718711	0.199055	0.519657	229.137	NA19240 run 1 nanopore alone phasing
chr18	72898	73377	480	43	0.148461	0.710966	-0.562506	-229.003	NA19240 run 1 nanopore alone phasing
chr6	110399452	110400211	760	48	0.234798	0.777619	-0.542821	-228.857	NA19240 run 1 nanopore alone phasing
chr17	5112303	5112937	635	31	0.204051	0.914749	-0.710698	-228.521	NA19240 run 1 nanopore alone phasing
chr17	15786195	15786606	412	59	0.248106	0.695708	-0.447602	-227.694	NA19240 run 1 nanopore alone phasing
chr15	25089144	25092296	3153	49	0.380139	0.914325	-0.534186	-227.692	NA19240 run 1 nanopore alone phasing
chr2	206267141	206268649	1509	36	0.156299	0.822204	-0.665905	-227.374	NA19240 run 1 nanopore alone phasing
chr8	22086645	22087176	532	41	0.767193	0.154407	0.612786	227.245	NA19240 run 1 nanopore alone phasing
chr5	180161175	180161978	804	45	0.10892	0.674376	-0.565456	-227.156	NA19240 run 1 nanopore alone phasing
chr14	20723388	20723916	529	44	0.746367	0.168564	0.577802	227.049	NA19240 run 1 nanopore alone phasing
chr12	5044314	5044789	476	51	0.740934	0.287081	0.453854	226.456	NA19240 run 1 nanopore alone phasing
chr19	291639	291967	329	50	0.310466	0.811396	-0.50093	-226.24	NA19240 run 1 nanopore alone phasing
chr3	14452534	14454138	1605	42	0.914681	0.332953	0.581728	226.239	NA19240 run 1 nanopore alone phasing
chrX	72572314	72573415	1102	43	0.647349	0.0489202	0.598429	225.066	NA19240 run 1 nanopore alone phasing
chr1	38783508	38784173	666	38	0.745968	0.113044	0.632923	224.866	NA19240 run 1 nanopore alone phasing
chrX	137563228	137564225	998	42	0.135123	0.747588	-0.612464	-224.748	NA19240 run 1 nanopore alone phasing
chr2	37535774	37536371	598	27	0.897139	0.145752	0.751387	224.659	NA19240 run 1 nanopore alone phasing
chr1	121051227	121051743	517	38	0.869935	0.225575	0.64436	224.254	NA19240 run 1 nanopore alone phasing
chrX	40148463	40150046	1584	40	0.17054	0.798419	-0.627879	-224.091	NA19240 run 1 nanopore alone phasing
chrX	68894481	68895490	1010	54	0.139984	0.637428	-0.497444	-223.366	NA19240 run 1 nanopore alone phasing
chr7	50092977	50093428	452	46	0.0800312	0.6662	-0.586168	-223.17	NA19240 run 1 nanopore alone phasing
chr19	4784658	4785523	866	56	0.286753	0.783951	-0.497198	-222.873	NA19240 run 1 nanopore alone phasing
chrX	40014750	40015242	493	54	0.521438	0.0796124	0.441825	222.717	NA19240 run 1 nanopore alone phasing
chr13	22926883	22927486	604	44	0.733891	0.174661	0.55923	222.703	NA19240 run 1 nanopore alone phasing
chr15	24848045	24848458	414	41	0.712854	0.0955163	0.617338	222.469	NA19240 run 1 nanopore alone phasing
chrX	81208987	81211581	2595	36	0.953215	0.383569	0.569646	221.873	NA19240 run 1 nanopore alone phasing
chrX	75273757	75276604	2848	54	0.203522	0.609971	-0.406449	-221.733	NA19240 run 1 nanopore alone phasing
chrX	71099186	71100980	1795	42	0.216065	0.822117	-0.606052	-220.185	NA19240 run 1 nanopore alone phasing
chr12	122524111	122525475	1365	36	0.0923553	0.751279	-0.658924	-219.165	NA19240 run 1 nanopore alone phasing
chr16	11493666	11494283	618	43	0.798383	0.221918	0.576465	218.41	NA19240 run 1 nanopore alone phasing
chrX	101390611	101391287	677	43	0.540797	0.0299913	0.510806	218.072	NA19240 run 1 nanopore alone phasing
chrX	79366522	79367523	1002	45	0.5571	0.0428197	0.51428	217.33	NA19240 run 1 nanopore alone phasing
chr6	27019632	27020422	791	56	0.0790665	0.559531	-0.480464	-217.216	NA19240 run 1 nanopore alone phasing
chrX	56232422	56233385	964	45	0.0580338	0.608748	-0.550714	-217.117	NA19240 run 1 nanopore alone phasing
chr1	121006660	121007440	781	40	0.294069	0.875519	-0.58145	-217.011	NA19240 run 1 nanopore alone phasing
chr1	228555441	228555958	518	42	0.366257	0.925986	-0.559728	-216.947	NA19240 run 1 nanopore alone phasing
chrX	107118110	107119024	915	44	0.587618	0.0557206	0.531898	215.217	NA19240 run 1 nanopore alone phasing
chr17	81119343	81119819	477	55	0.66581	0.209494	0.456316	214.973	NA19240 run 1 nanopore alone phasing
chrX	77910296	77910945	650	37	0.0590522	0.676577	-0.617525	-213.35	NA19240 run 1 nanopore alone phasing
chr11	61777312	61777994	683	56	0.593119	0.15752	0.435599	213.335	NA19240 run 1 nanopore alone phasing
chr18	14458251	14458928	678	47	0.698865	0.190066	0.508799	213.007	NA19240 run 1 nanopore alone phasing
chr17	48607754	48608250	497	33	0.238669	0.887719	-0.64905	-211.888	NA19240 run 1 nanopore alone phasing
chr1	145453767	145454370	604	45	0.164885	0.686576	-0.52169	-211.754	NA19240 run 1 nanopore alone phasing
chrX	70452403	70452908	506	40	0.0676315	0.62634	-0.558708	-211.566	NA19240 run 1 nanopore alone phasing
chr8	142499780	142500561	782	53	0.296182	0.807984	-0.511802	-211.222	NA19240 run 1 nanopore alone phasing
chr6	27826869	27827379	511	47	0.344352	0.857174	-0.512822	-211.219	NA19240 run 1 nanopore alone phasing
chr19	5205336	5206302	967	29	0.816161	0.117703	0.698458	211.061	NA19240 run 1 nanopore alone phasing
chr22	41998370	41998994	625	42	0.347849	0.86909	-0.521241	-210.393	NA19240 run 1 nanopore alone phasing
chr8	141550761	141551540	780	46	0.862201	0.350352	0.511849	210.059	NA19240 run 1 nanopore alone phasing
chrX	9466905	9468653	1749	40	0.880919	0.289597	0.591322	208.955	NA19240 run 1 nanopore alone phasing
chr13	53200654	53201043	390	48	0.307506	0.794902	-0.487396	-208.873	NA19240 run 1 nanopore alone phasing
chr2	10044258	10044711	454	46	0.66197	0.162097	0.499873	208.758	NA19240 run 1 nanopore alone phasing
chr10	133131732	133132308	577	39	0.808078	0.202438	0.60564	208.302	NA19240 run 1 nanopore alone phasing
chrX	40077621	40078997	1377	43	0.287901	0.873645	-0.585744	-207.819	NA19240 run 1 nanopore alone phasing
chr7	55005028	55005724	697	40	0.807055	0.213894	0.593161	207.526	NA19240 run 1 nanopore alone phasing
chrX	74291000	74291620	621	30	0.0453966	0.716328	-0.670931	-207.506	NA19240 run 1 nanopore alone phasing
chrX	41087806	41088234	429	17	0.0956438	0.959382	-0.863738	-207.397	NA19240 run 1 nanopore alone phasing
chr11	62602285	62602685	401	49	0.297199	0.751372	-0.454173	-207.024	NA19240 run 1 nanopore alone phasing
chr1	83860764	83861337	574	38	0.642819	0.0884147	0.554405	206.701	NA19240 run 1 nanopore alone phasing
chr2	96500626	96501121	496	43	0.461192	0.950893	-0.4897	-205.019	NA19240 run 1 nanopore alone phasing
chr20	28573187	28579863	6677	36	0.913876	0.270241	0.643635	204.854	NA19240 run 1 nanopore alone phasing
chrX	7926970	7927587	618	53	0.461948	0.0403759	0.421572	204.798	NA19240 run 1 nanopore alone phasing
chr4	1622949	1623689	741	49	0.840432	0.35096	0.489472	204.248	NA19240 run 1 nanopore alone phasing
chr16	1444767	1445424	658	40	0.713029	0.143094	0.569935	203.727	NA19240 run 1 nanopore alone phasing
chrX	134806957	134808137	1181	43	0.63021	0.0433223	0.586888	203.495	NA19240 run 1 nanopore alone phasing
chrX	83510263	83510863	601	35	0.181459	0.796656	-0.615197	-201.916	NA19240 run 1 nanopore alone phasing
chr11	45921868	45922342	475	39	0.730432	0.19049	0.539942	200.529	NA19240 run 1 nanopore alone phasing
chr2	25161377	25161804	428	50	0.37538	0.89235	-0.51697	-200.26	NA19240 run 1 nanopore alone phasing
chr17	18624972	18625467	496	33	0.0462539	0.623123	-0.576869	-200.063	NA19240 run 1 nanopore alone phasing
chr1	227887617	227888283	667	44	0.669964	0.152091	0.517873	199.282	NA19240 run 1 nanopore alone phasing
chr7	27145424	27146019	596	36	0.860018	0.26151	0.598508	198.949	NA19240 run 1 nanopore alone phasing
chr15	82043922	82044408	487	46	0.765238	0.27487	0.490368	198.948	NA19240 run 1 nanopore alone phasing
chr10	28924946	28925432	487	34	0.811376	0.192329	0.619047	198.542	NA19240 run 1 nanopore alone phasing
chr16	87867709	87868261	553	24	0.822661	0.0877983	0.734863	198.524	NA19240 run 1 nanopore alone phasing
chr7	44064729	44065516	788	42	0.0921017	0.618341	-0.526239	-198.193	NA19240 run 1 nanopore alone phasing
chr4	140579324	140579717	394	28	0.19254	0.902677	-0.710137	-197.377	NA19240 run 1 nanopore alone phasing
chr9	89282223	89282859	637	41	0.814623	0.272195	0.542428	197.119	NA19240 run 1 nanopore alone phasing
chrX	129834283	129838593	4311	39	0.381058	0.938479	-0.557421	-197.106	NA19240 run 1 nanopore alone phasing
chrX	47623509	47624095	587	39	0.0695418	0.602476	-0.532934	-196.9	NA19240 run 1 nanopore alone phasing
chrX	52995223	52997045	1823	48	0.616652	0.131568	0.485084	195.342	NA19240 run 1 nanopore alone phasing
chr20	3165410	3165959	550	32	0.907408	0.287737	0.619671	194.192	NA19240 run 1 nanopore alone phasing
chr5	1061138	1061541	404	55	0.959491	0.594743	0.364748	194.022	NA19240 run 1 nanopore alone phasing
chrX	72018535	72019007	473	46	0.52956	0.070003	0.459557	193.876	NA19240 run 1 nanopore alone phasing
chrX	101485037	101485697	661	44	0.570904	0.0677269	0.503177	193.871	NA19240 run 1 nanopore alone phasing
chr20	45097668	45098042	375	44	0.683003	0.202368	0.480634	193.462	NA19240 run 1 nanopore alone phasing
chr2	177634097	177634781	685	25	0.821535	0.0473524	0.774183	193.243	NA19240 run 1 nanopore alone phasing
chrX	131741141	131742200	1060	29	0.12139	0.791078	-0.669687	-192.789	NA19240 run 1 nanopore alone phasing
chr1	2387766	2388837	1072	37	0.910578	0.374563	0.536015	192.037	NA19240 run 1 nanopore alone phasing
chr22	50170876	50171323	448	40	0.633137	0.130756	0.502381	191.678	NA19240 run 1 nanopore alone phasing
chrX	24750509	24753588	3080	32	0.915727	0.276216	0.639511	190.92	NA19240 run 1 nanopore alone phasing
chr13	44414468	44415297	830	45	0.800146	0.314933	0.485213	190.902	NA19240 run 1 nanopore alone phasing
chrX	119686858	119688066	1209	23	0.881285	0.122572	0.758714	190.583	NA19240 run 1 nanopore alone phasing
chr2	218368298	218368982	685	44	0.837713	0.361767	0.475946	190.577	NA19240 run 1 nanopore alone phasing
chrX	42888311	42889021	711	34	0.281427	0.899844	-0.618417	-190.165	NA19240 run 1 nanopore alone phasing
chrX	120485649	120486309	661	33	0.702665	0.077099	0.625566	190.163	NA19240 run 1 nanopore alone phasing
chrX	54560395	54562325	1931	34	0.933978	0.353434	0.580544	189.819	NA19240 run 1 nanopore alone phasing
chr16	75140594	75141456	863	36	0.783052	0.179869	0.603183	189.809	NA19240 run 1 nanopore alone phasing
chr1	245954775	245955522	748	24	0.125713	0.863626	-0.737913	-189.249	NA19240 run 1 nanopore alone phasing
chrX	52958589	52958953	365	37	0.174256	0.797864	-0.623608	-189.247	NA19240 run 1 nanopore alone phasing
chr5	139292517	139293222	706	36	0.319428	0.892735	-0.573307	-189.223	NA19240 run 1 nanopore alone phasing
chrX	72305410	72305863	454	44	0.582821	0.0858878	0.496933	188.951	NA19240 run 1 nanopore alone phasing
chr5	177370704	177371214	511	44	0.106227	0.643709	-0.537482	-188.738	NA19240 run 1 nanopore alone phasing
chrX	131802464	131803678	1215	28	0.161016	0.824586	-0.66357	-187.911	NA19240 run 1 nanopore alone phasing
chr17	17561655	17562316	662	31	0.270165	0.888024	-0.617859	-187.737	NA19240 run 1 nanopore alone phasing
chrX	39822041	39823396	1356	34	0.850573	0.221758	0.628815	187.676	NA19240 run 1 nanopore alone phasing
chr13	48410480	48413329	2850	24	0.170254	0.922476	-0.752222	-187.592	NA19240 run 1 nanopore alone phasing
chr4	121932328	121932847	520	43	0.423489	0.887931	-0.464441	-187.346	NA19240 run 1 nanopore alone phasing
chrX	47219409	47220024	616	23	0.0936121	0.825921	-0.732309	-187.319	NA19240 run 1 nanopore alone phasing
chr2	230990376	230990817	442	46	0.347518	0.848393	-0.500875	-186.776	NA19240 run 1 nanopore alone phasing
chr18	78914349	78914852	504	36	0.255612	0.843557	-0.587946	-186.336	NA19240 run 1 nanopore alone phasing
chrX	64394927	64395615	689	43	0.545053	0.0418478	0.503205	186.076	NA19240 run 1 nanopore alone phasing
chr12	3839122	3839407	286	45	0.862303	0.42254	0.439762	186.037	NA19240 run 1 nanopore alone phasing
chrX	54584820	54588014	3195	29	0.930892	0.255515	0.675377	185.659	NA19240 run 1 nanopore alone phasing
chr21	42781055	42781726	672	35	0.697928	0.0910528	0.606875	185.631	NA19240 run 1 nanopore alone phasing
chrX	41442319	41442886	568	44	0.0566273	0.526409	-0.469782	-185.286	NA19240 run 1 nanopore alone phasing
chr10	93060420	93060918	499	45	0.412137	0.931025	-0.518888	-185.181	NA19240 run 1 nanopore alone phasing
chr3	11704946	11705477	532	32	0.941186	0.357472	0.583714	185.059	NA19240 run 1 nanopore alone phasing
chr3	160485348	160486310	963	27	0.0908705	0.796832	-0.705961	-185.017	NA19240 run 1 nanopore alone phasing
chrX	100406915	100407438	524	41	0.337084	0.866525	-0.529442	-185.007	NA19240 run 1 nanopore alone phasing
chr20	841937	842441	505	39	0.71761	0.192455	0.525154	184.78	NA19240 run 1 nanopore alone phasing
chrX	154408589	154409672	1084	34	0.113054	0.735283	-0.622229	-184.688	NA19240 run 1 nanopore alone phasing
chr12	52601170	52601662	493	42	0.775435	0.255639	0.519796	184.435	NA19240 run 1 nanopore alone phasing
chr2	237626832	237627323	492	39	0.650827	0.172954	0.477873	183.905	NA19240 run 1 nanopore alone phasing
chr2	241035293	241035886	594	33	0.770153	0.177502	0.592652	183.689	NA19240 run 1 nanopore alone phasing
chr15	24878140	24878584	445	40	0.807446	0.253103	0.554343	183.686	NA19240 run 1 nanopore alone phasing
chr1	77687636	77688209	574	34	0.917259	0.343931	0.573329	183.115	NA19240 run 1 nanopore alone phasing
chrX	19773340	19774627	1288	32	0.686028	0.055659	0.630369	183.014	NA19240 run 1 nanopore alone phasing
chrX	40107201	40107664	464	47	0.471587	0.0636833	0.407904	182.211	NA19240 run 1 nanopore alone phasing
chr17	1783091	1784062	972	35	0.833202	0.262142	0.57106	182.127	NA19240 run 1 nanopore alone phasing
chr11	67650350	67651316	967	44	0.0505666	0.506712	-0.456145	-181.724	NA19240 run 1 nanopore alone phasing
chr6	27229662	27230343	682	30	0.801093	0.151945	0.649148	181.365	NA19240 run 1 nanopore alone phasing
chr17	78040751	78041379	629	40	0.0882086	0.588066	-0.499857	-181.187	NA19240 run 1 nanopore alone phasing
chr10	132352199	132352705	507	42	0.798005	0.27228	0.525726	181.119	NA19240 run 1 nanopore alone phasing
chrX	101125024	101129408	4385	39	0.393214	0.943097	-0.549882	-180.697	NA19240 run 1 nanopore alone phasing
chrX	9941464	9942018	555	23	0.047829	0.797556	-0.749727	-180.409	NA19240 run 1 nanopore alone phasing
chr22	17159530	17159996	467	35	0.18526	0.730699	-0.54544	-180.365	NA19240 run 1 nanopore alone phasing
chr17	60886988	60887593	606	36	0.84982	0.298023	0.551797	179.892	NA19240 run 1 nanopore alone phasing
chr11	2909199	2909637	439	46	0.742678	0.278579	0.464099	179.642	NA19240 run 1 nanopore alone phasing
chr9	92806905	92807548	644	37	0.673155	0.125997	0.547158	179.383	NA19240 run 1 nanopore alone phasing
chr9	113082537	113083362	826	49	0.467051	0.881929	-0.414879	-179.176	NA19240 run 1 nanopore alone phasing
chr9	42974805	42975060	256	31	0.140463	0.801475	-0.661011	-178.584	NA19240 run 1 nanopore alone phasing
chrX	24938040	24941171	3132	24	0.152152	0.881156	-0.729005	-178.578	NA19240 run 1 nanopore alone phasing
chr1	23031088	23033514	2427	26	0.82583	0.130516	0.695314	178.371	NA19240 run 1 nanopore alone phasing
chrX	96836750	96837089	340	25	0.78732	0.0546999	0.73262	178.203	NA19240 run 1 nanopore alone phasing
chr4	83107614	83108740	1127	37	0.799353	0.232075	0.567278	178.17	NA19240 run 1 nanopore alone phasing
chr1	205849819	205850521	703	37	0.20201	0.749048	-0.547037	-178.108	NA19240 run 1 nanopore alone phasing
chr16	57479244	57479885	642	35	0.630686	0.0694847	0.561201	178.013	NA19240 run 1 nanopore alone phasing
chr19	511076	511861	786	33	0.695121	0.139378	0.555743	178.012	NA19240 run 1 nanopore alone phasing
chr11	61166815	61167348	534	36	0.280021	0.822105	-0.542084	-177.979	NA19240 run 1 nanopore alone phasing
chr7	152401154	152402334	1181	33	0.297179	0.910209	-0.61303	-177.748	NA19240 run 1 nanopore alone phasing
chr17	77453797	77455213	1417	44	0.60372	0.145651	0.458068	177.566	NA19240 run 1 nanopore alone phasing
chr10	122818512	122818926	415	45	0.286979	0.797725	-0.510746	-177.236	NA19240 run 1 nanopore alone phasing
chr10	93061064	93061735	672	41	0.323471	0.853789	-0.530318	-177.222	NA19240 run 1 nanopore alone phasing
chr2	113700118	113700667	550	16	0.92761	0.0962729	0.831338	177.135	NA19240 run 1 nanopore alone phasing
chr15	44252043	44252514	472	32	0.222956	0.845635	-0.622679	-176.747	NA19240 run 1 nanopore alone phasing
chrX	109624953	109625403	451	42	0.851526	0.367617	0.483909	176.705	NA19240 run 1 nanopore alone phasing
chrX	40009559	40010290	732	44	0.218984	0.703887	-0.484903	-176.674	NA19240 run 1 nanopore alone phasing
chrX	101291147	101291438	292	47	0.913113	0.471759	0.441354	176.65	NA19240 run 1 nanopore alone phasing
chrX	56783044	56783946	903	29	0.320721	0.926068	-0.605347	-176.442	NA19240 run 1 nanopore alone phasing
chr8	69711063	69711814	752	31	0.835514	0.208553	0.626961	176.37	NA19240 run 1 nanopore alone phasing
chrX	73647423	73652104	4682	24	0.91	0.203868	0.706132	175.779	NA19240 run 1 nanopore alone phasing
chr11	120169829	120170374	546	31	0.217902	0.838104	-0.620202	-175.614	NA19240 run 1 nanopore alone phasing
chr18	35267321	35267758	438	46	0.0979333	0.548671	-0.450737	-174.769	NA19240 run 1 nanopore alone phasing
chr2	242162741	242164527	1787	32	0.261807	0.895836	-0.634029	-174.614	NA19240 run 1 nanopore alone phasing
chr1	156076618	156077056	439	40	0.420928	0.916338	-0.49541	-174.42	NA19240 run 1 nanopore alone phasing
chrX	48571136	48571584	449	22	0.0618227	0.795449	-0.733626	-174.036	NA19240 run 1 nanopore alone phasing
chr11	3223056	3223495	440	25	0.798447	0.106821	0.691626	173.796	NA19240 run 1 nanopore alone phasing
chr19	18306172	18306825	654	26	0.860903	0.199825	0.661078	173.617	NA19240 run 1 nanopore alone phasing
chr10	6171741	6172535	795	26	0.771229	0.132135	0.639094	173.341	NA19240 run 1 nanopore alone phasing
chr19	51887660	51888186	527	44	0.147663	0.587335	-0.439672	-173.326	NA19240 run 1 nanopore alone phasing
chr18	76598784	76599548	765	29	0.17689	0.816158	-0.639268	-173.219	NA19240 run 1 nanopore alone phasing
chr10	133124727	133125085	359	38	0.732665	0.183747	0.548918	172.9	NA19240 run 1 nanopore alone phasing
chr12	55646051	55646727	677	42	0.573027	0.0929892	0.480038	172.214	NA19240 run 1 nanopore alone phasing
chr9	40223303	40223711	409	36	0.0713978	0.568276	-0.496878	-172.162	NA19240 run 1 nanopore alone phasing
chr2	206256028	206257011	984	19	0.146231	0.884782	-0.738551	-171.943	NA19240 run 1 nanopore alone phasing
chr1	7826917	7827604	688	35	0.845606	0.291727	0.553879	171.65	NA19240 run 1 nanopore alone phasing
chr4	154489820	154490287	468	43	0.207164	0.690672	-0.483508	-171.105	NA19240 run 1 nanopore alone phasing
chr7	150341331	150341875	545	39	0.196611	0.6952	-0.498589	-171.029	NA19240 run 1 nanopore alone phasing
chr22	49771507	49772001	495	38	0.950884	0.470472	0.480412	170.904	NA19240 run 1 nanopore alone phasing
chr1	231339281	231339826	546	19	0.898668	0.128465	0.770204	170.659	NA19240 run 1 nanopore alone phasing
chr15	58864974	58865430	457	40	0.169004	0.666533	-0.497529	-170.568	NA19240 run 1 nanopore alone phasing
chr2	92074568	92075036	469	39	0.372132	0.871655	-0.499522	-169.678	NA19240 run 1 nanopore alone phasing
chr19	50516852	50517348	497	33	0.761611	0.196445	0.565166	169.657	NA19240 run 1 nanopore alone phasing
chrX	56746339	56753064	6726	31	0.870549	0.233173	0.637376	169.38	NA19240 run 1 nanopore alone phasing
chrX	19542272	19544078	1807	40	0.391071	0.901713	-0.510642	-169.174	NA19240 run 1 nanopore alone phasing
chrX	91434604	91435119	516	46	0.0724705	0.485388	-0.412917	-168.637	NA19240 run 1 nanopore alone phasing
chrX	130523766	130524313	548	33	0.632924	0.0829474	0.549976	168.475	NA19240 run 1 nanopore alone phasing
chr1	61051634	61052397	764	26	0.173908	0.847543	-0.673634	-167.872	NA19240 run 1 nanopore alone phasing
chr9	62802326	62802815	490	45	0.113406	0.542597	-0.42919	-167.847	NA19240 run 1 nanopore alone phasing
chr16	89640918	89641434	517	27	0.790355	0.162126	0.628229	167.817	NA19240 run 1 nanopore alone phasing
chr17	17748499	17749583	1085	27	0.15454	0.835432	-0.680892	-167.654	NA19240 run 1 nanopore alone phasing
chr6	150168145	150168711	567	24	0.04379	0.746609	-0.702819	-167.587	NA19240 run 1 nanopore alone phasing
chrX	73664758	73669674	4917	32	0.888311	0.302228	0.586083	167.526	NA19240 run 1 nanopore alone phasing
chr21	46296140	46296769	630	31	0.847382	0.254992	0.59239	167.129	NA19240 run 1 nanopore alone phasing
chr10	45719842	45722528	2687	39	0.824976	0.280464	0.544512	166.71	NA19240 run 1 nanopore alone phasing
chr16	36101065	36101630	566	45	0.38173	0.82866	-0.44693	-166.606	NA19240 run 1 nanopore alone phasing
chrX	103610139	103618502	8364	27	0.903636	0.289046	0.61459	166.248	NA19240 run 1 nanopore alone phasing
chr18	37274499	37274973	475	43	0.233217	0.701844	-0.468627	-166.189	NA19240 run 1 nanopore alone phasing
chr2	138780759	138781333	575	29	0.690632	0.0857269	0.604905	166.17	NA19240 run 1 nanopore alone phasing
chr4	6657643	6658078	436	41	0.407985	0.925217	-0.517232	-165.804	NA19240 run 1 nanopore alone phasing
chr5	50922511	50923088	578	33	0.136631	0.702593	-0.565962	-165.71	NA19240 run 1 nanopore alone phasing
chr10	132964527	132964980	454	30	0.736219	0.151751	0.584467	165.408	NA19240 run 1 nanopore alone phasing
chr2	113278207	113278660	454	39	0.0868864	0.564768	-0.477882	-165.273	NA19240 run 1 nanopore alone phasing
chr6	28258958	28259460	503	34	0.868828	0.350568	0.51826	165.227	NA19240 run 1 nanopore alone phasing
chr2	105119009	105119447	439	24	0.922505	0.237947	0.684558	164.902	NA19240 run 1 nanopore alone phasing
chr13	109784433	109784707	275	40	0.330989	0.711214	-0.380225	-164.549	NA19240 run 1 nanopore alone phasing
chrX	40081265	40082904	1640	27	0.238919	0.891048	-0.65213	-164.096	NA19240 run 1 nanopore alone phasing
chr20	63507983	63508609	627	34	0.110389	0.649526	-0.539137	-163.719	NA19240 run 1 nanopore alone phasing
chrX	135003932	135004629	698	35	0.119345	0.6864	-0.567055	-163.639	NA19240 run 1 nanopore alone phasing
chr3	198099737	198100587	851	41	0.844899	0.409928	0.43497	163.633	NA19240 run 1 nanopore alone phasing
chrX	118839281	118839668	388	40	0.566092	0.0937943	0.472298	163.466	NA19240 run 1 nanopore alone phasing
chrX	103585072	103585986	915	43	0.0594116	0.477462	-0.418051	-163.194	NA19240 run 1 nanopore alone phasing
chrX	47637315	47638168	854	32	0.16201	0.736377	-0.574367	-163.185	NA19240 run 1 nanopore alone phasing
chr22	23763209	23764033	825	39	0.71143	0.215441	0.49599	163.183	NA19240 run 1 nanopore alone phasing
chrX	77519204	77522536	3333	24	0.91432	0.209433	0.704887	163.103	NA19240 run 1 nanopore alone phasing
chr9	76571567	76572019	453	38	0.519554	0.0714402	0.448114	163.083	NA19240 run 1 nanopore alone phasing
chrX	71375695	71378693	2999	36	0.423433	0.952941	-0.529507	-162.954	NA19240 run 1 nanopore alone phasing
chr2	70180732	70181897	1166	26	0.813075	0.144017	0.669058	162.676	NA19240 run 1 nanopore alone phasing
chr5	43245442	43246204	763	24	0.778035	0.100852	0.677183	162.672	NA19240 run 1 nanopore alone phasing
chrX	57093447	57095782	2336	25	0.227216	0.882182	-0.654966	-162.39	NA19240 run 1 nanopore alone phasing
chrX	48578347	48581558	3212	34	0.922345	0.336197	0.586148	162.204	NA19240 run 1 nanopore alone phasing
chrX	40298274	40299224	951	36	0.350466	0.874784	-0.524317	-162.072	NA19240 run 1 nanopore alone phasing
chr12	49233556	49234194	639	27	0.184596	0.813151	-0.628555	-161.75	NA19240 run 1 nanopore alone phasing
chr2	105236882	105237374	493	33	0.192455	0.75665	-0.564195	-161.642	NA19240 run 1 nanopore alone phasing
chrX	71581994	71584099	2106	31	0.365429	0.941108	-0.575679	-161.445	NA19240 run 1 nanopore alone phasing
chr15	97875369	97875841	473	42	0.805744	0.300724	0.50502	161.182	NA19240 run 1 nanopore alone phasing
chrX	73447297	73447832	536	38	0.26763	0.768557	-0.500927	-160.743	NA19240 run 1 nanopore alone phasing
chr21	13979977	13980565	589	47	0.692489	0.261086	0.431403	160.715	NA19240 run 1 nanopore alone phasing
chr6	5892031	5892580	550	34	0.208626	0.719758	-0.511132	-160.523	NA19240 run 1 nanopore alone phasing
chr8	22025016	22025459	444	32	0.265835	0.809418	-0.543584	-160.163	NA19240 run 1 nanopore alone phasing
chrX	130868476	130874859	6384	32	0.912192	0.292357	0.619836	159.875	NA19240 run 1 nanopore alone phasing
chrX	40079230	40080635	1406	34	0.284328	0.824176	-0.539848	-159.527	NA19240 run 1 nanopore alone phasing
chr11	7088807	7089225	419	43	0.912799	0.49394	0.418859	159.128	NA19240 run 1 nanopore alone phasing
chr16	1711982	1713088	1107	32	0.359253	0.911731	-0.552478	-158.934	NA19240 run 1 nanopore alone phasing
chr15	23869298	23869921	624	31	0.105462	0.692832	-0.58737	-158.597	NA19240 run 1 nanopore alone phasing
chr8	144052273	144052710	438	39	0.708094	0.232706	0.475388	158.545	NA19240 run 1 nanopore alone phasing
chr12	8226891	8227878	988	30	0.115336	0.704739	-0.589403	-158.511	NA19240 run 1 nanopore alone phasing
chr6	116764577	116764984	408	26	0.0939032	0.721996	-0.628093	-158.481	NA19240 run 1 nanopore alone phasing
chr1	247347828	247348347	520	28	0.730779	0.0843523	0.646427	158.061	NA19240 run 1 nanopore alone phasing
chrX	71054297	71056335	2039	25	0.285791	0.96287	-0.677079	-157.734	NA19240 run 1 nanopore alone phasing
chr11	130315514	130316057	544	31	0.284326	0.879352	-0.595026	-157.492	NA19240 run 1 nanopore alone phasing
chr19	11243131	11243795	665	40	0.149468	0.690951	-0.541484	-157.07	NA19240 run 1 nanopore alone phasing
chr1	2189357	2189889	533	36	0.309613	0.785792	-0.47618	-156.817	NA19240 run 1 nanopore alone phasing
chrX	72344986	72348037	3052	25	0.273612	0.949802	-0.67619	-156.474	NA19240 run 1 nanopore alone phasing
chr16	69107572	69108065	494	38	0.635612	0.142493	0.493119	156.334	NA19240 run 1 nanopore alone phasing
chrX	24969627	24972270	2644	23	0.203498	0.91406	-0.710562	-156.332	NA19240 run 1 nanopore alone phasing
chr5	2748465	2748764	300	38	0.60584	0.146054	0.459786	155.569	NA19240 run 1 nanopore alone phasing
chrX	131058413	131058920	508	42	0.0768644	0.555296	-0.478431	-155.244	NA19240 run 1 nanopore alone phasing
chr14	77220647	77221537	891	38	0.244635	0.747549	-0.502915	-155.075	NA19240 run 1 nanopore alone phasing
chr19	37551132	37551572	441	42	0.467573	0.0652162	0.402357	153.977	NA19240 run 1 nanopore alone phasing
chr2	61144883	61145329	447	27	0.668773	0.0669684	0.601805	153.976	NA19240 run 1 nanopore alone phasing
chrX	85929219	85932533	3315	25	0.928842	0.272306	0.656536	153.803	NA19240 run 1 nanopore alone phasing
chr8	38383608	38384072	465	23	0.215258	0.915306	-0.700048	-153.648	NA19240 run 1 nanopore alone phasing
chr7	55449056	55449439	384	39	0.886233	0.365029	0.521204	153.618	NA19240 run 1 nanopore alone phasing
chr2	87584293	87584648	356	32	0.172639	0.735675	-0.563036	-153.243	NA19240 run 1 nanopore alone phasing
chr16	89949444	89949925	482	27	0.12042	0.706669	-0.586249	-153.003	NA19240 run 1 nanopore alone phasing
chr11	15650617	15651413	797	35	0.22654	0.74949	-0.522949	-152.851	NA19240 run 1 nanopore alone phasing
chr14	77642016	77642490	475	27	0.66301	0.0788346	0.584176	152.811	NA19240 run 1 nanopore alone phasing
chrX	130881536	130884121	2586	27	0.93926	0.309345	0.629916	152.801	NA19240 run 1 nanopore alone phasing
chr22	29313396	29313693	298	38	0.574088	0.118804	0.455285	152.681	NA19240 run 1 nanopore alone phasing
chr3	48656955	48657296	342	36	0.325387	0.796365	-0.470978	-152.645	NA19240 run 1 nanopore alone phasing
chr10	123274769	123275591	823	36	0.634053	0.132352	0.501701	152.383	NA19240 run 1 nanopore alone phasing
chr2	131802412	131802893	482	35	0.0986636	0.638224	-0.53956	-152.114	NA19240 run 1 nanopore alone phasing
chr22	20361098	20361598	501	33	0.974855	0.455816	0.519039	151.669	NA19240 run 1 nanopore alone phasing
chr15	23686793	23687273	481	42	0.412216	0.836379	-0.424163	-151.554	NA19240 run 1 nanopore alone phasing
chrX	46599636	46603241	3606	27	0.239466	0.882915	-0.643449	-151.487	NA19240 run 1 nanopore alone phasing
chrX	101550605	101551511	907	37	0.539182	0.0786302	0.460552	151.479	NA19240 run 1 nanopore alone phasing
chr7	157661203	157661689	487	31	0.364726	0.894586	-0.52986	-150.507	NA19240 run 1 nanopore alone phasing
chrX	101624973	101628213	3241	26	0.322828	0.923359	-0.60053	-150.36	NA19240 run 1 nanopore alone phasing
chrX	24737285	24741152	3868	25	0.918443	0.278768	0.639675	149.979	NA19240 run 1 nanopore alone phasing
chrX	97056930	97060555	3626	26	0.319777	0.943002	-0.623225	-149.572	NA19240 run 1 nanopore alone phasing
chr22	45309021	45309384	364	24	0.757711	0.105336	0.652375	149.508	NA19240 run 1 nanopore alone phasing
chrX	108143311	108146979	3669	24	0.907415	0.279641	0.627774	149.448	NA19240 run 1 nanopore alone phasing
chr17	14294849	14295374	526	25	0.900071	0.231044	0.669027	149.441	NA19240 run 1 nanopore alone phasing
chr22	39388831	39389332	502	31	0.158415	0.722239	-0.563824	-149.421	NA19240 run 1 nanopore alone phasing
chr1	112621116	112621547	432	17	0.0500446	0.830301	-0.780256	-149.355	NA19240 run 1 nanopore alone phasing
chr7	152410133	152411582	1450	33	0.409849	0.921868	-0.51202	-149.242	NA19240 run 1 nanopore alone phasing
chr13	93454822	93455368	547	36	0.240223	0.739562	-0.499339	-149.197	NA19240 run 1 nanopore alone phasing
chrX	108085326	108089297	3972	25	0.958311	0.33873	0.619582	148.926	NA19240 run 1 nanopore alone phasing
chr5	118540357	118541038	682	25	0.213245	0.886641	-0.673397	-148.715	NA19240 run 1 nanopore alone phasing
chr16	88999609	89000154	546	31	0.73055	0.160364	0.570186	148.657	NA19240 run 1 nanopore alone phasing
chr2	239231490	239232095	606	36	0.212816	0.717531	-0.504715	-148.652	NA19240 run 1 nanopore alone phasing
chr18	70499057	70499780	724	40	0.109911	0.571873	-0.461961	-148.623	NA19240 run 1 nanopore alone phasing
chr10	52232946	52233792	847	34	0.593386	0.0641811	0.529205	148.394	NA19240 run 1 nanopore alone phasing
chr19	50728251	50728820	570	34	0.711917	0.162555	0.549362	148.226	NA19240 run 1 nanopore alone phasing
chr9	123317286	123317965	680	20	0.791235	0.0935001	0.697735	148.102	NA19240 run 1 nanopore alone phasing
chrX	151227530	151228206	677	35	0.130799	0.645079	-0.51428	-148.102	NA19240 run 1 nanopore alone phasing
chr11	68291577	68292004	428	27	0.281845	0.894835	-0.61299	-148.046	NA19240 run 1 nanopore alone phasing
chr19	42464657	42465260	604	23	0.230023	0.884397	-0.654375	-147.738	NA19240 run 1 nanopore alone phasing
chr2	148926406	148927066	661	30	0.859761	0.299569	0.560192	147.702	NA19240 run 1 nanopore alone phasing
chrX	39773302	39774558	1257	23	0.918711	0.206693	0.712018	147.646	NA19240 run 1 nanopore alone phasing
chr6	9024232	9024613	382	39	0.802551	0.337659	0.464892	147.399	NA19240 run 1 nanopore alone phasing
chrX	63784992	63785585	594	30	0.612328	0.0608202	0.551508	147.302	NA19240 run 1 nanopore alone phasing
chrX	69128557	69128931	375	37	0.166705	0.6583	-0.491594	-147.12	NA19240 run 1 nanopore alone phasing
chr16	34803672	34804349	678	40	0.408366	0.870725	-0.462359	-146.84	NA19240 run 1 nanopore alone phasing
chr2	130252789	130253313	525	34	0.708094	0.192931	0.515163	146.666	NA19240 run 1 nanopore alone phasing
chr2	238139133	238139692	560	32	0.205251	0.770618	-0.565367	-146.638	NA19240 run 1 nanopore alone phasing
chr4	119455699	119456181	483	21	0.746189	0.0864433	0.659746	146.517	NA19240 run 1 nanopore alone phasing
chrX	100411735	100412370	636	29	0.209332	0.789702	-0.58037	-146.42	NA19240 run 1 nanopore alone phasing
chr1	3071097	3071472	376	33	0.142597	0.62638	-0.483783	-146.42	NA19240 run 1 nanopore alone phasing
chr1	9728459	9728780	322	19	0.204312	0.927238	-0.722926	-146.292	NA19240 run 1 nanopore alone phasing
chrX	47965477	47967400	1924	31	0.229464	0.792155	-0.562691	-146.183	NA19240 run 1 nanopore alone phasing
chr9	40584091	40585370	1280	33	0.320454	0.825109	-0.504655	-145.883	NA19240 run 1 nanopore alone phasing
chrX	139755658	139759837	4180	28	0.878872	0.267843	0.611029	145.747	NA19240 run 1 nanopore alone phasing
chr17	78890225	78890858	634	25	0.833685	0.205982	0.627703	145.686	NA19240 run 1 nanopore alone phasing
chr17	21291378	21292165	788	23	0.920829	0.251796	0.669033	145.453	NA19240 run 1 nanopore alone phasing
chr1	933994	934414	421	34	0.155593	0.679975	-0.524382	-145.425	NA19240 run 1 nanopore alone phasing
chrX	24941874	24943215	1342	16	0.12718	0.914159	-0.786979	-145.181	NA19240 run 1 nanopore alone phasing
chr20	25791603	25792204	602	31	0.244112	0.837445	-0.593334	-145.132	NA19240 run 1 nanopore alone phasing
chr15	70585998	70586456	459	30	0.791722	0.247765	0.543957	145.079	NA19240 run 1 nanopore alone phasing
chr5	175878706	175879225	520	35	0.716603	0.198943	0.517661	145.066	NA19240 run 1 nanopore alone phasing
chr21	42777904	42778431	528	24	0.13545	0.793119	-0.657669	-145.042	NA19240 run 1 nanopore alone phasing
chrX	39162425	39162874	450	38	0.489309	0.0741086	0.4152	145.03	NA19240 run 1 nanopore alone phasing
chr20	34269117	34269647	531	35	0.161504	0.628087	-0.466584	-144.981	NA19240 run 1 nanopore alone phasing
chrX	102938186	102942267	4082	29	0.844782	0.26398	0.580802	144.96	NA19240 run 1 nanopore alone phasing
chrX	72461232	72464256	3025	18	0.226046	0.959188	-0.733142	-144.777	NA19240 run 1 nanopore alone phasing
chrX	47889608	47894491	4884	26	0.247881	0.883711	-0.635831	-144.658	NA19240 run 1 nanopore alone phasing
chrX	124013952	124015778	1827	28	0.935735	0.337559	0.598176	144.445	NA19240 run 1 nanopore alone phasing
chr10	102463083	102463583	501	26	0.156391	0.785061	-0.628669	-144.227	NA19240 run 1 nanopore alone phasing
chr4	183721451	183722252	802	38	0.206481	0.636089	-0.429608	-143.846	NA19240 run 1 nanopore alone phasing
chr4	80196588	80197189	602	29	0.611312	0.0934944	0.517817	143.53	NA19240 run 1 nanopore alone phasing
chrX	140511103	140511528	426	36	0.814524	0.314635	0.499889	143.501	NA19240 run 1 nanopore alone phasing
chr17	752901	753254	354	30	0.850282	0.376806	0.473476	143.447	NA19240 run 1 nanopore alone phasing
chrX	110795497	110796016	520	37	0.512902	0.0382015	0.4747	143.39	NA19240 run 1 nanopore alone phasing
chrX	101041853	101044236	2384	35	0.44941	0.930337	-0.480927	-143.152	NA19240 run 1 nanopore alone phasing
chr1	228214018	228214432	415	36	0.254315	0.732303	-0.477988	-143.041	NA19240 run 1 nanopore alone phasing
chr7	27087882	27088226	345	33	0.740796	0.243471	0.497324	142.908	NA19240 run 1 nanopore alone phasing
chrX	16640122	16642560	2439	28	0.379918	0.949647	-0.569729	-142.9	NA19240 run 1 nanopore alone phasing
chrX	155028914	155031359	2446	23	0.928052	0.305095	0.622957	142.596	NA19240 run 1 nanopore alone phasing
chrX	13411566	13412697	1132	20	0.172547	0.871334	-0.698787	-142.517	NA19240 run 1 nanopore alone phasing
chr17	42562943	42563389	447	26	0.089027	0.671699	-0.582671	-142.4	NA19240 run 1 nanopore alone phasing
chrX	42778017	42778441	425	38	0.456782	0.914592	-0.45781	-142.251	NA19240 run 1 nanopore alone phasing
chr8	102528480	102528817	338	24	0.676038	0.0390229	0.637015	142.215	NA19240 run 1 nanopore alone phasing
chr19	11624505	11625095	591	28	0.132777	0.694536	-0.561759	-142.002	NA19240 run 1 nanopore alone phasing
chrX	86047262	86048100	839	34	0.114111	0.612754	-0.498643	-141.869	NA19240 run 1 nanopore alone phasing
chr1	58624447	58624971	525	22	0.127724	0.841243	-0.713519	-141.587	NA19240 run 1 nanopore alone phasing
chr1	228557967	228558341	375	29	0.432884	0.942676	-0.509792	-141.29	NA19240 run 1 nanopore alone phasing
chrX	131067839	131068369	531	28	0.109662	0.6932	-0.583538	-140.863	NA19240 run 1 nanopore alone phasing
chrX	97337904	97341116	3213	29	0.343595	0.922073	-0.578479	-140.678	NA19240 run 1 nanopore alone phasing
chr3	157542681	157543192	512	31	0.810855	0.29433	0.516525	140.635	NA19240 run 1 nanopore alone phasing
chr6	24357312	24357814	503	37	0.24943	0.722974	-0.473545	-140.533	NA19240 run 1 nanopore alone phasing
chr13	112928191	112929372	1182	32	0.242236	0.760341	-0.518105	-140.38	NA19240 run 1 nanopore alone phasing
chrX	119247769	119252147	4379	26	0.289275	0.904506	-0.615231	-140.121	NA19240 run 1 nanopore alone phasing
chr13	113407440	113407896	457	31	0.81322	0.282236	0.530984	139.969	NA19240 run 1 nanopore alone phasing
chr2	95951043	95955082	4040	19	0.175904	0.88773	-0.711825	-139.759	NA19240 run 1 nanopore alone phasing
chr16	86278406	86279087	682	30	0.72013	0.146135	0.573995	139.542	NA19240 run 1 nanopore alone phasing
chrX	13935867	13937628	1762	25	0.0929793	0.719257	-0.626278	-139.474	NA19240 run 1 nanopore alone phasing
chr18	79962952	79963700	749	28	0.317453	0.869095	-0.551642	-139.462	NA19240 run 1 nanopore alone phasing
chr13	112801955	112802340	386	21	0.0991918	0.807151	-0.707959	-139.285	NA19240 run 1 nanopore alone phasing
chrX	97435104	97438668	3565	30	0.894862	0.301197	0.593665	139.125	NA19240 run 1 nanopore alone phasing
chrX	155075605	155078366	2762	28	0.934231	0.381346	0.552885	138.887	NA19240 run 1 nanopore alone phasing
chr7	35689279	35691946	2668	22	0.135008	0.796378	-0.661371	-138.733	NA19240 run 1 nanopore alone phasing
chr16	1433739	1434228	490	24	0.108987	0.750968	-0.641981	-138.526	NA19240 run 1 nanopore alone phasing
chrX	24873993	24877029	3037	18	0.155618	0.907173	-0.751555	-138.484	NA19240 run 1 nanopore alone phasing
chr2	132009857	132010186	330	39	0.0538002	0.421183	-0.367382	-138.384	NA19240 run 1 nanopore alone phasing
chr1	1644917	1645357	441	35	0.954952	0.553582	0.401369	138.344	NA19240 run 1 nanopore alone phasing
chr5	150904665	150905072	408	29	0.687692	0.127337	0.560355	138.333	NA19240 run 1 nanopore alone phasing
chrX	40142752	40143783	1032	24	0.297387	0.900556	-0.603169	-138.109	NA19240 run 1 nanopore alone phasing
chrX	106802747	106803304	558	28	0.592999	0.0645453	0.528454	137.934	NA19240 run 1 nanopore alone phasing
chr10	103660462	103661136	675	34	0.774663	0.334649	0.440014	137.73	NA19240 run 1 nanopore alone phasing
chr19	45234163	45234431	269	31	0.214307	0.741287	-0.526981	-137.473	NA19240 run 1 nanopore alone phasing
chr5	172984798	172985239	442	21	0.870671	0.189117	0.681554	137.446	NA19240 run 1 nanopore alone phasing
chr13	113730030	113730606	577	38	0.268694	0.712316	-0.443621	-137.325	NA19240 run 1 nanopore alone phasing
chr16	56858472	56858856	385	16	0.195872	0.961631	-0.765759	-137.276	NA19240 run 1 nanopore alone phasing
chr10	132563634	132564212	579	24	0.166933	0.764706	-0.597772	-137.235	NA19240 run 1 nanopore alone phasing
chr1	211829270	211829818	549	22	0.303582	0.925723	-0.622141	-137.195	NA19240 run 1 nanopore alone phasing
chr6	27178777	27179211	435	19	0.834335	0.130006	0.704329	137.062	NA19240 run 1 nanopore alone phasing
chr21	34688216	34688614	399	19	0.881898	0.139501	0.742398	137.018	NA19240 run 1 nanopore alone phasing
chrX	101134076	101136018	1943	24	0.165867	0.852446	-0.686579	-137.007	NA19240 run 1 nanopore alone phasing
chr17	21574276	21574824	549	34	0.627075	0.147405	0.47967	136.79	NA19240 run 1 nanopore alone phasing
chrX	25002980	25003526	547	31	0.67216	0.155556	0.516604	136.639	NA19240 run 1 nanopore alone phasing
chr6	1601113	1601624	512	33	0.202097	0.694271	-0.492174	-136.239	NA19240 run 1 nanopore alone phasing
chr6	163149092	163149584	493	33	0.737974	0.232744	0.50523	136.235	NA19240 run 1 nanopore alone phasing
chr12	48851108	48851629	522	24	0.770935	0.138135	0.6328	136.208	NA19240 run 1 nanopore alone phasing
chrX	24933408	24935429	2022	19	0.254448	0.960148	-0.7057	-136.142	NA19240 run 1 nanopore alone phasing
chrX	150701583	150704687	3105	17	0.972206	0.220042	0.752163	136.104	NA19240 run 1 nanopore alone phasing
chr10	43395691	43396184	494	25	0.0780791	0.655069	-0.57699	-136.067	NA19240 run 1 nanopore alone phasing
chr1	157278886	157279396	511	28	0.781999	0.220726	0.561273	136.021	NA19240 run 1 nanopore alone phasing
chr1	112461741	112462582	842	21	0.135711	0.796552	-0.66084	-136.013	NA19240 run 1 nanopore alone phasing
chr20	30376680	30377015	336	32	0.249438	0.721401	-0.471964	-135.854	NA19240 run 1 nanopore alone phasing
chr19	43782622	43783462	841	34	0.720686	0.225709	0.494977	135.604	NA19240 run 1 nanopore alone phasing
chrX	132471772	132474365	2594	16	0.934602	0.173955	0.760647	135.559	NA19240 run 1 nanopore alone phasing
chr18	79532222	79532693	472	29	0.833722	0.304139	0.529584	135.341	NA19240 run 1 nanopore alone phasing
chr10	124684675	124685799	1125	19	0.908788	0.216459	0.692329	135.284	NA19240 run 1 nanopore alone phasing
chrX	135295502	135296126	625	32	0.53619	0.0685611	0.467629	135.234	NA19240 run 1 nanopore alone phasing
chrX	64331744	64335518	3775	22	0.266245	0.924032	-0.657787	-134.547	NA19240 run 1 nanopore alone phasing
chr9	128138877	128139354	478	27	0.682392	0.119511	0.562881	134.47	NA19240 run 1 nanopore alone phasing
chr18	76578879	76579309	431	35	0.595139	0.102214	0.492925	134.421	NA19240 run 1 nanopore alone phasing
chr1	53470168	53470528	361	28	0.811706	0.22477	0.586936	134.004	NA19240 run 1 nanopore alone phasing
chr1	58577315	58577772	458	32	0.626278	0.131923	0.494354	133.588	NA19240 run 1 nanopore alone phasing
chr19	56339467	56339851	385	24	0.793053	0.212502	0.580551	133.584	NA19240 run 1 nanopore alone phasing
chr20	50488052	50488959	908	17	0.128896	0.816412	-0.687517	-133.533	NA19240 run 1 nanopore alone phasing
chr1	225939303	225939706	404	31	0.882764	0.394812	0.487953	133.39	NA19240 run 1 nanopore alone phasing
chr13	20120715	20121382	668	30	0.269058	0.803145	-0.534087	-133.364	NA19240 run 1 nanopore alone phasing
chrX	12955271	12956040	770	17	0.811298	0.0961601	0.715138	133.152	NA19240 run 1 nanopore alone phasing
chr9	10208044	10208535	492	30	0.0394734	0.570237	-0.530764	-133.092	NA19240 run 1 nanopore alone phasing
chr8	64013278	64013772	495	27	0.334815	0.897853	-0.563038	-133.064	NA19240 run 1 nanopore alone phasing
chrX	48021079	48021748	670	27	0.621583	0.0571231	0.56446	132.964	NA19240 run 1 nanopore alone phasing
chrX	130031738	130033378	1641	24	0.928424	0.323359	0.605065	132.663	NA19240 run 1 nanopore alone phasing
chrX	115850161	115850630	470	32	0.286695	0.797231	-0.510536	-132.663	NA19240 run 1 nanopore alone phasing
chr3	197030200	197030724	525	29	0.680192	0.153336	0.526855	132.641	NA19240 run 1 nanopore alone phasing
chrX	103914140	103916748	2609	30	0.328663	0.911275	-0.582612	-132.603	NA19240 run 1 nanopore alone phasing
chrX	149609663	149612615	2953	22	0.888076	0.281423	0.606653	132.588	NA19240 run 1 nanopore alone phasing
chr8	53657108	53657439	332	29	0.0554808	0.560968	-0.505487	-132.443	NA19240 run 1 nanopore alone phasing
chr17	83121350	83122175	826	30	0.723744	0.18233	0.541413	132.343	NA19240 run 1 nanopore alone phasing
chr3	138936732	138937208	477	30	0.11819	0.628363	-0.510173	-132.322	NA19240 run 1 nanopore alone phasing
chr13	50126861	50127365	505	27	0.883962	0.345818	0.538144	132.201	NA19240 run 1 nanopore alone phasing
chr16	89971953	89972305	353	29	0.73987	0.219748	0.520122	132.157	NA19240 run 1 nanopore alone phasing
chr13	113001803	113002207	405	35	0.129101	0.609738	-0.480638	-132.138	NA19240 run 1 nanopore alone phasing
chrX	56596446	56598084	1639	26	0.922901	0.328184	0.594718	132.101	NA19240 run 1 nanopore alone phasing
chrX	40159322	40159645	324	23	0.278893	0.925768	-0.646876	-131.908	NA19240 run 1 nanopore alone phasing
chr5	177159203	177159992	790	25	0.892379	0.308977	0.583402	131.848	NA19240 run 1 nanopore alone phasing
chr19	40880372	40880864	493	32	0.635634	0.135232	0.500402	131.726	NA19240 run 1 nanopore alone phasing
chrX	23904531	23905566	1036	32	0.506333	0.961174	-0.45484	-131.724	NA19240 run 1 nanopore alone phasing
chrX	118570992	118573383	2392	24	0.924204	0.335913	0.588292	131.55	NA19240 run 1 nanopore alone phasing
chrX	77843677	77846266	2590	25	0.9655	0.396211	0.569289	131.533	NA19240 run 1 nanopore alone phasing
chr2	241063879	241064400	522	28	0.61664	0.0896236	0.527017	131.47	NA19240 run 1 nanopore alone phasing
chr13	112931065	112931634	570	22	0.753253	0.108954	0.6443	131.357	NA19240 run 1 nanopore alone phasing
chr6	26902255	26902605	351	18	0.183799	0.90017	-0.716372	-131.357	NA19240 run 1 nanopore alone phasing
chrX	140506767	140507259	493	28	0.783459	0.247395	0.536064	131.269	NA19240 run 1 nanopore alone phasing
chr1	244323547	244324893	1347	20	0.860164	0.197426	0.662739	131.151	NA19240 run 1 nanopore alone phasing
chr3	113698956	113699326	371	24	0.695904	0.114201	0.581703	131.007	NA19240 run 1 nanopore alone phasing
chrX	64311935	64314808	2874	21	0.18963	0.843593	-0.653962	-130.895	NA19240 run 1 nanopore alone phasing
chrX	16626002	16627739	1738	16	0.188571	0.929744	-0.741172	-130.753	NA19240 run 1 nanopore alone phasing
chr2	31803754	31804118	365	30	0.718308	0.167004	0.551304	130.699	NA19240 run 1 nanopore alone phasing
chrX	9466108	9466479	372	33	0.0419978	0.45626	-0.414262	-130.639	NA19240 run 1 nanopore alone phasing
chr16	79272013	79272664	652	25	0.166807	0.7799	-0.613094	-130.629	NA19240 run 1 nanopore alone phasing
chr6	18019625	18019997	373	36	0.71758	0.245486	0.472094	130.613	NA19240 run 1 nanopore alone phasing
chrX	124066877	124069933	3057	26	0.918377	0.328243	0.590134	130.584	NA19240 run 1 nanopore alone phasing
chr11	129618160	129618557	398	34	0.727991	0.239351	0.488641	130.545	NA19240 run 1 nanopore alone phasing
chr22	46061216	46061504	289	36	0.906908	0.474662	0.432246	130.477	NA19240 run 1 nanopore alone phasing
chr9	133979275	133979733	459	29	0.814948	0.304847	0.510101	130.416	NA19240 run 1 nanopore alone phasing
chrX	48482062	48483871	1810	27	0.957043	0.434243	0.5228	130.385	NA19240 run 1 nanopore alone phasing
chr10	13271744	13272491	748	24	0.115364	0.712215	-0.59685	-130.301	NA19240 run 1 nanopore alone phasing
chr21	46661201	46661698	498	34	0.460367	0.882632	-0.422264	-130.084	NA19240 run 1 nanopore alone phasing
chr8	144429135	144429763	629	35	0.489353	0.924657	-0.435303	-129.994	NA19240 run 1 nanopore alone phasing
chr5	443802	444356	555	24	0.828524	0.262854	0.56567	129.835	NA19240 run 1 nanopore alone phasing
chrX	77509904	77511710	1807	18	0.898217	0.16851	0.729707	129.827	NA19240 run 1 nanopore alone phasing
chrX	101054422	101056100	1679	28	0.425712	0.911415	-0.485704	-129.757	NA19240 run 1 nanopore alone phasing
chrX	154674911	154677960	3050	30	0.799266	0.259718	0.539548	129.698	NA19240 run 1 nanopore alone phasing
chr8	65871197	65872878	1682	17	0.160338	0.883715	-0.723377	-129.494	NA19240 run 1 nanopore alone phasing
chrX	104909887	104910359	473	27	0.725123	0.139893	0.585231	129.486	NA19240 run 1 nanopore alone phasing
chr1	27630075	27630854	780	22	0.738768	0.0934877	0.64528	129.329	NA19240 run 1 nanopore alone phasing
chrX	132077828	132081015	3188	19	0.924379	0.261258	0.663121	129.239	NA19240 run 1 nanopore alone phasing
chr2	206261209	206262874	1666	30	0.265048	0.821458	-0.55641	-129.021	NA19240 run 1 nanopore alone phasing
chrX	72350888	72354166	3279	26	0.348167	0.911843	-0.563676	-128.948	NA19240 run 1 nanopore alone phasing
chr13	113153465	113153811	347	20	0.863976	0.176831	0.687145	128.899	NA19240 run 1 nanopore alone phasing
chr13	24510912	24511716	805	22	0.716124	0.102547	0.613577	128.723	NA19240 run 1 nanopore alone phasing
chr17	19980041	19980541	501	32	0.906039	0.423545	0.482494	128.471	NA19240 run 1 nanopore alone phasing
chr3	42664336	42664749	414	30	0.0963617	0.57644	-0.480079	-128.455	NA19240 run 1 nanopore alone phasing
chrX	119565082	119565660	579	29	0.604622	0.0970822	0.50754	128.305	NA19240 run 1 nanopore alone phasing
chr2	237156273	237156780	508	26	0.192485	0.766323	-0.573839	-128.275	NA19240 run 1 nanopore alone phasing
chrX	131759213	131759815	603	20	0.265149	0.944748	-0.6796	-128.235	NA19240 run 1 nanopore alone phasing
chr11	18209131	18209511	381	31	0.842272	0.340098	0.502174	128.149	NA19240 run 1 nanopore alone phasing
chr9	34622651	34623295	645	27	0.0950735	0.623971	-0.528897	-128.137	NA19240 run 1 nanopore alone phasing
chr10	129606009	129606747	739	22	0.204001	0.841549	-0.637548	-128.097	NA19240 run 1 nanopore alone phasing
chr19	384036	384512	477	33	0.798772	0.308015	0.490757	127.797	NA19240 run 1 nanopore alone phasing
chr12	132688655	132688995	341	31	0.699517	0.237767	0.46175	127.688	NA19240 run 1 nanopore alone phasing
chr9	94332543	94333052	510	28	0.653164	0.122647	0.530517	127.629	NA19240 run 1 nanopore alone phasing
chrX	104184849	104187368	2520	26	0.922829	0.307722	0.615107	127.615	NA19240 run 1 nanopore alone phasing
chr1	180233183	180233519	337	37	0.52454	0.111888	0.412653	127.606	NA19240 run 1 nanopore alone phasing
chr16	81777610	81778585	976	17	0.908546	0.20251	0.706037	127.592	NA19240 run 1 nanopore alone phasing
chr4	143335267	143335572	306	23	0.920999	0.345731	0.575268	127.584	NA19240 run 1 nanopore alone phasing
chr2	232419717	232420081	365	33	0.677086	0.170094	0.506992	127.384	NA19240 run 1 nanopore alone phasing
chrX	71444819	71446365	1547	21	0.264457	0.905646	-0.641189	-127.27	NA19240 run 1 nanopore alone phasing
chr8	47659337	47659873	537	19	0.919816	0.226105	0.693711	127.164	NA19240 run 1 nanopore alone phasing
chrX	11666196	11666769	574	25	0.0814979	0.656461	-0.574963	-127.158	NA19240 run 1 nanopore alone phasing
chr4	7045815	7046419	605	17	0.892234	0.167266	0.724968	127.066	NA19240 run 1 nanopore alone phasing
chrX	40068685	40070549	1865	26	0.318821	0.899898	-0.581077	-126.951	NA19240 run 1 nanopore alone phasing
chr22	49924816	49925313	498	28	0.156049	0.663914	-0.507865	-126.672	NA19240 run 1 nanopore alone phasing
chr19	47545241	47545598	358	32	0.839443	0.37212	0.467323	126.517	NA19240 run 1 nanopore alone phasing
chr10	133104348	133104745	398	26	0.747887	0.139219	0.608668	126.514	NA19240 run 1 nanopore alone phasing
chrX	149503334	149504282	949	24	0.108707	0.691837	-0.583131	-126.434	NA19240 run 1 nanopore alone phasing
chr8	140513496	140514410	915	28	0.630644	0.098214	0.53243	126.159	NA19240 run 1 nanopore alone phasing
chr6	159819904	159820585	682	29	0.781335	0.270561	0.510774	126.122	NA19240 run 1 nanopore alone phasing
chr17	30644828	30645466	639	28	0.903765	0.33879	0.564976	126.121	NA19240 run 1 nanopore alone phasing
chr4	3484051	3484520	470	28	0.638209	0.103652	0.534557	125.993	NA19240 run 1 nanopore alone phasing
chr20	19975141	19975528	388	28	0.308387	0.811956	-0.503569	-125.654	NA19240 run 1 nanopore alone phasing
chr7	27102667	27103191	525	24	0.0504399	0.592706	-0.542267	-125.579	NA19240 run 1 nanopore alone phasing
chrX	135532700	135536697	3998	24	0.919802	0.331779	0.588023	125.577	NA19240 run 1 nanopore alone phasing
chr9	41655111	41655530	420	34	0.0720881	0.492635	-0.420547	-125.441	NA19240 run 1 nanopore alone phasing
chr7	1229712	1229949	238	38	0.0331938	0.341637	-0.308444	-125.264	NA19240 run 1 nanopore alone phasing
chr17	79090468	79090967	500	26	0.277167	0.836216	-0.55905	-125.169	NA19240 run 1 nanopore alone phasing
chr21	45874922	45875401	480	27	0.797229	0.25263	0.544599	125.052	NA19240 run 1 nanopore alone phasing
chrX	118499209	118500134	926	27	0.956879	0.431121	0.525758	124.935	NA19240 run 1 nanopore alone phasing
chr6	25882024	25882496	473	30	0.827061	0.293601	0.53346	124.874	NA19240 run 1 nanopore alone phasing
chr16	85984912	85985426	515	22	0.106677	0.719398	-0.612721	-124.534	NA19240 run 1 nanopore alone phasing
chrX	120727281	120730980	3700	24	0.200872	0.821068	-0.620196	-124.502	NA19240 run 1 nanopore alone phasing
chrX	63734407	63735781	1375	18	0.232667	0.932725	-0.700057	-124.475	NA19240 run 1 nanopore alone phasing
chr6	99823598	99823955	358	29	0.0945294	0.580662	-0.486132	-124.342	NA19240 run 1 nanopore alone phasing
chrX	107095456	107098964	3509	25	0.32712	0.914646	-0.587526	-124.226	NA19240 run 1 nanopore alone phasing
chrX	104163033	104164919	1887	20	0.924617	0.275252	0.649365	124.125	NA19240 run 1 nanopore alone phasing
chrX	118388058	118390050	1993	20	0.933814	0.277877	0.655937	124.021	NA19240 run 1 nanopore alone phasing
chr19	43626642	43626998	357	23	0.855583	0.229718	0.625865	123.789	NA19240 run 1 nanopore alone phasing
chrX	48527802	48529168	1367	19	0.909971	0.247512	0.662459	123.726	NA19240 run 1 nanopore alone phasing
chr6	26593643	26594526	884	24	0.136215	0.716307	-0.580092	-123.627	NA19240 run 1 nanopore alone phasing
chrX	77493916	77495362	1447	27	0.863445	0.306106	0.557338	123.522	NA19240 run 1 nanopore alone phasing
chr5	118541725	118542481	757	23	0.284415	0.894518	-0.610103	-123.498	NA19240 run 1 nanopore alone phasing
chr4	125317536	125318004	469	28	0.652849	0.142456	0.510393	123.488	NA19240 run 1 nanopore alone phasing
chr15	92161587	92162203	617	16	0.879512	0.158044	0.721468	123.139	NA19240 run 1 nanopore alone phasing
chr10	103668614	103669231	618	28	0.260424	0.769642	-0.509218	-123.043	NA19240 run 1 nanopore alone phasing
chrX	77914445	77916016	1572	29	0.917779	0.415597	0.502182	122.98	NA19240 run 1 nanopore alone phasing
chr1	151165079	151165648	570	19	0.107074	0.752621	-0.645547	-122.95	NA19240 run 1 nanopore alone phasing
chr5	181184563	181184989	427	25	0.190591	0.708722	-0.518131	-122.888	NA19240 run 1 nanopore alone phasing
chrX	101353455	101355044	1590	19	0.299919	0.936152	-0.636233	-122.877	NA19240 run 1 nanopore alone phasing
chr13	99215482	99215886	405	18	0.230121	0.923053	-0.692933	-122.73	NA19240 run 1 nanopore alone phasing
chr16	88278455	88278984	530	32	0.524678	0.929189	-0.404511	-122.728	NA19240 run 1 nanopore alone phasing
chrX	118362632	118366289	3658	23	0.913307	0.316345	0.596962	122.508	NA19240 run 1 nanopore alone phasing
chr5	8457546	8457864	319	34	0.257111	0.680499	-0.423389	-122.179	NA19240 run 1 nanopore alone phasing
chr3	192571221	192571601	381	22	0.673598	0.0634478	0.61015	122.021	NA19240 run 1 nanopore alone phasing
chrX	139732515	139736170	3656	23	0.926036	0.338843	0.587193	121.983	NA19240 run 1 nanopore alone phasing
chr21	31087649	31088156	508	22	0.766844	0.148229	0.618615	121.854	NA19240 run 1 nanopore alone phasing
chr5	67350336	67351008	673	19	0.714686	0.0733118	0.641374	121.822	NA19240 run 1 nanopore alone phasing
chrX	48468236	48468985	750	28	0.0773762	0.610761	-0.533385	-121.416	NA19240 run 1 nanopore alone phasing
chrX	71383765	71386148	2384	27	0.377002	0.920524	-0.543522	-121.284	NA19240 run 1 nanopore alone phasing
chrX	48455020	48456138	1119	22	0.895425	0.291579	0.603847	121.201	NA19240 run 1 nanopore alone phasing
chr20	36470483	36471442	960	19	0.873281	0.18556	0.687721	121.115	NA19240 run 1 nanopore alone phasing
chr21	43741372	43741613	242	24	0.771748	0.174485	0.597263	121.103	NA19240 run 1 nanopore alone phasing
chrX	16182665	16183452	788	23	0.264404	0.884942	-0.620539	-121.087	NA19240 run 1 nanopore alone phasing
chr17	39563274	39563914	641	22	0.816387	0.205053	0.611334	121.009	NA19240 run 1 nanopore alone phasing
chr10	132248785	132249264	480	27	0.233719	0.768656	-0.534937	-120.97	NA19240 run 1 nanopore alone phasing
chr2	70084852	70085869	1018	17	0.885542	0.222726	0.662816	120.929	NA19240 run 1 nanopore alone phasing
chr19	55644841	55645324	484	27	0.650389	0.108217	0.542172	120.924	NA19240 run 1 nanopore alone phasing
chr7	607793	608571	779	18	0.201747	0.866956	-0.665208	-120.757	NA19240 run 1 nanopore alone phasing
chrX	41025911	41027434	1524	20	0.790625	0.100894	0.689731	120.665	NA19240 run 1 nanopore alone phasing
chr12	9461902	9462725	824	17	0.854441	0.168592	0.685849	120.642	NA19240 run 1 nanopore alone phasing
chr4	40514361	40514981	621	19	0.179389	0.832789	-0.653401	-120.316	NA19240 run 1 nanopore alone phasing
chr19	4970636	4971143	508	24	0.860753	0.311889	0.548864	120.25	NA19240 run 1 nanopore alone phasing
chr3	125148879	125149255	377	18	0.120388	0.821249	-0.700861	-120.212	NA19240 run 1 nanopore alone phasing
chrX	13338462	13340814	2353	24	0.274433	0.874271	-0.599838	-120.088	NA19240 run 1 nanopore alone phasing
chr1	223993609	223994088	480	20	0.819134	0.169747	0.649387	120.016	NA19240 run 1 nanopore alone phasing
chr13	30906728	30907047	320	28	0.707606	0.206608	0.500998	120.006	NA19240 run 1 nanopore alone phasing
chr12	56700199	56700727	529	24	0.180536	0.690343	-0.509807	-119.884	NA19240 run 1 nanopore alone phasing
chrX	54551272	54552361	1090	22	0.918295	0.331068	0.587227	119.772	NA19240 run 1 nanopore alone phasing
chrX	154449481	154450358	878	34	0.938296	0.552605	0.385692	119.44	NA19240 run 1 nanopore alone phasing
chr17	14211238	14212303	1066	26	0.887475	0.361316	0.526159	119.361	NA19240 run 1 nanopore alone phasing
chrX	53984549	53986235	1687	21	0.950309	0.315793	0.634516	119.28	NA19240 run 1 nanopore alone phasing
chrX	118555352	118557190	1839	23	0.909359	0.308539	0.60082	119.116	NA19240 run 1 nanopore alone phasing
chr4	186162255	186163390	1136	24	0.18304	0.761899	-0.578859	-118.998	NA19240 run 1 nanopore alone phasing
chr2	239527191	239527653	463	33	0.900261	0.48204	0.418221	118.949	NA19240 run 1 nanopore alone phasing
chr7	70415575	70416939	1365	20	0.790204	0.142836	0.647368	118.937	NA19240 run 1 nanopore alone phasing
chrX	85863178	85867296	4119	23	0.880746	0.268941	0.611805	118.896	NA19240 run 1 nanopore alone phasing
chrX	19702550	19705454	2905	19	0.241767	0.918626	-0.676859	-118.895	NA19240 run 1 nanopore alone phasing
chrX	78746957	78748887	1931	22	0.858342	0.239737	0.618605	118.832	NA19240 run 1 nanopore alone phasing
chrX	130050330	130051716	1387	18	0.950986	0.313332	0.637655	118.757	NA19240 run 1 nanopore alone phasing
chr9	31620624	31621225	602	21	0.142192	0.763989	-0.621798	-118.701	NA19240 run 1 nanopore alone phasing
chr4	76896752	76897117	366	30	0.630232	0.152947	0.477285	118.623	NA19240 run 1 nanopore alone phasing
chr17	1828558	1829026	469	18	0.862046	0.1441	0.717946	118.514	NA19240 run 1 nanopore alone phasing
chr2	69177813	69178691	879	22	0.169315	0.790207	-0.620893	-118.336	NA19240 run 1 nanopore alone phasing
chr1	9997861	9998153	293	33	0.475178	0.101125	0.374054	118.3	NA19240 run 1 nanopore alone phasing
chr1	16862904	16863685	782	25	0.664219	0.107041	0.557178	118.254	NA19240 run 1 nanopore alone phasing
chrX	45769640	45770736	1097	24	0.652185	0.0662753	0.58591	118.159	NA19240 run 1 nanopore alone phasing
chr7	1912709	1913171	463	26	0.813646	0.301814	0.511833	118.12	NA19240 run 1 nanopore alone phasing
chrX	25010929	25011460	532	24	0.649137	0.0838517	0.565285	117.981	NA19240 run 1 nanopore alone phasing
chrX	24647179	24647595	417	21	0.0464915	0.673063	-0.626571	-117.976	NA19240 run 1 nanopore alone phasing
chrX	72368132	72369322	1191	26	0.311726	0.877503	-0.565777	-117.819	NA19240 run 1 nanopore alone phasing
chrX	121047437	121047691	255	32	0.229378	0.706131	-0.476753	-117.804	NA19240 run 1 nanopore alone phasing
chr4	47564958	47565352	395	24	0.186542	0.777543	-0.591001	-117.738	NA19240 run 1 nanopore alone phasing
chr6	5087351	5087929	579	25	0.372147	0.890295	-0.518148	-117.547	NA19240 run 1 nanopore alone phasing
chr8	30046117	30046539	423	22	0.801637	0.162236	0.639401	117.489	NA19240 run 1 nanopore alone phasing
chrX	130063793	130065093	1301	24	0.896188	0.316044	0.580144	117.477	NA19240 run 1 nanopore alone phasing
chr1	3703826	3704326	501	26	0.348171	0.855644	-0.507474	-117.466	NA19240 run 1 nanopore alone phasing
chr7	5072744	5073250	507	24	0.836437	0.287299	0.549139	117.379	NA19240 run 1 nanopore alone phasing
chr5	106417209	106417597	389	24	0.866368	0.286785	0.579582	117.379	NA19240 run 1 nanopore alone phasing
chr2	206272575	206273818	1244	16	0.160751	0.889512	-0.728761	-117.35	NA19240 run 1 nanopore alone phasing
chr13	99896407	99896682	276	29	0.834574	0.368779	0.465795	117.276	NA19240 run 1 nanopore alone phasing
chrX	39817101	39818297	1197	23	0.866794	0.282835	0.583958	117.117	NA19240 run 1 nanopore alone phasing
chrX	130033975	130035407	1433	27	0.905896	0.391708	0.514188	117.059	NA19240 run 1 nanopore alone phasing
chrX	130065347	130066658	1312	27	0.918032	0.409077	0.508955	117.011	NA19240 run 1 nanopore alone phasing
chr3	197036331	197036928	598	29	0.921993	0.419249	0.502744	117.007	NA19240 run 1 nanopore alone phasing
chr7	157961815	157962447	633	27	0.661139	0.137395	0.523743	116.944	NA19240 run 1 nanopore alone phasing
chr11	125886767	125887303	537	29	0.193824	0.657143	-0.463319	-116.755	NA19240 run 1 nanopore alone phasing
chrX	13569853	13570321	469	30	0.580729	0.120899	0.45983	116.69	NA19240 run 1 nanopore alone phasing
chrX	155320552	155322731	2180	20	0.85945	0.213756	0.645694	116.615	NA19240 run 1 nanopore alone phasing
chr7	65825218	65827311	2094	20	0.882425	0.25549	0.626934	116.599	NA19240 run 1 nanopore alone phasing
chrX	103254783	103255523	741	27	0.0430018	0.53429	-0.491288	-116.354	NA19240 run 1 nanopore alone phasing
chr17	21302458	21303495	1038	25	0.893928	0.293358	0.60057	116.307	NA19240 run 1 nanopore alone phasing
chrX	19829904	19831346	1443	18	0.353158	0.92992	-0.576762	-116.265	NA19240 run 1 nanopore alone phasing
chr9	137175046	137175512	467	31	0.195817	0.666469	-0.470651	-116.194	NA19240 run 1 nanopore alone phasing
chrX	101036711	101038421	1711	22	0.338404	0.933644	-0.59524	-116.141	NA19240 run 1 nanopore alone phasing
chr2	87501054	87502171	1118	25	0.814317	0.253459	0.560858	116.071	NA19240 run 1 nanopore alone phasing
chrX	41117600	41118359	760	25	0.329929	0.876484	-0.546555	-115.907	NA19240 run 1 nanopore alone phasing
chr19	610656	611107	452	22	0.748489	0.187759	0.560731	115.895	NA19240 run 1 nanopore alone phasing
chr12	121523548	121524095	548	22	0.223052	0.844064	-0.621012	-115.809	NA19240 run 1 nanopore alone phasing
chr3	196931417	196932620	1204	18	0.155127	0.814206	-0.659078	-115.767	NA19240 run 1 nanopore alone phasing
chr5	40835932	40836450	519	18	0.295302	0.939575	-0.644273	-115.765	NA19240 run 1 nanopore alone phasing
chr4	10145414	10145756	343	26	0.327016	0.86078	-0.533764	-115.703	NA19240 run 1 nanopore alone phasing
chrX	154358112	154359114	1003	24	0.928408	0.411012	0.517396	115.663	NA19240 run 1 nanopore alone phasing
chrX	135573522	135575963	2442	20	0.905444	0.264157	0.641287	115.592	NA19240 run 1 nanopore alone phasing
chr15	25006990	25010339	3350	17	0.196391	0.881128	-0.684737	-115.566	NA19240 run 1 nanopore alone phasing
chrX	39877306	39878395	1090	32	0.831825	0.371574	0.460251	115.52	NA19240 run 1 nanopore alone phasing
chrX	57131101	57132277	1177	29	0.51424	0.959831	-0.44559	-115.207	NA19240 run 1 nanopore alone phasing
chr2	113291193	113291530	338	28	0.215761	0.737247	-0.521486	-115.076	NA19240 run 1 nanopore alone phasing
chr14	105153208	105153742	535	24	0.688031	0.144745	0.543286	115.029	NA19240 run 1 nanopore alone phasing
chrX	19654370	19657334	2965	22	0.358929	0.936054	-0.577125	-114.997	NA19240 run 1 nanopore alone phasing
chrX	108147712	108150934	3223	21	0.911602	0.33601	0.575592	114.862	NA19240 run 1 nanopore alone phasing
chr19	11554044	11554636	593	21	0.23602	0.85657	-0.620549	-114.645	NA19240 run 1 nanopore alone phasing
chrX	119828845	119831197	2353	22	0.428177	0.954334	-0.526157	-114.249	NA19240 run 1 nanopore alone phasing
chrX	132198477	132201072	2596	19	0.917749	0.26737	0.650379	114.209	NA19240 run 1 nanopore alone phasing
chrX	16578968	16580234	1267	17	0.180777	0.878608	-0.697831	-114.163	NA19240 run 1 nanopore alone phasing
chr21	33867719	33868089	371	22	0.167955	0.777262	-0.609307	-114.093	NA19240 run 1 nanopore alone phasing
chrX	107725151	107727368	2218	27	0.818734	0.241352	0.577382	114.085	NA19240 run 1 nanopore alone phasing
chr12	124543831	124544719	889	27	0.29406	0.815231	-0.521171	-114.079	NA19240 run 1 nanopore alone phasing
chr18	21896769	21897213	445	26	0.1677	0.668364	-0.500664	-113.979	NA19240 run 1 nanopore alone phasing
chrX	101338342	101338987	646	27	0.403638	0.947931	-0.544293	-113.967	NA19240 run 1 nanopore alone phasing
chr9	120843330	120843775	446	25	0.231352	0.730718	-0.499367	-113.959	NA19240 run 1 nanopore alone phasing
chrX	14833002	14836561	3560	22	0.927915	0.322347	0.605569	113.877	NA19240 run 1 nanopore alone phasing
chr15	36578677	36579044	368	23	0.0720948	0.623984	-0.551889	-113.784	NA19240 run 1 nanopore alone phasing
chr15	25003622	25006335	2714	26	0.43835	0.937755	-0.499404	-113.756	NA19240 run 1 nanopore alone phasing
chr8	94119836	94120376	541	17	0.0573481	0.742754	-0.685406	-113.708	NA19240 run 1 nanopore alone phasing
chr10	45600383	45600859	477	28	0.727494	0.219009	0.508485	113.588	NA19240 run 1 nanopore alone phasing
chrX	149496295	149498300	2006	18	0.883095	0.205465	0.677631	113.434	NA19240 run 1 nanopore alone phasing
chrX	118687542	118689674	2133	21	0.368531	0.93172	-0.563189	-113.367	NA19240 run 1 nanopore alone phasing
chr12	86264607	86265239	633	28	0.697607	0.215513	0.482095	113.346	NA19240 run 1 nanopore alone phasing
chr16	2183797	2184151	355	31	0.341956	0.803489	-0.461533	-113.247	NA19240 run 1 nanopore alone phasing
chr8	58991749	58992273	525	17	0.782679	0.0787492	0.70393	113.172	NA19240 run 1 nanopore alone phasing
chr4	70755673	70756178	506	17	0.106485	0.802602	-0.696117	-112.945	NA19240 run 1 nanopore alone phasing
chrX	136845938	136847087	1150	18	0.949649	0.337584	0.612064	112.797	NA19240 run 1 nanopore alone phasing
chr2	38960032	38960215	184	30	0.0407794	0.422263	-0.381484	-112.7	NA19240 run 1 nanopore alone phasing
chr8	28776838	28777710	873	24	0.431286	0.945262	-0.513976	-112.691	NA19240 run 1 nanopore alone phasing
chr2	37197517	37198116	600	25	0.0935911	0.612171	-0.51858	-112.547	NA19240 run 1 nanopore alone phasing
chr13	52847317	52847523	207	29	0.130675	0.554089	-0.423414	-112.509	NA19240 run 1 nanopore alone phasing
chrX	136222426	136224348	1923	17	0.290163	0.938475	-0.648311	-112.492	NA19240 run 1 nanopore alone phasing
chr7	6396027	6396564	538	22	0.220605	0.797177	-0.576572	-112.49	NA19240 run 1 nanopore alone phasing
chr3	6861149	6861380	232	31	0.504297	0.100735	0.403562	112.478	NA19240 run 1 nanopore alone phasing
chr2	45170735	45171242	508	24	0.0954648	0.630707	-0.535243	-112.456	NA19240 run 1 nanopore alone phasing
chr1	154867044	154867711	668	23	0.145869	0.713914	-0.568045	-112.347	NA19240 run 1 nanopore alone phasing
chr19	55377806	55378185	380	30	0.440049	0.896264	-0.456215	-112.182	NA19240 run 1 nanopore alone phasing
chrX	23885120	23886814	1695	20	0.421275	0.960181	-0.538905	-112.144	NA19240 run 1 nanopore alone phasing
chr2	10042574	10042942	369	28	0.795356	0.275549	0.519807	111.983	NA19240 run 1 nanopore alone phasing
chr9	6716294	6716697	404	26	0.153698	0.638465	-0.484768	-111.808	NA19240 run 1 nanopore alone phasing
chrX	13362037	13364616	2580	19	0.254813	0.881336	-0.626523	-111.473	NA19240 run 1 nanopore alone phasing
chr8	266214	266596	383	27	0.846077	0.339834	0.506243	111.077	NA19240 run 1 nanopore alone phasing
chrX	38263871	38266732	2862	22	0.331671	0.919504	-0.587833	-110.944	NA19240 run 1 nanopore alone phasing
chr15	45279019	45279438	420	27	0.506188	0.0580791	0.448109	110.844	NA19240 run 1 nanopore alone phasing
chr3	196598190	196598580	391	20	0.288445	0.915652	-0.627207	-110.815	NA19240 run 1 nanopore alone phasing
chr16	90106251	90106623	373	29	0.284057	0.775274	-0.491218	-110.769	NA19240 run 1 nanopore alone phasing
chrX	150689622	150692049	2428	19	0.903192	0.268316	0.634877	110.756	NA19240 run 1 nanopore alone phasing
chr6	129172820	129173289	470	27	0.151289	0.647187	-0.495897	-110.742	NA19240 run 1 nanopore alone phasing
chrX	44310114	44310518	405	30	0.870125	0.419873	0.450252	110.539	NA19240 run 1 nanopore alone phasing
chr11	133081982	133082364	383	29	0.230538	0.685251	-0.454713	-110.45	NA19240 run 1 nanopore alone phasing
chr5	150846509	150847016	508	19	0.746183	0.0942177	0.651965	110.4	NA19240 run 1 nanopore alone phasing
chr13	20721969	20722370	402	28	0.524231	0.0865466	0.437684	110.388	NA19240 run 1 nanopore alone phasing
chr4	169659840	169660751	912	16	0.785403	0.0742315	0.711171	110.351	NA19240 run 1 nanopore alone phasing
chr15	23878000	23878405	406	28	0.0973905	0.576778	-0.479387	-110.336	NA19240 run 1 nanopore alone phasing
chr19	44725050	44725516	467	22	0.114721	0.685784	-0.571064	-110.229	NA19240 run 1 nanopore alone phasing
chrX	71911722	71912041	320	32	0.815757	0.381809	0.433948	110.173	NA19240 run 1 nanopore alone phasing
chr6	27738325	27738808	484	27	0.171271	0.642355	-0.471084	-109.929	NA19240 run 1 nanopore alone phasing
chrX	155578555	155582885	4331	19	0.157393	0.828675	-0.671282	-109.86	NA19240 run 1 nanopore alone phasing
chrX	135950701	135952775	2075	18	0.24798	0.887947	-0.639967	-109.802	NA19240 run 1 nanopore alone phasing
chr2	10082068	10082969	902	24	0.848786	0.316827	0.531958	109.791	NA19240 run 1 nanopore alone phasing
chr6	156976247	156976999	753	21	0.781615	0.198791	0.582824	109.738	NA19240 run 1 nanopore alone phasing
chr1	11011643	11012040	398	19	0.879233	0.246384	0.632849	109.696	NA19240 run 1 nanopore alone phasing
chr9	76755530	76756024	495	17	0.69932	0.0613711	0.637949	109.625	NA19240 run 1 nanopore alone phasing
chrX	123877697	123878130	434	21	0.098529	0.726468	-0.627939	-109.574	NA19240 run 1 nanopore alone phasing
chrX	16651811	16654225	2415	23	0.355149	0.904158	-0.549009	-109.509	NA19240 run 1 nanopore alone phasing
chr6	28398568	28398927	360	24	0.539162	0.0653262	0.473836	109.45	NA19240 run 1 nanopore alone phasing
chrX	118627234	118629946	2713	17	0.215469	0.917585	-0.702116	-109.433	NA19240 run 1 nanopore alone phasing
chr14	96392631	96392998	368	25	0.755802	0.211518	0.544283	109.384	NA19240 run 1 nanopore alone phasing
chrX	130251617	130252439	823	24	0.965188	0.440597	0.524591	109.235	NA19240 run 1 nanopore alone phasing
chrX	150742414	150744400	1987	26	0.939747	0.441787	0.49796	109.145	NA19240 run 1 nanopore alone phasing
chr17	21301079	21301681	603	18	0.881143	0.255862	0.625281	109.145	NA19240 run 1 nanopore alone phasing
chr2	239938727	239939132	406	30	0.927135	0.500953	0.426182	109.048	NA19240 run 1 nanopore alone phasing
chrX	13671688	13672154	467	22	0.123144	0.703162	-0.580017	-109.02	NA19240 run 1 nanopore alone phasing
chr10	128265476	128265953	478	31	0.604273	0.124345	0.479928	109.009	NA19240 run 1 nanopore alone phasing
chrX	134905743	134907214	1472	24	0.934847	0.401368	0.533479	108.956	NA19240 run 1 nanopore alone phasing
chr1	1462601	1463130	530	20	0.758559	0.153358	0.605201	108.927	NA19240 run 1 nanopore alone phasing
chr6	170280641	170281014	374	26	0.0648934	0.525387	-0.460493	-108.918	NA19240 run 1 nanopore alone phasing
chr20	26208480	26208656	177	29	0.200368	0.644693	-0.444325	-108.613	NA19240 run 1 nanopore alone phasing
chr7	156948587	156949052	466	26	0.280502	0.761351	-0.48085	-108.483	NA19240 run 1 nanopore alone phasing
chrX	71512540	71514212	1673	21	0.349063	0.910276	-0.561213	-108.434	NA19240 run 1 nanopore alone phasing
chr4	124211	124727	517	27	0.0579371	0.470904	-0.412967	-108.286	NA19240 run 1 nanopore alone phasing
chr16	88779701	88780315	615	28	0.464145	0.926433	-0.462288	-108.235	NA19240 run 1 nanopore alone phasing
chr9	5042661	5043130	470	28	0.482876	0.927264	-0.444387	-108.069	NA19240 run 1 nanopore alone phasing
chrX	115613994	115614290	297	22	0.891026	0.32092	0.570106	108.053	NA19240 run 1 nanopore alone phasing
chr3	135439186	135439839	654	20	0.740759	0.127181	0.613578	108.026	NA19240 run 1 nanopore alone phasing
chr3	75686771	75689083	2313	23	0.171083	0.740714	-0.569631	-107.855	NA19240 run 1 nanopore alone phasing
chrX	118401496	118403786	2291	20	0.907644	0.290568	0.617076	107.821	NA19240 run 1 nanopore alone phasing
chrX	153474769	153474926	158	30	0.533619	0.101868	0.431751	107.751	NA19240 run 1 nanopore alone phasing
chr22	37097675	37098045	371	30	0.85436	0.414255	0.440105	107.522	NA19240 run 1 nanopore alone phasing
chrX	23949539	23950786	1248	24	0.344269	0.898579	-0.55431	-107.451	NA19240 run 1 nanopore alone phasing
chr19	58054984	58055406	423	28	0.210265	0.691676	-0.481411	-107.429	NA19240 run 1 nanopore alone phasing
chr19	609026	609378	353	23	0.90929	0.375567	0.533722	107.418	NA19240 run 1 nanopore alone phasing
chrX	14893841	14896195	2355	16	0.9608	0.271833	0.688967	107.304	NA19240 run 1 nanopore alone phasing
chr18	79626645	79627124	480	24	0.201071	0.745638	-0.544567	-107.286	NA19240 run 1 nanopore alone phasing
chr5	178302074	178302431	358	29	0.292067	0.762608	-0.470541	-107.266	NA19240 run 1 nanopore alone phasing
chrX	155454285	155455620	1336	25	0.513937	0.970099	-0.456161	-107.238	NA19240 run 1 nanopore alone phasing
chrX	9564998	9565649	652	25	0.939553	0.455821	0.483732	107.144	NA19240 run 1 nanopore alone phasing
chr14	104219603	104220137	535	24	0.192276	0.728995	-0.536719	-107.137	NA19240 run 1 nanopore alone phasing
chrX	136602790	136606216	3427	16	0.857271	0.201138	0.656134	107.065	NA19240 run 1 nanopore alone phasing
chr19	50686195	50686660	466	25	0.606795	0.121686	0.485109	106.847	NA19240 run 1 nanopore alone phasing
chrX	134530093	134531270	1178	24	0.351254	0.872477	-0.521223	-106.817	NA19240 run 1 nanopore alone phasing
chr1	39922409	39922867	459	28	0.433837	0.901618	-0.467781	-106.757	NA19240 run 1 nanopore alone phasing
chr17	82064658	82065038	381	27	0.120112	0.577958	-0.457846	-106.694	NA19240 run 1 nanopore alone phasing
chrX	71448410	71449833	1424	23	0.450999	0.956301	-0.505302	-106.649	NA19240 run 1 nanopore alone phasing
chr1	46339906	46340368	463	26	0.134268	0.590138	-0.455871	-106.639	NA19240 run 1 nanopore alone phasing
chr22	48566721	48567541	821	27	0.557992	0.102178	0.455814	106.619	NA19240 run 1 nanopore alone phasing
chr12	22700943	22701381	439	18	0.270181	0.910205	-0.640023	-106.612	NA19240 run 1 nanopore alone phasing
chr6	84588338	84588886	549	21	0.637491	0.071062	0.566429	106.579	NA19240 run 1 nanopore alone phasing
chrX	48514306	48515560	1255	23	0.921497	0.380987	0.54051	106.553	NA19240 run 1 nanopore alone phasing
chr22	27785239	27785662	424	22	0.205028	0.768576	-0.563548	-106.519	NA19240 run 1 nanopore alone phasing
chr5	169636254	169636732	479	21	0.838264	0.250664	0.5876	106.44	NA19240 run 1 nanopore alone phasing
chr22	29480484	29480715	232	29	0.269219	0.707358	-0.438139	-106.231	NA19240 run 1 nanopore alone phasing
chr10	119101949	119102527	579	19	0.198895	0.80735	-0.608456	-106.116	NA19240 run 1 nanopore alone phasing
chrX	154336339	154337370	1032	26	0.88409	0.41816	0.46593	106.104	NA19240 run 1 nanopore alone phasing
chrX	136916496	136917724	1229	24	0.382254	0.905383	-0.523129	-106.024	NA19240 run 1 nanopore alone phasing
chrX	19755618	19756333	716	18	0.749518	0.126171	0.623347	105.976	NA19240 run 1 nanopore alone phasing
chrX	19782588	19784262	1675	21	0.352389	0.923552	-0.571163	-105.97	NA19240 run 1 nanopore alone phasing
chrX	18951503	18953123	1621	23	0.930841	0.407684	0.523157	105.952	NA19240 run 1 nanopore alone phasing
chr16	27235389	27235882	494	18	0.766714	0.112661	0.654052	105.586	NA19240 run 1 nanopore alone phasing
chr19	36309563	36309856	294	28	0.91102	0.46169	0.449331	105.516	NA19240 run 1 nanopore alone phasing
chr10	13382772	13383475	704	28	0.737968	0.273634	0.464333	105.508	NA19240 run 1 nanopore alone phasing
chrX	97158189	97160322	2134	17	0.232454	0.893978	-0.661524	-105.448	NA19240 run 1 nanopore alone phasing
chrX	77577967	77579836	1870	19	0.934231	0.299897	0.634333	105.43	NA19240 run 1 nanopore alone phasing
chrX	97151587	97154306	2720	22	0.370919	0.947453	-0.576535	-105.308	NA19240 run 1 nanopore alone phasing
chr19	19460723	19461199	477	19	0.121075	0.737716	-0.61664	-105.232	NA19240 run 1 nanopore alone phasing
chr12	54473363	54473758	396	18	0.190232	0.82625	-0.636019	-105.188	NA19240 run 1 nanopore alone phasing
chrX	154553165	154554052	888	17	0.949988	0.297363	0.652625	105.143	NA19240 run 1 nanopore alone phasing
chr8	41567623	41568084	462	24	0.152139	0.688006	-0.535867	-105.114	NA19240 run 1 nanopore alone phasing
chr19	11559819	11560288	470	27	0.0554272	0.563356	-0.507929	-105.054	NA19240 run 1 nanopore alone phasing
chr11	1927635	1928112	478	27	0.1911	0.669424	-0.478323	-105.05	NA19240 run 1 nanopore alone phasing
chr2	128090235	128090533	299	22	0.759237	0.207257	0.551981	104.958	NA19240 run 1 nanopore alone phasing
chr14	81649625	81649997	373	24	0.291426	0.829555	-0.538129	-104.845	NA19240 run 1 nanopore alone phasing
chr1	86502227	86502901	675	23	0.702456	0.137071	0.565385	104.824	NA19240 run 1 nanopore alone phasing
chr8	43092359	43092718	360	23	0.661258	0.138644	0.522613	104.769	NA19240 run 1 nanopore alone phasing
chr5	124735159	124735506	348	23	0.0687304	0.591339	-0.522609	-104.734	NA19240 run 1 nanopore alone phasing
chr7	42857134	42857723	590	26	0.607332	0.151778	0.455554	104.69	NA19240 run 1 nanopore alone phasing
chrX	20327900	20330300	2401	19	0.816344	0.209297	0.607047	104.578	NA19240 run 1 nanopore alone phasing
chrX	71139696	71141127	1432	18	0.316645	0.920657	-0.604012	-104.247	NA19240 run 1 nanopore alone phasing
chr13	100521208	100521642	435	21	0.284717	0.864445	-0.579727	-104.237	NA19240 run 1 nanopore alone phasing
chrX	151722438	151722873	436	22	0.836462	0.257057	0.579405	104.196	NA19240 run 1 nanopore alone phasing
chrX	72483288	72486079	2792	22	0.412908	0.957753	-0.544844	-104.147	NA19240 run 1 nanopore alone phasing
chrX	56802685	56803436	752	21	0.0988301	0.683748	-0.584918	-104.097	NA19240 run 1 nanopore alone phasing
chr5	180804297	180804944	648	22	0.754303	0.184675	0.569629	104.091	NA19240 run 1 nanopore alone phasing
chrX	52184699	52185070	372	27	0.321507	0.801277	-0.47977	-103.829	NA19240 run 1 nanopore alone phasing
chrX	55938042	55940240	2199	18	0.926134	0.296246	0.629888	103.784	NA19240 run 1 nanopore alone phasing
chrX	150750472	150751808	1337	20	0.949327	0.379525	0.569802	103.504	NA19240 run 1 nanopore alone phasing
chrX	132446239	132450128	3890	22	0.320079	0.937874	-0.617795	-103.412	NA19240 run 1 nanopore alone phasing
chr7	28809036	28809535	500	20	0.228322	0.830735	-0.602414	-103.368	NA19240 run 1 nanopore alone phasing
chr1	143738255	143738804	550	28	0.402339	0.852704	-0.450365	-103.269	NA19240 run 1 nanopore alone phasing
chr9	35490562	35490913	352	23	0.285645	0.783921	-0.498276	-103.26	NA19240 run 1 nanopore alone phasing
chr3	57196946	57197276	331	27	0.220718	0.678177	-0.457459	-103.257	NA19240 run 1 nanopore alone phasing
chr17	81965944	81966341	398	21	0.38121	0.909794	-0.528584	-103.193	NA19240 run 1 nanopore alone phasing
chr9	6703469	6703838	370	23	0.561141	0.0967483	0.464393	103.109	NA19240 run 1 nanopore alone phasing
chr2	239192399	239192840	442	19	0.200701	0.834368	-0.633667	-102.991	NA19240 run 1 nanopore alone phasing
chr1	16207461	16207788	328	23	0.154699	0.652446	-0.497746	-102.956	NA19240 run 1 nanopore alone phasing
chr3	152194169	152194421	253	20	0.79477	0.148084	0.646686	102.951	NA19240 run 1 nanopore alone phasing
chrX	9502376	9504140	1765	23	0.869935	0.33318	0.536755	102.934	NA19240 run 1 nanopore alone phasing
chr17	3685466	3686846	1381	27	0.149963	0.617961	-0.467998	-102.845	NA19240 run 1 nanopore alone phasing
chr16	3101717	3102159	443	24	0.0396033	0.53991	-0.500306	-102.842	NA19240 run 1 nanopore alone phasing
chrX	155284320	155285944	1625	19	0.935071	0.340794	0.594277	102.802	NA19240 run 1 nanopore alone phasing
chr11	63961517	63962151	635	19	0.912943	0.313984	0.598959	102.799	NA19240 run 1 nanopore alone phasing
chr10	132913374	132913710	337	25	0.297515	0.856056	-0.558541	-102.769	NA19240 run 1 nanopore alone phasing
chr11	1391407	1391991	585	20	0.114543	0.695623	-0.58108	-102.748	NA19240 run 1 nanopore alone phasing
chr9	42357913	42358325	413	26	0.527163	0.0922702	0.434893	102.467	NA19240 run 1 nanopore alone phasing
chrX	135335288	135338268	2981	16	0.220426	0.849498	-0.629071	-102.447	NA19240 run 1 nanopore alone phasing
chrX	18973922	18976013	2092	25	0.955997	0.471288	0.484709	102.365	NA19240 run 1 nanopore alone phasing
chr19	5953739	5954240	502	19	0.224945	0.837468	-0.612523	-102.301	NA19240 run 1 nanopore alone phasing
chr5	3078463	3078630	168	19	0.318182	0.943915	-0.625732	-102.29	NA19240 run 1 nanopore alone phasing
chr10	119567552	119568030	479	18	0.746036	0.140624	0.605411	102.227	NA19240 run 1 nanopore alone phasing
chr11	116073869	116074472	604	16	0.808555	0.158126	0.65043	102.19	NA19240 run 1 nanopore alone phasing
chr12	122885706	122885982	277	25	0.349171	0.89899	-0.549819	-101.914	NA19240 run 1 nanopore alone phasing
chrX	40074104	40074569	466	24	0.526504	0.965513	-0.439009	-101.892	NA19240 run 1 nanopore alone phasing
chrX	155258133	155260658	2526	16	0.910999	0.249382	0.661617	101.889	NA19240 run 1 nanopore alone phasing
chr20	63167660	63168434	775	28	0.721059	0.275082	0.445978	101.852	NA19240 run 1 nanopore alone phasing
chr12	130163420	130163615	196	31	0.558438	0.17022	0.388218	101.71	NA19240 run 1 nanopore alone phasing
chr11	77205347	77205840	494	22	0.139203	0.670196	-0.530993	-101.57	NA19240 run 1 nanopore alone phasing
chr19	4061177	4061624	448	24	0.786387	0.275677	0.51071	101.563	NA19240 run 1 nanopore alone phasing
chr3	122416990	122417463	474	17	0.826975	0.167607	0.659368	101.415	NA19240 run 1 nanopore alone phasing
chr20	53904635	53905730	1096	17	0.182516	0.839591	-0.657074	-101.266	NA19240 run 1 nanopore alone phasing
chrX	154775340	154776523	1184	22	0.903051	0.342349	0.560702	101.122	NA19240 run 1 nanopore alone phasing
chr6	168132386	168132988	603	26	0.105513	0.56717	-0.461657	-101.116	NA19240 run 1 nanopore alone phasing
chr10	133676070	133676344	275	26	0.821201	0.303796	0.517404	101.024	NA19240 run 1 nanopore alone phasing
chr10	62630931	62631237	307	25	0.9422	0.463329	0.478871	100.998	NA19240 run 1 nanopore alone phasing
chrX	53753411	53755746	2336	18	0.363455	0.938167	-0.574712	-100.8	NA19240 run 1 nanopore alone phasing
chrX	101101903	101103245	1343	26	0.48674	0.940442	-0.453701	-100.793	NA19240 run 1 nanopore alone phasing
chr4	91791564	91791989	426	29	0.142634	0.576313	-0.433679	-100.777	NA19240 run 1 nanopore alone phasing
chr5	141421777	141422259	483	21	0.654101	0.102344	0.551758	100.746	NA19240 run 1 nanopore alone phasing
chr3	42685593	42685858	266	27	0.750543	0.219113	0.53143	100.714	NA19240 run 1 nanopore alone phasing
chrX	118666812	118669052	2241	16	0.288311	0.930592	-0.642281	-100.692	NA19240 run 1 nanopore alone phasing
chr1	29990938	29991337	400	17	0.229144	0.876411	-0.647267	-100.669	NA19240 run 1 nanopore alone phasing
chr22	49829552	49830173	622	20	0.215921	0.789843	-0.573922	-100.632	NA19240 run 1 nanopore alone phasing
chr7	69646808	69647203	396	24	0.225379	0.744539	-0.51916	-100.542	NA19240 run 1 nanopore alone phasing
chrX	97310438	97311585	1148	20	0.393333	0.958488	-0.565155	-100.324	NA19240 run 1 nanopore alone phasing
chr19	37304146	37304443	298	25	0.318376	0.795909	-0.477533	-100.297	NA19240 run 1 nanopore alone phasing
chr3	198113308	198113706	399	28	0.625893	0.13353	0.492363	100.289	NA19240 run 1 nanopore alone phasing
chr20	11958885	11959160	276	24	0.315813	0.855498	-0.539685	-100.28	NA19240 run 1 nanopore alone phasing
chr2	174031905	174032613	709	22	0.882414	0.307484	0.57493	100.257	NA19240 run 1 nanopore alone phasing
chrX	154432695	154433709	1015	20	0.928311	0.320823	0.607488	100.226	NA19240 run 1 nanopore alone phasing
chr10	132330747	132331257	511	23	0.556454	0.083573	0.472881	100.175	NA19240 run 1 nanopore alone phasing
chrX	78114782	78117345	2564	16	0.312503	0.943024	-0.63052	-100.166	NA19240 run 1 nanopore alone phasing
chr7	157020800	157021214	415	30	0.481984	0.110357	0.371627	100.019	NA19240 run 1 nanopore alone phasing
chrX	101020182	101021622	1441	20	0.421159	0.959542	-0.538383	-99.9948	NA19240 run 1 nanopore alone phasing
chrX	85879530	85883073	3544	18	0.852056	0.219658	0.632398	99.986	NA19240 run 1 nanopore alone phasing
chrX	2828769	2828979	211	26	0.0796551	0.511786	-0.43213	-99.9539	NA19240 run 1 nanopore alone phasing
chr6	57941152	57941504	353	17	0.12033	0.774091	-0.653761	-99.9247	NA19240 run 1 nanopore alone phasing
chrX	123407253	123411471	4219	20	0.293113	0.865312	-0.572199	-99.9137	NA19240 run 1 nanopore alone phasing
chrX	108094335	108095989	1655	20	0.905598	0.355921	0.549677	99.9026	NA19240 run 1 nanopore alone phasing
chr20	45407246	45407693	448	24	0.213461	0.690097	-0.476636	-99.8494	NA19240 run 1 nanopore alone phasing
chr13	47160811	47161320	510	21	0.880056	0.318558	0.561498	99.7886	NA19240 run 1 nanopore alone phasing
chrX	14004137	14005950	1814	17	0.260827	0.901989	-0.641162	-99.7862	NA19240 run 1 nanopore alone phasing
chr3	128453428	128453882	455	24	0.65775	0.106118	0.551632	99.7441	NA19240 run 1 nanopore alone phasing
chrX	13003963	13004589	627	23	0.0681401	0.546879	-0.478739	-99.6856	NA19240 run 1 nanopore alone phasing
chr16	30649834	30650302	469	19	0.705777	0.122485	0.583292	99.6242	NA19240 run 1 nanopore alone phasing
chr18	59073394	59073622	229	19	0.840114	0.183945	0.656169	99.4596	NA19240 run 1 nanopore alone phasing
chrX	123605716	123607360	1645	18	0.899369	0.287687	0.611682	99.151	NA19240 run 1 nanopore alone phasing
chr8	141173206	141173652	447	23	0.324588	0.871295	-0.546707	-99.143	NA19240 run 1 nanopore alone phasing
chrX	56557859	56560688	2830	17	0.928178	0.271641	0.656536	99.1048	NA19240 run 1 nanopore alone phasing
chr10	27257397	27258025	629	20	0.282863	0.855108	-0.572244	-99.1042	NA19240 run 1 nanopore alone phasing
chr2	95943209	95943478	270	19	0.284774	0.877715	-0.592942	-99.0711	NA19240 run 1 nanopore alone phasing
chr12	113090734	113091228	495	24	0.862428	0.359761	0.502667	99.0624	NA19240 run 1 nanopore alone phasing
chr11	2166583	2166818	236	27	0.624282	0.163943	0.460339	99.005	NA19240 run 1 nanopore alone phasing
chrX	10100454	10101341	888	21	0.864113	0.31678	0.547334	98.9735	NA19240 run 1 nanopore alone phasing
chr17	77376257	77376759	503	21	0.87863	0.330061	0.548568	98.9636	NA19240 run 1 nanopore alone phasing
chr19	7004151	7004874	724	20	0.193631	0.777935	-0.584304	-98.9015	NA19240 run 1 nanopore alone phasing
chrX	54595539	54597903	2365	17	0.920704	0.279519	0.641184	98.8717	NA19240 run 1 nanopore alone phasing
chrX	24852293	24853774	1482	20	0.393053	0.94703	-0.553977	-98.8679	NA19240 run 1 nanopore alone phasing
chr17	68180500	68181291	792	18	0.768813	0.132395	0.636419	98.7982	NA19240 run 1 nanopore alone phasing
chr15	24995522	24999470	3949	21	0.351412	0.922043	-0.570631	-98.7733	NA19240 run 1 nanopore alone phasing
chrX	130067204	130067835	632	19	0.911999	0.346787	0.565212	98.6064	NA19240 run 1 nanopore alone phasing
chrX	132002519	132005461	2943	20	0.877021	0.277153	0.599868	98.5884	NA19240 run 1 nanopore alone phasing
chrX	135579663	135581974	2312	16	0.932843	0.32238	0.610463	98.5065	NA19240 run 1 nanopore alone phasing
chr9	131675192	131676166	975	18	0.769416	0.114528	0.654888	98.4711	NA19240 run 1 nanopore alone phasing
chr19	27746919	27747459	541	22	0.203794	0.743543	-0.539749	-98.4415	NA19240 run 1 nanopore alone phasing
chrX	19832204	19833616	1413	19	0.273671	0.871179	-0.597508	-98.4317	NA19240 run 1 nanopore alone phasing
chr11	76784447	76784867	421	28	0.0968759	0.51167	-0.414794	-98.3426	NA19240 run 1 nanopore alone phasing
chr6	28491228	28491623	396	19	0.184499	0.779889	-0.59539	-98.3148	NA19240 run 1 nanopore alone phasing
chr19	47461836	47462559	724	19	0.171717	0.769429	-0.597712	-98.2312	NA19240 run 1 nanopore alone phasing
chrX	16604601	16605646	1046	19	0.28178	0.89603	-0.614249	-98.1483	NA19240 run 1 nanopore alone phasing
chr16	2607689	2608157	469	17	0.758704	0.115746	0.642958	98.0443	NA19240 run 1 nanopore alone phasing
chr15	25059929	25061148	1220	25	0.426379	0.889218	-0.462839	-98.041	NA19240 run 1 nanopore alone phasing
chrX	40267048	40267368	321	27	0.415736	0.0384562	0.37728	98.0081	NA19240 run 1 nanopore alone phasing
chrX	40061828	40062309	482	21	0.4521	0.953682	-0.501582	-97.8555	NA19240 run 1 nanopore alone phasing
chr19	52946417	52946892	476	23	0.794728	0.27469	0.520038	97.7777	NA19240 run 1 nanopore alone phasing
chr7	152403152	152404372	1221	17	0.305906	0.887724	-0.581818	-97.7486	NA19240 run 1 nanopore alone phasing
chr6	139516024	139516381	358	24	0.901443	0.408923	0.492519	97.6734	NA19240 run 1 nanopore alone phasing
chr3	535801	536130	330	27	0.722403	0.254395	0.468007	97.4715	NA19240 run 1 nanopore alone phasing
chr2	241115714	241116025	312	18	0.296289	0.920236	-0.623947	-97.4199	NA19240 run 1 nanopore alone phasing
chr17	30971806	30972189	384	23	0.70397	0.224544	0.479425	97.3527	NA19240 run 1 nanopore alone phasing
chr17	30730896	30731245	350	19	0.710315	0.147864	0.562451	97.3015	NA19240 run 1 nanopore alone phasing
chrX	101117773	101120749	2977	19	0.381894	0.943215	-0.561321	-97.2765	NA19240 run 1 nanopore alone phasing
chr4	163330790	163331611	822	17	0.810692	0.186092	0.6246	97.1981	NA19240 run 1 nanopore alone phasing
chr13	110812079	110812479	401	27	0.773037	0.307552	0.465484	97.0875	NA19240 run 1 nanopore alone phasing
chrX	19353528	19354472	945	17	0.322729	0.957044	-0.634316	-97.0738	NA19240 run 1 nanopore alone phasing
chr13	110044473	110045146	674	18	0.188797	0.801376	-0.612579	-96.9713	NA19240 run 1 nanopore alone phasing
chr2	197154148	197154468	321	23	0.953754	0.482592	0.471162	96.9327	NA19240 run 1 nanopore alone phasing
chr7	1980661	1981123	463	19	0.251813	0.855668	-0.603855	-96.8395	NA19240 run 1 nanopore alone phasing
chr2	91749009	91749186	178	29	0.558946	0.154837	0.404109	96.8309	NA19240 run 1 nanopore alone phasing
chrX	71562185	71563631	1447	17	0.342532	0.949926	-0.607394	-96.7721	NA19240 run 1 nanopore alone phasing
chrX	77643978	77645390	1413	17	0.9323	0.29947	0.632829	96.763	NA19240 run 1 nanopore alone phasing
chr5	178130015	178130271	257	23	0.942134	0.483061	0.459073	96.7482	NA19240 run 1 nanopore alone phasing
chrX	46668028	46669122	1095	22	0.42202	0.951163	-0.529143	-96.6885	NA19240 run 1 nanopore alone phasing
chr11	9759239	9759583	345	21	0.742517	0.201688	0.540829	96.6512	NA19240 run 1 nanopore alone phasing
chrX	103689659	103692857	3199	19	0.34169	0.931125	-0.589435	-96.6322	NA19240 run 1 nanopore alone phasing
chrX	102824066	102828020	3955	20	0.948835	0.37973	0.569105	96.5104	NA19240 run 1 nanopore alone phasing
chr1	159900112	159900390	279	25	0.209705	0.737257	-0.527552	-96.3922	NA19240 run 1 nanopore alone phasing
chr9	137809129	137809477	349	18	0.380444	0.948461	-0.568017	-96.3555	NA19240 run 1 nanopore alone phasing
chr2	230975936	230976481	546	18	0.270748	0.850307	-0.579559	-96.2681	NA19240 run 1 nanopore alone phasing
chrX	66638776	66639304	529	24	0.180939	0.666458	-0.485519	-96.2657	NA19240 run 1 nanopore alone phasing
chrX	85996000	85998714	2715	18	0.941073	0.3451	0.595973	96.2417	NA19240 run 1 nanopore alone phasing
chrX	47636070	47637133	1064	18	0.905934	0.290387	0.615547	96.1928	NA19240 run 1 nanopore alone phasing
chr19	37932329	37932910	582	23	0.611524	0.0883634	0.52316	96.169	NA19240 run 1 nanopore alone phasing
chrX	101391435	101392023	589	21	0.554564	0.0637202	0.490843	96.1261	NA19240 run 1 nanopore alone phasing
chrX	118523583	118525131	1549	20	0.819256	0.21852	0.600736	96.0204	NA19240 run 1 nanopore alone phasing
chrX	72437098	72438376	1279	16	0.304577	0.930354	-0.625778	-95.9825	NA19240 run 1 nanopore alone phasing
chr16	1090308	1090748	441	24	0.111201	0.597118	-0.485917	-95.9214	NA19240 run 1 nanopore alone phasing
chr18	5891651	5892030	380	22	0.73385	0.203101	0.530749	95.7629	NA19240 run 1 nanopore alone phasing
chrX	103922104	103925104	3001	19	0.224393	0.849476	-0.625083	-95.7613	NA19240 run 1 nanopore alone phasing
chr17	82750701	82751002	302	21	0.806907	0.32193	0.484978	95.6347	NA19240 run 1 nanopore alone phasing
chr2	130252183	130252584	402	26	0.700774	0.258933	0.441841	95.632	NA19240 run 1 nanopore alone phasing
chr15	25031790	25033604	1815	17	0.272137	0.895948	-0.62381	-95.628	NA19240 run 1 nanopore alone phasing
chr20	63750985	63751449	465	21	0.837296	0.300681	0.536616	95.5476	NA19240 run 1 nanopore alone phasing
chrX	66057973	66061932	3960	17	0.238361	0.847155	-0.608794	-95.5407	NA19240 run 1 nanopore alone phasing
chrX	103676686	103678962	2277	16	0.283424	0.927769	-0.644345	-95.4839	NA19240 run 1 nanopore alone phasing
chrX	135528453	135531336	2884	20	0.884024	0.343592	0.540432	95.458	NA19240 run 1 nanopore alone phasing
chr22	37200284	37200664	381	18	0.732172	0.119457	0.612715	95.3868	NA19240 run 1 nanopore alone phasing
chr6	166903962	166904460	499	21	0.231227	0.75652	-0.525293	-95.1684	NA19240 run 1 nanopore alone phasing
chr1	15418075	15418584	510	21	0.375636	0.884721	-0.509085	-95.1576	NA19240 run 1 nanopore alone phasing
chrX	136207820	136208580	761	20	0.42097	0.941383	-0.520414	-95.1501	NA19240 run 1 nanopore alone phasing
chr19	709938	710357	420	27	0.617561	0.156838	0.460722	95.033	NA19240 run 1 nanopore alone phasing
chrX	73448401	73449100	700	25	0.21474	0.69563	-0.48089	-95.0222	NA19240 run 1 nanopore alone phasing
chr11	65312390	65313033	644	22	0.308968	0.853921	-0.544953	-95.0108	NA19240 run 1 nanopore alone phasing
chr7	54542109	54542299	191	24	0.484937	0.0666714	0.418266	94.8447	NA19240 run 1 nanopore alone phasing
chrX	130670514	130674400	3887	18	0.831368	0.16513	0.666238	94.7939	NA19240 run 1 nanopore alone phasing
chr1	76764833	76765286	454	23	0.188718	0.710122	-0.521404	-94.7517	NA19240 run 1 nanopore alone phasing
chr11	64350944	64351439	496	18	0.853389	0.246301	0.607087	94.701	NA19240 run 1 nanopore alone phasing
chrX	19910204	19912484	2281	19	0.296361	0.9011	-0.604738	-94.6859	NA19240 run 1 nanopore alone phasing
chr5	126779620	126780009	390	23	0.57602	0.0808457	0.495174	94.6694	NA19240 run 1 nanopore alone phasing
chr3	197023893	197024315	423	23	0.802807	0.303159	0.499648	94.5921	NA19240 run 1 nanopore alone phasing
chrX	9634603	9635556	954	24	0.902154	0.431429	0.470725	94.5529	NA19240 run 1 nanopore alone phasing
chrX	55142168	55145290	3123	19	0.915916	0.368801	0.547115	94.54	NA19240 run 1 nanopore alone phasing
chr13	95641704	95641953	250	27	0.707882	0.298055	0.409827	94.5125	NA19240 run 1 nanopore alone phasing
chrX	47980730	47982654	1925	17	0.265342	0.891006	-0.625663	-94.5039	NA19240 run 1 nanopore alone phasing
chrX	129921795	129924191	2397	20	0.289033	0.874027	-0.584994	-94.4999	NA19240 run 1 nanopore alone phasing
chr16	88347773	88348331	559	19	0.774155	0.193118	0.581037	94.4691	NA19240 run 1 nanopore alone phasing
chrX	134552396	134553875	1480	16	0.230486	0.844376	-0.61389	-94.315	NA19240 run 1 nanopore alone phasing
chr1	182841020	182841507	488	21	0.545685	0.0522396	0.493445	94.2763	NA19240 run 1 nanopore alone phasing
chrX	54640662	54642784	2123	18	0.869718	0.263555	0.606163	94.1329	NA19240 run 1 nanopore alone phasing
chrX	83511168	83511576	409	19	0.182051	0.781154	-0.599103	-94.0904	NA19240 run 1 nanopore alone phasing
chrX	118551691	118552920	1230	17	0.941937	0.358003	0.583934	94.0849	NA19240 run 1 nanopore alone phasing
chrX	155571828	155574034	2207	21	0.396702	0.931748	-0.535046	-94.0681	NA19240 run 1 nanopore alone phasing
chr16	68847541	68848142	602	17	0.821526	0.162149	0.659377	93.8118	NA19240 run 1 nanopore alone phasing
chr14	99674928	99675184	257	26	0.263119	0.705814	-0.442695	-93.7014	NA19240 run 1 nanopore alone phasing
chr2	10537063	10537901	839	21	0.794513	0.23159	0.562923	93.6735	NA19240 run 1 nanopore alone phasing
chrX	101068485	101070268	1784	21	0.264397	0.803493	-0.539095	-93.6239	NA19240 run 1 nanopore alone phasing
chr3	114237232	114237575	344	18	0.876703	0.21579	0.660913	93.6103	NA19240 run 1 nanopore alone phasing
chrX	150988573	150990120	1548	18	0.939925	0.35884	0.581085	93.6099	NA19240 run 1 nanopore alone phasing
chr16	80699890	80700470	581	20	0.271987	0.850603	-0.578616	-93.5386	NA19240 run 1 nanopore alone phasing
chr21	43893748	43894116	369	17	0.0491411	0.634501	-0.58536	-93.5011	NA19240 run 1 nanopore alone phasing
chr13	113824098	113824387	290	25	0.939838	0.56052	0.379318	93.4993	NA19240 run 1 nanopore alone phasing
chr10	42177426	42177694	269	23	0.257093	0.807687	-0.550594	-93.4842	NA19240 run 1 nanopore alone phasing
chrX	72538252	72539952	1701	23	0.419629	0.926724	-0.507095	-93.4444	NA19240 run 1 nanopore alone phasing
chr4	184040056	184040528	473	24	0.64227	0.155906	0.486364	93.3983	NA19240 run 1 nanopore alone phasing
chr17	48603715	48604230	516	23	0.634983	0.161832	0.473151	93.3032	NA19240 run 1 nanopore alone phasing
chrX	72509351	72510664	1314	18	0.368684	0.918314	-0.549631	-93.2717	NA19240 run 1 nanopore alone phasing
chrX	150775646	150776601	956	24	0.886967	0.414315	0.472651	93.2669	NA19240 run 1 nanopore alone phasing
chr3	113441430	113441684	255	26	0.252037	0.708504	-0.456467	-93.2277	NA19240 run 1 nanopore alone phasing
chrX	120546951	120548981	2031	18	0.937338	0.368687	0.568652	93.2218	NA19240 run 1 nanopore alone phasing
chr8	57142830	57143040	211	21	0.235514	0.774696	-0.539182	-93.1215	NA19240 run 1 nanopore alone phasing
chrX	124008276	124009622	1347	18	0.934294	0.336288	0.598006	93.0131	NA19240 run 1 nanopore alone phasing
chr17	21292766	21293582	817	21	0.901995	0.394196	0.507798	92.9735	NA19240 run 1 nanopore alone phasing
chr17	77187991	77188687	697	18	0.719079	0.109378	0.609701	92.9732	NA19240 run 1 nanopore alone phasing
chrX	97335888	97336788	901	21	0.47196	0.968237	-0.496276	-92.9609	NA19240 run 1 nanopore alone phasing
chr4	159178362	159178850	489	16	0.825564	0.175278	0.650286	92.937	NA19240 run 1 nanopore alone phasing
chr9	94669543	94669968	426	21	0.183016	0.764893	-0.581877	-92.9108	NA19240 run 1 nanopore alone phasing
chr8	71845639	71846643	1005	21	0.702843	0.148301	0.554542	92.8024	NA19240 run 1 nanopore alone phasing
chr1	143498586	143498907	322	25	0.159353	0.633554	-0.474201	-92.7738	NA19240 run 1 nanopore alone phasing
chrX	31163339	31164840	1502	21	0.821533	0.264775	0.556758	92.6833	NA19240 run 1 nanopore alone phasing
chrX	55910096	55913723	3628	16	0.92269	0.271688	0.651002	92.5453	NA19240 run 1 nanopore alone phasing
chrX	154715405	154716455	1051	18	0.954828	0.370194	0.584634	92.5224	NA19240 run 1 nanopore alone phasing
chrX	130012398	130013265	868	23	0.945483	0.460513	0.48497	92.4471	NA19240 run 1 nanopore alone phasing
chr5	58786709	58787206	498	19	0.768567	0.212476	0.556091	92.2918	NA19240 run 1 nanopore alone phasing
chr2	230665974	230666560	587	19	0.831251	0.276464	0.554786	92.2372	NA19240 run 1 nanopore alone phasing
chr19	10287930	10288380	451	22	0.274697	0.809355	-0.534658	-92.2358	NA19240 run 1 nanopore alone phasing
chr6	41637179	41637437	259	25	0.701082	0.250971	0.450111	92.2332	NA19240 run 1 nanopore alone phasing
chrX	102945367	102947519	2153	17	0.857992	0.246728	0.611263	92.1885	NA19240 run 1 nanopore alone phasing
chr16	871760	872256	497	23	0.759838	0.266471	0.493367	92.149	NA19240 run 1 nanopore alone phasing
chr15	25051424	25052559	1136	21	0.319263	0.864611	-0.545348	-92.1407	NA19240 run 1 nanopore alone phasing
chr16	21402901	21403206	306	19	0.222611	0.729035	-0.506423	-92.1312	NA19240 run 1 nanopore alone phasing
chrX	119406529	119409024	2496	23	0.350048	0.84697	-0.496922	-92.0605	NA19240 run 1 nanopore alone phasing
chr21	19759871	19760228	358	19	0.228527	0.827362	-0.598835	-92.0311	NA19240 run 1 nanopore alone phasing
chr10	513233	513752	520	21	0.724678	0.16816	0.556517	92.0305	NA19240 run 1 nanopore alone phasing
chr22	39171695	39172024	330	16	0.219528	0.845448	-0.62592	-91.8928	NA19240 run 1 nanopore alone phasing
chr7	149092691	149093048	358	21	0.210623	0.752185	-0.541563	-91.7856	NA19240 run 1 nanopore alone phasing
chr22	28678998	28679302	305	22	0.103385	0.535086	-0.431701	-91.7373	NA19240 run 1 nanopore alone phasing
chr14	104251537	104251755	219	25	0.530501	0.92067	-0.390168	-91.7246	NA19240 run 1 nanopore alone phasing
chrX	40203959	40204599	641	24	0.429273	0.886054	-0.456781	-91.5916	NA19240 run 1 nanopore alone phasing
chr20	45823827	45824117	291	23	0.153969	0.627381	-0.473411	-91.5589	NA19240 run 1 nanopore alone phasing
chrX	39841615	39842516	902	18	0.759595	0.155492	0.604103	91.4772	NA19240 run 1 nanopore alone phasing
chrX	136243442	136244702	1261	18	0.38235	0.944126	-0.561776	-91.4708	NA19240 run 1 nanopore alone phasing
chrX	137429725	137430142	418	20	0.174295	0.716331	-0.542037	-91.3588	NA19240 run 1 nanopore alone phasing
chrX	131801411	131801899	489	22	0.417996	0.928233	-0.510237	-91.33	NA19240 run 1 nanopore alone phasing
chrX	150595521	150597310	1790	19	0.914151	0.351179	0.562972	91.2545	NA19240 run 1 nanopore alone phasing
chr7	965346	965679	334	16	0.810675	0.148654	0.662022	91.1111	NA19240 run 1 nanopore alone phasing
chr3	8767539	8767778	240	26	0.103937	0.481055	-0.377118	-91.0902	NA19240 run 1 nanopore alone phasing
chrX	150828752	150830342	1591	18	0.942866	0.342786	0.60008	90.8084	NA19240 run 1 nanopore alone phasing
chrX	77970891	77974544	3654	19	0.346888	0.932007	-0.585119	-90.7832	NA19240 run 1 nanopore alone phasing
chr8	143953922	143954183	262	25	0.741321	0.315138	0.426183	90.7754	NA19240 run 1 nanopore alone phasing
chrX	120669642	120670947	1306	18	0.337288	0.93031	-0.593022	-90.7523	NA19240 run 1 nanopore alone phasing
chr13	109731825	109732169	345	17	0.0785795	0.746568	-0.667989	-90.7473	NA19240 run 1 nanopore alone phasing
chr6	166221737	166222121	385	18	0.267757	0.829139	-0.561382	-90.7156	NA19240 run 1 nanopore alone phasing
chrX	134534959	134535676	718	19	0.255865	0.838266	-0.582401	-90.7133	NA19240 run 1 nanopore alone phasing
chr8	140046986	140047423	438	23	0.222365	0.718036	-0.495671	-90.6977	NA19240 run 1 nanopore alone phasing
chrX	48631373	48632040	668	19	0.0725264	0.639147	-0.566621	-90.5976	NA19240 run 1 nanopore alone phasing
chrX	110944237	110944601	365	23	0.606297	0.133277	0.47302	90.465	NA19240 run 1 nanopore alone phasing
chr11	103738943	103739391	449	19	0.613853	0.0550046	0.558849	90.4628	NA19240 run 1 nanopore alone phasing
chr7	139524248	139524491	244	21	0.678566	0.182504	0.496062	90.4291	NA19240 run 1 nanopore alone phasing
chr7	291146	291260	115	25	0.227964	0.662596	-0.434632	-90.4251	NA19240 run 1 nanopore alone phasing
chr19	41302674	41303134	461	20	0.648372	0.13923	0.509142	90.3774	NA19240 run 1 nanopore alone phasing
chrX	150851452	150853718	2267	16	0.881431	0.254163	0.627268	90.247	NA19240 run 1 nanopore alone phasing
chr7	5186891	5187288	398	16	0.91394	0.308781	0.605159	90.0744	NA19240 run 1 nanopore alone phasing
chrX	9446011	9447753	1743	20	0.870979	0.311955	0.559024	90.038	NA19240 run 1 nanopore alone phasing
chr15	99015636	99016010	375	23	0.796123	0.336902	0.45922	90.0252	NA19240 run 1 nanopore alone phasing
chr5	2749294	2749491	198	24	0.569248	0.145337	0.423911	90.008	NA19240 run 1 nanopore alone phasing
chr21	42027769	42028248	480	18	0.231717	0.835118	-0.603401	-89.9821	NA19240 run 1 nanopore alone phasing
chr17	75665987	75666611	625	17	0.238657	0.826512	-0.587855	-89.8953	NA19240 run 1 nanopore alone phasing
chrX	20187507	20190129	2623	16	0.94614	0.344946	0.601195	89.8675	NA19240 run 1 nanopore alone phasing
chrX	13776465	13778237	1773	17	0.878022	0.285813	0.592209	89.7639	NA19240 run 1 nanopore alone phasing
chr9	131289746	131290052	307	20	0.718724	0.172314	0.546411	89.6734	NA19240 run 1 nanopore alone phasing
chr19	8073004	8073329	326	19	0.868183	0.290265	0.577918	89.6	NA19240 run 1 nanopore alone phasing
chrX	57166080	57167325	1246	16	0.298849	0.923515	-0.624666	-89.5756	NA19240 run 1 nanopore alone phasing
chrX	151178756	151179222	467	21	0.0597779	0.625416	-0.565638	-89.4518	NA19240 run 1 nanopore alone phasing
chrX	102925967	102928991	3025	17	0.89451	0.250468	0.644041	89.3189	NA19240 run 1 nanopore alone phasing
chr7	157576444	157576694	251	22	0.323543	0.848714	-0.525171	-89.2257	NA19240 run 1 nanopore alone phasing
chrX	123642147	123645196	3050	20	0.933039	0.395827	0.537212	89.1964	NA19240 run 1 nanopore alone phasing
chr21	45641026	45641469	444	21	0.789775	0.262504	0.527271	89.1003	NA19240 run 1 nanopore alone phasing
chr13	97546354	97546854	501	22	0.771408	0.242367	0.529041	89.0078	NA19240 run 1 nanopore alone phasing
chr2	206257411	206257857	447	18	0.196599	0.762674	-0.566075	-88.9264	NA19240 run 1 nanopore alone phasing
chrX	105822580	105822929	350	26	0.36135	0.790036	-0.428686	-88.9165	NA19240 run 1 nanopore alone phasing
chrX	9585171	9586448	1278	16	0.915021	0.308741	0.60628	88.8674	NA19240 run 1 nanopore alone phasing
chrX	72549915	72552816	2902	21	0.436575	0.943581	-0.507006	-88.7379	NA19240 run 1 nanopore alone phasing
chr16	8869638	8869951	314	21	0.304901	0.803128	-0.498227	-88.6933	NA19240 run 1 nanopore alone phasing
chr22	37425728	37426139	412	17	0.083948	0.710117	-0.626169	-88.6559	NA19240 run 1 nanopore alone phasing
chr13	106570330	106571073	744	17	0.748897	0.157302	0.591595	88.5061	NA19240 run 1 nanopore alone phasing
chrX	76182272	76183287	1016	16	0.847114	0.219944	0.62717	88.4832	NA19240 run 1 nanopore alone phasing
chr15	40754101	40754505	405	21	0.638534	0.139987	0.498546	88.4805	NA19240 run 1 nanopore alone phasing
chr1	176208157	176208935	779	21	0.356631	0.834935	-0.478303	-88.4437	NA19240 run 1 nanopore alone phasing
chr19	12784061	12784726	666	20	0.0535387	0.530051	-0.476513	-88.4128	NA19240 run 1 nanopore alone phasing
chr11	119363009	119363386	378	19	0.758092	0.207645	0.550448	88.2972	NA19240 run 1 nanopore alone phasing
chr12	7628709	7628835	127	26	0.377413	0.0429995	0.334414	88.2861	NA19240 run 1 nanopore alone phasing
chr14	21276020	21276403	384	19	0.408324	0.945985	-0.537661	-88.2738	NA19240 run 1 nanopore alone phasing
chr20	63549130	63549401	272	24	0.185777	0.645336	-0.459559	-88.2565	NA19240 run 1 nanopore alone phasing
chr19	45164468	45164997	530	18	0.606183	0.086448	0.519735	88.2327	NA19240 run 1 nanopore alone phasing
chrX	112782184	112784537	2354	20	0.368531	0.878169	-0.509639	-88.2158	NA19240 run 1 nanopore alone phasing
chrX	154531324	154531924	601	18	0.91541	0.381534	0.533876	88.199	NA19240 run 1 nanopore alone phasing
chrX	47466715	47467705	991	18	0.908879	0.354711	0.554168	88.1513	NA19240 run 1 nanopore alone phasing
chr7	55004602	55004850	249	24	0.778771	0.333432	0.445339	87.9617	NA19240 run 1 nanopore alone phasing
chr17	83101671	83102162	492	18	0.186284	0.743579	-0.557295	-87.8726	NA19240 run 1 nanopore alone phasing
chrX	72478739	72479830	1092	16	0.325134	0.934526	-0.609392	-87.8097	NA19240 run 1 nanopore alone phasing
chr16	88113518	88114007	490	22	0.75442	0.256752	0.497668	87.7865	NA19240 run 1 nanopore alone phasing
chr1	148281414	148281805	392	20	0.177787	0.697165	-0.519378	-87.7422	NA19240 run 1 nanopore alone phasing
chr3	45133456	45133781	326	22	0.429516	0.915709	-0.486193	-87.7113	NA19240 run 1 nanopore alone phasing
chr4	1556780	1557175	396	23	0.177815	0.685725	-0.50791	-87.6956	NA19240 run 1 nanopore alone phasing
chr8	141234766	141235217	452	18	0.745521	0.166932	0.578589	87.5397	NA19240 run 1 nanopore alone phasing
chr11	68870235	68870579	345	19	0.146042	0.637163	-0.491121	-87.4546	NA19240 run 1 nanopore alone phasing
chr6	36961927	36962293	367	23	0.734333	0.227965	0.506368	87.396	NA19240 run 1 nanopore alone phasing
chrX	9570738	9571644	907	21	0.959637	0.505855	0.453782	87.3331	NA19240 run 1 nanopore alone phasing
chrX	24730572	24732332	1761	17	0.960049	0.355809	0.60424	87.2938	NA19240 run 1 nanopore alone phasing
chr1	25906753	25907074	322	20	0.756405	0.262061	0.494344	87.285	NA19240 run 1 nanopore alone phasing
chr10	119370975	119371494	520	19	0.749733	0.199757	0.549977	87.2491	NA19240 run 1 nanopore alone phasing
chr3	195631502	195631814	313	21	0.833348	0.338464	0.494884	87.2424	NA19240 run 1 nanopore alone phasing
chr3	105882595	105882990	396	24	0.236529	0.710539	-0.474009	-87.1632	NA19240 run 1 nanopore alone phasing
chr17	48604510	48605275	766	19	0.721813	0.166369	0.555444	87.1419	NA19240 run 1 nanopore alone phasing
chr16	65486899	65487126	228	18	0.242114	0.884043	-0.641929	-87.0843	NA19240 run 1 nanopore alone phasing
chr13	77918460	77918752	293	23	0.197178	0.617204	-0.420026	-86.9174	NA19240 run 1 nanopore alone phasing
chrX	118544721	118546250	1530	19	0.871568	0.327886	0.543682	86.8837	NA19240 run 1 nanopore alone phasing
chr17	68320002	68320486	485	16	0.832961	0.165466	0.667494	86.8669	NA19240 run 1 nanopore alone phasing
chr4	127963387	127963858	472	23	0.915497	0.453285	0.462213	86.8543	NA19240 run 1 nanopore alone phasing
chrX	19834167	19836230	2064	19	0.367229	0.894746	-0.527516	-86.6373	NA19240 run 1 nanopore alone phasing
chr17	80900916	80901415	500	16	0.160478	0.783022	-0.622544	-86.5318	NA19240 run 1 nanopore alone phasing
chrX	133912251	133914658	2408	19	0.677844	0.090614	0.58723	86.5054	NA19240 run 1 nanopore alone phasing
chrX	9646262	9647663	1402	21	0.873124	0.361831	0.511293	86.499	NA19240 run 1 nanopore alone phasing
chr3	75690553	75690830	278	17	0.293409	0.864485	-0.571077	-86.4207	NA19240 run 1 nanopore alone phasing
chrX	23684327	23686470	2144	16	0.33707	0.937307	-0.600237	-86.4094	NA19240 run 1 nanopore alone phasing
chr14	104713219	104713557	339	21	0.929994	0.458899	0.471095	86.4048	NA19240 run 1 nanopore alone phasing
chrX	149476504	149478395	1892	17	0.953562	0.344111	0.60945	86.3662	NA19240 run 1 nanopore alone phasing
chrX	47957565	47958464	900	18	0.301643	0.847263	-0.54562	-86.3533	NA19240 run 1 nanopore alone phasing
chr16	18000363	18000716	354	19	0.803612	0.233699	0.569913	86.3349	NA19240 run 1 nanopore alone phasing
chr6	150849425	150849844	420	23	0.204344	0.715203	-0.510859	-86.2814	NA19240 run 1 nanopore alone phasing
chr17	39451597	39451975	379	21	0.639132	0.154081	0.485051	86.1717	NA19240 run 1 nanopore alone phasing
chrX	130025354	130025885	532	21	0.914333	0.449461	0.464871	86.03	NA19240 run 1 nanopore alone phasing
chr16	88090341	88090761	421	19	0.166487	0.71313	-0.546643	-85.8943	NA19240 run 1 nanopore alone phasing
chr7	99471548	99471998	451	19	0.0914058	0.574	-0.482595	-85.8842	NA19240 run 1 nanopore alone phasing
chr17	8062501	8063059	559	19	0.614243	0.0818545	0.532389	85.8564	NA19240 run 1 nanopore alone phasing
chr12	12072099	12072432	334	19	0.284352	0.870506	-0.586155	-85.8554	NA19240 run 1 nanopore alone phasing
chr5	173324122	173324678	557	21	0.165846	0.649455	-0.483609	-85.833	NA19240 run 1 nanopore alone phasing
chr12	113669742	113670162	421	22	0.614842	0.0794533	0.535388	85.8178	NA19240 run 1 nanopore alone phasing
chr19	3266718	3267114	397	20	0.197359	0.734091	-0.536732	-85.8038	NA19240 run 1 nanopore alone phasing
chr17	7858479	7858805	327	21	0.302373	0.797257	-0.494884	-85.7769	NA19240 run 1 nanopore alone phasing
chr2	64990291	64990690	400	21	0.581089	0.10302	0.478069	85.7622	NA19240 run 1 nanopore alone phasing
chr1	9827562	9827946	385	18	0.419231	0.947851	-0.52862	-85.6413	NA19240 run 1 nanopore alone phasing
chrX	120555667	120556557	891	20	0.959128	0.428974	0.530154	85.5854	NA19240 run 1 nanopore alone phasing
chr6	37125401	37125867	467	23	0.416798	0.871177	-0.454378	-85.4878	NA19240 run 1 nanopore alone phasing
chrX	46592448	46594629	2182	16	0.322244	0.91754	-0.595296	-85.4844	NA19240 run 1 nanopore alone phasing
chr18	2116251	2116535	285	21	0.367713	0.880626	-0.512913	-85.2838	NA19240 run 1 nanopore alone phasing
chrX	110796121	110796554	434	21	0.527748	0.0777588	0.449989	85.2473	NA19240 run 1 nanopore alone phasing
chr19	36492725	36493320	596	18	0.134137	0.680607	-0.54647	-85.2468	NA19240 run 1 nanopore alone phasing
chr19	38527496	38527835	340	24	0.832582	0.379211	0.453371	85.2261	NA19240 run 1 nanopore alone phasing
chrX	136841952	136843069	1118	19	0.905816	0.367042	0.538774	85.1977	NA19240 run 1 nanopore alone phasing
chr17	30235003	30235417	415	18	0.100669	0.649186	-0.548518	-85.1331	NA19240 run 1 nanopore alone phasing
chrX	134173712	134174169	458	21	0.702722	0.200655	0.502067	85.0615	NA19240 run 1 nanopore alone phasing
chrX	97432404	97433593	1190	19	0.92587	0.386446	0.539424	84.9962	NA19240 run 1 nanopore alone phasing
chr2	206269649	206270392	744	21	0.337532	0.837217	-0.499685	-84.877	NA19240 run 1 nanopore alone phasing
chr16	75434168	75434605	438	21	0.118794	0.558969	-0.440175	-84.7338	NA19240 run 1 nanopore alone phasing
chrX	100910351	100911036	686	21	0.389778	0.873611	-0.483833	-84.6651	NA19240 run 1 nanopore alone phasing
chr16	30170167	30170433	267	21	0.928795	0.464189	0.464606	84.5792	NA19240 run 1 nanopore alone phasing
chr20	58868662	58869167	506	17	0.260878	0.846284	-0.585406	-84.5665	NA19240 run 1 nanopore alone phasing
chrX	136215047	136217824	2778	16	0.245554	0.849284	-0.60373	-84.4773	NA19240 run 1 nanopore alone phasing
chr1	42959551	42960027	477	21	0.165193	0.661013	-0.495819	-84.4718	NA19240 run 1 nanopore alone phasing
chr6	73522435	73522937	503	18	0.156024	0.721419	-0.565394	-84.4607	NA19240 run 1 nanopore alone phasing
chr6	67031660	67032151	492	21	0.240069	0.745196	-0.505127	-84.4536	NA19240 run 1 nanopore alone phasing
chr22	11035962	11038968	3007	17	0.192491	0.880775	-0.688284	-84.4254	NA19240 run 1 nanopore alone phasing
chr11	130153354	130153749	396	17	0.200953	0.785924	-0.584971	-84.3843	NA19240 run 1 nanopore alone phasing
chr18	76588751	76589197	447	18	0.120733	0.642061	-0.521328	-84.3066	NA19240 run 1 nanopore alone phasing
chr16	997820	998218	399	24	0.534217	0.112317	0.4219	84.2868	NA19240 run 1 nanopore alone phasing
chrX	57220521	57222887	2367	19	0.31232	0.895216	-0.582897	-84.1823	NA19240 run 1 nanopore alone phasing
chrX	53760483	53761171	689	21	0.371575	0.853789	-0.482214	-84.1816	NA19240 run 1 nanopore alone phasing
chr19	47515796	47516271	476	20	0.6921	0.198147	0.493953	84.1717	NA19240 run 1 nanopore alone phasing
chr9	65762770	65762939	170	25	0.0307951	0.358335	-0.32754	-84.1294	NA19240 run 1 nanopore alone phasing
chr12	131604414	131605059	646	17	0.66141	0.0923414	0.569069	84.0157	NA19240 run 1 nanopore alone phasing
chr6	70954706	70955128	423	16	0.150164	0.782961	-0.632797	-83.9185	NA19240 run 1 nanopore alone phasing
chr1	155959271	155959997	727	17	0.092004	0.675886	-0.583882	-83.9137	NA19240 run 1 nanopore alone phasing
chr20	45963341	45963786	446	22	0.417061	0.886335	-0.469274	-83.8999	NA19240 run 1 nanopore alone phasing
chr10	110496207	110496610	404	19	0.824072	0.282639	0.541433	83.888	NA19240 run 1 nanopore alone phasing
chr4	107990686	107991119	434	22	0.19907	0.668148	-0.469078	-83.7713	NA19240 run 1 nanopore alone phasing
chr3	195633849	195634230	382	22	0.603461	0.147802	0.455659	83.7229	NA19240 run 1 nanopore alone phasing
chr12	64147174	64147799	626	20	0.840316	0.338699	0.501617	83.6823	NA19240 run 1 nanopore alone phasing
chrX	19849446	19850435	990	16	0.713963	0.109608	0.604355	83.6638	NA19240 run 1 nanopore alone phasing
chrX	139866446	139867240	795	17	0.94928	0.40364	0.54564	83.6632	NA19240 run 1 nanopore alone phasing
chr17	73592492	73592962	471	20	0.222929	0.721102	-0.498173	-83.6245	NA19240 run 1 nanopore alone phasing
chr19	51271175	51271439	265	23	0.605102	0.158117	0.446984	83.4962	NA19240 run 1 nanopore alone phasing
chr16	89044415	89044901	487	21	0.36543	0.853784	-0.488353	-83.4521	NA19240 run 1 nanopore alone phasing
chr4	164977416	164977902	487	20	0.597342	0.108551	0.488791	83.3589	NA19240 run 1 nanopore alone phasing
chrX	24490833	24491884	1052	16	0.938018	0.330005	0.608013	83.3485	NA19240 run 1 nanopore alone phasing
chr15	50909603	50909886	284	20	0.266776	0.745164	-0.478388	-83.1536	NA19240 run 1 nanopore alone phasing
chr1	227558357	227558705	349	23	0.287859	0.75778	-0.469921	-83.1525	NA19240 run 1 nanopore alone phasing
chr6	82004648	82004913	266	19	0.71664	0.185336	0.531304	83.1359	NA19240 run 1 nanopore alone phasing
chrX	28586819	28587643	825	19	0.568161	0.0830272	0.485134	83.0979	NA19240 run 1 nanopore alone phasing
chr5	565644	565897	254	22	0.353298	0.849307	-0.496009	-83.0687	NA19240 run 1 nanopore alone phasing
chr1	20682690	20683152	463	22	0.7987	0.317948	0.480752	82.9193	NA19240 run 1 nanopore alone phasing
chrX	134435422	134436381	960	18	0.402512	0.949155	-0.546643	-82.9068	NA19240 run 1 nanopore alone phasing
chr11	8337445	8337803	359	16	0.869902	0.258373	0.611529	82.8843	NA19240 run 1 nanopore alone phasing
chr16	519941	520263	323	20	0.420137	0.901039	-0.480902	-82.8438	NA19240 run 1 nanopore alone phasing
chr6	20069059	20069607	549	16	0.640883	0.0912999	0.549583	82.8222	NA19240 run 1 nanopore alone phasing
chr2	230877336	230877688	353	20	0.83378	0.293623	0.540157	82.746	NA19240 run 1 nanopore alone phasing
chr16	68447393	68447667	275	19	0.0944059	0.588553	-0.494147	-82.7415	NA19240 run 1 nanopore alone phasing
chr11	67882051	67882514	464	17	0.224044	0.821152	-0.597109	-82.7258	NA19240 run 1 nanopore alone phasing
chr13	99430916	99431663	748	17	0.74983	0.224509	0.525321	82.6877	NA19240 run 1 nanopore alone phasing
chr15	25072093	25072884	792	17	0.379049	0.926185	-0.547136	-82.6121	NA19240 run 1 nanopore alone phasing
chr10	44863328	44863907	580	17	0.163849	0.766298	-0.602448	-82.6096	NA19240 run 1 nanopore alone phasing
chr20	31867667	31867940	274	18	0.744943	0.144493	0.60045	82.585	NA19240 run 1 nanopore alone phasing
chr16	1343525	1343824	300	22	0.71921	0.221294	0.497916	82.5636	NA19240 run 1 nanopore alone phasing
chr22	37618252	37618798	547	16	0.836805	0.239134	0.597671	82.5405	NA19240 run 1 nanopore alone phasing
chr11	2146003	2146459	457	23	0.126034	0.565427	-0.439393	-82.5116	NA19240 run 1 nanopore alone phasing
chr12	2964031	2964479	449	17	0.168841	0.74618	-0.577339	-82.5058	NA19240 run 1 nanopore alone phasing
chrX	123870657	123871873	1217	17	0.923984	0.362537	0.561447	82.4248	NA19240 run 1 nanopore alone phasing
chr14	63204596	63205178	583	18	0.181979	0.721305	-0.539326	-82.3224	NA19240 run 1 nanopore alone phasing
chr4	46724461	46724578	118	24	0.172259	0.606044	-0.433785	-82.3106	NA19240 run 1 nanopore alone phasing
chr10	73960941	73961568	628	19	0.241575	0.775501	-0.533926	-82.1201	NA19240 run 1 nanopore alone phasing
chrX	119793837	119794472	636	21	0.470709	0.919374	-0.448666	-82.1033	NA19240 run 1 nanopore alone phasing
chrX	46556523	46558376	1854	18	0.348142	0.923651	-0.575509	-82.0865	NA19240 run 1 nanopore alone phasing
chr6	52993986	52994361	376	18	0.879693	0.345342	0.534351	82.0264	NA19240 run 1 nanopore alone phasing
chrX	19802546	19803707	1162	18	0.327581	0.865543	-0.537962	-82.0008	NA19240 run 1 nanopore alone phasing
chrX	9682340	9683384	1045	19	0.912478	0.379866	0.532612	81.8273	NA19240 run 1 nanopore alone phasing
chrX	71417428	71419257	1830	23	0.463693	0.919006	-0.455314	-81.7627	NA19240 run 1 nanopore alone phasing
chr7	76388648	76389441	794	18	0.832889	0.289662	0.543227	81.7232	NA19240 run 1 nanopore alone phasing
chr12	16607106	16608996	1891	17	0.696498	0.146142	0.550357	81.7191	NA19240 run 1 nanopore alone phasing
chr19	38770869	38771136	268	23	0.0584581	0.424182	-0.365723	-81.667	NA19240 run 1 nanopore alone phasing
chrX	134400562	134403159	2598	19	0.433921	0.94119	-0.507269	-81.6615	NA19240 run 1 nanopore alone phasing
chr10	7407415	7407646	232	23	0.262239	0.696028	-0.433789	-81.6217	NA19240 run 1 nanopore alone phasing
chrX	130082478	130083011	534	21	0.0560309	0.472902	-0.416871	-81.5317	NA19240 run 1 nanopore alone phasing
chr19	2400996	2401335	340	22	0.487923	0.913972	-0.426049	-81.5266	NA19240 run 1 nanopore alone phasing
chr20	62208917	62209556	640	19	0.271421	0.835497	-0.564076	-81.5074	NA19240 run 1 nanopore alone phasing
chr1	54378377	54379017	641	20	0.719627	0.246643	0.472984	81.4953	NA19240 run 1 nanopore alone phasing
chrX	18889323	18890348	1026	20	0.94206	0.454848	0.487212	81.451	NA19240 run 1 nanopore alone phasing
chrX	105823045	105823502	458	24	0.380908	0.788038	-0.40713	-81.4249	NA19240 run 1 nanopore alone phasing
chrX	118754927	118756632	1706	18	0.308043	0.84829	-0.540248	-81.3534	NA19240 run 1 nanopore alone phasing
chr11	6270516	6270935	420	20	0.624333	0.130945	0.493388	81.2439	NA19240 run 1 nanopore alone phasing
chr17	4403280	4403611	332	18	0.306459	0.850694	-0.544235	-81.0775	NA19240 run 1 nanopore alone phasing
chr4	8261839	8262314	476	17	0.133323	0.71214	-0.578817	-81.0198	NA19240 run 1 nanopore alone phasing
chr4	25843546	25844036	491	19	0.133702	0.667305	-0.533602	-80.97	NA19240 run 1 nanopore alone phasing
chr10	117125913	117126258	346	21	0.299531	0.77277	-0.473238	-80.9348	NA19240 run 1 nanopore alone phasing
chr17	5115810	5115993	184	22	0.34744	0.79231	-0.44487	-80.924	NA19240 run 1 nanopore alone phasing
chrX	9556455	9557595	1141	19	0.900462	0.396032	0.50443	80.7742	NA19240 run 1 nanopore alone phasing
chr3	157708200	157708471	272	23	0.904807	0.463919	0.440887	80.7635	NA19240 run 1 nanopore alone phasing
chr16	2160141	2160533	393	22	0.089691	0.509408	-0.419717	-80.7124	NA19240 run 1 nanopore alone phasing
chr19	675290	675710	421	17	0.156834	0.714145	-0.557311	-80.7058	NA19240 run 1 nanopore alone phasing
chrX	47455159	47456850	1692	17	0.925483	0.374118	0.551365	80.6976	NA19240 run 1 nanopore alone phasing
chr8	3243922	3244371	450	17	0.696308	0.130861	0.565448	80.6874	NA19240 run 1 nanopore alone phasing
chr18	12911864	12912057	194	21	0.91758	0.500462	0.417118	80.6769	NA19240 run 1 nanopore alone phasing
chr6	27561572	27562048	477	20	0.722617	0.205331	0.517286	80.6726	NA19240 run 1 nanopore alone phasing
chr5	3116253	3116650	398	22	0.574467	0.109896	0.464571	80.6071	NA19240 run 1 nanopore alone phasing
chrX	139904265	139905329	1065	18	0.899254	0.382669	0.516585	80.5921	NA19240 run 1 nanopore alone phasing
chrX	154365139	154365745	607	21	0.959532	0.565571	0.393961	80.5737	NA19240 run 1 nanopore alone phasing
chrX	9691586	9692430	845	16	0.919555	0.331741	0.587814	80.3429	NA19240 run 1 nanopore alone phasing
chr1	228060927	228061268	342	18	0.0663744	0.558833	-0.492459	-80.143	NA19240 run 1 nanopore alone phasing
chr19	2775736	2776258	523	17	0.71521	0.173322	0.541888	79.9755	NA19240 run 1 nanopore alone phasing
chr7	44605736	44606000	265	20	0.266325	0.739953	-0.473628	-79.8781	NA19240 run 1 nanopore alone phasing
chrX	131069066	131069435	370	22	0.1235	0.575868	-0.452368	-79.6926	NA19240 run 1 nanopore alone phasing
chr12	6444885	6445857	973	18	0.0736572	0.589223	-0.515565	-79.6729	NA19240 run 1 nanopore alone phasing
chr10	78913723	78914092	370	22	0.28829	0.751021	-0.462732	-79.6505	NA19240 run 1 nanopore alone phasing
chr19	48061779	48062066	288	22	0.90578	0.445558	0.460222	79.6464	NA19240 run 1 nanopore alone phasing
chrX	119822768	119823724	957	17	0.3679	0.913769	-0.545869	-79.6022	NA19240 run 1 nanopore alone phasing
chr19	50097787	50098065	279	17	0.80422	0.236389	0.567831	79.5096	NA19240 run 1 nanopore alone phasing
chrX	119826029	119826522	494	20	0.492585	0.933458	-0.440872	-79.3655	NA19240 run 1 nanopore alone phasing
chr9	137647543	137647952	410	19	0.230354	0.779526	-0.549172	-79.358	NA19240 run 1 nanopore alone phasing
chrX	136771369	136773352	1984	19	0.934603	0.415181	0.519422	79.3333	NA19240 run 1 nanopore alone phasing
chr9	124263701	124264140	440	17	0.866298	0.306783	0.559515	79.3219	NA19240 run 1 nanopore alone phasing
chr2	68318824	68319120	297	19	0.350475	0.776895	-0.42642	-79.2541	NA19240 run 1 nanopore alone phasing
chr4	24973939	24974389	451	21	0.24267	0.720926	-0.478256	-79.1842	NA19240 run 1 nanopore alone phasing
chr19	1789345	1789594	250	22	0.531522	0.130042	0.401479	79.1536	NA19240 run 1 nanopore alone phasing
chr7	4725384	4725751	368	22	0.167539	0.630057	-0.462518	-79.1418	NA19240 run 1 nanopore alone phasing
chr19	56978072	56978451	380	17	0.167368	0.727183	-0.559815	-79.0399	NA19240 run 1 nanopore alone phasing
chrX	96841757	96843815	2059	17	0.25286	0.879856	-0.626996	-79.0081	NA19240 run 1 nanopore alone phasing
chr12	62732373	62733118	746	16	0.291664	0.872304	-0.58064	-78.9471	NA19240 run 1 nanopore alone phasing
chr11	2702708	2703192	485	16	0.151504	0.735169	-0.583665	-78.8498	NA19240 run 1 nanopore alone phasing
chr3	147407745	147408175	431	21	0.157431	0.601926	-0.444495	-78.7854	NA19240 run 1 nanopore alone phasing
chrX	73127734	73128179	446	22	0.37455	0.82823	-0.45368	-78.7648	NA19240 run 1 nanopore alone phasing
chr14	105419148	105419471	324	20	0.221878	0.714598	-0.492721	-78.7183	NA19240 run 1 nanopore alone phasing
chr7	158958747	158959085	339	16	0.885251	0.292043	0.593208	78.6702	NA19240 run 1 nanopore alone phasing
chr16	32187899	32188048	150	22	0.783878	0.338314	0.445564	78.6639	NA19240 run 1 nanopore alone phasing
chrX	71598195	71599654	1460	18	0.378844	0.921595	-0.542751	-78.6439	NA19240 run 1 nanopore alone phasing
chrX	23992850	23994634	1785	18	0.429228	0.956551	-0.527323	-78.6031	NA19240 run 1 nanopore alone phasing
chrX	150783397	150784581	1185	19	0.930455	0.413195	0.51726	78.6005	NA19240 run 1 nanopore alone phasing
chrX	118443222	118444040	819	16	0.932181	0.375941	0.55624	78.3308	NA19240 run 1 nanopore alone phasing
chr4	169292833	169293278	446	17	0.347775	0.884828	-0.537053	-78.3269	NA19240 run 1 nanopore alone phasing
chr10	104267608	104268168	561	16	0.660016	0.0690164	0.591	78.3083	NA19240 run 1 nanopore alone phasing
chr7	150442965	150443327	363	20	0.933809	0.47216	0.461649	78.2973	NA19240 run 1 nanopore alone phasing
chr6	151808909	151809228	320	20	0.653621	0.194614	0.459007	78.2794	NA19240 run 1 nanopore alone phasing
chr11	124758958	124759259	302	21	0.506755	0.0776544	0.429101	78.2757	NA19240 run 1 nanopore alone phasing
chr6	7468440	7468819	380	18	0.144559	0.684871	-0.540312	-78.1578	NA19240 run 1 nanopore alone phasing
chrX	44344034	44344532	499	22	0.0768215	0.471627	-0.394806	-78.1175	NA19240 run 1 nanopore alone phasing
chr9	136601945	136602322	378	21	0.223971	0.712934	-0.488963	-78.0871	NA19240 run 1 nanopore alone phasing
chr1	70133032	70133472	441	17	0.217974	0.832084	-0.61411	-77.9191	NA19240 run 1 nanopore alone phasing
chr18	73101497	73102747	1251	19	0.358465	0.864462	-0.505997	-77.9038	NA19240 run 1 nanopore alone phasing
chr16	47462121	47462606	486	19	0.726115	0.219691	0.506424	77.7903	NA19240 run 1 nanopore alone phasing
chr5	141415377	141416818	1442	20	0.903267	0.416183	0.487084	77.7634	NA19240 run 1 nanopore alone phasing
chrX	129839296	129840665	1370	17	0.320455	0.863136	-0.542682	-77.7451	NA19240 run 1 nanopore alone phasing
chr18	77069446	77069879	434	17	0.301881	0.838938	-0.537058	-77.6717	NA19240 run 1 nanopore alone phasing
chr1	92978251	92979383	1133	19	0.188399	0.746246	-0.557847	-77.5686	NA19240 run 1 nanopore alone phasing
chr3	15375019	15375291	273	20	0.885237	0.424358	0.46088	77.489	NA19240 run 1 nanopore alone phasing
chr19	53565459	53566441	983	16	0.920459	0.359375	0.561084	77.4456	NA19240 run 1 nanopore alone phasing
chrX	13219429	13221557	2129	17	0.87389	0.315829	0.558061	77.3799	NA19240 run 1 nanopore alone phasing
chrX	155008293	155008743	451	21	0.858361	0.405754	0.452607	77.3637	NA19240 run 1 nanopore alone phasing
chr3	88000805	88001368	564	17	0.698192	0.177565	0.520628	77.3418	NA19240 run 1 nanopore alone phasing
chr2	235865252	235865523	272	22	0.197126	0.657723	-0.460598	-77.0841	NA19240 run 1 nanopore alone phasing
chr11	57652199	57652705	507	18	0.889807	0.352192	0.537615	77.0704	NA19240 run 1 nanopore alone phasing
chr10	12052206	12052788	583	17	0.391755	0.93759	-0.545835	-77.0529	NA19240 run 1 nanopore alone phasing
chr9	763978	764414	437	17	0.693254	0.14198	0.551274	77.037	NA19240 run 1 nanopore alone phasing
chr22	46702526	46702952	427	19	0.883426	0.423696	0.45973	76.9721	NA19240 run 1 nanopore alone phasing
chr17	59156536	59156975	440	18	0.918855	0.341738	0.577117	76.971	NA19240 run 1 nanopore alone phasing
chrX	115847422	115847670	249	22	0.312812	0.736816	-0.424004	-76.8987	NA19240 run 1 nanopore alone phasing
chr10	102473383	102473825	443	18	0.418289	0.955608	-0.537319	-76.8734	NA19240 run 1 nanopore alone phasing
chrX	135948760	135949621	862	18	0.400822	0.92102	-0.520198	-76.6814	NA19240 run 1 nanopore alone phasing
chrX	118757269	118758773	1505	16	0.257645	0.824933	-0.567288	-76.5852	NA19240 run 1 nanopore alone phasing
chr10	102814218	102814843	626	16	0.894358	0.348291	0.546066	76.5595	NA19240 run 1 nanopore alone phasing
chrX	130084968	130085951	984	19	0.083963	0.563357	-0.479394	-76.5569	NA19240 run 1 nanopore alone phasing
chr5	151309019	151309283	265	21	0.925591	0.504037	0.421554	76.5054	NA19240 run 1 nanopore alone phasing
chr6	42960927	42961182	256	21	0.627305	0.169719	0.457586	76.4796	NA19240 run 1 nanopore alone phasing
chr21	44353686	44354180	495	16	0.722751	0.163395	0.559357	76.3809	NA19240 run 1 nanopore alone phasing
chrX	134738221	134740007	1787	17	0.326882	0.872922	-0.54604	-76.3449	NA19240 run 1 nanopore alone phasing
chr7	12684741	12685054	314	19	0.80213	0.29275	0.50938	76.2677	NA19240 run 1 nanopore alone phasing
chr11	89785753	89786026	274	20	0.260449	0.736014	-0.475564	-76.191	NA19240 run 1 nanopore alone phasing
chr18	11850118	11850742	625	18	0.19629	0.701571	-0.505282	-76.1302	NA19240 run 1 nanopore alone phasing
chr17	82860006	82860448	443	17	0.295157	0.846904	-0.551747	-76.0924	NA19240 run 1 nanopore alone phasing
chrX	47901698	47903615	1918	17	0.368375	0.938284	-0.569908	-76.0544	NA19240 run 1 nanopore alone phasing
chrX	69137116	69137413	298	21	0.173705	0.615275	-0.44157	-76.0143	NA19240 run 1 nanopore alone phasing
chr11	63888616	63889056	441	16	0.161463	0.70256	-0.541098	-75.9896	NA19240 run 1 nanopore alone phasing
chr2	36183453	36183933	481	16	0.957742	0.408586	0.549157	75.9781	NA19240 run 1 nanopore alone phasing
chr1	185404232	185404583	352	16	0.92315	0.358062	0.565088	75.9706	NA19240 run 1 nanopore alone phasing
chrX	71462486	71463983	1498	17	0.418504	0.96042	-0.541916	-75.9696	NA19240 run 1 nanopore alone phasing
chr6	57928719	57929233	515	16	0.31018	0.92649	-0.61631	-75.9656	NA19240 run 1 nanopore alone phasing
chrX	71436208	71437155	948	16	0.412601	0.969077	-0.556476	-75.9034	NA19240 run 1 nanopore alone phasing
chrX	130015814	130016266	453	18	0.94894	0.474182	0.474757	75.8114	NA19240 run 1 nanopore alone phasing
chr1	247373857	247374101	245	20	0.525138	0.0730278	0.45211	75.802	NA19240 run 1 nanopore alone phasing
chr15	25274411	25274683	273	20	0.886458	0.361954	0.524504	75.7919	NA19240 run 1 nanopore alone phasing
chr11	424849	425035	187	22	0.519735	0.915072	-0.395337	-75.7367	NA19240 run 1 nanopore alone phasing
chr1	16707470	16707586	117	21	0.126116	0.555374	-0.429258	-75.6285	NA19240 run 1 nanopore alone phasing
chr1	13879621	13879894	274	16	0.832481	0.25052	0.581961	75.6227	NA19240 run 1 nanopore alone phasing
chr1	244350340	244350685	346	19	0.181634	0.747508	-0.565874	-75.6063	NA19240 run 1 nanopore alone phasing
chrX	107635746	107636180	435	17	0.894269	0.367598	0.526671	75.6044	NA19240 run 1 nanopore alone phasing
chrX	150769422	150770049	628	18	0.938043	0.45961	0.478433	75.5727	NA19240 run 1 nanopore alone phasing
chr19	18834007	18834554	548	16	0.798854	0.236541	0.562313	75.5485	NA19240 run 1 nanopore alone phasing
chr22	43891023	43891386	364	20	0.617108	0.118687	0.498421	75.5175	NA19240 run 1 nanopore alone phasing
chrX	13996553	13997692	1140	19	0.436097	0.913444	-0.477347	-75.4726	NA19240 run 1 nanopore alone phasing
chr16	3992177	3992550	374	19	0.22505	0.747669	-0.522619	-75.4497	NA19240 run 1 nanopore alone phasing
chrX	15270633	15271030	398	16	0.318064	0.884165	-0.566101	-75.2795	NA19240 run 1 nanopore alone phasing
chrX	40585420	40586661	1242	17	0.394584	0.908874	-0.51429	-75.2127	NA19240 run 1 nanopore alone phasing
chr9	63816162	63816568	407	21	0.201253	0.62466	-0.423407	-75.1575	NA19240 run 1 nanopore alone phasing
chrX	78104802	78105224	423	17	0.537555	0.0457057	0.49185	75.1386	NA19240 run 1 nanopore alone phasing
chr7	125059164	125059466	303	19	0.392586	0.873811	-0.481226	-74.9996	NA19240 run 1 nanopore alone phasing
chr7	22452211	22452690	480	16	0.185638	0.784702	-0.599065	-74.9976	NA19240 run 1 nanopore alone phasing
chrX	121204053	121205043	991	16	0.253904	0.84059	-0.586686	-74.9233	NA19240 run 1 nanopore alone phasing
chr19	39417874	39418105	232	18	0.931015	0.45216	0.478855	74.8355	NA19240 run 1 nanopore alone phasing
chrX	66084740	66086235	1496	16	0.304318	0.878817	-0.574499	-74.8182	NA19240 run 1 nanopore alone phasing
chr11	71865052	71865437	386	21	0.516159	0.93749	-0.421331	-74.8163	NA19240 run 1 nanopore alone phasing
chr1	207423426	207423913	488	16	0.877501	0.35762	0.51988	74.7871	NA19240 run 1 nanopore alone phasing
chrX	55792666	55793600	935	18	0.880166	0.371968	0.508198	74.7269	NA19240 run 1 nanopore alone phasing
chr19	49210644	49210945	302	20	0.310396	0.774601	-0.464205	-74.7231	NA19240 run 1 nanopore alone phasing
chrX	123880267	123882034	1768	17	0.910733	0.443814	0.466919	74.7021	NA19240 run 1 nanopore alone phasing
chr7	156962222	156962595	374	17	0.813825	0.257382	0.556444	74.6177	NA19240 run 1 nanopore alone phasing
chr20	57264945	57265217	273	19	0.107824	0.583334	-0.47551	-74.5826	NA19240 run 1 nanopore alone phasing
chr4	188218502	188218698	197	21	0.366888	0.816539	-0.449651	-74.5683	NA19240 run 1 nanopore alone phasing
chr10	1664474	1665018	545	16	0.0955271	0.653356	-0.557829	-74.547	NA19240 run 1 nanopore alone phasing
chrX	97486405	97487584	1180	17	0.464167	0.963948	-0.499781	-74.5446	NA19240 run 1 nanopore alone phasing
chr19	53544218	53545019	802	20	0.869293	0.417059	0.452235	74.5268	NA19240 run 1 nanopore alone phasing
chr20	63948275	63948560	286	20	0.555024	0.114745	0.440279	74.5107	NA19240 run 1 nanopore alone phasing
chr9	134781862	134782239	378	19	0.192594	0.676625	-0.484031	-74.463	NA19240 run 1 nanopore alone phasing
chrX	71554579	71555711	1133	18	0.41314	0.925107	-0.511967	-74.4286	NA19240 run 1 nanopore alone phasing
chr16	87150384	87150811	428	17	0.698221	0.139441	0.558781	74.4257	NA19240 run 1 nanopore alone phasing
chr15	25085856	25086799	944	18	0.450549	0.930131	-0.479581	-74.3713	NA19240 run 1 nanopore alone phasing
chr2	192508919	192509246	328	18	0.285255	0.805307	-0.520051	-74.3269	NA19240 run 1 nanopore alone phasing
chr12	113065259	113065671	413	21	0.645487	0.163049	0.482438	74.3183	NA19240 run 1 nanopore alone phasing
chr20	29799764	29800495	732	22	0.698075	0.237606	0.460469	74.2932	NA19240 run 1 nanopore alone phasing
chrX	85987670	85990436	2767	16	0.858115	0.276915	0.5812	74.2607	NA19240 run 1 nanopore alone phasing
chr8	8324784	8325286	503	20	0.731583	0.283173	0.448411	74.1669	NA19240 run 1 nanopore alone phasing
chrX	135740508	135740885	378	17	0.304221	0.826886	-0.522665	-74.1452	NA19240 run 1 nanopore alone phasing
chr2	6918514	6918758	245	21	0.874308	0.402825	0.471482	74.1399	NA19240 run 1 nanopore alone phasing
chrX	154751129	154751274	146	22	0.147046	0.552276	-0.40523	-74.0777	NA19240 run 1 nanopore alone phasing
chrX	40007174	40007511	338	20	0.377551	0.83657	-0.459018	-74.0576	NA19240 run 1 nanopore alone phasing
chrX	132263718	132265587	1870	18	0.922154	0.390636	0.531518	73.9427	NA19240 run 1 nanopore alone phasing
chrX	37005771	37006008	238	16	0.869695	0.293632	0.576062	73.9359	NA19240 run 1 nanopore alone phasing
chrX	54809804	54811143	1340	17	0.372338	0.878169	-0.505831	-73.8158	NA19240 run 1 nanopore alone phasing
chrX	23722987	23723948	962	17	0.496777	0.95846	-0.461683	-73.6702	NA19240 run 1 nanopore alone phasing
chr4	16061922	16062186	265	20	0.378308	0.83439	-0.456082	-73.6677	NA19240 run 1 nanopore alone phasing
chr19	34500786	34501086	301	17	0.65457	0.141588	0.512982	73.5554	NA19240 run 1 nanopore alone phasing
chrX	47556275	47556743	469	20	0.139106	0.585804	-0.446698	-73.5517	NA19240 run 1 nanopore alone phasing
chrX	154454589	154455616	1028	16	0.857449	0.310471	0.546978	73.5296	NA19240 run 1 nanopore alone phasing
chr4	168833177	168833470	294	21	0.229726	0.643754	-0.414028	-73.4717	NA19240 run 1 nanopore alone phasing
chr18	12306333	12306668	336	17	0.369592	0.877361	-0.507768	-73.4183	NA19240 run 1 nanopore alone phasing
chr1	155636370	155637290	921	16	0.935705	0.396926	0.53878	73.3664	NA19240 run 1 nanopore alone phasing
chrX	118634925	118635876	952	18	0.431144	0.94986	-0.518716	-73.2633	NA19240 run 1 nanopore alone phasing
chrX	119956204	119956664	461	16	0.192621	0.766396	-0.573775	-73.2629	NA19240 run 1 nanopore alone phasing
chr6	9025201	9025670	470	17	0.570711	0.0812389	0.489472	73.218	NA19240 run 1 nanopore alone phasing
chr9	134983042	134983388	347	20	0.331833	0.808732	-0.476899	-73.2177	NA19240 run 1 nanopore alone phasing
chrX	101109062	101110291	1230	19	0.469103	0.937099	-0.467997	-73.2092	NA19240 run 1 nanopore alone phasing
chr2	24887312	24887668	357	17	0.282335	0.780952	-0.498617	-73.0813	NA19240 run 1 nanopore alone phasing
chr4	1533507	1533711	205	18	0.645117	0.13709	0.508027	73.0722	NA19240 run 1 nanopore alone phasing
chrX	19722158	19723137	980	16	0.318338	0.90208	-0.583742	-73.0579	NA19240 run 1 nanopore alone phasing
chr15	93048914	93049306	393	18	0.0933189	0.584948	-0.491629	-73.0467	NA19240 run 1 nanopore alone phasing
chrX	109638644	109640215	1572	16	0.353396	0.92684	-0.573444	-73.0316	NA19240 run 1 nanopore alone phasing
chr12	31601070	31601388	319	18	0.948235	0.490022	0.458213	73.0058	NA19240 run 1 nanopore alone phasing
chr18	10526846	10527144	299	19	0.263647	0.771826	-0.508178	-73.0028	NA19240 run 1 nanopore alone phasing
chr13	21602930	21603270	341	19	0.541721	0.0928296	0.448891	72.9161	NA19240 run 1 nanopore alone phasing
chr19	18100185	18100614	430	16	0.169701	0.763465	-0.593764	-72.883	NA19240 run 1 nanopore alone phasing
chr18	79792656	79793002	347	17	0.803099	0.231644	0.571455	72.8562	NA19240 run 1 nanopore alone phasing
chr8	140558265	140558637	373	16	0.801099	0.258662	0.542437	72.7351	NA19240 run 1 nanopore alone phasing
chr8	39471149	39471427	279	16	0.173806	0.742717	-0.568911	-72.7069	NA19240 run 1 nanopore alone phasing
chrX	39984606	39985348	743	17	0.187932	0.717259	-0.529327	-72.7002	NA19240 run 1 nanopore alone phasing
chrX	97245223	97247151	1929	16	0.401317	0.92594	-0.524622	-72.6095	NA19240 run 1 nanopore alone phasing
chr9	131280150	131280415	266	16	0.824424	0.256913	0.567511	72.5506	NA19240 run 1 nanopore alone phasing
chr7	5144281	5144527	247	21	0.600773	0.174569	0.426204	72.4992	NA19240 run 1 nanopore alone phasing
chrX	120623955	120624253	299	16	0.96251	0.459335	0.503174	72.4739	NA19240 run 1 nanopore alone phasing
chrX	18916679	18918109	1431	17	0.942466	0.415412	0.527054	72.4718	NA19240 run 1 nanopore alone phasing
chr13	43128411	43128853	443	18	0.283675	0.778319	-0.494644	-72.423	NA19240 run 1 nanopore alone phasing
chr19	3553405	3553694	290	20	0.34425	0.861901	-0.517651	-72.3952	NA19240 run 1 nanopore alone phasing
chr16	3160889	3161297	409	18	0.848501	0.38157	0.466931	72.3474	NA19240 run 1 nanopore alone phasing
chrX	135499376	135503191	3816	17	0.837202	0.321078	0.516124	72.2811	NA19240 run 1 nanopore alone phasing
chr3	75641132	75641500	369	16	0.575768	0.0428078	0.53296	72.2405	NA19240 run 1 nanopore alone phasing
chr21	14280969	14281405	437	17	0.633319	0.0878379	0.545481	72.1639	NA19240 run 1 nanopore alone phasing
chrX	154453268	154454124	857	18	0.886456	0.395471	0.490985	72.1428	NA19240 run 1 nanopore alone phasing
chr13	113844288	113844737	450	19	0.317355	0.800831	-0.483476	-71.9782	NA19240 run 1 nanopore alone phasing
chrX	77527361	77527909	549	17	0.906098	0.400697	0.5054	71.9573	NA19240 run 1 nanopore alone phasing
chr11	1076495	1076923	429	20	0.858755	0.412851	0.445904	71.7713	NA19240 run 1 nanopore alone phasing
chrX	13419456	13419984	529	17	0.771499	0.245721	0.525778	71.7117	NA19240 run 1 nanopore alone phasing
chr12	123428080	123428478	399	18	0.232771	0.703355	-0.470584	-71.6884	NA19240 run 1 nanopore alone phasing
chr9	34381336	34381632	297	16	0.748831	0.258314	0.490518	71.6674	NA19240 run 1 nanopore alone phasing
chr1	244077387	244077699	313	17	0.126286	0.702596	-0.57631	-71.6604	NA19240 run 1 nanopore alone phasing
chrX	130054664	130055361	698	18	0.91782	0.450414	0.467407	71.6304	NA19240 run 1 nanopore alone phasing
chrX	48014329	48015654	1326	20	0.374996	0.81684	-0.441845	-71.5462	NA19240 run 1 nanopore alone phasing
chr6	156661965	156662384	420	17	0.414691	0.948331	-0.53364	-71.545	NA19240 run 1 nanopore alone phasing
chr11	6269962	6270266	305	19	0.815065	0.346324	0.468741	71.5303	NA19240 run 1 nanopore alone phasing
chr22	37311099	37311723	625	16	0.832112	0.309019	0.523092	71.461	NA19240 run 1 nanopore alone phasing
chr10	50660075	50660438	364	20	0.87751	0.46647	0.41104	71.4487	NA19240 run 1 nanopore alone phasing
chrX	103356445	103356915	471	16	0.0452569	0.534256	-0.488999	-71.349	NA19240 run 1 nanopore alone phasing
chrX	106638323	106638557	235	21	0.604589	0.96877	-0.364181	-71.3216	NA19240 run 1 nanopore alone phasing
chr3	125153818	125154894	1077	17	0.222455	0.745143	-0.522688	-71.3178	NA19240 run 1 nanopore alone phasing
chrX	130071632	130072191	560	16	0.832806	0.307289	0.525517	71.2878	NA19240 run 1 nanopore alone phasing
chr14	88207150	88207465	316	18	0.16444	0.703057	-0.538618	-71.2707	NA19240 run 1 nanopore alone phasing
chrX	18896211	18897025	815	16	0.913225	0.400046	0.513178	71.208	NA19240 run 1 nanopore alone phasing
chrX	123709313	123709639	327	18	0.951138	0.465525	0.485613	71.1581	NA19240 run 1 nanopore alone phasing
chr13	112104950	112105134	185	21	0.53278	0.125011	0.407769	71.1438	NA19240 run 1 nanopore alone phasing
chr9	39592521	39593646	1126	17	0.868431	0.37066	0.497771	70.9709	NA19240 run 1 nanopore alone phasing
chr4	1378677	1379035	359	18	0.909555	0.42527	0.484285	70.965	NA19240 run 1 nanopore alone phasing
chrX	103629951	103630248	298	16	0.109516	0.614233	-0.504717	-70.9209	NA19240 run 1 nanopore alone phasing
chr11	1404680	1404977	298	18	0.675769	0.167598	0.50817	70.8365	NA19240 run 1 nanopore alone phasing
chrX	47587657	47588558	902	18	0.715628	0.212534	0.503094	70.7858	NA19240 run 1 nanopore alone phasing
chrX	135688009	135688499	491	18	0.285513	0.788422	-0.502909	-70.7511	NA19240 run 1 nanopore alone phasing
chr13	47983512	47983778	267	16	0.937796	0.448057	0.489739	70.7023	NA19240 run 1 nanopore alone phasing
chr15	52801274	52801734	461	18	0.0973684	0.54586	-0.448491	-70.6266	NA19240 run 1 nanopore alone phasing
chr6	17986484	17986886	403	18	0.133149	0.595736	-0.462587	-70.5829	NA19240 run 1 nanopore alone phasing
chrX	155556335	155556845	511	17	0.3966	0.879666	-0.483066	-70.5738	NA19240 run 1 nanopore alone phasing
chr1	121010160	121010487	328	19	0.360026	0.807945	-0.447918	-70.5462	NA19240 run 1 nanopore alone phasing
chr3	46717948	46718208	261	17	0.868625	0.340494	0.528131	70.491	NA19240 run 1 nanopore alone phasing
chr19	39901233	39901696	464	16	0.719174	0.163114	0.55606	70.428	NA19240 run 1 nanopore alone phasing
chr4	159205792	159206231	440	18	0.89428	0.363316	0.530964	70.3798	NA19240 run 1 nanopore alone phasing
chrX	123628987	123630738	1752	17	0.916035	0.42592	0.490115	70.3549	NA19240 run 1 nanopore alone phasing
chr1	35120757	35120981	225	21	0.0670846	0.470216	-0.403131	-70.3503	NA19240 run 1 nanopore alone phasing
chr19	50949871	50950153	283	19	0.825533	0.352399	0.473134	70.3112	NA19240 run 1 nanopore alone phasing
chrX	30691432	30692496	1065	18	0.912667	0.421703	0.490965	70.2933	NA19240 run 1 nanopore alone phasing
chrX	71275378	71276220	843	17	0.398303	0.914504	-0.5162	-70.2115	NA19240 run 1 nanopore alone phasing
chr9	126490325	126490679	355	16	0.148872	0.669297	-0.520426	-70.2022	NA19240 run 1 nanopore alone phasing
chrX	53987435	53988091	657	16	0.957007	0.445588	0.511419	70.0579	NA19240 run 1 nanopore alone phasing
chr2	91417599	91417969	371	18	0.700929	0.229306	0.471623	70.036	NA19240 run 1 nanopore alone phasing
chr16	85753084	85753678	595	19	0.769607	0.306944	0.462663	70.0152	NA19240 run 1 nanopore alone phasing
chrX	57286601	57287087	487	18	0.54371	0.0722578	0.471452	70.0021	NA19240 run 1 nanopore alone phasing
chrX	46539966	46540230	265	18	0.511037	0.949221	-0.438184	-69.908	NA19240 run 1 nanopore alone phasing
chrX	97292866	97294348	1483	16	0.326441	0.878342	-0.551902	-69.9034	NA19240 run 1 nanopore alone phasing
chr17	82872911	82873190	280	20	0.801571	0.32336	0.478211	69.8423	NA19240 run 1 nanopore alone phasing
chr12	34354394	34354647	254	19	0.358802	0.819493	-0.460691	-69.8237	NA19240 run 1 nanopore alone phasing
chr2	237891172	237891577	406	18	0.751393	0.267995	0.483398	69.8062	NA19240 run 1 nanopore alone phasing
chrX	12976777	12977864	1088	16	0.680234	0.119397	0.560837	69.7797	NA19240 run 1 nanopore alone phasing
chr8	143515272	143515600	329	18	0.776224	0.306309	0.469915	69.6486	NA19240 run 1 nanopore alone phasing
[truncated: 213 more rows]

## Sheet: Colo829BL
Chromosome	DMR start	DMR end	Length	Number of CpG	Mean Methylation HP1	Mean Methylation HP2	Difference of means	Area statistics	Sample
[truncated: 854 more rows]
