# Supplementary material for: Megabase-scale methylation phasing using nanopore long reads and NanoMethPhase
Source: Genome Biol. 2021 Feb 22;22:68. doi: 10.1186/s13059-021-02283-5 (PMC7898412; doi:10.1186/s13059-021-02283-5)
Supplement: Supplementary file 6 — Additional file 6. List of genes studied by Carrel and Willard, Cotton et al., and Tukiainen et al. for genic XCI. [file 13059_2021_2283_MOESM6_ESM.xlsx]

## Sheet: Genic XCI gene list
Chromosome	Start	End	Strand	gene_ID_genecodeV34	gene_type	gene_name	Cotton_et_report	Carrel_&_Willard_report	Sex-bias_in_GTEx_Tukiainen-etal_report	XCI_across_tissues_Tukiainen-etal_report	XCI_in_single_cells_Tukiainen-etal_report	region	Combined_Status
chrX	16587999	16712936	-	ENSG00000047230	protein_coding	CTPS2	subject_to_inactivation	escape	Female-bias	NA	NA	nonPAR	escape
chrX	153861514	153886173	-	ENSG00000198910	protein_coding	L1CAM	subject_to_inactivation	escape	Female-bias	NA	NA	nonPAR	escape
chrX	100627108	100639991	-	ENSG00000000003	protein_coding	TSPAN6	escape	inactive	Female-bias	NA	NA	nonPAR	escape
chrX	3308565	3346652	-	ENSG00000101825	protein_coding	MXRA5	variable	escape	Female-bias	Full	NA	nonPAR	escape
chrX	53422690	53431120	+	ENSG00000158423	protein_coding	RIBC1	variable	escape	Female-bias	Full	NA	nonPAR	escape
chrX	73820649	73852723	-	ENSG00000229807	lncRNA	XIST	NA	escape	Female-bias	Full	Partial	nonPAR	escape
chrX	93670930	93673578	-	ENSG00000186310	protein_coding	NAP1L3	NA	escape	Female-bias	Full	NA	nonPAR	escape
chrX	153935269	153944687	-	ENSG00000102032	protein_coding	RENBP	variable	escape	Female-bias	Full	NA	nonPAR	escape
chrX	24149173	24216255	+	ENSG00000005889	protein_coding	ZFX	escape	escape	Female-bias	Partial,similar	Full	nonPAR	escape
chrX	2752048	2816500	+	ENSG00000124343	protein_coding	XG	escape	escape	Female-bias	NA	NA	nonPAR	escape
chrX	3604340	3713649	-	ENSG00000183943	protein_coding	PRKX	escape	escape	Female-bias	Partial,similar	Partial	nonPAR	escape
chrX	6667865	7148158	-	ENSG00000130021	protein_coding	PUDP	escape	escape	Female-bias	Partial,similar	Partial	nonPAR	escape
chrX	7147237	7804358	+	ENSG00000101846	protein_coding	STS	escape	escape	Female-bias	Partial,heterogeneous	NA	nonPAR	escape
chrX	7898247	7927739	-	ENSG00000006757	protein_coding	PNPLA4	escape	escape	Female-bias	Partial,similar	NA	nonPAR	escape
chrX	16719612	16765340	+	ENSG00000169895	protein_coding	SYAP1	escape	escape	Female-bias	NA	NA	nonPAR	escape
chrX	16786432	16844519	+	ENSG00000086712	protein_coding	TXLNG	escape	escape	Female-bias	NA	Partial	nonPAR	escape
chrX	24054946	24078810	+	ENSG00000130741	protein_coding	EIF2S3	escape	escape	Female-bias	Partial,heterogeneous	Partial	nonPAR	escape
chrX	40626921	40647561	-	ENSG00000185753	protein_coding	CXorf38	escape	escape	Female-bias	NA	Partial	nonPAR	escape
chrX	41333284	41364472	+	ENSG00000215301	protein_coding	DDX3X	escape	escape	Female-bias	NA	NA	nonPAR	escape
chrX	44523639	44542859	-	ENSG00000069509	protein_coding	FUNDC1	escape	escape	Female-bias	NA	NA	nonPAR	escape
chrX	47190861	47215128	+	ENSG00000130985	protein_coding	UBA1	escape	escape	Female-bias	Partial,heterogeneous	Partial	nonPAR	escape
chrX	72255679	72277248	-	ENSG00000198034	protein_coding	RPS4X	escape	escape	Female-bias	Partial,heterogeneous	NA	nonPAR	escape
chrX	73944182	74070408	+	ENSG00000225470	lncRNA	JPX	escape	escape	Female-bias	NA	Partial	nonPAR	escape
chrX	1615059	1643081	+	ENSG00000196433	protein_coding	ASMT	escape	NA	Female-bias	NA	NA	PAR1	escape
chrX	15688830	15788411	+	ENSG00000169239	protein_coding	CA5B	escape	NA	Female-bias	Partial,similar	NA	nonPAR	escape
chrX	15790472	15823260	+	ENSG00000169249	protein_coding	ZRSR2	escape	NA	Female-bias	Partial,similar	NA	nonPAR	escape
chrX	14008279	14029893	-	ENSG00000046647	protein_coding	GEMIN8	variable	escape	Female-bias	NA	NA	nonPAR	escape
chrX	25003694	25016420	-	ENSG00000004848	protein_coding	ARX	NA	NA	Female-bias	NA	NA	nonPAR	escape
chrX	55484616	55489202	-	ENSG00000247746	protein_coding	USP51	NA	NA	Female-bias	NA	NA	nonPAR	escape
chrX	102153708	102155977	-	ENSG00000184515	protein_coding	BEX5	NA	NA	Female-bias	NA	NA	nonPAR	escape
chrX	103062651	103064171	-	ENSG00000133169	protein_coding	BEX1	NA	NA	Female-bias	NA	NA	nonPAR	escape
chrX	120109051	120115913	-	ENSG00000101883	protein_coding	RHOXF1	NA	NA	Female-bias	NA	NA	nonPAR	escape
chrX	134549770	134560399	+	ENSG00000227060	lncRNA	LINC00629	NA	NA	Female-bias	NA	NA	nonPAR	escape
chrX	140709562	140793215	+	ENSG00000203930	lncRNA	LINC00632	NA	NA	Female-bias	NA	NA	nonPAR	escape
chrX	153072454	153075019	+	ENSG00000235961	protein_coding	PNMA6A	NA	NA	Female-bias	NA	NA	nonPAR	escape
chrX	276322	303356	+	ENSG00000182378	protein_coding	PLCXD1	escape	escape	Male-bias	Partial,similar	Partial	PAR1	escape
chrX	304529	318819	-	ENSG00000178605	protein_coding	GTPBP6	escape	escape	Male-bias	Partial,similar	Partial	PAR1	escape
chrX	333933	386955	-	ENSG00000167393	protein_coding	PPP2R3B	escape	escape	Male-bias	Partial,similar	Partial	PAR1	escape
chrX	1403139	1453762	-	ENSG00000169093	protein_coding	ASMTL	escape	escape	Male-bias	Partial,similar	Partial	PAR1	escape
chrX	2219506	2502805	-	ENSG00000169084	protein_coding	DHRSX	escape	escape	Male-bias	Partial,similar	Partial	PAR1	escape
chrX	2691187	2741309	+	ENSG00000002586	protein_coding	CD99	escape	escape	Male-bias	Partial,heterogeneous	Partial	PAR1	escape
chrX	15674932	15703724	+	ENSG00000186312	transcribed_unprocessed_pseudogene	CA5BP1	escape	escape	NA	NA	NA	nonPAR	escape
chrX	1401769	1414028	+	ENSG00000236017	lncRNA	ASMTL-AS1	escape	NA	NA	NA	NA	PAR1	escape
chrX	26138343	26140736	+	ENSG00000176774	protein_coding	MAGEB18	escape	NA	NA	NA	NA	nonPAR	escape
chrX	26558337	26561052	+	ENSG00000259849	lncRNA	VENTXP1	escape	NA	NA	NA	NA	nonPAR	escape
chrX	27460207	27463341	-	ENSG00000224960	protein_coding	PPP4R3C	escape	NA	NA	NA	NA	nonPAR	escape
chrX	30230436	30237492	+	ENSG00000198798	protein_coding	MAGEB3	escape	NA	NA	NA	NA	nonPAR	escape
chrX	88747225	88754785	+	ENSG00000147183	protein_coding	CPXCR1	escape	NA	NA	NA	NA	nonPAR	escape
chrX	101832112	101857577	-	ENSG00000126952	protein_coding	NXF5	escape	NA	NA	NA	NA	nonPAR	escape
chrX	151563675	151676739	+	ENSG00000166049	protein_coding	PASD1	escape	NA	NA	NA	NA	nonPAR	escape
chrX	151738451	151745304	+	ENSG00000183862	protein_coding	CNGA2	escape	NA	NA	NA	NA	nonPAR	escape
chrX	151912509	151925170	+	ENSG00000147381	protein_coding	MAGEA4	escape	NA	NA	NA	NA	nonPAR	escape
chrX	152733757	152737669	+	ENSG00000213401	protein_coding	MAGEA12	escape	NA	NA	NA	NA	nonPAR	escape
chrX	2609348	2657229	+	ENSG00000223773	transcribed_unprocessed_pseudogene	CD99P1	NA	escape	NA	NA	NA	PAR1	escape
chrX	3271544	3286138	+	ENSG00000228459	lncRNA	LINC01546	NA	escape	NA	NA	NA	nonPAR	escape
chrX	16650158	16654670	+	ENSG00000169906	protein_coding	S100G	NA	escape	NA	NA	NA	nonPAR	escape
chrX	27042907	27176298	-	ENSG00000242021	lncRNA	AC112493.1	NA	escape	NA	NA	NA	nonPAR	escape
chrX	40623566	40624136	+	ENSG00000238205	protein_coding	MPC1L	NA	escape	NA	NA	NA	nonPAR	escape
chrX	13035617	13044682	-	ENSG00000187268	protein_coding	FAM9C	escape	escape	No_significant_bias	NA	NA	nonPAR	escape
chrX	3006546	3034111	+	ENSG00000205667	protein_coding	ARSH	escape	NA	No_significant_bias	NA	NA	nonPAR	escape
chrX	3041471	3112727	+	ENSG00000062096	protein_coding	ARSF	escape	NA	No_significant_bias	NA	NA	nonPAR	escape
chrX	30304206	30309390	-	ENSG00000169297	protein_coding	NR0B1	escape	NA	No_significant_bias	NA	NA	nonPAR	escape
chrX	35919734	36385317	+	ENSG00000165164	protein_coding	CFAP47	escape	NA	No_significant_bias	NA	NA	nonPAR	escape
chrX	100291644	100410273	-	ENSG00000165194	protein_coding	PCDH19	escape	NA	No_significant_bias	NA	NA	nonPAR	escape
chrX	100843324	100874359	-	ENSG00000007952	protein_coding	NOX1	escape	NA	No_significant_bias	NA	NA	nonPAR	escape
chrX	101268253	101293057	-	ENSG00000102387	protein_coding	TAF7L	escape	NA	No_significant_bias	NA	NA	nonPAR	escape
chrX	107206611	107244247	+	ENSG00000080572	protein_coding	PIH1D3	escape	NA	No_significant_bias	NA	NA	nonPAR	escape
chrX	112454500	112457112	+	ENSG00000187823	protein_coding	RTL4	escape	NA	No_significant_bias	NA	NA	nonPAR	escape
chrX	114584078	114910061	+	ENSG00000147246	protein_coding	HTR2C	escape	NA	No_significant_bias	NA	NA	nonPAR	escape
chrX	126819729	126821786	+	ENSG00000183631	protein_coding	PRR32	escape	NA	No_significant_bias	NA	NA	nonPAR	escape
chrX	136300963	136416890	+	ENSG00000156920	protein_coding	ADGRG4	escape	NA	No_significant_bias	NA	NA	nonPAR	escape
chrX	136532215	136556807	+	ENSG00000102243	protein_coding	VGLL1	escape	NA	No_significant_bias	NA	NA	nonPAR	escape
chrX	141838316	141897832	+	ENSG00000165509	protein_coding	MAGEC3	escape	NA	No_significant_bias	NA	NA	nonPAR	escape
chrX	13266048	13303452	-	ENSG00000235385	lncRNA	LINC02154	NA	escape	No_significant_bias	NA	NA	nonPAR	escape
chrX	45745211	45770274	-	ENSG00000270069	lncRNA	MIR222HG	NA	escape	No_significant_bias	NA	NA	nonPAR	escape
chrX	64915802	65034713	-	ENSG00000126970	protein_coding	ZC4H2	subject_to_inactivation	inactive	Female-bias	Full	Full	nonPAR	inactive
chrX	68647666	68725842	+	ENSG00000130052	protein_coding	STARD8	subject_to_inactivation	inactive	Female-bias	Full	Full	nonPAR	inactive
chrX	101098218	101163681	+	ENSG00000102384	protein_coding	CENPI	subject_to_inactivation	inactive	Female-bias	Full	Full	nonPAR	inactive
chrX	130063955	130110716	-	ENSG00000102034	protein_coding	ELF4	subject_to_inactivation	inactive	Female-bias	Full	Full	nonPAR	inactive
chrX	153334147	153360110	+	ENSG00000063587	protein_coding	ZNF275	subject_to_inactivation	inactive	Female-bias	Full	Full	nonPAR	inactive
chrX	154389955	154409168	+	ENSG00000147403	protein_coding	RPL10	subject_to_inactivation	inactive	Female-bias	Full	Full	nonPAR	inactive
chrX	155258235	155264491	-	ENSG00000155961	protein_coding	RAB39B	subject_to_inactivation	inactive	Female-bias	Full	Full	nonPAR	inactive
chrX	18892298	18984114	-	ENSG00000044446	protein_coding	PHKA2	subject_to_inactivation	inactive	Female-bias	Full	NA	nonPAR	inactive
chrX	31097677	33339441	-	ENSG00000198947	protein_coding	DMD	subject_to_inactivation	inactive	Female-bias	Full	NA	nonPAR	inactive
chrX	38269163	38327544	-	ENSG00000156313	protein_coding	RPGR	subject_to_inactivation	inactive	Female-bias	Full	NA	nonPAR	inactive
chrX	40579372	40606848	+	ENSG00000182220	protein_coding	ATP6AP2	subject_to_inactivation	inactive	Female-bias	Full	Partial	nonPAR	inactive
chrX	47623172	47630305	-	ENSG00000126759	protein_coding	CFP	subject_to_inactivation	inactive	Female-bias	Full	NA	nonPAR	inactive
chrX	68042344	68433913	-	ENSG00000079482	protein_coding	OPHN1	subject_to_inactivation	inactive	Female-bias	Full	NA	nonPAR	inactive
chrX	71366239	71532374	+	ENSG00000147133	protein_coding	TAF1	subject_to_inactivation	inactive	Female-bias	Full	NA	nonPAR	inactive
chrX	110002631	110182734	+	ENSG00000157600	protein_coding	TMEM164	subject_to_inactivation	inactive	Female-bias	Full	NA	nonPAR	inactive
chrX	151396515	151409364	+	ENSG00000160131	protein_coding	VMA21	subject_to_inactivation	inactive	Female-bias	Full	NA	nonPAR	inactive
chrX	153793516	153798499	+	ENSG00000180879	protein_coding	SSR4	subject_to_inactivation	inactive	Female-bias	Full	NA	nonPAR	inactive
chrX	154835788	155026940	-	ENSG00000185010	protein_coding	F8	subject_to_inactivation	inactive	Female-bias	Full	NA	nonPAR	inactive
chrX	46545438	46548841	+	ENSG00000230844	lncRNA	ZNF674-AS1	subject_to_inactivation	inactive	Female-bias	NA	Full	nonPAR	inactive
chrX	69160851	69165793	-	ENSG00000181191	protein_coding	PJA1	subject_to_inactivation	inactive	Female-bias	NA	Full	nonPAR	inactive
chrX	71533104	71575892	+	ENSG00000147162	protein_coding	OGT	subject_to_inactivation	inactive	Female-bias	NA	Full	nonPAR	inactive
chrX	108084207	108091549	-	ENSG00000101843	protein_coding	PSMD10	subject_to_inactivation	inactive	Female-bias	NA	Full	nonPAR	inactive
chrX	118495898	118686163	+	ENSG00000147251	protein_coding	DOCK11	subject_to_inactivation	inactive	Female-bias	NA	Full	nonPAR	inactive
chrX	119236245	119244466	+	ENSG00000101856	protein_coding	PGRMC1	subject_to_inactivation	inactive	Female-bias	NA	Full	nonPAR	inactive
chrX	135520643	135582510	+	ENSG00000165359	protein_coding	INTS6L	subject_to_inactivation	inactive	Female-bias	NA	Full	nonPAR	inactive
chrX	23664262	23686397	+	ENSG00000123131	protein_coding	PRDX4	subject_to_inactivation	inactive	Female-bias	NA	NA	nonPAR	inactive
chrX	37836757	37847571	-	ENSG00000165169	protein_coding	DYNLT3	subject_to_inactivation	inactive	Female-bias	NA	NA	nonPAR	inactive
chrX	49205063	49233371	-	ENSG00000102001	protein_coding	CACNA1F	subject_to_inactivation	inactive	Female-bias	NA	NA	nonPAR	inactive
chrX	55717739	55758774	+	ENSG00000083750	protein_coding	RRAGB	subject_to_inactivation	inactive	Female-bias	NA	NA	nonPAR	inactive
chrX	65512582	65534775	-	ENSG00000001497	protein_coding	LAS1L	subject_to_inactivation	inactive	Female-bias	NA	NA	nonPAR	inactive
chrX	68498562	68537282	+	ENSG00000181704	protein_coding	YIPF6	subject_to_inactivation	inactive	Female-bias	NA	NA	nonPAR	inactive
chrX	101219769	101264497	+	ENSG00000102385	protein_coding	DRP2	subject_to_inactivation	inactive	Female-bias	NA	NA	nonPAR	inactive
chrX	101550547	101554700	+	ENSG00000126947	protein_coding	ARMCX1	subject_to_inactivation	inactive	Female-bias	NA	NA	nonPAR	inactive
chrX	106611930	106679439	+	ENSG00000147231	protein_coding	RADX	subject_to_inactivation	inactive	Female-bias	NA	NA	nonPAR	inactive
chrX	109624244	109733403	-	ENSG00000068366	protein_coding	ACSL4	subject_to_inactivation	inactive	Female-bias	NA	NA	nonPAR	inactive
chrX	119574536	119591083	+	ENSG00000077721	protein_coding	UBE2A	subject_to_inactivation	inactive	Female-bias	NA	NA	nonPAR	inactive
chrX	119920672	119943751	-	ENSG00000101882	protein_coding	NKAP	subject_to_inactivation	inactive	Female-bias	NA	NA	nonPAR	inactive
chrX	130401987	130413656	+	ENSG00000134597	protein_coding	RBMX2	subject_to_inactivation	inactive	Female-bias	NA	Partial	nonPAR	inactive
chrX	134460165	134520513	+	ENSG00000165704	protein_coding	HPRT1	subject_to_inactivation	inactive	Female-bias	NA	NA	nonPAR	inactive
chrX	15384799	15493564	-	ENSG00000087842	protein_coding	PIR	subject_to_inactivation	escape	Female-bias	Full	Full	nonPAR	inactive
chrX	153907367	153934999	-	ENSG00000089820	protein_coding	ARHGAP4	subject_to_inactivation	escape	Female-bias	Full	Full	nonPAR	inactive
chrX	101418287	101533459	+	ENSG00000196440	protein_coding	ARMCX4	subject_to_inactivation	variable	Female-bias	Full	Full	nonPAR	inactive
chrX	153972754	153983194	+	ENSG00000177854	protein_coding	TMEM187	subject_to_inactivation	variable	Female-bias	Full	Full	nonPAR	inactive
chrX	154428645	154436516	+	ENSG00000071553	protein_coding	ATP6AP1	subject_to_inactivation	NA	Female-bias	Full	Full	nonPAR	inactive
chrX	154675249	154751583	-	ENSG00000160219	protein_coding	GAB3	subject_to_inactivation	variable	Female-bias	Full	NA	nonPAR	inactive
chrX	19533977	19887600	-	ENSG00000147010	protein_coding	SH3KBP1	subject_to_inactivation	variable	Female-bias	NA	Full	nonPAR	inactive
chrX	72181353	72302926	+	ENSG00000102309	protein_coding	PIN4	subject_to_inactivation	variable	Female-bias	NA	Full	nonPAR	inactive
chrX	136213220	136256482	-	ENSG00000129680	protein_coding	MAP7D3	subject_to_inactivation	NA	Female-bias	Partial,heterogeneous	Full	nonPAR	inactive
chrX	51743442	51746232	+	ENSG00000189369	protein_coding	GSPT2	NA	inactive	Female-bias	Full	Full	nonPAR	inactive
chrX	154436913	154443467	+	ENSG00000203879	protein_coding	GDI1	NA	inactive	Female-bias	Full	Full	nonPAR	inactive
chrX	10445310	10833654	-	ENSG00000101871	protein_coding	MID1	variable	inactive	Female-bias	Full	NA	nonPAR	inactive
chrX	73212299	73214851	-	ENSG00000186462	protein_coding	NAP1L2	NA	inactive	Female-bias	Full	NA	nonPAR	inactive
chrX	103309346	103311046	-	ENSG00000133134	protein_coding	BEX2	NA	inactive	Female-bias	Full	NA	nonPAR	inactive
chrX	106900164	106930861	+	ENSG00000165376	protein_coding	CLDN2	NA	inactive	Female-bias	Full	NA	nonPAR	inactive
chrX	150980509	150990771	+	ENSG00000029993	protein_coding	HMGB3	NA	inactive	Female-bias	Full	NA	nonPAR	inactive
chrX	153494980	153509546	+	ENSG00000182492	protein_coding	BGN	variable	inactive	Female-bias	Full	NA	nonPAR	inactive
chrX	48508962	48520814	+	ENSG00000102312	protein_coding	PORCN	variable	inactive	Female-bias	NA	Full	nonPAR	inactive
chrX	72127110	72131901	-	ENSG00000242732	protein_coding	RTL5	NA	inactive	Female-bias	NA	Full	nonPAR	inactive
chrX	72204657	72239027	-	ENSG00000186871	protein_coding	ERCC6L	NA	inactive	Female-bias	NA	Full	nonPAR	inactive
chrX	57118551	57121546	-	ENSG00000186787	protein_coding	SPIN2B	NA	NA	Female-bias	Full	Full	nonPAR	inactive
chrX	56232356	56291531	+	ENSG00000102349	protein_coding	KLF8	subject_to_inactivation	inactive	Heterogeneous	Full	Full	nonPAR	inactive
chrX	48903180	48911958	-	ENSG00000102100	protein_coding	SLC35A2	subject_to_inactivation	inactive	Heterogeneous	Full	NA	nonPAR	inactive
chrX	70444835	70505490	+	ENSG00000082458	protein_coding	DLG3	subject_to_inactivation	inactive	Heterogeneous	Full	NA	nonPAR	inactive
chrX	110673856	110795819	-	ENSG00000101938	protein_coding	CHRDL1	subject_to_inactivation	inactive	Heterogeneous	Full	NA	nonPAR	inactive
chrX	129803288	129843909	-	ENSG00000188706	protein_coding	ZDHHC9	subject_to_inactivation	inactive	Heterogeneous	Full	NA	nonPAR	inactive
chrX	152830967	152869729	+	ENSG00000147383	protein_coding	NSDHL	subject_to_inactivation	inactive	Heterogeneous	Full	NA	nonPAR	inactive
chrX	48458537	48470260	-	ENSG00000017483	protein_coding	SLC38A5	subject_to_inactivation	inactive	Heterogeneous	NA	Full	nonPAR	inactive
chrX	54807599	54816015	+	ENSG00000102316	protein_coding	MAGED2	subject_to_inactivation	inactive	Heterogeneous	NA	Full	nonPAR	inactive
chrX	123600561	123733056	-	ENSG00000125676	protein_coding	THOC2	subject_to_inactivation	inactive	Heterogeneous	NA	Full	nonPAR	inactive
chrX	130129362	130165887	-	ENSG00000156709	protein_coding	AIFM1	subject_to_inactivation	inactive	Heterogeneous	NA	Full	nonPAR	inactive
chrX	21839617	21885423	+	ENSG00000012174	protein_coding	MBTPS2	subject_to_inactivation	inactive	Heterogeneous	NA	NA	nonPAR	inactive
chrX	41514934	41923645	-	ENSG00000147044	protein_coding	CASK	subject_to_inactivation	inactive	Heterogeneous	NA	NA	nonPAR	inactive
chrX	46599251	46759118	-	ENSG00000065923	protein_coding	SLC9A7	subject_to_inactivation	inactive	Heterogeneous	NA	NA	nonPAR	inactive
chrX	67544021	67730619	+	ENSG00000169083	protein_coding	AR	subject_to_inactivation	inactive	Heterogeneous	NA	NA	nonPAR	inactive
chrX	9463295	9741037	+	ENSG00000101849	protein_coding	TBL1X	subject_to_inactivation	escape	Heterogeneous	Full	Full	nonPAR	inactive
chrX	154778684	154821007	-	ENSG00000130830	protein_coding	MPP1	subject_to_inactivation	NA	Heterogeneous	Full	Full	nonPAR	inactive
chrX	19343893	19361718	+	ENSG00000131828	protein_coding	PDHA1	subject_to_inactivation	NA	Heterogeneous	NA	Full	nonPAR	inactive
chrX	10015254	10144474	+	ENSG00000047644	protein_coding	WWC3	subject_to_inactivation	inactive	Male-bias	Full	Full	nonPAR	inactive
chrX	23833353	23907938	-	ENSG00000184831	protein_coding	APOO	subject_to_inactivation	inactive	Male-bias	Full	Full	nonPAR	inactive
chrX	48539714	48562609	+	ENSG00000068354	protein_coding	TBC1D25	subject_to_inactivation	inactive	Male-bias	Full	Full	nonPAR	inactive
chrX	48973720	49002264	-	ENSG00000068400	protein_coding	GRIPAP1	subject_to_inactivation	inactive	Male-bias	Full	Full	nonPAR	inactive
chrX	71056332	71073426	-	ENSG00000147164	protein_coding	SNX12	subject_to_inactivation	inactive	Male-bias	Full	Full	nonPAR	inactive
chrX	101009346	101052116	-	ENSG00000188917	protein_coding	TRMT2B	subject_to_inactivation	inactive	Male-bias	Full	Full	nonPAR	inactive
chrX	107064420	107118823	-	ENSG00000089682	protein_coding	RBM41	subject_to_inactivation	inactive	Male-bias	Full	Full	nonPAR	inactive
chrX	120426148	120469365	-	ENSG00000005893	protein_coding	LAMP2	subject_to_inactivation	inactive	Male-bias	Full	Full	nonPAR	inactive
chrX	123859724	123913979	+	ENSG00000101966	protein_coding	XIAP	subject_to_inactivation	inactive	Male-bias	Full	Full	nonPAR	inactive
chrX	134373312	134428791	+	ENSG00000156531	protein_coding	PHF6	subject_to_inactivation	inactive	Male-bias	Full	Full	nonPAR	inactive
chrX	135248920	135344109	-	ENSG00000186376	protein_coding	ZNF75D	subject_to_inactivation	inactive	Male-bias	Full	Full	nonPAR	inactive
chrX	154348524	154374638	-	ENSG00000196924	protein_coding	FLNA	subject_to_inactivation	inactive	Male-bias	Full	Full	nonPAR	inactive
chrX	11117651	11665920	-	ENSG00000047648	protein_coding	ARHGAP6	subject_to_inactivation	inactive	Male-bias	Full	NA	nonPAR	inactive
chrX	20149911	20267519	-	ENSG00000177189	protein_coding	RPS6KA3	subject_to_inactivation	inactive	Male-bias	Full	NA	nonPAR	inactive
chrX	48590042	48608869	+	ENSG00000101940	protein_coding	WDR13	subject_to_inactivation	inactive	Male-bias	Full	NA	nonPAR	inactive
chrX	103576231	103587736	+	ENSG00000133142	protein_coding	TCEAL4	subject_to_inactivation	inactive	Male-bias	Full	NA	nonPAR	inactive
chrX	129539849	129592561	+	ENSG00000122126	protein_coding	OCRL	subject_to_inactivation	inactive	Male-bias	Full	NA	nonPAR	inactive
chrX	134887632	134915257	-	ENSG00000101928	protein_coding	MOSPD1	subject_to_inactivation	inactive	Male-bias	Full	NA	nonPAR	inactive
chrX	152826994	152830757	-	ENSG00000147400	protein_coding	CETN2	subject_to_inactivation	inactive	Male-bias	Full	NA	nonPAR	inactive
chrX	155025980	155060304	+	ENSG00000165775	protein_coding	FUNDC2	subject_to_inactivation	inactive	Male-bias	Full	NA	nonPAR	inactive
chrX	155197007	155239841	+	ENSG00000155959	protein_coding	VBP1	subject_to_inactivation	inactive	Male-bias	Full	NA	nonPAR	inactive
chrX	12791355	12824222	+	ENSG00000101911	protein_coding	PRPS2	subject_to_inactivation	inactive	Male-bias	NA	Full	nonPAR	inactive
chrX	24465221	24550466	+	ENSG00000067992	protein_coding	PDK3	subject_to_inactivation	inactive	Male-bias	NA	Full	nonPAR	inactive
chrX	46837043	46882358	+	ENSG00000102218	protein_coding	RP2	subject_to_inactivation	inactive	Male-bias	NA	Full	nonPAR	inactive
chrX	48476021	48486364	+	ENSG00000068438	protein_coding	FTSJ1	subject_to_inactivation	inactive	Male-bias	NA	Full	nonPAR	inactive
chrX	55143102	55161310	-	ENSG00000182518	protein_coding	FAM104B	subject_to_inactivation	inactive	Male-bias	NA	Full	nonPAR	inactive
chrX	100820359	100840932	+	ENSG00000101811	protein_coding	CSTF2	subject_to_inactivation	inactive	Male-bias	NA	Full	nonPAR	inactive
chrX	101655281	101659850	-	ENSG00000184867	protein_coding	ARMCX2	subject_to_inactivation	inactive	Male-bias	NA	Full	nonPAR	inactive
chrX	108091668	108154671	+	ENSG00000101844	protein_coding	ATG4A	subject_to_inactivation	inactive	Male-bias	NA	Full	nonPAR	inactive
chrX	154483717	154486615	-	ENSG00000102178	protein_coding	UBL4A	subject_to_inactivation	inactive	Male-bias	NA	Full	nonPAR	inactive
chrX	154531391	154547572	-	ENSG00000160211	protein_coding	G6PD	subject_to_inactivation	inactive	Male-bias	NA	Full	nonPAR	inactive
chrX	14835961	14873069	-	ENSG00000181544	protein_coding	FANCB	subject_to_inactivation	inactive	Male-bias	NA	NA	nonPAR	inactive
chrX	14873421	14922327	+	ENSG00000130150	protein_coding	MOSPD2	subject_to_inactivation	inactive	Male-bias	NA	NA	nonPAR	inactive
chrX	17737449	17754988	+	ENSG00000047634	protein_coding	SCML1	subject_to_inactivation	inactive	Male-bias	NA	NA	nonPAR	inactive
chrX	17800049	17861337	-	ENSG00000131831	protein_coding	RAI2	subject_to_inactivation	inactive	Male-bias	NA	NA	nonPAR	inactive
chrX	24558087	24672677	-	ENSG00000102230	protein_coding	PCYT1B	subject_to_inactivation	inactive	Male-bias	NA	NA	nonPAR	inactive
chrX	46573765	46598496	+	ENSG00000147119	protein_coding	CHST7	subject_to_inactivation	inactive	Male-bias	NA	NA	nonPAR	inactive
chrX	54445454	54496234	-	ENSG00000102302	protein_coding	FGD1	subject_to_inactivation	inactive	Male-bias	NA	NA	nonPAR	inactive
chrX	71239624	71255146	-	ENSG00000147130	protein_coding	ZMYM3	subject_to_inactivation	inactive	Male-bias	NA	NA	nonPAR	inactive
chrX	73563200	73687102	+	ENSG00000204116	protein_coding	CHIC1	subject_to_inactivation	inactive	Male-bias	NA	NA	nonPAR	inactive
chrX	77910739	78129295	+	ENSG00000102144	protein_coding	PGK1	subject_to_inactivation	inactive	Male-bias	NA	NA	nonPAR	inactive
chrX	132023302	132075943	+	ENSG00000134602	protein_coding	STK26	subject_to_inactivation	inactive	Male-bias	NA	NA	nonPAR	inactive
chrX	132369317	132489968	-	ENSG00000076770	protein_coding	MBNL3	subject_to_inactivation	inactive	Male-bias	NA	NA	nonPAR	inactive
chrX	150568621	150673143	+	ENSG00000171100	protein_coding	MTM1	subject_to_inactivation	inactive	Male-bias	NA	NA	nonPAR	inactive
chrX	154458281	154477779	+	ENSG00000130827	protein_coding	PLXNA3	subject_to_inactivation	inactive	Male-bias	NA	NA	nonPAR	inactive
chrX	47445879	47482946	-	ENSG00000147124	protein_coding	ZNF41	subject_to_inactivation	NA	Male-bias	NA	Full	nonPAR	inactive
chrX	96684663	97604997	+	ENSG00000147202	protein_coding	DIAPH2	subject_to_inactivation	variable	Male-bias	NA	Full	nonPAR	inactive
chrX	130623369	130903317	-	ENSG00000165675	protein_coding	ENOX2	subject_to_inactivation	variable	Male-bias	NA	Full	nonPAR	inactive
chrX	81202102	81298547	+	ENSG00000131171	protein_coding	SH3BGRL	subject_to_inactivation	escape	Male-bias	NA	NA	nonPAR	inactive
chrX	155997581	156010817	+	ENSG00000124334	protein_coding	IL9R	subject_to_inactivation	escape	Male-bias	NA	NA	PAR2	inactive
chrX	15235288	15270467	-	ENSG00000102048	protein_coding	ASB9	subject_to_inactivation	NA	Male-bias	NA	NA	nonPAR	inactive
chrX	49269793	49301461	+	ENSG00000049769	protein_coding	PPP1R3F	subject_to_inactivation	NA	Male-bias	NA	NA	nonPAR	inactive
chrX	54068324	54183281	-	ENSG00000184083	protein_coding	FAM120C	subject_to_inactivation	NA	Male-bias	NA	NA	nonPAR	inactive
chrX	64185117	64205708	-	ENSG00000184675	protein_coding	AMER1	subject_to_inactivation	NA	Male-bias	NA	NA	nonPAR	inactive
chrX	70234655	70240659	+	ENSG00000204195	protein_coding	AWAT1	subject_to_inactivation	NA	Male-bias	NA	NA	nonPAR	inactive
chrX	103499130	103519489	-	ENSG00000172476	protein_coding	RAB40A	subject_to_inactivation	NA	Male-bias	NA	NA	nonPAR	inactive
chrX	108439838	108697545	+	ENSG00000188153	protein_coding	COL4A5	subject_to_inactivation	NA	Male-bias	NA	NA	nonPAR	inactive
chrX	120523858	120575794	-	ENSG00000158290	protein_coding	CUL4B	subject_to_inactivation	variable	Male-bias	NA	NA	nonPAR	inactive
chrX	131273506	131578899	-	ENSG00000147255	protein_coding	IGSF1	subject_to_inactivation	NA	Male-bias	NA	NA	nonPAR	inactive
chrX	149540355	149550510	+	ENSG00000197620	protein_coding	EOLA1	subject_to_inactivation	NA	Male-bias	NA	NA	nonPAR	inactive
chrX	154444141	154450654	+	ENSG00000071859	protein_coding	FAM50A	subject_to_inactivation	NA	Male-bias	NA	NA	nonPAR	inactive
chrX	77504878	77786233	-	ENSG00000085224	protein_coding	ATRX	NA	inactive	Male-bias	Full	Full	nonPAR	inactive
chrX	103215108	103217246	+	ENSG00000102409	protein_coding	BEX4	NA	inactive	Male-bias	Full	Full	nonPAR	inactive
chrX	154411524	154421726	+	ENSG00000102125	protein_coding	TAZ	NA	inactive	Male-bias	Full	Full	nonPAR	inactive
chrX	151953124	151974680	-	ENSG00000102287	protein_coding	GABRE	escape	inactive	Male-bias	Full	NA	nonPAR	inactive
chrX	46912276	47061242	+	ENSG00000102221	protein_coding	JADE3	variable	inactive	Male-bias	Full	NA	nonPAR	inactive
chrX	115110616	115234096	-	ENSG00000130224	protein_coding	LRCH2	variable	inactive	Male-bias	Full	NA	nonPAR	inactive
chrX	129446501	129523500	-	ENSG00000102038	protein_coding	SMARCA1	variable	inactive	Male-bias	Full	NA	nonPAR	inactive
chrX	133300103	133415489	-	ENSG00000076716	protein_coding	GPC4	variable	inactive	Male-bias	Full	NA	nonPAR	inactive
chrX	154487306	154490690	-	ENSG00000126903	protein_coding	SLC10A3	NA	inactive	Male-bias	Full	NA	nonPAR	inactive
chrX	155767812	155782459	+	ENSG00000168939	protein_coding	SPRY3	variable	inactive	Male-bias	Full	NA	PAR2	inactive
chrX	120625674	120630054	-	ENSG00000171155	protein_coding	C1GALT1C1	NA	inactive	Male-bias	NA	Full	nonPAR	inactive
chrX	23783173	23786226	+	ENSG00000130066	protein_coding	SAT1	variable	inactive	Male-bias	NA	NA	nonPAR	inactive
chrX	38801432	38806537	+	ENSG00000165175	protein_coding	MID1IP1	NA	inactive	Male-bias	NA	NA	nonPAR	inactive
chrX	47142216	47145504	-	ENSG00000147123	protein_coding	NDUFB11	NA	inactive	Male-bias	NA	NA	nonPAR	inactive
chrX	49028726	49043410	-	ENSG00000068323	protein_coding	TFE3	NA	inactive	Male-bias	NA	NA	nonPAR	inactive
chrX	49074433	49101170	-	ENSG00000196998	protein_coding	WDR45	NA	inactive	Male-bias	NA	NA	nonPAR	inactive
chrX	54192823	54358642	-	ENSG00000196632	protein_coding	WNK3	variable	inactive	Male-bias	NA	NA	nonPAR	inactive
chrX	56563639	56567868	+	ENSG00000188021	protein_coding	UBQLN2	NA	inactive	Male-bias	NA	NA	nonPAR	inactive
chrX	64224194	64230607	-	ENSG00000198881	protein_coding	ASB12	NA	inactive	Male-bias	NA	NA	nonPAR	inactive
chrX	103376395	103378164	+	ENSG00000166681	protein_coding	BEX3	NA	inactive	Male-bias	NA	NA	nonPAR	inactive
chrX	103773718	103792619	+	ENSG00000123560	protein_coding	PLP1	variable	inactive	Male-bias	NA	NA	nonPAR	inactive
chrX	103822327	103832257	-	ENSG00000123570	protein_coding	RAB9B	NA	inactive	Male-bias	NA	NA	nonPAR	inactive
chrX	106168305	106208956	+	ENSG00000157502	protein_coding	PWWP3B	NA	inactive	Male-bias	NA	NA	nonPAR	inactive
chrX	150361422	150514178	+	ENSG00000013619	protein_coding	MAMLD1	variable	inactive	Male-bias	NA	NA	nonPAR	inactive
chrX	152914442	152973480	+	ENSG00000147394	protein_coding	ZNF185	variable	inactive	Male-bias	NA	NA	nonPAR	inactive
chrX	132626016	132961395	-	ENSG00000171004	protein_coding	HS6ST2	escape	NA	Male-bias	Full	NA	nonPAR	inactive
chrX	12975110	12977227	+	ENSG00000205542	protein_coding	TMSB4X	NA	NA	Male-bias	Full	NA	nonPAR	inactive
chrX	69504326	69532508	+	ENSG00000130054	protein_coding	FAM155B	NA	NA	Male-bias	Full	NA	nonPAR	inactive
chrX	103607451	103629690	+	ENSG00000196507	protein_coding	TCEAL3	NA	NA	Male-bias	NA	Full	nonPAR	inactive
chrX	57906708	57910820	-	ENSG00000198205	protein_coding	ZXDA	NA	NA	Male-bias	NA	NA	nonPAR	inactive
chrX	70286595	70290514	-	ENSG00000120509	protein_coding	PDZD11	NA	NA	Male-bias	NA	NA	nonPAR	inactive
chrX	77967949	77969638	-	ENSG00000226784	protein_coding	PGAM4	NA	NA	Male-bias	NA	NA	nonPAR	inactive
chrX	91434595	91438584	+	ENSG00000174740	protein_coding	PABPC5	NA	NA	Male-bias	NA	NA	nonPAR	inactive
chrX	103252995	103255192	-	ENSG00000180964	protein_coding	TCEAL8	NA	NA	Male-bias	NA	NA	nonPAR	inactive
chrX	106693794	106797016	+	ENSG00000133135	protein_coding	RNF128	NA	NA	Male-bias	NA	NA	nonPAR	inactive
chrX	111511662	111522399	+	ENSG00000260802	protein_coding	SERTM2	NA	NA	Male-bias	NA	NA	nonPAR	inactive
chrX	126549383	126552814	-	ENSG00000198889	protein_coding	DCAF12L1	NA	NA	Male-bias	NA	NA	nonPAR	inactive
chrX	143622790	143636101	-	ENSG00000179542	protein_coding	SLITRK4	NA	NA	Male-bias	NA	NA	nonPAR	inactive
chrX	153687926	153696588	+	ENSG00000130821	protein_coding	SLC6A8	NA	NA	Male-bias	NA	NA	nonPAR	inactive
chrX	101408222	101414133	+	ENSG00000126945	protein_coding	HNRNPH2	subject_to_inactivation	inactive	NA	Full	NA	nonPAR	inactive
chrX	56729241	56819179	+	ENSG00000204272	protein_coding	NBDY	subject_to_inactivation	inactive	NA	NA	NA	nonPAR	inactive
chrX	149938613	150224580	+	ENSG00000235703	lncRNA	LINC00894	subject_to_inactivation	inactive	NA	NA	NA	nonPAR	inactive
chrX	23907801	23939509	+	ENSG00000165182	protein_coding	CXorf58	subject_to_inactivation	NA	NA	NA	NA	nonPAR	inactive
chrX	35798342	35803735	+	ENSG00000189023	protein_coding	MAGEB16	subject_to_inactivation	NA	NA	NA	NA	nonPAR	inactive
chrX	41447434	41475710	+	ENSG00000188937	protein_coding	NYX	subject_to_inactivation	NA	NA	NA	NA	nonPAR	inactive
chrX	50190777	50201007	-	ENSG00000147081	protein_coding	AKAP4	subject_to_inactivation	NA	NA	NA	NA	nonPAR	inactive
chrX	52624998	52632895	+	ENSG00000157965	unprocessed_pseudogene	SSX8P	subject_to_inactivation	NA	NA	NA	NA	nonPAR	inactive
chrX	73524275	73563085	-	ENSG00000269904	transcribed_processed_pseudogene	MAP2K4P1	subject_to_inactivation	NA	NA	NA	NA	nonPAR	inactive
chrX	75740831	75746911	-	ENSG00000215105	processed_pseudogene	TTC3P1	subject_to_inactivation	NA	NA	NA	NA	nonPAR	inactive
chrX	83861126	83886699	+	ENSG00000183035	protein_coding	CYLC1	subject_to_inactivation	NA	NA	NA	NA	nonPAR	inactive
chrX	99719364	99721158	-	ENSG00000215070	processed_pseudogene	XRCC6P5	subject_to_inactivation	NA	NA	NA	NA	nonPAR	inactive
chrX	100969708	100990831	+	ENSG00000174225	protein_coding	ARL13A	subject_to_inactivation	NA	NA	NA	NA	nonPAR	inactive
chrX	119465986	119469128	-	ENSG00000224281	lncRNA	SLC25A5-AS1	subject_to_inactivation	NA	NA	NA	NA	nonPAR	inactive
chrX	139955728	139965521	-	ENSG00000203933	protein_coding	CXorf66	subject_to_inactivation	NA	NA	NA	NA	nonPAR	inactive
chrX	147909431	147911817	-	ENSG00000268066	lncRNA	FMR1-AS1	subject_to_inactivation	NA	NA	NA	NA	nonPAR	inactive
chrX	152727484	152733735	-	ENSG00000198930	protein_coding	CSAG1	subject_to_inactivation	NA	NA	NA	NA	nonPAR	inactive
chrX	22162733	22172983	-	ENSG00000224204	lncRNA	PHEX-AS1	NA	inactive	NA	NA	NA	nonPAR	inactive
chrX	48579774	48581157	-	ENSG00000228343	lncRNA	AC115618.2	NA	inactive	NA	NA	NA	nonPAR	inactive
chrX	74209976	74213660	-	ENSG00000271533	lncRNA	Z83843.1	NA	inactive	NA	NA	NA	nonPAR	inactive
chrX	101391011	101412297	+	ENSG00000257529	protein_coding	RPL36A-HNRNPH2	NA	inactive	NA	NA	NA	nonPAR	inactive
chrX	101627868	101628523	+	ENSG00000261101	lncRNA	AC234775.3	NA	inactive	NA	NA	NA	nonPAR	inactive
chrX	103628704	103630953	+	ENSG00000172465	protein_coding	TCEAL1	NA	inactive	NA	NA	NA	nonPAR	inactive
chrX	106900063	106903341	-	ENSG00000147223	protein_coding	RIPPLY1	NA	inactive	NA	NA	NA	nonPAR	inactive
chrX	107857364	107936230	-	ENSG00000236064	lncRNA	AL109946.1	NA	inactive	NA	NA	NA	nonPAR	inactive
chrX	109623700	109625172	-	ENSG00000176076	protein_coding	KCNE5	NA	inactive	NA	NA	NA	nonPAR	inactive
chrX	119870475	119871733	-	ENSG00000125352	protein_coding	RNF113A	NA	inactive	NA	NA	NA	nonPAR	inactive
chrX	120158613	120165630	+	ENSG00000131721	protein_coding	RHOXF2	NA	inactive	NA	NA	NA	nonPAR	inactive
chrX	132217053	132432862	+	ENSG00000232160	lncRNA	RAP2C-AS1	NA	inactive	NA	NA	NA	nonPAR	inactive
chrX	136847384	136848034	+	ENSG00000225400	processed_pseudogene	RAB28P5	NA	inactive	NA	NA	NA	nonPAR	inactive
chrX	140091743	140092561	+	ENSG00000230707	processed_pseudogene	AL589987.1	NA	inactive	NA	NA	NA	nonPAR	inactive
chrX	153599315	153613937	+	ENSG00000260081	transcribed_processed_pseudogene	AF274858.1	NA	inactive	NA	NA	NA	nonPAR	inactive
chrX	155061622	155071136	-	ENSG00000182712	protein_coding	CMC4	NA	inactive	NA	NA	NA	nonPAR	inactive
chrX	155466540	155611616	+	ENSG00000224533	lncRNA	TMLHE-AS1	NA	inactive	NA	NA	NA	nonPAR	inactive
chrX	23701055	23766475	-	ENSG00000123130	protein_coding	ACOT9	subject_to_inactivation	inactive	No_significant_bias	Full	Full	nonPAR	inactive
chrX	47635521	47650604	-	ENSG00000126767	protein_coding	ELK1	subject_to_inactivation	inactive	No_significant_bias	Full	Full	nonPAR	inactive
chrX	53532096	53686728	-	ENSG00000086758	protein_coding	HUWE1	subject_to_inactivation	inactive	No_significant_bias	Full	Full	nonPAR	inactive
chrX	54440404	54448032	+	ENSG00000158526	protein_coding	TSR2	subject_to_inactivation	inactive	No_significant_bias	Full	Full	nonPAR	inactive
chrX	101349447	101390796	-	ENSG00000010671	protein_coding	BTK	subject_to_inactivation	inactive	No_significant_bias	Full	Full	nonPAR	inactive
chrX	101393273	101408012	-	ENSG00000102393	protein_coding	GLA	subject_to_inactivation	inactive	No_significant_bias	Full	Full	nonPAR	inactive
chrX	129779949	129795201	+	ENSG00000122122	protein_coding	SASH3	subject_to_inactivation	inactive	No_significant_bias	Full	Full	nonPAR	inactive
chrX	149476988	149521096	-	ENSG00000010404	protein_coding	IDS	subject_to_inactivation	inactive	No_significant_bias	Full	Full	nonPAR	inactive
chrX	150692971	150765108	+	ENSG00000063601	protein_coding	MTMR1	subject_to_inactivation	inactive	No_significant_bias	Full	Full	nonPAR	inactive
chrX	15319451	15335580	-	ENSG00000165195	protein_coding	PIGA	subject_to_inactivation	inactive	No_significant_bias	Full	NA	nonPAR	inactive
chrX	21940709	21994837	+	ENSG00000102172	protein_coding	SMS	subject_to_inactivation	inactive	No_significant_bias	Full	NA	nonPAR	inactive
chrX	49922596	50099235	+	ENSG00000171365	protein_coding	CLCN5	subject_to_inactivation	inactive	No_significant_bias	Full	NA	nonPAR	inactive
chrX	51332231	51337525	+	ENSG00000122824	protein_coding	NUDT10	subject_to_inactivation	inactive	No_significant_bias	Full	NA	nonPAR	inactive
chrX	57286706	57489196	+	ENSG00000165591	protein_coding	FAAH2	subject_to_inactivation	inactive	No_significant_bias	Full	NA	nonPAR	inactive
chrX	71118556	71142454	+	ENSG00000184634	protein_coding	MED12	subject_to_inactivation	inactive	No_significant_bias	Full	NA	nonPAR	inactive
chrX	104166453	104195902	+	ENSG00000123575	protein_coding	FAM199X	subject_to_inactivation	inactive	No_significant_bias	Full	NA	nonPAR	inactive
chrX	112774503	112840815	-	ENSG00000126016	protein_coding	AMOT	subject_to_inactivation	inactive	No_significant_bias	Full	NA	nonPAR	inactive
chrX	119538149	119565409	-	ENSG00000018610	protein_coding	CXorf56	subject_to_inactivation	inactive	No_significant_bias	Full	NA	nonPAR	inactive
chrX	129981107	130058083	+	ENSG00000085185	protein_coding	BCORL1	subject_to_inactivation	inactive	No_significant_bias	Full	NA	nonPAR	inactive
chrX	135344796	135363413	+	ENSG00000173275	protein_coding	ZNF449	subject_to_inactivation	inactive	No_significant_bias	Full	NA	nonPAR	inactive
chrX	154021573	154137103	-	ENSG00000169057	protein_coding	MECP2	subject_to_inactivation	inactive	No_significant_bias	Full	NA	nonPAR	inactive
chrX	46447292	46497422	+	ENSG00000147121	protein_coding	KRBOX4	subject_to_inactivation	inactive	No_significant_bias	NA	Full	nonPAR	inactive
chrX	47561100	47571920	+	ENSG00000078061	protein_coding	ARAF	subject_to_inactivation	inactive	No_significant_bias	NA	Full	nonPAR	inactive
chrX	49113407	49123735	-	ENSG00000068394	protein_coding	GPKOW	subject_to_inactivation	inactive	No_significant_bias	NA	Full	nonPAR	inactive
chrX	70133447	70166324	+	ENSG00000089289	protein_coding	IGBP1	subject_to_inactivation	inactive	No_significant_bias	NA	Full	nonPAR	inactive
chrX	70290104	70420886	+	ENSG00000090889	protein_coding	KIF4A	subject_to_inactivation	inactive	No_significant_bias	NA	Full	nonPAR	inactive
chrX	72329516	72573101	-	ENSG00000147099	protein_coding	HDAC8	subject_to_inactivation	inactive	No_significant_bias	NA	Full	nonPAR	inactive
chrX	74582976	74614624	-	ENSG00000131263	protein_coding	RLIM	subject_to_inactivation	inactive	No_significant_bias	NA	Full	nonPAR	inactive
chrX	75051048	75156732	-	ENSG00000131269	protein_coding	ABCB7	subject_to_inactivation	inactive	No_significant_bias	NA	Full	nonPAR	inactive
chrX	109535781	109544690	+	ENSG00000101888	protein_coding	NXT2	subject_to_inactivation	inactive	No_significant_bias	NA	Full	nonPAR	inactive
chrX	118346073	118449961	+	ENSG00000131725	protein_coding	WDR44	subject_to_inactivation	inactive	No_significant_bias	NA	Full	nonPAR	inactive
chrX	119786504	119791630	-	ENSG00000198918	protein_coding	RPL39	subject_to_inactivation	inactive	No_significant_bias	NA	Full	nonPAR	inactive
chrX	120250752	120258398	+	ENSG00000177485	protein_coding	ZBTB33	subject_to_inactivation	inactive	No_significant_bias	Partial,heterogeneous	Full	nonPAR	inactive
chrX	123960212	124422664	+	ENSG00000101972	protein_coding	STAG2	subject_to_inactivation	inactive	No_significant_bias	NA	Full	nonPAR	inactive
chrX	135973841	136047269	+	ENSG00000198689	protein_coding	SLC9A6	subject_to_inactivation	inactive	No_significant_bias	NA	Full	nonPAR	inactive
chrX	136497079	136512346	+	ENSG00000102241	protein_coding	HTATSF1	subject_to_inactivation	inactive	No_significant_bias	NA	Full	nonPAR	inactive
chrX	139726346	139945276	-	ENSG00000101974	protein_coding	ATP11C	subject_to_inactivation	inactive	No_significant_bias	NA	Full	nonPAR	inactive
chrX	150766336	150898816	-	ENSG00000102181	protein_coding	CD99L2	subject_to_inactivation	inactive	No_significant_bias	NA	Full	nonPAR	inactive
chrX	14529298	14731812	+	ENSG00000101958	protein_coding	GLRA2	subject_to_inactivation	inactive	No_significant_bias	NA	NA	nonPAR	inactive
chrX	19912860	19970298	-	ENSG00000173681	protein_coding	BCLAF3	subject_to_inactivation	inactive	No_significant_bias	NA	NA	nonPAR	inactive
chrX	23983720	24027186	-	ENSG00000174010	protein_coding	KLHL15	subject_to_inactivation	inactive	No_significant_bias	NA	NA	nonPAR	inactive
chrX	24693909	24996986	+	ENSG00000101868	protein_coding	POLA1	subject_to_inactivation	inactive	No_significant_bias	NA	NA	nonPAR	inactive
chrX	30653359	30731456	+	ENSG00000198814	protein_coding	GK	subject_to_inactivation	inactive	No_significant_bias	NA	NA	nonPAR	inactive
chrX	30827442	30975084	-	ENSG00000157625	protein_coding	TAB3	subject_to_inactivation	inactive	No_significant_bias	NA	NA	nonPAR	inactive
chrX	40049815	40177329	-	ENSG00000183337	protein_coding	BCOR	subject_to_inactivation	inactive	No_significant_bias	NA	NA	nonPAR	inactive
chrX	47145221	47186813	+	ENSG00000182872	protein_coding	RBM10	subject_to_inactivation	inactive	No_significant_bias	NA	NA	nonPAR	inactive
chrX	47836902	48002561	+	ENSG00000197779	protein_coding	ZNF81	subject_to_inactivation	inactive	No_significant_bias	NA	NA	nonPAR	inactive
chrX	47974851	48003989	-	ENSG00000147118	protein_coding	ZNF182	subject_to_inactivation	inactive	No_significant_bias	NA	NA	nonPAR	inactive
chrX	48801377	48824982	+	ENSG00000094631	protein_coding	HDAC6	subject_to_inactivation	inactive	No_significant_bias	NA	NA	nonPAR	inactive
chrX	48913182	48919024	-	ENSG00000102096	protein_coding	PIM2	subject_to_inactivation	inactive	No_significant_bias	NA	NA	nonPAR	inactive
chrX	48922028	48958386	-	ENSG00000068308	protein_coding	OTUD5	subject_to_inactivation	inactive	No_significant_bias	NA	NA	nonPAR	inactive
chrX	48961378	48971844	-	ENSG00000102057	protein_coding	KCND1	subject_to_inactivation	inactive	No_significant_bias	NA	NA	nonPAR	inactive
chrX	49171898	49175235	+	ENSG00000102007	protein_coding	PLP2	subject_to_inactivation	inactive	No_significant_bias	NA	NA	nonPAR	inactive
chrX	49174802	49186528	-	ENSG00000012211	protein_coding	PRICKLE3	subject_to_inactivation	inactive	No_significant_bias	NA	NA	nonPAR	inactive
chrX	49187804	49200259	-	ENSG00000102003	protein_coding	SYP	subject_to_inactivation	inactive	No_significant_bias	NA	NA	nonPAR	inactive
chrX	49235470	49250520	+	ENSG00000101997	protein_coding	CCDC22	subject_to_inactivation	inactive	No_significant_bias	NA	NA	nonPAR	inactive
chrX	49250438	49270477	-	ENSG00000049768	protein_coding	FOXP3	subject_to_inactivation	inactive	No_significant_bias	NA	NA	nonPAR	inactive
chrX	50591647	50814302	-	ENSG00000158352	protein_coding	SHROOM4	subject_to_inactivation	inactive	No_significant_bias	NA	NA	nonPAR	inactive
chrX	53936676	54048958	-	ENSG00000172943	protein_coding	PHF8	subject_to_inactivation	inactive	No_significant_bias	NA	Partial	nonPAR	inactive
chrX	54530183	54621521	+	ENSG00000130119	protein_coding	GNL3L	subject_to_inactivation	inactive	No_significant_bias	NA	NA	nonPAR	inactive
chrX	54920462	54931431	+	ENSG00000067445	protein_coding	TRO	subject_to_inactivation	inactive	No_significant_bias	NA	NA	nonPAR	inactive
chrX	55000363	55009057	+	ENSG00000169188	protein_coding	APEX2	subject_to_inactivation	inactive	No_significant_bias	NA	NA	nonPAR	inactive
chrX	55009055	55030977	-	ENSG00000158578	protein_coding	ALAS2	subject_to_inactivation	inactive	No_significant_bias	NA	NA	nonPAR	inactive
chrX	57134530	57137625	-	ENSG00000147059	protein_coding	SPIN2A	subject_to_inactivation	inactive	No_significant_bias	NA	NA	nonPAR	inactive
chrX	64268081	64395452	-	ENSG00000102043	protein_coding	MTMR8	subject_to_inactivation	inactive	No_significant_bias	NA	NA	nonPAR	inactive
chrX	70268305	70281840	+	ENSG00000120500	protein_coding	ARR3	subject_to_inactivation	inactive	No_significant_bias	NA	NA	nonPAR	inactive
chrX	73940435	74293574	-	ENSG00000230590	lncRNA	FTX	subject_to_inactivation	inactive	No_significant_bias	NA	Partial	nonPAR	inactive
chrX	74732856	74925485	-	ENSG00000050030	protein_coding	NEXMIF	subject_to_inactivation	inactive	No_significant_bias	NA	NA	nonPAR	inactive
chrX	76173040	76178314	+	ENSG00000102390	protein_coding	PBDC1	subject_to_inactivation	inactive	No_significant_bias	NA	NA	nonPAR	inactive
chrX	84058346	84188199	-	ENSG00000072133	protein_coding	RPS6KA6	subject_to_inactivation	inactive	No_significant_bias	NA	NA	nonPAR	inactive
chrX	85003877	85093316	+	ENSG00000155008	protein_coding	APOOL	subject_to_inactivation	inactive	No_significant_bias	NA	NA	nonPAR	inactive
chrX	110194186	110440233	-	ENSG00000101935	protein_coding	AMMECR1	subject_to_inactivation	inactive	No_significant_bias	NA	NA	nonPAR	inactive
chrX	119588337	119606443	-	ENSG00000186416	protein_coding	NKRF	subject_to_inactivation	inactive	No_significant_bias	NA	NA	nonPAR	inactive
chrX	119805311	119852998	-	ENSG00000125351	protein_coding	UPF3B	subject_to_inactivation	inactive	No_significant_bias	NA	NA	nonPAR	inactive
chrX	120594010	120621159	+	ENSG00000232119	protein_coding	MCTS1	subject_to_inactivation	inactive	No_significant_bias	NA	NA	nonPAR	inactive
chrX	130339888	130373361	+	ENSG00000102078	protein_coding	SLC25A14	subject_to_inactivation	inactive	No_significant_bias	NA	NA	nonPAR	inactive
chrX	134796395	134854835	+	ENSG00000156500	protein_coding	FAM122C	subject_to_inactivation	inactive	No_significant_bias	NA	NA	nonPAR	inactive
chrX	136665547	136780932	-	ENSG00000129675	protein_coding	ARHGEF6	subject_to_inactivation	inactive	No_significant_bias	NA	NA	nonPAR	inactive
chrX	147911919	147951125	+	ENSG00000102081	protein_coding	FMR1	subject_to_inactivation	inactive	No_significant_bias	NA	NA	nonPAR	inactive
chrX	153785766	153794523	-	ENSG00000067829	protein_coding	IDH3G	subject_to_inactivation	inactive	No_significant_bias	NA	NA	nonPAR	inactive
chrX	155489011	155669944	-	ENSG00000185973	protein_coding	TMLHE	subject_to_inactivation	inactive	No_significant_bias	NA	NA	nonPAR	inactive
chrX	155881345	155943769	+	ENSG00000124333	protein_coding	VAMP7	subject_to_inactivation	inactive	No_significant_bias	NA	NA	PAR2	inactive
chrX	37780059	37813461	+	ENSG00000165168	protein_coding	CYBB	subject_to_inactivation	NA	No_significant_bias	Full	Full	nonPAR	inactive
chrX	51803007	51902354	+	ENSG00000179222	protein_coding	MAGED1	subject_to_inactivation	NA	No_significant_bias	Full	Full	nonPAR	inactive
chrX	119399336	119454478	+	ENSG00000077713	protein_coding	SLC25A43	subject_to_inactivation	variable	No_significant_bias	Full	Full	nonPAR	inactive
chrX	135962070	135974063	-	ENSG00000169446	protein_coding	MMGT1	subject_to_inactivation	NA	No_significant_bias	Full	Full	nonPAR	inactive
chrX	154401236	154412112	-	ENSG00000013563	protein_coding	DNASE1L1	subject_to_inactivation	NA	No_significant_bias	Full	Full	nonPAR	inactive
chrX	87517409	87670050	+	ENSG00000102271	protein_coding	KLHL4	subject_to_inactivation	NA	No_significant_bias	Full	NA	nonPAR	inactive
chrX	155071420	155123074	+	ENSG00000185515	protein_coding	BRCC3	subject_to_inactivation	variable	No_significant_bias	Full	NA	nonPAR	inactive
chrX	12867072	12890361	+	ENSG00000196664	protein_coding	TLR7	subject_to_inactivation	NA	No_significant_bias	NA	Full	nonPAR	inactive
chrX	53082367	53088540	+	ENSG00000184205	protein_coding	TSPYL2	subject_to_inactivation	NA	No_significant_bias	NA	Full	nonPAR	inactive
chrX	75156388	75304885	+	ENSG00000094841	protein_coding	UPRT	subject_to_inactivation	NA	No_significant_bias	NA	Full	nonPAR	inactive
chrX	78271468	78327691	-	ENSG00000173198	protein_coding	CYSLTR1	subject_to_inactivation	NA	No_significant_bias	NA	Full	nonPAR	inactive
chrX	153447666	153495516	-	ENSG00000213397	protein_coding	HAUS7	subject_to_inactivation	NA	No_significant_bias	NA	Full	nonPAR	inactive
chrX	21705978	21758116	-	ENSG00000091482	protein_coding	SMPX	subject_to_inactivation	NA	No_significant_bias	NA	NA	nonPAR	inactive
chrX	46497727	46545457	-	ENSG00000251192	protein_coding	ZNF674	subject_to_inactivation	NA	No_significant_bias	NA	NA	nonPAR	inactive
chrX	47983356	48071658	-	ENSG00000221994	protein_coding	ZNF630	subject_to_inactivation	NA	No_significant_bias	NA	NA	nonPAR	inactive
chrX	56818298	56995827	-	ENSG00000204271	protein_coding	SPIN3	subject_to_inactivation	NA	No_significant_bias	NA	NA	nonPAR	inactive
chrX	70258170	70259764	-	ENSG00000186912	protein_coding	P2RY4	subject_to_inactivation	NA	No_significant_bias	NA	NA	nonPAR	inactive
chrX	70282093	70285002	+	ENSG00000147127	protein_coding	RAB41	subject_to_inactivation	NA	No_significant_bias	NA	NA	nonPAR	inactive
chrX	75368427	75523502	-	ENSG00000102383	protein_coding	ZDHHC15	subject_to_inactivation	NA	No_significant_bias	NA	NA	nonPAR	inactive
chrX	84317874	84502479	-	ENSG00000165259	protein_coding	HDX	subject_to_inactivation	NA	No_significant_bias	NA	NA	nonPAR	inactive
chrX	93674013	93712274	+	ENSG00000179083	protein_coding	FAM133A	subject_to_inactivation	NA	No_significant_bias	NA	NA	nonPAR	inactive
chrX	106802673	106876150	+	ENSG00000133138	protein_coding	TBC1D8B	subject_to_inactivation	NA	No_significant_bias	NA	NA	nonPAR	inactive
chrX	111293779	111412429	-	ENSG00000077279	protein_coding	DCX	subject_to_inactivation	NA	No_significant_bias	NA	NA	nonPAR	inactive
chrX	116170744	116174974	+	ENSG00000180772	protein_coding	AGTR2	subject_to_inactivation	NA	No_significant_bias	NA	NA	nonPAR	inactive
chrX	119871832	119876662	+	ENSG00000125356	protein_coding	NDUFA1	subject_to_inactivation	NA	No_significant_bias	NA	NA	nonPAR	inactive
chrX	130171962	130184870	+	ENSG00000134594	protein_coding	RAB33A	subject_to_inactivation	NA	No_significant_bias	NA	NA	nonPAR	inactive
chrX	131058346	131089885	+	ENSG00000147256	protein_coding	ARHGAP36	subject_to_inactivation	NA	No_significant_bias	NA	NA	nonPAR	inactive
chrX	139581770	139708227	-	ENSG00000101977	protein_coding	MCF2	subject_to_inactivation	NA	No_significant_bias	NA	NA	nonPAR	inactive
chrX	48574449	48581162	+	ENSG00000102317	protein_coding	RBM3	escape	inactive	No_significant_bias	Full	Full	nonPAR	inactive
chrX	154010506	154019902	-	ENSG00000184216	protein_coding	IRAK1	variable	inactive	No_significant_bias	Full	Full	nonPAR	inactive
chrX	154506159	154516242	-	ENSG00000071889	protein_coding	FAM3A	NA	inactive	No_significant_bias	Full	Full	nonPAR	inactive
chrX	23334849	23404374	+	ENSG00000165186	protein_coding	PTCHD1	escape	inactive	No_significant_bias	Full	NA	nonPAR	inactive
chrX	47483571	47484823	+	ENSG00000196741	lncRNA	LINC01560	NA	inactive	No_significant_bias	Full	NA	nonPAR	inactive
chrX	48893447	48898143	-	ENSG00000126768	protein_coding	TIMM17B	NA	inactive	No_significant_bias	Full	NA	nonPAR	inactive
chrX	63347228	63351332	-	ENSG00000186767	protein_coding	SPIN4	NA	inactive	No_significant_bias	Full	NA	nonPAR	inactive
chrX	71283192	71301168	+	ENSG00000147140	protein_coding	NONO	NA	inactive	No_significant_bias	Full	NA	nonPAR	inactive
chrX	134543119	134546642	-	ENSG00000223749	lncRNA	MIR503HG	variable	inactive	No_significant_bias	Full	NA	nonPAR	inactive
chrX	134990991	134992473	+	ENSG00000184785	protein_coding	SMIM10	NA	inactive	No_significant_bias	Full	NA	nonPAR	inactive
chrX	135050932	135052196	-	ENSG00000203950	protein_coding	RTL8A	NA	inactive	No_significant_bias	Full	NA	nonPAR	inactive
chrX	141111605	141177129	-	ENSG00000182195	protein_coding	LDOC1	NA	inactive	No_significant_bias	Full	NA	nonPAR	inactive
chrX	18425583	18653629	+	ENSG00000008086	protein_coding	CDKL5	variable	inactive	No_significant_bias	NA	Full	nonPAR	inactive
chrX	135032355	135033546	+	ENSG00000134590	protein_coding	RTL8C	NA	inactive	No_significant_bias	NA	Full	nonPAR	inactive
chrX	136848004	136880764	-	ENSG00000147274	protein_coding	RBMX	NA	inactive	No_significant_bias	NA	Full	nonPAR	inactive
chrX	154477769	154479257	-	ENSG00000196976	protein_coding	LAGE3	NA	inactive	No_significant_bias	NA	Full	nonPAR	inactive
chrX	41688973	41697275	+	ENSG00000171659	protein_coding	GPR34	NA	inactive	No_significant_bias	NA	NA	nonPAR	inactive
chrX	48786562	48794311	+	ENSG00000102145	protein_coding	GATA1	NA	inactive	No_significant_bias	NA	NA	nonPAR	inactive
chrX	49053572	49069857	+	ENSG00000147144	protein_coding	CCDC120	NA	inactive	No_significant_bias	NA	NA	nonPAR	inactive
chrX	49071161	49074002	-	ENSG00000243279	protein_coding	PRAF2	NA	inactive	No_significant_bias	NA	NA	nonPAR	inactive
chrX	51406948	51408843	+	ENSG00000187690	protein_coding	EZHIP	NA	inactive	No_significant_bias	NA	NA	nonPAR	inactive
chrX	53094145	53170914	+	ENSG00000232593	protein_coding	KANTR	NA	inactive	No_significant_bias	NA	NA	nonPAR	inactive
chrX	71301750	71305371	+	ENSG00000147166	protein_coding	ITGB1BP2	NA	inactive	No_significant_bias	NA	NA	nonPAR	inactive
chrX	71578411	71613583	+	ENSG00000147174	protein_coding	GCNA	NA	inactive	No_significant_bias	NA	NA	nonPAR	inactive
chrX	71615916	71618511	-	ENSG00000186810	protein_coding	CXCR3	NA	inactive	No_significant_bias	NA	NA	nonPAR	inactive
chrX	72301638	72307187	-	ENSG00000125931	protein_coding	CITED1	NA	inactive	No_significant_bias	NA	NA	nonPAR	inactive
chrX	77826364	77895593	-	ENSG00000102158	protein_coding	MAGT1	NA	inactive	No_significant_bias	NA	NA	nonPAR	inactive
chrX	78747709	78757094	+	ENSG00000147145	protein_coding	LPAR4	NA	inactive	No_significant_bias	NA	NA	nonPAR	inactive
chrX	85092287	85243961	-	ENSG00000184788	protein_coding	SATL1	NA	inactive	No_significant_bias	NA	NA	nonPAR	inactive
chrX	101078879	101096367	+	ENSG00000126950	protein_coding	TMEM35A	NA	inactive	No_significant_bias	NA	NA	nonPAR	inactive
chrX	101345661	101348742	-	ENSG00000126953	protein_coding	TIMM8A	NA	inactive	No_significant_bias	NA	NA	nonPAR	inactive
chrX	102125679	102140426	+	ENSG00000184905	protein_coding	TCEAL2	NA	inactive	No_significant_bias	NA	NA	nonPAR	inactive
chrX	102513682	102516739	-	ENSG00000158164	protein_coding	TMSB15A	NA	inactive	No_significant_bias	NA	NA	nonPAR	inactive
chrX	102712176	102717733	+	ENSG00000158301	protein_coding	GPRASP2	NA	inactive	No_significant_bias	NA	NA	nonPAR	inactive
chrX	103918896	103966712	+	ENSG00000158427	protein_coding	TMSB15B	NA	inactive	No_significant_bias	NA	NA	nonPAR	inactive
chrX	104112131	104115846	+	ENSG00000166707	protein_coding	ZCCHC18	NA	inactive	No_significant_bias	NA	NA	nonPAR	inactive
chrX	107628424	107651026	+	ENSG00000147224	protein_coding	PRPS1	NA	inactive	No_significant_bias	NA	NA	nonPAR	inactive
chrX	132203024	132219480	-	ENSG00000123728	protein_coding	RAP2C	NA	inactive	No_significant_bias	NA	NA	nonPAR	inactive
chrX	145817832	145829856	+	ENSG00000185985	protein_coding	SLITRK2	NA	inactive	No_significant_bias	NA	NA	nonPAR	inactive
chrX	153642492	153651326	+	ENSG00000130829	protein_coding	DUSP9	NA	inactive	No_significant_bias	NA	NA	nonPAR	inactive
chrX	154762742	154777689	+	ENSG00000130826	protein_coding	DKC1	NA	inactive	No_significant_bias	NA	NA	nonPAR	inactive
chrX	155064034	155147937	-	ENSG00000214827	protein_coding	MTCP1	NA	inactive	No_significant_bias	NA	NA	nonPAR	inactive
chrX	34627075	34657285	-	ENSG00000147027	protein_coding	TMEM47	NA	NA	No_significant_bias	Full	NA	nonPAR	inactive
chrX	48831096	48835610	-	ENSG00000102109	protein_coding	PCSK1N	NA	NA	No_significant_bias	Full	NA	nonPAR	inactive
chrX	119758588	119760202	+	ENSG00000187808	protein_coding	SOWAHD	NA	NA	No_significant_bias	Full	NA	nonPAR	inactive
chrX	135094985	135098712	-	ENSG00000196972	protein_coding	SMIM10L2B	NA	NA	No_significant_bias	Full	NA	nonPAR	inactive
chrX	96883908	96885467	+	ENSG00000204086	protein_coding	RPA4	NA	NA	No_significant_bias	NA	Full	nonPAR	inactive
chrX	102599168	102604159	+	ENSG00000125962	protein_coding	ARMCX5	NA	NA	No_significant_bias	NA	Full	nonPAR	inactive
chrX	154379273	154381523	+	ENSG00000102119	protein_coding	EMD	NA	NA	No_significant_bias	NA	Full	nonPAR	inactive
chrX	70040542	70049938	-	ENSG00000147160	protein_coding	AWAT2	NA	NA	Male-bias	NA	NA	nonPAR	inactive
chrX	1732584	1763212	+	ENSG00000223511	lncRNA	AL683807.1	NA	NA	No_significant_bias	NA	NA	PAR1	unknown
chrX	5653418	5726326	-	ENSG00000236120	lncRNA	AC110995.1	NA	NA	No_significant_bias	NA	NA	nonPAR	unknown
chrX	9249920	9275206	+	ENSG00000228543	lncRNA	AC003684.1	NA	NA	No_significant_bias	NA	NA	nonPAR	unknown
chrX	10847578	11111220	-	ENSG00000234129	lncRNA	AC073529.1	NA	NA	No_significant_bias	NA	NA	nonPAR	unknown
chrX	12906620	12923169	+	ENSG00000101916	protein_coding	TLR8	NA	NA	No_significant_bias	NA	NA	nonPAR	unknown
chrX	16167481	16171464	+	ENSG00000182798	protein_coding	MAGEB17	NA	NA	No_significant_bias	NA	NA	nonPAR	unknown
chrX	21654690	21658330	-	ENSG00000185915	protein_coding	KLHL34	NA	NA	No_significant_bias	NA	NA	nonPAR	unknown
chrX	39304956	39327362	-	ENSG00000235304	lncRNA	LINC01281	NA	NA	No_significant_bias	NA	NA	nonPAR	unknown
chrX	40262917	40299061	+	ENSG00000236393	lncRNA	AC091806.1	NA	NA	No_significant_bias	NA	NA	nonPAR	unknown
chrX	41724181	41730130	+	ENSG00000171657	protein_coding	GPR82	NA	NA	No_significant_bias	NA	NA	nonPAR	unknown
chrX	45505388	45632121	+	ENSG00000229563	lncRNA	LINC01204	NA	NA	No_significant_bias	NA	NA	nonPAR	unknown
chrX	45764772	45765299	-	ENSG00000269902	lncRNA	AC234772.2	NA	NA	No_significant_bias	NA	NA	nonPAR	unknown
chrX	45847042	45851541	-	ENSG00000231566	lncRNA	LINC02595	NA	NA	No_significant_bias	NA	NA	nonPAR	unknown
chrX	46256759	46327680	-	ENSG00000236751	lncRNA	LINC01186	NA	NA	No_significant_bias	NA	NA	nonPAR	unknown
chrX	48255317	48267444	+	ENSG00000126752	protein_coding	SSX1	NA	NA	No_significant_bias	NA	NA	nonPAR	unknown
chrX	48761747	48773648	+	ENSG00000171433	protein_coding	GLOD5	NA	NA	No_significant_bias	NA	NA	nonPAR	unknown
chrX	48826513	48830138	+	ENSG00000187682	protein_coding	ERAS	NA	NA	No_significant_bias	NA	NA	nonPAR	unknown
chrX	49273054	49275768	+	ENSG00000270012	lncRNA	AC232271.1	NA	NA	No_significant_bias	NA	NA	nonPAR	unknown
chrX	49303669	49319844	+	ENSG00000215274	protein_coding	GAGE10	NA	NA	No_significant_bias	NA	NA	nonPAR	unknown
chrX	49829260	49834264	+	ENSG00000101951	protein_coding	PAGE4	NA	NA	No_significant_bias	NA	NA	nonPAR	unknown
chrX	52891306	52908560	+	ENSG00000179304	protein_coding	FAM156B	NA	NA	No_significant_bias	NA	NA	nonPAR	unknown
chrX	54748918	54798255	-	ENSG00000102313	protein_coding	ITIH6	NA	NA	No_significant_bias	NA	NA	nonPAR	unknown
chrX	55075030	55078909	+	ENSG00000238269	protein_coding	PAGE2B	NA	NA	No_significant_bias	NA	NA	nonPAR	unknown
chrX	55908123	56209271	+	ENSG00000227486	lncRNA	AL050309.1	NA	NA	No_significant_bias	NA	NA	nonPAR	unknown
chrX	68013470	68014901	-	ENSG00000260118	lncRNA	AL157700.1	NA	NA	No_significant_bias	NA	NA	nonPAR	unknown
chrX	69179557	69209924	+	ENSG00000215162	lncRNA	LINC00269	NA	NA	No_significant_bias	NA	NA	nonPAR	unknown
chrX	70423031	70433390	+	ENSG00000130055	protein_coding	GDPD2	NA	NA	No_significant_bias	NA	NA	nonPAR	unknown
chrX	70528940	70908731	-	ENSG00000120498	protein_coding	TEX11	NA	NA	No_significant_bias	NA	NA	nonPAR	unknown
chrX	70925579	70931125	-	ENSG00000165349	protein_coding	SLC7A3	NA	NA	No_significant_bias	NA	NA	nonPAR	unknown
chrX	71107404	71112108	-	ENSG00000147168	protein_coding	IL2RG	NA	NA	No_significant_bias	NA	NA	nonPAR	unknown
chrX	71215194	71225516	+	ENSG00000169562	protein_coding	GJB1	NA	NA	No_significant_bias	NA	NA	nonPAR	unknown
chrX	72777009	72848802	+	ENSG00000184911	protein_coding	DMRTC1B	NA	NA	No_significant_bias	NA	NA	nonPAR	unknown
chrX	73002939	73006106	+	ENSG00000184388	protein_coding	PABPC1L2B	NA	NA	No_significant_bias	NA	NA	nonPAR	unknown
chrX	73077276	73079512	-	ENSG00000186288	protein_coding	PABPC1L2A	NA	NA	No_significant_bias	NA	NA	nonPAR	unknown
chrX	73126037	73128080	-	ENSG00000204118	transcribed_processed_pseudogene	NAP1L6P	NA	NA	No_significant_bias	NA	NA	nonPAR	unknown
chrX	73447254	73455245	+	ENSG00000131264	protein_coding	CDX4	NA	NA	No_significant_bias	NA	NA	nonPAR	unknown
chrX	75782987	75785254	-	ENSG00000186675	protein_coding	MAGEE2	NA	NA	No_significant_bias	NA	NA	nonPAR	unknown
chrX	77447389	77457278	+	ENSG00000196468	protein_coding	FGF16	NA	NA	No_significant_bias	NA	NA	nonPAR	unknown
chrX	78129748	78139650	-	ENSG00000187325	protein_coding	TAF9B	NA	NA	No_significant_bias	NA	NA	nonPAR	unknown
chrX	78656068	78659328	-	ENSG00000179300	protein_coding	RTL3	NA	NA	No_significant_bias	NA	NA	nonPAR	unknown
chrX	80014753	80031774	+	ENSG00000122145	protein_coding	TBX22	NA	NA	No_significant_bias	NA	NA	nonPAR	unknown
chrX	83508290	83512127	+	ENSG00000196767	protein_coding	POU3F4	NA	NA	No_significant_bias	NA	NA	nonPAR	unknown
chrX	102140476	102142970	-	ENSG00000204071	protein_coding	TCEAL6	NA	NA	No_significant_bias	NA	NA	nonPAR	unknown
chrX	102769158	102885406	+	ENSG00000223546	lncRNA	LINC00630	NA	NA	No_significant_bias	NA	NA	nonPAR	unknown
chrX	102884414	102906158	+	ENSG00000239407	lncRNA	Z68871.1	NA	NA	No_significant_bias	NA	NA	nonPAR	unknown
chrX	103273691	103276750	-	ENSG00000204065	protein_coding	TCEAL5	NA	NA	No_significant_bias	NA	NA	nonPAR	unknown
chrX	106032435	106038727	-	ENSG00000123561	protein_coding	SERPINA7	NA	NA	No_significant_bias	NA	NA	nonPAR	unknown
chrX	108044970	108079184	+	ENSG00000101842	protein_coding	VSIG1	NA	NA	No_significant_bias	NA	NA	nonPAR	unknown
chrX	108722070	108732687	-	ENSG00000260548	protein_coding	AL035425.3	NA	NA	No_significant_bias	NA	NA	nonPAR	unknown
chrX	115003975	115019977	-	ENSG00000123496	protein_coding	IL13RA2	NA	NA	No_significant_bias	NA	NA	nonPAR	unknown
chrX	115694880	115969130	-	ENSG00000235244	lncRNA	DANT2	NA	NA	No_significant_bias	NA	NA	nonPAR	unknown
chrX	115718942	115719229	-	ENSG00000228532	processed_pseudogene	AC005000.1	NA	NA	No_significant_bias	NA	NA	nonPAR	unknown
chrX	118823824	118826968	+	ENSG00000174460	protein_coding	ZCCHC12	NA	NA	No_significant_bias	NA	NA	nonPAR	unknown
chrX	118839539	118919669	+	ENSG00000203650	lncRNA	LINC01285	NA	NA	No_significant_bias	NA	NA	nonPAR	unknown
chrX	119978713	120025138	-	ENSG00000234493	transcribed_unprocessed_pseudogene	RHOXF1P1	NA	NA	No_significant_bias	NA	NA	nonPAR	unknown
chrX	126163499	126166289	-	ENSG00000198354	protein_coding	DCAF12L2	NA	NA	No_significant_bias	NA	NA	nonPAR	unknown
chrX	134237047	134246207	+	ENSG00000203952	protein_coding	CCDC160	NA	NA	No_significant_bias	NA	NA	nonPAR	unknown
chrX	135421944	135428075	+	ENSG00000178947	protein_coding	SMIM10L2A	NA	NA	No_significant_bias	NA	NA	nonPAR	unknown
chrX	135889205	135913061	+	ENSG00000181433	protein_coding	SAGE1	NA	NA	No_significant_bias	NA	NA	nonPAR	unknown
chrX	136840931	136847797	-	ENSG00000232611	lncRNA	AL683813.2	NA	NA	No_significant_bias	NA	NA	nonPAR	unknown
chrX	137566127	137577691	+	ENSG00000156925	protein_coding	ZIC3	NA	NA	No_significant_bias	NA	NA	nonPAR	unknown
chrX	140502985	140505116	-	ENSG00000134595	protein_coding	SOX3	NA	NA	No_significant_bias	NA	NA	nonPAR	unknown
chrX	141903894	141909374	+	ENSG00000155495	protein_coding	MAGEC1	NA	NA	No_significant_bias	NA	NA	nonPAR	unknown
chrX	149477104	149540926	-	ENSG00000241489	protein_coding	AC244197.3	NA	NA	No_significant_bias	NA	NA	nonPAR	unknown
chrX	149511509	149526264	-	ENSG00000238039	lncRNA	AC244197.2	NA	NA	No_significant_bias	NA	NA	nonPAR	unknown
chrX	151176584	151181465	+	ENSG00000102195	protein_coding	GPR50	NA	NA	No_significant_bias	NA	NA	nonPAR	unknown
chrX	151182386	151182855	+	ENSG00000269993	lncRNA	KC877982.1	NA	NA	No_significant_bias	NA	NA	nonPAR	unknown
chrX	151716035	151723194	+	ENSG00000147378	protein_coding	FATE1	NA	NA	No_significant_bias	NA	NA	nonPAR	unknown
chrX	153418322	153426481	+	ENSG00000189420	protein_coding	ZFP92	NA	NA	No_significant_bias	NA	NA	nonPAR	unknown
chrX	153479266	153487088	+	ENSG00000224963	transcribed_unitary_pseudogene	U82695.1	NA	NA	No_significant_bias	NA	NA	nonPAR	unknown
chrX	154651972	154653579	-	ENSG00000126890	protein_coding	CTAG2	NA	NA	No_significant_bias	NA	NA	nonPAR	unknown
chrX	16839283	16870362	-	ENSG00000102054	protein_coding	RBBP7	subject_to_inactivation	escape	Female-bias	Full	Partial	nonPAR	variable
chrX	155276211	155334657	-	ENSG00000155962	protein_coding	CLIC2	subject_to_inactivation	variable	Female-bias	Partial,heterogeneous	Full	nonPAR	variable
chrX	13569601	13633575	+	ENSG00000198759	protein_coding	EGFL6	subject_to_inactivation	NA	Female-bias	NA	NA	nonPAR	variable
chrX	43766610	43882450	-	ENSG00000069535	protein_coding	MAOB	subject_to_inactivation	NA	Female-bias	NA	NA	nonPAR	variable
chrX	45148373	45200901	-	ENSG00000147113	protein_coding	DIPK2B	subject_to_inactivation	NA	Female-bias	NA	NA	nonPAR	variable
chrX	47651796	47659180	-	ENSG00000126756	protein_coding	UXT	subject_to_inactivation	NA	Female-bias	NA	NA	nonPAR	variable
chrX	63634967	63809274	-	ENSG00000131089	protein_coding	ARHGEF9	subject_to_inactivation	NA	Female-bias	NA	NA	nonPAR	variable
chrX	71144831	71171201	+	ENSG00000196338	protein_coding	NLGN3	subject_to_inactivation	NA	Female-bias	NA	NA	nonPAR	variable
chrX	80669503	80809877	-	ENSG00000165288	protein_coding	BRWD3	subject_to_inactivation	NA	Female-bias	NA	NA	nonPAR	variable
chrX	101622797	101627843	+	ENSG00000102401	protein_coding	ARMCX3	subject_to_inactivation	NA	Female-bias	NA	NA	nonPAR	variable
chrX	102651092	102659083	+	ENSG00000198932	protein_coding	GPRASP1	subject_to_inactivation	NA	Female-bias	NA	NA	nonPAR	variable
chrX	120362085	120383249	+	ENSG00000101892	protein_coding	ATP1B4	subject_to_inactivation	NA	Female-bias	NA	NA	nonPAR	variable
chrX	133535745	133985594	-	ENSG00000147257	protein_coding	GPC3	subject_to_inactivation	NA	Female-bias	NA	NA	nonPAR	variable
chrX	153700492	153724565	-	ENSG00000185825	protein_coding	BCAP31	subject_to_inactivation	NA	Female-bias	NA	NA	nonPAR	variable
chrX	48695554	48709016	+	ENSG00000101945	protein_coding	SUV39H1	NA	inactive	Female-bias	NA	NA	nonPAR	variable
chrX	51490011	51496592	-	ENSG00000196368	protein_coding	NUDT11	NA	inactive	Female-bias	NA	NA	nonPAR	variable
chrX	55452127	55453566	+	ENSG00000187601	protein_coding	MAGEH1	NA	inactive	Female-bias	NA	NA	nonPAR	variable
chrX	101615118	101618001	-	ENSG00000198960	protein_coding	ARMCX6	NA	inactive	Female-bias	NA	NA	nonPAR	variable
chrX	121047610	121050094	+	ENSG00000182890	protein_coding	GLUD2	NA	inactive	Female-bias	NA	NA	nonPAR	variable
chrX	149929527	149938700	-	ENSG00000197021	protein_coding	EOLA2	NA	inactive	Female-bias	NA	NA	nonPAR	variable
chrX	153444720	153470587	-	ENSG00000183479	protein_coding	TREX2	NA	inactive	Female-bias	NA	NA	nonPAR	variable
chrX	40648305	40735858	-	ENSG00000180182	protein_coding	MED14	variable	escape	Female-bias	Full	Full	nonPAR	variable
chrX	47217860	47229997	+	ENSG00000102225	protein_coding	CDK16	variable	escape	Female-bias	Full	Full	nonPAR	variable
chrX	135020513	135022542	-	ENSG00000212747	protein_coding	RTL8B	NA	NA	Female-bias	Full	NA	nonPAR	variable
chrX	151694607	151705924	+	ENSG00000130032	protein_coding	PRRG3	NA	NA	Female-bias	Full	NA	nonPAR	variable
chrX	13712244	13734635	-	ENSG00000196459	protein_coding	TRAPPC2	variable	escape	Female-bias	Partial,similar	Full	nonPAR	variable
chrX	13734745	13769357	+	ENSG00000046651	protein_coding	OFD1	variable	escape	Female-bias	Partial,similar	Full	nonPAR	variable
chrX	134769566	134797232	-	ENSG00000156504	protein_coding	FAM122B	NA	variable	Female-bias	NA	Full	nonPAR	variable
chrX	65588377	65741931	+	ENSG00000147065	protein_coding	MSN	subject_to_inactivation	variable	Female-bias	NA	NA	nonPAR	variable
chrX	11822423	12724523	+	ENSG00000169933	protein_coding	FRMPD4	variable	inactive	Female-bias	NA	NA	nonPAR	variable
chrX	18989307	19122637	-	ENSG00000173698	protein_coding	ADGRG2	variable	inactive	Female-bias	NA	NA	nonPAR	variable
chrX	20006713	20116907	-	ENSG00000184368	protein_coding	MAP7D2	variable	inactive	Female-bias	NA	NA	nonPAR	variable
chrX	37349275	37457295	+	ENSG00000130962	protein_coding	PRRG1	variable	inactive	Female-bias	NA	NA	nonPAR	variable
chrX	53048789	53080615	+	ENSG00000184194	protein_coding	GPR173	variable	inactive	Female-bias	NA	NA	nonPAR	variable
chrX	54932961	54998534	-	ENSG00000158571	protein_coding	PFKFB1	variable	inactive	Female-bias	NA	NA	nonPAR	variable
chrX	65366638	65507887	+	ENSG00000102053	protein_coding	ZC3H12B	variable	inactive	Female-bias	NA	NA	nonPAR	variable
chrX	74421493	74533917	+	ENSG00000147100	protein_coding	SLC16A2	variable	inactive	Female-bias	NA	NA	nonPAR	variable
chrX	106813871	107000212	-	ENSG00000133131	protein_coding	MORC4	variable	inactive	Female-bias	NA	NA	nonPAR	variable
chrX	110944285	111227361	+	ENSG00000077264	protein_coding	PAK3	variable	inactive	Female-bias	NA	NA	nonPAR	variable
chrX	119615724	119693370	-	ENSG00000125354	protein_coding	SEPTIN6	variable	inactive	Female-bias	NA	NA	nonPAR	variable
chrX	124375903	124963817	-	ENSG00000009694	protein_coding	TENM1	variable	inactive	Female-bias	NA	NA	nonPAR	variable
chrX	129645259	129654956	-	ENSG00000171388	protein_coding	APLN	variable	inactive	Female-bias	NA	NA	nonPAR	variable
chrX	129738974	129769536	+	ENSG00000122121	protein_coding	XPNPEP2	variable	inactive	Female-bias	NA	NA	nonPAR	variable
chrX	85277396	85379717	-	ENSG00000124429	protein_coding	POF1B	variable	NA	Female-bias	Full	NA	nonPAR	variable
chrX	130202707	130268899	-	ENSG00000056277	protein_coding	ZNF280C	variable	NA	Female-bias	NA	Full	nonPAR	variable
chrX	85861180	86047561	-	ENSG00000188419	protein_coding	CHM	subject_to_inactivation	variable	Female-bias	NA	Partial	nonPAR	variable
chrX	136146702	136211359	+	ENSG00000022267	protein_coding	FHL1	variable	inactive	Female-bias	Partial,heterogeneous	Partial	nonPAR	variable
chrX	153929225	153935080	-	ENSG00000102030	protein_coding	NAA10	variable	variable	Female-bias	Full	NA	nonPAR	variable
chrX	2828822	2882820	+	ENSG00000056998	protein_coding	GYG2	variable	escape	Female-bias	Partial,heterogeneous	NA	nonPAR	variable
chrX	2903972	2929349	-	ENSG00000006756	protein_coding	ARSD	variable	escape	Female-bias	Partial,similar	Partial	nonPAR	variable
chrX	2934521	2968475	-	ENSG00000157399	protein_coding	ARSL	variable	escape	Female-bias	Partial,heterogeneous	NA	nonPAR	variable
chrX	13653189	13681964	+	ENSG00000176896	protein_coding	TCEANC	variable	escape	Female-bias	Partial,heterogeneous	NA	nonPAR	variable
chrX	20124525	20141838	-	ENSG00000173674	protein_coding	EIF1AX	variable	escape	Female-bias	NA	Partial	nonPAR	variable
chrX	41085445	41236579	+	ENSG00000124486	protein_coding	USP9X	variable	escape	Female-bias	Partial,heterogeneous	Partial	nonPAR	variable
chrX	44873177	45112779	+	ENSG00000147050	protein_coding	KDM6A	variable	escape	Female-bias	NA	Partial	nonPAR	variable
chrX	53191321	53225422	-	ENSG00000126012	protein_coding	KDM5C	variable	escape	Female-bias	NA	Partial	nonPAR	variable
chrX	53374149	53422728	-	ENSG00000072501	protein_coding	SMC1A	variable	escape	Female-bias	Partial,similar	NA	nonPAR	variable
chrX	5840637	6228867	-	ENSG00000146938	protein_coding	NLGN4X	variable	NA	Female-bias	Partial,heterogeneous	NA	nonPAR	variable
chrX	18162931	18220886	-	ENSG00000177324	protein_coding	BEND2	variable	NA	Female-bias	NA	NA	nonPAR	variable
chrX	21372801	21654695	+	ENSG00000149970	protein_coding	CNKSR2	variable	NA	Female-bias	NA	NA	nonPAR	variable
chrX	30558809	30577766	-	ENSG00000120280	protein_coding	CXorf21	variable	NA	Female-bias	NA	NA	nonPAR	variable
chrX	38149336	38220924	-	ENSG00000101955	protein_coding	SRPX	variable	NA	Female-bias	NA	NA	nonPAR	variable
chrX	38352586	38421446	+	ENSG00000036473	protein_coding	OTC	variable	NA	Female-bias	NA	NA	nonPAR	variable
chrX	44147872	44343672	-	ENSG00000183690	protein_coding	EFHC2	variable	NA	Female-bias	NA	NA	nonPAR	variable
chrX	66021738	66040125	-	ENSG00000155659	protein_coding	VSIG4	variable	NA	Female-bias	NA	NA	nonPAR	variable
chrX	71910818	72161750	+	ENSG00000204131	protein_coding	NHSL2	variable	NA	Female-bias	NA	NA	nonPAR	variable
chrX	73948973	73949558	+	ENSG00000228906	lncRNA	AL353804.1	NA	NA	Female-bias	Partial,similar	NA	nonPAR	variable
chrX	76427710	76431342	+	ENSG00000198934	protein_coding	MAGEE1	NA	variable	Female-bias	NA	NA	nonPAR	variable
chrX	101882288	101932079	-	ENSG00000166432	protein_coding	ZMAT1	variable	NA	Female-bias	NA	NA	nonPAR	variable
chrX	111665811	111760649	+	ENSG00000101901	protein_coding	ALG13	variable	variable	Female-bias	NA	NA	nonPAR	variable
chrX	132076993	132128020	-	ENSG00000165694	protein_coding	FRMD7	variable	NA	Female-bias	NA	NA	nonPAR	variable
chrX	138614727	139222777	-	ENSG00000129682	protein_coding	FGF13	variable	NA	Female-bias	NA	NA	nonPAR	variable
chrX	153724856	153744755	+	ENSG00000101986	protein_coding	ABCD1	subject_to_inactivation	variable	Heterogeneous	Full	NA	nonPAR	variable
chrX	47232866	47248328	+	ENSG00000102226	protein_coding	USP11	subject_to_inactivation	variable	Heterogeneous	Partial,heterogeneous	Full	nonPAR	variable
chrX	9725346	9786297	-	ENSG00000101850	protein_coding	GPR143	subject_to_inactivation	escape	Heterogeneous	NA	NA	nonPAR	variable
chrX	10156945	10237660	+	ENSG00000073464	protein_coding	CLCN4	subject_to_inactivation	variable	Heterogeneous	NA	NA	nonPAR	variable
chrX	15345596	15384413	-	ENSG00000165197	protein_coding	VEGFD	subject_to_inactivation	NA	Heterogeneous	NA	NA	nonPAR	variable
chrX	66162549	66268867	+	ENSG00000089472	protein_coding	HEPH	subject_to_inactivation	NA	Heterogeneous	NA	NA	nonPAR	variable
chrX	66595637	66639298	-	ENSG00000131080	protein_coding	EDA2R	subject_to_inactivation	variable	Heterogeneous	NA	NA	nonPAR	variable
chrX	105822539	105958610	+	ENSG00000123572	protein_coding	NRK	subject_to_inactivation	NA	Heterogeneous	NA	NA	nonPAR	variable
chrX	111245099	111270483	-	ENSG00000077274	protein_coding	CAPN6	subject_to_inactivation	NA	Heterogeneous	NA	NA	nonPAR	variable
chrX	16946658	17153272	+	ENSG00000169891	protein_coding	REPS2	variable	inactive	Heterogeneous	Full	NA	nonPAR	variable
chrX	153802166	153830565	-	ENSG00000067840	protein_coding	PDZD4	variable	inactive	Heterogeneous	Full	NA	nonPAR	variable
chrX	18239313	18354688	-	ENSG00000102098	protein_coding	SCML2	variable	inactive	Heterogeneous	NA	Full	nonPAR	variable
chrX	119468422	119471396	+	ENSG00000005022	protein_coding	SLC25A5	variable	inactive	Heterogeneous	NA	Full	nonPAR	variable
chrX	153669733	153689010	-	ENSG00000130822	protein_coding	PNCK	escape	inactive	Heterogeneous	NA	NA	nonPAR	variable
chrX	11111301	11123086	+	ENSG00000004961	protein_coding	HCCS	NA	inactive	Heterogeneous	NA	NA	nonPAR	variable
chrX	53431258	53434370	-	ENSG00000072506	protein_coding	HSD17B10	NA	inactive	Heterogeneous	NA	NA	nonPAR	variable
chrX	69616067	70039472	+	ENSG00000158813	protein_coding	EDA	variable	inactive	Heterogeneous	NA	NA	nonPAR	variable
chrX	72578814	72714319	-	ENSG00000067177	protein_coding	PHKA1	variable	inactive	Heterogeneous	NA	NA	nonPAR	variable
chrX	103330229	103332326	+	ENSG00000182916	protein_coding	TCEAL7	NA	inactive	Heterogeneous	NA	NA	nonPAR	variable
chrX	117897813	118117340	-	ENSG00000003096	protein_coding	KLHL13	variable	inactive	Heterogeneous	NA	NA	nonPAR	variable
chrX	120258650	120311556	-	ENSG00000125355	protein_coding	TMEM255A	variable	inactive	Heterogeneous	NA	NA	nonPAR	variable
chrX	153764196	153779346	+	ENSG00000198753	protein_coding	PLXNB3	escape	NA	Heterogeneous	Full	NA	nonPAR	variable
chrX	15825806	15854931	-	ENSG00000182287	protein_coding	AP1S2	variable	escape	Heterogeneous	Full	Partial	nonPAR	variable
chrX	43654907	43746824	+	ENSG00000189221	protein_coding	MAOA	variable	escape	Heterogeneous	Full	NA	nonPAR	variable
chrX	57591652	57597545	+	ENSG00000198455	protein_coding	ZXDB	NA	NA	Heterogeneous	Full	NA	nonPAR	variable
chrX	153776412	153785732	+	ENSG00000184343	protein_coding	SRPK3	NA	variable	Heterogeneous	Full	NA	nonPAR	variable
chrX	48521799	48528716	+	ENSG00000147155	protein_coding	EBP	NA	NA	Heterogeneous	NA	Full	nonPAR	variable
chrX	77910656	78050395	+	ENSG00000165240	protein_coding	ATP7A	NA	variable	Heterogeneous	NA	Full	nonPAR	variable
chrX	85244032	85273362	+	ENSG00000147180	protein_coding	ZNF711	variable	NA	Heterogeneous	NA	Full	nonPAR	variable
chrX	8528874	8732137	-	ENSG00000011201	protein_coding	ANOS1	variable	escape	Heterogeneous	Partial,heterogeneous	NA	nonPAR	variable
chrX	13689128	13710504	+	ENSG00000123595	protein_coding	RAB9A	variable	escape	Heterogeneous	NA	NA	nonPAR	variable
chrX	13770939	13938638	-	ENSG00000046653	protein_coding	GPM6B	variable	escape	Heterogeneous	Partial,similar	NA	nonPAR	variable
chrX	53225828	53321350	-	ENSG00000124313	protein_coding	IQSEC2	variable	escape	Heterogeneous	NA	NA	nonPAR	variable
chrX	100674491	100732123	-	ENSG00000102362	protein_coding	SYTL4	variable	escape	Heterogeneous	NA	NA	nonPAR	variable
chrX	37685791	37732130	+	ENSG00000047597	protein_coding	XK	variable	NA	Heterogeneous	NA	NA	nonPAR	variable
chrX	77899440	77907376	+	ENSG00000131174	protein_coding	COX7B	NA	variable	Heterogeneous	NA	NA	nonPAR	variable
chrX	100584936	100599885	+	ENSG00000000005	protein_coding	TNMD	NA	NA	Heterogeneous	NA	NA	nonPAR	variable
chrX	153056409	153060467	+	ENSG00000183837	protein_coding	PNMA3	variable	NA	Heterogeneous	NA	NA	nonPAR	variable
chrX	108155607	108439497	-	ENSG00000197565	protein_coding	COL4A6	variable	variable	Male-bias	Full	NA	nonPAR	variable
chrX	47582408	47586789	+	ENSG00000102265	protein_coding	TIMP1	NA	variable	Male-bias	Partial,heterogeneous	Full	nonPAR	variable
chrX	1268800	1310381	+	ENSG00000198223	protein_coding	CSF2RA	escape	NA	Male-bias	NA	Partial	PAR1	variable
chrX	1336616	1382689	+	ENSG00000185291	protein_coding	IL3RA	escape	NA	Male-bias	Partial,similar	Partial	PAR1	variable
chrX	1462581	1537185	-	ENSG00000182162	protein_coding	P2RY8	escape	NA	Male-bias	Partial,similar	Partial	PAR1	variable
chrX	15561033	15602148	-	ENSG00000130234	protein_coding	ACE2	escape	NA	Male-bias	NA	NA	nonPAR	variable
chrX	624344	659411	+	ENSG00000185960	protein_coding	SHOX	NA	escape	Male-bias	NA	NA	PAR1	variable
chrX	1386152	1392113	-	ENSG00000169100	protein_coding	SLC25A6	NA	escape	Male-bias	Partial,heterogeneous	Partial	PAR1	variable
chrX	1591604	1602520	+	ENSG00000197976	protein_coding	AKAP17A	NA	escape	Male-bias	Partial,similar	NA	PAR1	variable
chrX	2486414	2500976	-	ENSG00000214717	protein_coding	ZBED1	NA	escape	Male-bias	Partial,heterogeneous	Partial	PAR1	variable
chrX	9786429	9949443	+	ENSG00000146950	protein_coding	SHROOM2	variable	NA	Male-bias	NA	NA	nonPAR	variable
chrX	71095851	71103532	+	ENSG00000184481	protein_coding	FOXO4	NA	variable	Male-bias	NA	NA	nonPAR	variable
chrX	91779261	92623230	+	ENSG00000102290	protein_coding	PCDH11X	variable	NA	Male-bias	NA	NA	nonPAR	variable
chrX	100644195	100675788	+	ENSG00000102359	protein_coding	SRPX2	variable	variable	Male-bias	NA	NA	nonPAR	variable
chrX	103356489	103358462	+	ENSG00000185222	protein_coding	TCEAL9	NA	variable	Male-bias	NA	NA	nonPAR	variable
chrX	107825755	107927193	+	ENSG00000080561	protein_coding	MID2	variable	NA	Male-bias	NA	NA	nonPAR	variable
chrX	111774315	112082776	-	ENSG00000072315	protein_coding	TRPC5	variable	variable	Male-bias	NA	NA	nonPAR	variable
chrX	123184153	123490915	+	ENSG00000125675	protein_coding	GRIA3	variable	NA	Male-bias	NA	NA	nonPAR	variable
chrX	136648158	136660390	+	ENSG00000102245	protein_coding	CD40LG	variable	variable	Male-bias	NA	NA	nonPAR	variable
chrX	148500617	149000663	+	ENSG00000155966	protein_coding	AFF2	variable	NA	Male-bias	NA	NA	nonPAR	variable
chrX	101390824	101396155	+	ENSG00000241343	protein_coding	RPL36A	subject_to_inactivation	NA	NA	NA	Partial	nonPAR	variable
chrX	120120953	120245267	-	ENSG00000233382	transcribed_processed_pseudogene	NKAPP1	subject_to_inactivation	variable	NA	NA	NA	nonPAR	variable
chrX	63222993	63561095	-	ENSG00000235437	lncRNA	LINC01278	variable	inactive	NA	NA	NA	nonPAR	variable
chrX	12902817	12908333	-	ENSG00000233338	lncRNA	TLR8-AS1	variable	NA	NA	NA	NA	nonPAR	variable
chrX	13318236	13320399	-	ENSG00000123594	protein_coding	ATXN3L	variable	NA	NA	NA	NA	nonPAR	variable
chrX	72159845	72160346	+	ENSG00000225471	transcribed_processed_pseudogene	BX119917.1	variable	NA	NA	NA	NA	nonPAR	variable
chrX	97431286	97642589	-	ENSG00000236256	lncRNA	DIAPH2-AS1	NA	variable	NA	NA	NA	nonPAR	variable
chrX	102937770	102940561	-	ENSG00000234050	lncRNA	Z95624.1	NA	variable	NA	NA	NA	nonPAR	variable
chrX	103687284	103691772	+	ENSG00000231154	lncRNA	MORF4L2-AS1	NA	variable	NA	NA	NA	nonPAR	variable
chrX	109372906	109482086	-	ENSG00000101890	protein_coding	GUCY2F	variable	NA	NA	NA	NA	nonPAR	variable
chrX	136487947	136493780	+	ENSG00000102239	protein_coding	BRS3	NA	variable	NA	NA	NA	nonPAR	variable
chrX	147981337	148026665	+	ENSG00000176988	protein_coding	FMR1NB	variable	NA	NA	NA	NA	nonPAR	variable
chrX	149527591	149540959	-	ENSG00000241769	lncRNA	LINC00893	variable	NA	NA	NA	NA	nonPAR	variable
chrX	149688228	149717268	+	ENSG00000185247	protein_coding	MAGEA11	variable	NA	NA	NA	NA	nonPAR	variable
chrX	149881141	149885835	+	ENSG00000156009	protein_coding	MAGEA8	NA	variable	NA	NA	NA	nonPAR	variable
chrX	9024232	9295682	-	ENSG00000177138	protein_coding	FAM9B	subject_to_inactivation	escape	No_significant_bias	NA	NA	nonPAR	variable
chrX	153902531	153907166	+	ENSG00000126895	protein_coding	AVPR2	subject_to_inactivation	escape	No_significant_bias	NA	NA	nonPAR	variable
chrX	79360384	79367667	-	ENSG00000078596	protein_coding	ITM2A	subject_to_inactivation	variable	No_significant_bias	NA	NA	nonPAR	variable
chrX	103675496	103688158	-	ENSG00000123562	protein_coding	MORF4L2	subject_to_inactivation	variable	No_significant_bias	NA	NA	nonPAR	variable
chrX	129906121	129929761	+	ENSG00000156697	protein_coding	UTP14A	subject_to_inactivation	variable	No_significant_bias	NA	NA	nonPAR	variable
chrX	37571569	37684463	+	ENSG00000147036	protein_coding	LANCL3	escape	inactive	No_significant_bias	NA	NA	nonPAR	variable
chrX	47370578	47414498	+	ENSG00000147117	protein_coding	ZNF157	escape	inactive	No_significant_bias	NA	NA	nonPAR	variable
chrX	152988824	152994116	-	ENSG00000198883	protein_coding	PNMA5	escape	inactive	No_significant_bias	NA	NA	nonPAR	variable
chrX	18639688	18672108	-	ENSG00000102104	protein_coding	RS1	variable	inactive	No_significant_bias	NA	NA	nonPAR	variable
chrX	38006553	38128819	+	ENSG00000147041	protein_coding	SYTL5	variable	inactive	No_significant_bias	NA	NA	nonPAR	variable
chrX	38561370	38688920	+	ENSG00000156298	protein_coding	TSPAN7	variable	inactive	No_significant_bias	NA	NA	nonPAR	variable
chrX	47078355	47093314	+	ENSG00000130988	protein_coding	RGN	variable	inactive	No_significant_bias	NA	NA	nonPAR	variable
chrX	47571901	47619857	-	ENSG00000008056	protein_coding	SYN1	variable	inactive	No_significant_bias	NA	NA	nonPAR	variable
chrX	49876724	49879241	-	ENSG00000234390	lncRNA	USP27X-AS1	variable	inactive	No_significant_bias	NA	NA	nonPAR	variable
chrX	50202713	50351914	+	ENSG00000147082	protein_coding	CCNB3	variable	inactive	No_significant_bias	NA	NA	nonPAR	variable
chrX	68829021	68842160	+	ENSG00000090776	protein_coding	EFNB1	variable	inactive	No_significant_bias	NA	NA	nonPAR	variable
chrX	102720688	102753540	+	ENSG00000198908	protein_coding	BHLHB9	variable	inactive	No_significant_bias	NA	NA	nonPAR	variable
chrX	107713221	107777342	-	ENSG00000157514	protein_coding	TSC22D3	variable	inactive	No_significant_bias	NA	NA	nonPAR	variable
chrX	112630648	112680054	-	ENSG00000182508	protein_coding	LHFPL1	variable	inactive	No_significant_bias	NA	NA	nonPAR	variable
chrX	118727133	118794535	+	ENSG00000131724	protein_coding	IL13RA1	variable	inactive	No_significant_bias	NA	NA	nonPAR	variable
chrX	118974614	119018355	+	ENSG00000175556	protein_coding	LONRF3	variable	inactive	No_significant_bias	NA	NA	nonPAR	variable
chrX	153517676	153582939	+	ENSG00000067842	protein_coding	ATP2B3	variable	inactive	No_significant_bias	NA	NA	nonPAR	variable
chrX	154295795	154330350	+	ENSG00000007350	protein_coding	TKTL1	variable	inactive	No_significant_bias	NA	NA	nonPAR	variable
chrX	103075810	103093143	-	ENSG00000147206	protein_coding	NXF3	NA	variable	No_significant_bias	Full	NA	nonPAR	variable
chrX	107123427	107206433	-	ENSG00000198088	protein_coding	NUP62CL	variable	NA	No_significant_bias	Full	NA	nonPAR	variable
chrX	107522450	107605251	+	ENSG00000147234	protein_coding	FRMPD3	NA	variable	No_significant_bias	Full	NA	nonPAR	variable
chrX	153947557	153971818	-	ENSG00000172534	protein_coding	HCFC1	variable	variable	No_significant_bias	Full	Partial	nonPAR	variable
chrX	115561174	115650861	+	ENSG00000102024	protein_coding	PLS3	variable	variable	No_significant_bias	NA	Full	nonPAR	variable
chrX	11758159	11775772	+	ENSG00000005302	protein_coding	MSL3	escape	variable	No_significant_bias	NA	Partial	nonPAR	variable
chrX	1396427	1399402	+	ENSG00000236871	lncRNA	LINC00106	NA	escape	No_significant_bias	Partial,similar	NA	PAR1	variable
chrX	15627318	15675012	-	ENSG00000147003	protein_coding	CLTRN	variable	escape	No_significant_bias	NA	NA	nonPAR	variable
chrX	15281697	15315640	-	ENSG00000165192	protein_coding	ASB11	variable	variable	No_significant_bias	NA	NA	nonPAR	variable
chrX	15464246	15556529	+	ENSG00000102010	protein_coding	BMX	variable	NA	No_significant_bias	NA	NA	nonPAR	variable
chrX	16123565	16153518	+	ENSG00000126010	protein_coding	GRPR	variable	variable	No_significant_bias	NA	NA	nonPAR	variable
chrX	17375420	17735994	+	ENSG00000188158	protein_coding	NHS	variable	variable	No_significant_bias	NA	NA	nonPAR	variable
chrX	18675909	18827921	+	ENSG00000086717	protein_coding	PPEF1	variable	NA	No_significant_bias	NA	NA	nonPAR	variable
chrX	19360056	19515261	-	ENSG00000180815	protein_coding	MAP3K15	variable	NA	No_significant_bias	NA	NA	nonPAR	variable
chrX	22032325	22251310	+	ENSG00000102174	protein_coding	PHEX	variable	variable	No_significant_bias	NA	NA	nonPAR	variable
chrX	28587446	29956718	+	ENSG00000169306	protein_coding	IL1RAPL1	variable	NA	No_significant_bias	NA	NA	nonPAR	variable
chrX	43948776	43973395	-	ENSG00000124479	protein_coding	NDP	variable	NA	No_significant_bias	NA	NA	nonPAR	variable
chrX	48676596	48691427	+	ENSG00000015285	protein_coding	WAS	NA	variable	No_significant_bias	NA	NA	nonPAR	variable
chrX	48890197	48903143	+	ENSG00000102103	protein_coding	PQBP1	variable	NA	No_significant_bias	NA	NA	nonPAR	variable
chrX	70177483	70205704	+	ENSG00000184210	protein_coding	DGAT2L6	variable	NA	No_significant_bias	NA	NA	nonPAR	variable
chrX	71103889	71106788	-	ENSG00000204165	protein_coding	CXorf65	variable	NA	No_significant_bias	NA	NA	nonPAR	variable
chrX	78945332	78963727	+	ENSG00000078589	protein_coding	P2RY10	variable	NA	No_significant_bias	NA	NA	nonPAR	variable
chrX	79144663	79175315	+	ENSG00000147138	protein_coding	GPR174	variable	NA	No_significant_bias	NA	Partial	nonPAR	variable
chrX	81113699	81201913	-	ENSG00000198157	protein_coding	HMGN5	variable	NA	No_significant_bias	NA	NA	nonPAR	variable
chrX	86148451	86832604	+	ENSG00000126733	protein_coding	DACH2	variable	NA	No_significant_bias	NA	NA	nonPAR	variable
chrX	100913445	100929433	-	ENSG00000182489	protein_coding	XKRX	variable	NA	No_significant_bias	NA	NA	nonPAR	variable
chrX	103702210	103728655	-	ENSG00000188828	protein_coding	GLRA4	variable	NA	No_significant_bias	NA	NA	nonPAR	variable
chrX	104566199	105767829	+	ENSG00000189108	protein_coding	IL1RAPL2	variable	NA	No_significant_bias	NA	NA	nonPAR	variable
chrX	110358816	110456334	+	ENSG00000243978	protein_coding	RTL9	variable	NA	No_significant_bias	NA	NA	nonPAR	variable
chrX	119078635	119150579	-	ENSG00000250423	protein_coding	KIAA1210	variable	NA	No_significant_bias	NA	NA	nonPAR	variable
chrX	119895837	119920716	+	ENSG00000186471	protein_coding	AKAP14	variable	NA	No_significant_bias	NA	NA	nonPAR	variable
chrX	124227868	124373197	+	ENSG00000183918	protein_coding	SH2D1A	variable	NA	No_significant_bias	NA	NA	nonPAR	variable
chrX	131688779	131830862	-	ENSG00000213468	lncRNA	FIRRE	variable	NA	No_significant_bias	NA	NA	nonPAR	variable
chrX	134565838	134764322	-	ENSG00000170965	protein_coding	PLAC1	variable	variable	No_significant_bias	NA	NA	nonPAR	variable
chrX	139530739	139563459	+	ENSG00000101981	protein_coding	F9	variable	NA	No_significant_bias	NA	NA	nonPAR	variable
chrX	152166234	152451315	-	ENSG00000011677	protein_coding	GABRA3	variable	NA	No_significant_bias	NA	NA	nonPAR	variable
