# Supplementary material for: Megabase-scale methylation phasing using nanopore long reads and NanoMethPhase
Source: Genome Biol. 2021 Feb 22;22:68. doi: 10.1186/s13059-021-02283-5 (PMC7898412; doi:10.1186/s13059-021-02283-5)
Supplement: Supplementary file 7 — Additional file 7. Mapping of DMRs on chromosome X for NA19240 run 1 to the list of genes studied through XCI. [file 13059_2021_2283_MOESM7_ESM.xlsx]

## Sheet: NA19240 Trio
Genes on chromosome X (from supplementary table 4)														Differentially Methylated Regions
Chromosome	Start	End	Strand	gene_ID_genecodeV34	gene_type	gene_name	Cotton_et_report	Carrel_&_Willard_report	Sex-bias_in_GTEx_Tukiainen-etal_report	XCI_across_tissues_Tukiainen-etal_report	XCI_in_single_cells_Tukiainen-etal_report	region	Combined_Status	Chromosome2	DMR start	DMR end	Length	Number of CpG	Mean Methylation of Maternal Haplotype	Mean Methylation of Paternal Haplotype	Difference of means	Area statistics	Mappint To	Sample	Gene with DMR in Promoter & Body
chrX	10015254	10144474	+	ENSG00000047644	protein_coding	WWC3	subject_to_inactivation	inactive	Male-bias	Full	Full	nonPAR	inactive	chrX	10014304	10016664	2361	281	0.0398598	0.887246	-0.847387	-3939.72	Promoter	NA19240 run 1 trio phasing	Yes
chrX	46573765	46598496	+	ENSG00000147119	protein_coding	CHST7	subject_to_inactivation	inactive	Male-bias	NA	NA	nonPAR	inactive	chrX	46573301	46575801	2501	248	0.0489721	0.918863	-0.869891	-3754.92	Promoter	NA19240 run 1 trio phasing	Yes
chrX	154379273	154381523	+	ENSG00000102119	protein_coding	EMD	NA	NA	No_significant_bias	NA	Full	nonPAR	inactive	chrX	154377975	154380077	2103	232	0.0448379	0.891222	-0.846384	-3153.91	Promoter	NA19240 run 1 trio phasing	No
chrX	154389955	154409168	+	ENSG00000147403	protein_coding	RPL10	subject_to_inactivation	inactive	Female-bias	Full	Full	nonPAR	inactive	chrX	154388263	154391154	2892	249	0.0651149	0.901551	-0.836436	-3147.72	Promoter	NA19240 run 1 trio phasing	Yes
chrX	129981107	130058083	+	ENSG00000085185	protein_coding	BCORL1	subject_to_inactivation	inactive	No_significant_bias	Full	NA	nonPAR	inactive	chrX	129979790	129984998	5209	424	0.0808581	0.747389	-0.66653	-2981.62	Promoter	NA19240 run 1 trio phasing	Yes
chrX	118974614	119018355	+	ENSG00000175556	protein_coding	LONRF3	variable	inactive	No_significant_bias	NA	NA	nonPAR	variable	chrX	118973374	118976999	3626	255	0.0381836	0.81889	-0.780707	-2694.05	Promoter	NA19240 run 1 trio phasing	No
chrX	100291644	100410273	-	ENSG00000165194	protein_coding	PCDH19	escape	NA	No_significant_bias	NA	NA	nonPAR	escape	chrX	100407845	100412370	4526	349	0.133776	0.833389	-0.699612	-2689.03	Promoter	NA19240 run 1 trio phasing	Yes
chrX	150980509	150990771	+	ENSG00000029993	protein_coding	HMGB3	NA	inactive	Female-bias	Full	NA	nonPAR	inactive	chrX	150982528	150985107	2580	283	0.0527689	0.79865	-0.745881	-2451.86	GeneBody	NA19240 run 1 trio phasing	No
chrX	23983720	24027186	-	ENSG00000174010	protein_coding	KLHL15	subject_to_inactivation	inactive	No_significant_bias	NA	NA	nonPAR	inactive	chrX	24024024	24026793	2770	203	0.0466935	0.85705	-0.810356	-2445.68	GeneBody	NA19240 run 1 trio phasing	No
chrX	154348524	154374638	-	ENSG00000196924	protein_coding	FLNA	subject_to_inactivation	inactive	Male-bias	Full	Full	nonPAR	inactive	chrX	154370121	154372284	2164	190	0.0699741	0.865734	-0.79576	-2291.17	GeneBody	NA19240 run 1 trio phasing	Yes
chrX	130063955	130110716	-	ENSG00000102034	protein_coding	ELF4	subject_to_inactivation	inactive	Female-bias	Full	Full	nonPAR	inactive	chrX	130109451	130111534	2084	231	0.0697243	0.843927	-0.774203	-2283.41	Promoter	NA19240 run 1 trio phasing	Yes
chrX	20149911	20267519	-	ENSG00000177189	protein_coding	RPS6KA3	subject_to_inactivation	inactive	Male-bias	Full	NA	nonPAR	inactive	chrX	20265159	20268599	3441	267	0.0566211	0.789473	-0.732852	-2265.39	Promoter	NA19240 run 1 trio phasing	No
chrX	11758159	11775772	+	ENSG00000005302	protein_coding	MSL3	escape	variable	No_significant_bias	NA	Partial	nonPAR	variable	chrX	11757205	11759590	2386	188	0.0471324	0.863487	-0.816354	-2206.64	Promoter	NA19240 run 1 trio phasing	No
chrX	134549770	134560399	+	ENSG00000227060	lncRNA	LINC00629	NA	NA	Female-bias	NA	NA	nonPAR	escape	chrX	134548547	134551432	2886	206	0.0388346	0.828358	-0.789523	-2173.97	Promoter	NA19240 run 1 trio phasing	Yes
chrX	21372801	21654695	+	ENSG00000149970	protein_coding	CNKSR2	variable	NA	Female-bias	NA	NA	nonPAR	variable	chrX	21373533	21375394	1862	181	0.0380054	0.860927	-0.822922	-2171.36	GeneBody	NA19240 run 1 trio phasing	No
chrX	140502985	140505116	-	ENSG00000134595	protein_coding	SOX3	NA	NA	No_significant_bias	NA	NA	nonPAR	unknown	chrX	140502438	140506530	4093	324	0.152277	0.792628	-0.640351	-2133.74	Promoter	NA19240 run 1 trio phasing	No
chrX	46912276	47061242	+	ENSG00000102221	protein_coding	JADE3	variable	inactive	Male-bias	Full	NA	nonPAR	inactive	chrX	46911919	46914119	2201	199	0.0440514	0.84683	-0.802778	-2110.44	Promoter	NA19240 run 1 trio phasing	No
chrX	23334849	23404374	+	ENSG00000165186	protein_coding	PTCHD1	escape	inactive	No_significant_bias	Full	NA	nonPAR	inactive	chrX	23331821	23335754	3934	313	0.0750771	0.715591	-0.640514	-2101.82	Promoter	NA19240 run 1 trio phasing	No
chrX	154835788	155026940	-	ENSG00000185010	protein_coding	F8	subject_to_inactivation	inactive	Female-bias	Full	NA	nonPAR	inactive	chrX	154885764	154887550	1787	181	0.0350974	0.845301	-0.810204	-1980.97	GeneBody	NA19240 run 1 trio phasing	Yes
chrX	148500617	149000663	+	ENSG00000155966	protein_coding	AFF2	variable	NA	Male-bias	NA	NA	nonPAR	variable	chrX	148500342	148502290	1949	174	0.0662125	0.874361	-0.808149	-1977.16	Promoter	NA19240 run 1 trio phasing	No
chrX	138614727	139222777	-	ENSG00000129682	protein_coding	FGF13	variable	NA	Female-bias	NA	NA	nonPAR	variable	chrX	139203018	139205738	2721	216	0.0619709	0.830114	-0.768143	-1969.96	GeneBody	NA19240 run 1 trio phasing	No
chrX	41514934	41923645	-	ENSG00000147044	protein_coding	CASK	subject_to_inactivation	inactive	Heterogeneous	NA	NA	nonPAR	inactive	chrX	41922434	41924208	1775	190	0.0625549	0.833605	-0.77105	-1889.8	Promoter	NA19240 run 1 trio phasing	Yes
chrX	139726346	139945276	-	ENSG00000101974	protein_coding	ATP11C	subject_to_inactivation	inactive	No_significant_bias	NA	Full	nonPAR	inactive	chrX	139930871	139933502	2632	211	0.0381931	0.765533	-0.72734	-1837.14	GeneBody	NA19240 run 1 trio phasing	No
chrX	123960212	124422664	+	ENSG00000101972	protein_coding	STAG2	subject_to_inactivation	inactive	No_significant_bias	NA	Full	nonPAR	inactive	chrX	123959095	123963319	4225	224	0.0592861	0.761631	-0.702344	-1836.78	Promoter	NA19240 run 1 trio phasing	Yes
chrX	68829021	68842160	+	ENSG00000090776	protein_coding	EFNB1	variable	inactive	No_significant_bias	NA	NA	nonPAR	variable	chrX	68828149	68830954	2806	199	0.0481053	0.756647	-0.708541	-1780.96	Promoter	NA19240 run 1 trio phasing	No
chrX	107825755	107927193	+	ENSG00000080561	protein_coding	MID2	variable	NA	Male-bias	NA	NA	nonPAR	variable	chrX	107825511	107827180	1670	142	0.0528952	0.880252	-0.827356	-1722.39	Promoter	NA19240 run 1 trio phasing	No
chrX	132369317	132489968	-	ENSG00000076770	protein_coding	MBNL3	subject_to_inactivation	inactive	Male-bias	NA	NA	nonPAR	inactive	chrX	132488721	132490527	1807	151	0.0379518	0.862099	-0.824147	-1704.88	Promoter	NA19240 run 1 trio phasing	Yes
chrX	119758588	119760202	+	ENSG00000187808	protein_coding	SOWAHD	NA	NA	No_significant_bias	Full	NA	nonPAR	inactive	chrX	119757831	119759357	1527	131	0.118902	0.931749	-0.812847	-1683.98	Promoter	NA19240 run 1 trio phasing	No
chrX	154436913	154443467	+	ENSG00000203879	protein_coding	GDI1	NA	inactive	Female-bias	Full	Full	nonPAR	inactive	chrX	154436321	154437873	1553	178	0.0569341	0.800749	-0.743815	-1678.23	Promoter	NA19240 run 1 trio phasing	No
chrX	154428645	154436516	+	ENSG00000071553	protein_coding	ATP6AP1	subject_to_inactivation	NA	Female-bias	Full	Full	nonPAR	inactive	chrX	154436321	154437873	1553	178	0.0569341	0.800749	-0.743815	-1678.23	GeneBody	NA19240 run 1 trio phasing	Yes
chrX	119870475	119871733	-	ENSG00000125352	protein_coding	RNF113A	NA	inactive	NA	NA	NA	nonPAR	inactive	chrX	119870485	119872989	2505	149	0.0543252	0.869195	-0.81487	-1672.16	Promoter	NA19240 run 1 trio phasing	No
chrX	119871832	119876662	+	ENSG00000125356	protein_coding	NDUFA1	subject_to_inactivation	NA	No_significant_bias	NA	NA	nonPAR	inactive	chrX	119870485	119872989	2505	149	0.0543252	0.869195	-0.81487	-1672.16	Promoter	NA19240 run 1 trio phasing	No
chrX	136146702	136211359	+	ENSG00000022267	protein_coding	FHL1	variable	inactive	Female-bias	Partial,heterogeneous	Partial	nonPAR	variable	chrX	136146694	136148263	1570	159	0.0429712	0.825566	-0.782595	-1662.39	Promoter	NA19240 run 1 trio phasing	Yes
chrX	135421944	135428075	+	ENSG00000178947	protein_coding	SMIM10L2A	NA	NA	No_significant_bias	NA	NA	nonPAR	unknown	chrX	135421482	135422825	1344	132	0.0435208	0.861763	-0.818242	-1657.14	Promoter	NA19240 run 1 trio phasing	No
chrX	119236245	119244466	+	ENSG00000101856	protein_coding	PGRMC1	subject_to_inactivation	inactive	Female-bias	NA	Full	nonPAR	inactive	chrX	119235723	119237544	1822	145	0.0486483	0.87461	-0.825962	-1650.45	Promoter	NA19240 run 1 trio phasing	Yes
chrX	21940709	21994837	+	ENSG00000102172	protein_coding	SMS	subject_to_inactivation	inactive	No_significant_bias	Full	NA	nonPAR	inactive	chrX	21940298	21942041	1744	180	0.0425947	0.783083	-0.740489	-1632.65	Promoter	NA19240 run 1 trio phasing	No
chrX	154458281	154477779	+	ENSG00000130827	protein_coding	PLXNA3	subject_to_inactivation	inactive	Male-bias	NA	NA	nonPAR	inactive	chrX	154457554	154459265	1712	161	0.0436704	0.814852	-0.771182	-1621.84	Promoter	NA19240 run 1 trio phasing	No
chrX	9725346	9786297	-	ENSG00000101850	protein_coding	GPR143	subject_to_inactivation	escape	Heterogeneous	NA	NA	nonPAR	variable	chrX	9785566	9787748	2183	229	0.0376053	0.681961	-0.644356	-1619.76	Promoter	NA19240 run 1 trio phasing	Yes
chrX	9786429	9949443	+	ENSG00000146950	protein_coding	SHROOM2	variable	NA	Male-bias	NA	NA	nonPAR	variable	chrX	9785566	9787748	2183	229	0.0376053	0.681961	-0.644356	-1619.76	Promoter	NA19240 run 1 trio phasing	Yes
chrX	154531391	154547572	-	ENSG00000160211	protein_coding	G6PD	subject_to_inactivation	inactive	Male-bias	NA	Full	nonPAR	inactive	chrX	154546418	154548296	1879	170	0.06436	0.820568	-0.756208	-1606.67	Promoter	NA19240 run 1 trio phasing	Yes
chrX	133535745	133985594	-	ENSG00000147257	protein_coding	GPC3	subject_to_inactivation	NA	Female-bias	NA	NA	nonPAR	variable	chrX	133983818	133986261	2444	159	0.0901902	0.863948	-0.773758	-1590.77	Promoter	NA19240 run 1 trio phasing	Yes
chrX	130171962	130184870	+	ENSG00000134594	protein_coding	RAB33A	subject_to_inactivation	NA	No_significant_bias	NA	NA	nonPAR	inactive	chrX	130170788	130172768	1981	131	0.0351143	0.861455	-0.826341	-1549.5	Promoter	NA19240 run 1 trio phasing	No
chrX	38561370	38688920	+	ENSG00000156298	protein_coding	TSPAN7	variable	inactive	No_significant_bias	NA	NA	nonPAR	variable	chrX	38561007	38562527	1521	117	0.0750497	0.87256	-0.79751	-1491.91	Promoter	NA19240 run 1 trio phasing	No
chrX	154389955	154409168	+	ENSG00000147403	protein_coding	RPL10	subject_to_inactivation	inactive	Female-bias	Full	Full	nonPAR	inactive	chrX	154397194	154399904	2711	170	0.0451183	0.783989	-0.738871	-1464.73	GeneBody	NA19240 run 1 trio phasing	Yes
chrX	154411524	154421726	+	ENSG00000102125	protein_coding	TAZ	NA	inactive	Male-bias	Full	Full	nonPAR	inactive	chrX	154411169	154412724	1556	116	0.0383281	0.876039	-0.837711	-1456.05	Promoter	NA19240 run 1 trio phasing	No
chrX	154401236	154412112	-	ENSG00000013563	protein_coding	DNASE1L1	subject_to_inactivation	NA	No_significant_bias	Full	Full	nonPAR	inactive	chrX	154411169	154412724	1556	116	0.0383281	0.876039	-0.837711	-1456.05	Promoter	NA19240 run 1 trio phasing	Yes
chrX	119465986	119469128	-	ENSG00000224281	lncRNA	SLC25A5-AS1	subject_to_inactivation	NA	NA	NA	NA	nonPAR	inactive	chrX	119467993	119469585	1593	131	0.0519937	0.860521	-0.808527	-1426.8	Promoter	NA19240 run 1 trio phasing	No
chrX	119468422	119471396	+	ENSG00000005022	protein_coding	SLC25A5	variable	inactive	Heterogeneous	NA	Full	nonPAR	variable	chrX	119467993	119469585	1593	131	0.0519937	0.860521	-0.808527	-1426.8	Promoter	NA19240 run 1 trio phasing	No
chrX	135520643	135582510	+	ENSG00000165359	protein_coding	INTS6L	subject_to_inactivation	inactive	Female-bias	NA	Full	nonPAR	inactive	chrX	135520174	135522588	2415	146	0.0463144	0.8086	-0.762286	-1419.05	Promoter	NA19240 run 1 trio phasing	Yes
chrX	151396515	151409364	+	ENSG00000160131	protein_coding	VMA21	subject_to_inactivation	inactive	Female-bias	Full	NA	nonPAR	inactive	chrX	151396335	151397728	1394	114	0.0451411	0.879209	-0.834068	-1414.24	Promoter	NA19240 run 1 trio phasing	No
chrX	73077276	73079512	-	ENSG00000186288	protein_coding	PABPC1L2A	NA	NA	No_significant_bias	NA	NA	nonPAR	unknown	chrX	73078554	73080369	1816	164	0.161536	0.886916	-0.72538	-1409.79	Promoter	NA19240 run 1 trio phasing	No
chrX	109624244	109733403	-	ENSG00000068366	protein_coding	ACSL4	subject_to_inactivation	inactive	Female-bias	NA	NA	nonPAR	inactive	chrX	109731864	109733697	1834	119	0.0424329	0.857481	-0.815048	-1391.35	Promoter	NA19240 run 1 trio phasing	Yes
chrX	47571901	47619857	-	ENSG00000008056	protein_coding	SYN1	variable	inactive	No_significant_bias	NA	NA	nonPAR	variable	chrX	47619183	47620361	1179	116	0.0641412	0.880403	-0.816261	-1368.59	Promoter	NA19240 run 1 trio phasing	Yes
chrX	118495898	118686163	+	ENSG00000147251	protein_coding	DOCK11	subject_to_inactivation	inactive	Female-bias	NA	Full	nonPAR	inactive	chrX	118495466	118496995	1530	142	0.0396238	0.805246	-0.765622	-1366.34	Promoter	NA19240 run 1 trio phasing	Yes
chrX	37571569	37684463	+	ENSG00000147036	protein_coding	LANCL3	escape	inactive	No_significant_bias	NA	NA	nonPAR	variable	chrX	37571335	37572530	1196	131	0.0557373	0.825008	-0.769271	-1356.86	Promoter	NA19240 run 1 trio phasing	No
chrX	34627075	34657285	-	ENSG00000147027	protein_coding	TMEM47	NA	NA	No_significant_bias	Full	NA	nonPAR	inactive	chrX	34655948	34658057	2110	160	0.0734508	0.789355	-0.715905	-1353.58	Promoter	NA19240 run 1 trio phasing	No
chrX	136497079	136512346	+	ENSG00000102241	protein_coding	HTATSF1	subject_to_inactivation	inactive	No_significant_bias	NA	Full	nonPAR	inactive	chrX	136496129	136498719	2591	159	0.0783331	0.82662	-0.748287	-1343.96	Promoter	NA19240 run 1 trio phasing	No
chrX	47142216	47145504	-	ENSG00000147123	protein_coding	NDUFB11	NA	inactive	Male-bias	NA	NA	nonPAR	inactive	chrX	47143761	47146000	2240	140	0.0760792	0.845458	-0.769378	-1337.9	Promoter	NA19240 run 1 trio phasing	Yes
chrX	47145221	47186813	+	ENSG00000182872	protein_coding	RBM10	subject_to_inactivation	inactive	No_significant_bias	NA	NA	nonPAR	inactive	chrX	47143761	47146000	2240	140	0.0760792	0.845458	-0.769378	-1337.9	Promoter	NA19240 run 1 trio phasing	No
chrX	154762742	154777689	+	ENSG00000130826	protein_coding	DKC1	NA	inactive	No_significant_bias	NA	NA	nonPAR	inactive	chrX	154761967	154764338	2372	139	0.0580489	0.830463	-0.772414	-1309.54	Promoter	NA19240 run 1 trio phasing	Yes
chrX	19533977	19887600	-	ENSG00000147010	protein_coding	SH3KBP1	subject_to_inactivation	variable	Female-bias	NA	Full	nonPAR	inactive	chrX	19885996	19888890	2895	207	0.044314	0.680635	-0.636321	-1294.78	Promoter	NA19240 run 1 trio phasing	Yes
chrX	46599251	46759118	-	ENSG00000065923	protein_coding	SLC9A7	subject_to_inactivation	inactive	Heterogeneous	NA	NA	nonPAR	inactive	chrX	46758017	46759800	1784	139	0.0457054	0.801059	-0.755353	-1276.61	Promoter	NA19240 run 1 trio phasing	Yes
chrX	154477769	154479257	-	ENSG00000196976	protein_coding	LAGE3	NA	inactive	No_significant_bias	NA	Full	nonPAR	inactive	chrX	154478390	154479698	1309	108	0.0674392	0.884429	-0.81699	-1269.77	Promoter	NA19240 run 1 trio phasing	No
chrX	25003694	25016420	-	ENSG00000004848	protein_coding	ARX	NA	NA	Female-bias	NA	NA	nonPAR	escape	chrX	25012685	25014042	1358	150	0.057067	0.782949	-0.725882	-1259.22	GeneBody	NA19240 run 1 trio phasing	No
chrX	106813871	107000212	-	ENSG00000133131	protein_coding	MORC4	variable	inactive	Female-bias	NA	NA	nonPAR	variable	chrX	106998930	107000505	1576	139	0.0441608	0.791428	-0.747268	-1242.99	Promoter	NA19240 run 1 trio phasing	No
chrX	154348524	154374638	-	ENSG00000196924	protein_coding	FLNA	subject_to_inactivation	inactive	Male-bias	Full	Full	nonPAR	inactive	chrX	154374202	154374996	795	93	0.0568308	0.908641	-0.851811	-1238.69	Promoter	NA19240 run 1 trio phasing	Yes
chrX	25003694	25016420	-	ENSG00000004848	protein_coding	ARX	NA	NA	Female-bias	NA	NA	nonPAR	escape	chrX	25003953	25006089	2137	166	0.106583	0.796722	-0.690139	-1237.16	GeneBody	NA19240 run 1 trio phasing	No
chrX	45847042	45851541	-	ENSG00000231566	lncRNA	LINC02595	NA	NA	No_significant_bias	NA	NA	nonPAR	unknown	chrX	45850035	45852049	2015	140	0.0391617	0.787113	-0.747951	-1236.06	Promoter	NA19240 run 1 trio phasing	No
chrX	19360056	19515261	-	ENSG00000180815	protein_coding	MAP3K15	variable	NA	No_significant_bias	NA	NA	nonPAR	variable	chrX	19514707	19516083	1377	126	0.0654061	0.828417	-0.763011	-1224	Promoter	NA19240 run 1 trio phasing	No
chrX	137566127	137577691	+	ENSG00000156925	protein_coding	ZIC3	NA	NA	No_significant_bias	NA	NA	nonPAR	unknown	chrX	137565483	137567663	2181	195	0.147258	0.78175	-0.634492	-1223.93	Promoter	NA19240 run 1 trio phasing	Yes
chrX	147909431	147911817	-	ENSG00000268066	lncRNA	FMR1-AS1	subject_to_inactivation	NA	NA	NA	NA	nonPAR	inactive	chrX	147911473	147913128	1656	143	0.0435147	0.769775	-0.726261	-1218.12	Promoter	NA19240 run 1 trio phasing	No
chrX	147911919	147951125	+	ENSG00000102081	protein_coding	FMR1	subject_to_inactivation	inactive	No_significant_bias	NA	NA	nonPAR	inactive	chrX	147911473	147913128	1656	143	0.0435147	0.769775	-0.726261	-1218.12	Promoter	NA19240 run 1 trio phasing	No
chrX	134460165	134520513	+	ENSG00000165704	protein_coding	HPRT1	subject_to_inactivation	inactive	Female-bias	NA	NA	nonPAR	inactive	chrX	134459638	134461145	1508	108	0.0446365	0.844861	-0.800225	-1187.22	Promoter	NA19240 run 1 trio phasing	No
chrX	40049815	40177329	-	ENSG00000183337	protein_coding	BCOR	subject_to_inactivation	inactive	No_significant_bias	NA	NA	nonPAR	inactive	chrX	40091248	40093688	2441	109	0.879723	0.0795123	0.800211	1182.96	GeneBody	NA19240 run 1 trio phasing	No
chrX	129645259	129654956	-	ENSG00000171388	protein_coding	APLN	variable	inactive	Female-bias	NA	NA	nonPAR	variable	chrX	129653798	129655339	1542	125	0.0416258	0.810538	-0.768912	-1182.8	Promoter	NA19240 run 1 trio phasing	No
chrX	150568621	150673143	+	ENSG00000171100	protein_coding	MTM1	subject_to_inactivation	inactive	Male-bias	NA	NA	nonPAR	inactive	chrX	150568144	150569596	1453	115	0.0356899	0.825609	-0.789919	-1162.35	Promoter	NA19240 run 1 trio phasing	Yes
chrX	154483717	154486615	-	ENSG00000102178	protein_coding	UBL4A	subject_to_inactivation	inactive	Male-bias	NA	Full	nonPAR	inactive	chrX	154485855	154487035	1181	140	0.157	0.896316	-0.739316	-1156.23	Promoter	NA19240 run 1 trio phasing	No
chrX	24465221	24550466	+	ENSG00000067992	protein_coding	PDK3	subject_to_inactivation	inactive	Male-bias	NA	Full	nonPAR	inactive	chrX	24464674	24465882	1209	114	0.0480297	0.83869	-0.79066	-1151.4	Promoter	NA19240 run 1 trio phasing	Yes
chrX	123600561	123733056	-	ENSG00000125676	protein_coding	THOC2	subject_to_inactivation	inactive	Heterogeneous	NA	Full	nonPAR	inactive	chrX	123730710	123733346	2637	128	0.0494929	0.78819	-0.738697	-1149.83	Promoter	NA19240 run 1 trio phasing	Yes
chrX	37685791	37732130	+	ENSG00000047597	protein_coding	XK	variable	NA	Heterogeneous	NA	NA	nonPAR	variable	chrX	37685411	37686374	964	101	0.0603984	0.872513	-0.812114	-1148.19	Promoter	NA19240 run 1 trio phasing	No
chrX	129803288	129843909	-	ENSG00000188706	protein_coding	ZDHHC9	subject_to_inactivation	inactive	Heterogeneous	Full	NA	nonPAR	inactive	chrX	129842930	129844528	1599	111	0.032627	0.82203	-0.789403	-1141.51	Promoter	NA19240 run 1 trio phasing	Yes
chrX	141111605	141177129	-	ENSG00000182195	protein_coding	LDOC1	NA	inactive	No_significant_bias	Full	NA	nonPAR	inactive	chrX	141176430	141177534	1105	96	0.0746472	0.89078	-0.816133	-1124.89	Promoter	NA19240 run 1 trio phasing	No
chrX	64185117	64205708	-	ENSG00000184675	protein_coding	AMER1	subject_to_inactivation	NA	Male-bias	NA	NA	nonPAR	inactive	chrX	64204853	64206540	1688	112	0.0404262	0.807253	-0.766827	-1114.19	Promoter	NA19240 run 1 trio phasing	Yes
chrX	73002939	73006106	+	ENSG00000184388	protein_coding	PABPC1L2B	NA	NA	No_significant_bias	NA	NA	nonPAR	unknown	chrX	73002653	73004474	1822	165	0.253802	0.893369	-0.639567	-1108.8	Promoter	NA19240 run 1 trio phasing	No
chrX	149540355	149550510	+	ENSG00000197620	protein_coding	EOLA1	subject_to_inactivation	NA	Male-bias	NA	NA	nonPAR	inactive	chrX	149539279	149541829	2551	143	0.0749209	0.752393	-0.677473	-1108.52	Promoter	NA19240 run 1 trio phasing	Yes
chrX	149477104	149540926	-	ENSG00000241489	protein_coding	AC244197.3	NA	NA	No_significant_bias	NA	NA	nonPAR	unknown	chrX	149539279	149541829	2551	143	0.0749209	0.752393	-0.677473	-1108.52	Promoter	NA19240 run 1 trio phasing	Yes
chrX	149527591	149540959	-	ENSG00000241769	lncRNA	LINC00893	variable	NA	NA	NA	NA	nonPAR	variable	chrX	149539279	149541829	2551	143	0.0749209	0.752393	-0.677473	-1108.52	Promoter	NA19240 run 1 trio phasing	Yes
chrX	119786504	119791630	-	ENSG00000198918	protein_coding	RPL39	subject_to_inactivation	inactive	No_significant_bias	NA	Full	nonPAR	inactive	chrX	119790567	119792290	1724	96	0.0422271	0.855031	-0.812804	-1088.25	Promoter	NA19240 run 1 trio phasing	No
chrX	16946658	17153272	+	ENSG00000169891	protein_coding	REPS2	variable	inactive	Heterogeneous	Full	NA	nonPAR	variable	chrX	16946218	16947424	1207	117	0.0639697	0.833987	-0.770018	-1082.4	Promoter	NA19240 run 1 trio phasing	No
chrX	155061622	155071136	-	ENSG00000182712	protein_coding	CMC4	NA	inactive	NA	NA	NA	nonPAR	inactive	chrX	155070089	155072332	2244	140	0.0430864	0.724711	-0.681625	-1080.24	Promoter	NA19240 run 1 trio phasing	No
chrX	155071420	155123074	+	ENSG00000185515	protein_coding	BRCC3	subject_to_inactivation	variable	No_significant_bias	Full	NA	nonPAR	inactive	chrX	155070089	155072332	2244	140	0.0430864	0.724711	-0.681625	-1080.24	Promoter	NA19240 run 1 trio phasing	Yes
chrX	155064034	155147937	-	ENSG00000214827	protein_coding	MTCP1	NA	inactive	No_significant_bias	NA	NA	nonPAR	inactive	chrX	155070089	155072332	2244	140	0.0430864	0.724711	-0.681625	-1080.24	GeneBody	NA19240 run 1 trio phasing	No
chrX	140091743	140092561	+	ENSG00000230707	processed_pseudogene	AL589987.1	NA	inactive	NA	NA	NA	nonPAR	inactive	chrX	140090989	140091940	952	101	0.0630854	0.846733	-0.783648	-1057.48	Promoter	NA19240 run 1 trio phasing	No
chrX	18892298	18984114	-	ENSG00000044446	protein_coding	PHKA2	subject_to_inactivation	inactive	Female-bias	Full	NA	nonPAR	inactive	chrX	18983593	18985374	1782	143	0.0770168	0.760029	-0.683012	-1044.63	Promoter	NA19240 run 1 trio phasing	Yes
chrX	131688779	131830862	-	ENSG00000213468	lncRNA	FIRRE	variable	NA	No_significant_bias	NA	NA	nonPAR	variable	chrX	131752479	131754811	2333	75	0.936843	0.0640265	0.872817	1037.6	GeneBody	NA19240 run 1 trio phasing	No
chrX	56729241	56819179	+	ENSG00000204272	protein_coding	NBDY	subject_to_inactivation	inactive	NA	NA	NA	nonPAR	inactive	chrX	56766455	56769367	2913	109	0.923789	0.180123	0.743666	1031.18	GeneBody	NA19240 run 1 trio phasing	No
chrX	30653359	30731456	+	ENSG00000198814	protein_coding	GK	subject_to_inactivation	inactive	No_significant_bias	NA	NA	nonPAR	inactive	chrX	30652539	30654300	1762	122	0.0559475	0.78627	-0.730323	-1020.45	Promoter	NA19240 run 1 trio phasing	Yes
chrX	48574449	48581162	+	ENSG00000102317	protein_coding	RBM3	escape	inactive	No_significant_bias	Full	Full	nonPAR	inactive	chrX	48574020	48575375	1356	81	0.0505669	0.88978	-0.839213	-1011.73	Promoter	NA19240 run 1 trio phasing	Yes
chrX	53936676	54048958	-	ENSG00000172943	protein_coding	PHF8	subject_to_inactivation	inactive	No_significant_bias	NA	Partial	nonPAR	inactive	chrX	54042990	54044901	1912	123	0.0960879	0.837126	-0.741038	-1007.34	GeneBody	NA19240 run 1 trio phasing	No
chrX	53532096	53686728	-	ENSG00000086758	protein_coding	HUWE1	subject_to_inactivation	inactive	No_significant_bias	Full	Full	nonPAR	inactive	chrX	53682989	53684692	1704	108	0.101258	0.877826	-0.776569	-996.597	GeneBody	NA19240 run 1 trio phasing	Yes
chrX	154487306	154490690	-	ENSG00000126903	protein_coding	SLC10A3	NA	inactive	Male-bias	Full	NA	nonPAR	inactive	chrX	154490135	154491502	1368	117	0.0918803	0.837619	-0.745739	-978.017	Promoter	NA19240 run 1 trio phasing	No
chrX	143622790	143636101	-	ENSG00000179542	protein_coding	SLITRK4	NA	NA	Male-bias	NA	NA	nonPAR	inactive	chrX	143633501	143636098	2598	183	0.196315	0.781244	-0.584929	-968.346	GeneBody	NA19240 run 1 trio phasing	No
chrX	154835788	155026940	-	ENSG00000185010	protein_coding	F8	subject_to_inactivation	inactive	Female-bias	Full	NA	nonPAR	inactive	chrX	155026464	155027977	1514	112	0.0318597	0.767671	-0.735811	-958.339	Promoter	NA19240 run 1 trio phasing	Yes
chrX	155025980	155060304	+	ENSG00000165775	protein_coding	FUNDC2	subject_to_inactivation	inactive	Male-bias	Full	NA	nonPAR	inactive	chrX	155026464	155027977	1514	112	0.0318597	0.767671	-0.735811	-958.339	GeneBody	NA19240 run 1 trio phasing	No
chrX	119588337	119606443	-	ENSG00000186416	protein_coding	NKRF	subject_to_inactivation	inactive	No_significant_bias	NA	NA	nonPAR	inactive	chrX	119604915	119606805	1891	121	0.0600879	0.776034	-0.715946	-948.154	Promoter	NA19240 run 1 trio phasing	No
chrX	40049815	40177329	-	ENSG00000183337	protein_coding	BCOR	subject_to_inactivation	inactive	No_significant_bias	NA	NA	nonPAR	inactive	chrX	40100613	40104387	3775	145	0.879507	0.230243	0.649264	941.669	GeneBody	NA19240 run 1 trio phasing	No
chrX	65366638	65507887	+	ENSG00000102053	protein_coding	ZC3H12B	variable	inactive	Female-bias	NA	NA	nonPAR	variable	chrX	65406672	65407820	1149	138	0.187725	0.854831	-0.667105	-937.328	GeneBody	NA19240 run 1 trio phasing	No
chrX	77910739	78129295	+	ENSG00000102144	protein_coding	PGK1	subject_to_inactivation	inactive	Male-bias	NA	NA	nonPAR	inactive	chrX	78103807	78104694	888	83	0.0303267	0.82589	-0.795563	-931.751	GeneBody	NA19240 run 1 trio phasing	Yes
chrX	21654690	21658330	-	ENSG00000185915	protein_coding	KLHL34	NA	NA	No_significant_bias	NA	NA	nonPAR	unknown	chrX	21657473	21659033	1561	124	0.169702	0.84435	-0.674649	-931.221	Promoter	NA19240 run 1 trio phasing	Yes
chrX	54445454	54496234	-	ENSG00000102302	protein_coding	FGD1	subject_to_inactivation	inactive	Male-bias	NA	NA	nonPAR	inactive	chrX	54495093	54496315	1223	129	0.100523	0.777592	-0.677069	-928.097	Promoter	NA19240 run 1 trio phasing	No
chrX	104566199	105767829	+	ENSG00000189108	protein_coding	IL1RAPL2	variable	NA	No_significant_bias	NA	NA	nonPAR	variable	chrX	104564899	104568697	3799	172	0.136072	0.711829	-0.575756	-910.627	Promoter	NA19240 run 1 trio phasing	Yes
chrX	40579372	40606848	+	ENSG00000182220	protein_coding	ATP6AP2	subject_to_inactivation	inactive	Female-bias	Full	Partial	nonPAR	inactive	chrX	40580300	40581644	1345	110	0.0451818	0.770367	-0.725186	-901.985	GeneBody	NA19240 run 1 trio phasing	No
chrX	85092287	85243961	-	ENSG00000184788	protein_coding	SATL1	NA	inactive	No_significant_bias	NA	NA	nonPAR	inactive	chrX	85243625	85245308	1684	113	0.0424689	0.754471	-0.712002	-900.601	Promoter	NA19240 run 1 trio phasing	No
chrX	85244032	85273362	+	ENSG00000147180	protein_coding	ZNF711	variable	NA	Heterogeneous	NA	Full	nonPAR	variable	chrX	85243625	85245308	1684	113	0.0424689	0.754471	-0.712002	-900.601	Promoter	NA19240 run 1 trio phasing	No
chrX	101882288	101932079	-	ENSG00000166432	protein_coding	ZMAT1	variable	NA	Female-bias	NA	NA	nonPAR	variable	chrX	101931120	101932452	1333	86	0.0543186	0.856365	-0.802047	-899.02	Promoter	NA19240 run 1 trio phasing	No
chrX	55484616	55489202	-	ENSG00000247746	protein_coding	USP51	NA	NA	Female-bias	NA	NA	nonPAR	escape	chrX	55488254	55489968	1715	110	0.0500933	0.7575	-0.707406	-884.948	Promoter	NA19240 run 1 trio phasing	No
chrX	120250752	120258398	+	ENSG00000177485	protein_coding	ZBTB33	subject_to_inactivation	inactive	No_significant_bias	Partial,heterogeneous	Full	nonPAR	inactive	chrX	120250515	120252839	2325	115	0.0620216	0.771122	-0.7091	-880.009	Promoter	NA19240 run 1 trio phasing	No
chrX	150692971	150765108	+	ENSG00000063601	protein_coding	MTMR1	subject_to_inactivation	inactive	No_significant_bias	Full	Full	nonPAR	inactive	chrX	150692642	150694437	1796	136	0.040852	0.693445	-0.652593	-878.404	Promoter	NA19240 run 1 trio phasing	Yes
chrX	51332231	51337525	+	ENSG00000122824	protein_coding	NUDT10	subject_to_inactivation	inactive	No_significant_bias	Full	NA	nonPAR	inactive	chrX	51332194	51333546	1353	116	0.0543616	0.726547	-0.672185	-877.329	Promoter	NA19240 run 1 trio phasing	No
chrX	135248920	135344109	-	ENSG00000186376	protein_coding	ZNF75D	subject_to_inactivation	inactive	Male-bias	Full	Full	nonPAR	inactive	chrX	135343339	135345408	2070	127	0.0527659	0.723354	-0.670588	-875.038	Promoter	NA19240 run 1 trio phasing	Yes
chrX	135344796	135363413	+	ENSG00000173275	protein_coding	ZNF449	subject_to_inactivation	inactive	No_significant_bias	Full	NA	nonPAR	inactive	chrX	135343339	135345408	2070	127	0.0527659	0.723354	-0.670588	-875.038	Promoter	NA19240 run 1 trio phasing	No
chrX	38269163	38327544	-	ENSG00000156313	protein_coding	RPGR	subject_to_inactivation	inactive	Female-bias	Full	NA	nonPAR	inactive	chrX	38326599	38327943	1345	92	0.0481516	0.838904	-0.790753	-874.684	Promoter	NA19240 run 1 trio phasing	No
chrX	136665547	136780932	-	ENSG00000129675	protein_coding	ARHGEF6	subject_to_inactivation	inactive	No_significant_bias	NA	NA	nonPAR	inactive	chrX	136766738	136768301	1564	112	0.0485257	0.768591	-0.720065	-867.315	GeneBody	NA19240 run 1 trio phasing	No
chrX	57591652	57597545	+	ENSG00000198455	protein_coding	ZXDB	NA	NA	Heterogeneous	Full	NA	nonPAR	variable	chrX	57591898	57593058	1161	120	0.0528681	0.715818	-0.66295	-858.249	GeneBody	NA19240 run 1 trio phasing	No
chrX	118346073	118449961	+	ENSG00000131725	protein_coding	WDR44	subject_to_inactivation	inactive	No_significant_bias	NA	Full	nonPAR	inactive	chrX	118345243	118347412	2170	126	0.0589816	0.706511	-0.64753	-855.588	Promoter	NA19240 run 1 trio phasing	Yes
chrX	71366239	71532374	+	ENSG00000147133	protein_coding	TAF1	subject_to_inactivation	inactive	Female-bias	Full	NA	nonPAR	inactive	chrX	71492171	71493121	951	86	0.128972	0.895129	-0.766157	-852.357	GeneBody	NA19240 run 1 trio phasing	Yes
chrX	154506159	154516242	-	ENSG00000071889	protein_coding	FAM3A	NA	inactive	No_significant_bias	Full	Full	nonPAR	inactive	chrX	154515453	154516967	1515	99	0.0456957	0.78541	-0.739715	-835.95	Promoter	NA19240 run 1 trio phasing	No
chrX	57906708	57910820	-	ENSG00000198205	protein_coding	ZXDA	NA	NA	Male-bias	NA	NA	nonPAR	inactive	chrX	57909499	57910611	1113	107	0.102519	0.805573	-0.703054	-824.29	GeneBody	NA19240 run 1 trio phasing	No
chrX	150766336	150898816	-	ENSG00000102181	protein_coding	CD99L2	subject_to_inactivation	inactive	No_significant_bias	NA	Full	nonPAR	inactive	chrX	150897591	150899883	2293	168	0.0488055	0.610675	-0.56187	-823.393	Promoter	NA19240 run 1 trio phasing	Yes
chrX	102651092	102659083	+	ENSG00000198932	protein_coding	GPRASP1	subject_to_inactivation	NA	Female-bias	NA	NA	nonPAR	variable	chrX	102650935	102652391	1457	100	0.0616055	0.795839	-0.734233	-822.182	Promoter	NA19240 run 1 trio phasing	No
chrX	69616067	70039472	+	ENSG00000158813	protein_coding	EDA	variable	inactive	Heterogeneous	NA	NA	nonPAR	variable	chrX	69615805	69617284	1480	114	0.082464	0.761704	-0.67924	-810.63	Promoter	NA19240 run 1 trio phasing	No
chrX	130129362	130165887	-	ENSG00000156709	protein_coding	AIFM1	subject_to_inactivation	inactive	Heterogeneous	NA	Full	nonPAR	inactive	chrX	130165168	130166472	1305	83	0.0437757	0.814824	-0.771049	-808.987	Promoter	NA19240 run 1 trio phasing	No
chrX	77447389	77457278	+	ENSG00000196468	protein_coding	FGF16	NA	NA	No_significant_bias	NA	NA	nonPAR	unknown	chrX	77447371	77448672	1302	110	0.0770856	0.755016	-0.677931	-804.498	Promoter	NA19240 run 1 trio phasing	No
chrX	120258650	120311556	-	ENSG00000125355	protein_coding	TMEM255A	variable	inactive	Heterogeneous	NA	NA	nonPAR	variable	chrX	120309340	120311675	2336	123	0.142977	0.788652	-0.645675	-799.896	Promoter	NA19240 run 1 trio phasing	No
chrX	119574536	119591083	+	ENSG00000077721	protein_coding	UBE2A	subject_to_inactivation	inactive	Female-bias	NA	NA	nonPAR	inactive	chrX	119573943	119575389	1447	119	0.0382422	0.661736	-0.623494	-797.082	Promoter	NA19240 run 1 trio phasing	No
chrX	151953124	151974680	-	ENSG00000102287	protein_coding	GABRE	escape	inactive	Male-bias	Full	NA	nonPAR	inactive	chrX	151974010	151975120	1111	101	0.0479945	0.749042	-0.701047	-796.855	Promoter	NA19240 run 1 trio phasing	No
chrX	48476021	48486364	+	ENSG00000068438	protein_coding	FTSJ1	subject_to_inactivation	inactive	Male-bias	NA	Full	nonPAR	inactive	chrX	48475567	48476784	1218	88	0.0340661	0.775447	-0.741381	-794.341	Promoter	NA19240 run 1 trio phasing	Yes
chrX	46837043	46882358	+	ENSG00000102218	protein_coding	RP2	subject_to_inactivation	inactive	Male-bias	NA	Full	nonPAR	inactive	chrX	46836540	46838655	2116	96	0.0499422	0.768921	-0.718978	-783.379	Promoter	NA19240 run 1 trio phasing	No
chrX	23833353	23907938	-	ENSG00000184831	protein_coding	APOO	subject_to_inactivation	inactive	Male-bias	Full	Full	nonPAR	inactive	chrX	23907087	23908328	1242	98	0.031635	0.720096	-0.688461	-781.715	Promoter	NA19240 run 1 trio phasing	Yes
chrX	23907801	23939509	+	ENSG00000165182	protein_coding	CXorf58	subject_to_inactivation	NA	NA	NA	NA	nonPAR	inactive	chrX	23907087	23908328	1242	98	0.031635	0.720096	-0.688461	-781.715	Promoter	NA19240 run 1 trio phasing	No
chrX	135973841	136047269	+	ENSG00000198689	protein_coding	SLC9A6	subject_to_inactivation	inactive	No_significant_bias	NA	Full	nonPAR	inactive	chrX	135973015	135974473	1459	95	0.0454865	0.741276	-0.695789	-777.014	Promoter	NA19240 run 1 trio phasing	Yes
chrX	135962070	135974063	-	ENSG00000169446	protein_coding	MMGT1	subject_to_inactivation	NA	No_significant_bias	Full	Full	nonPAR	inactive	chrX	135973015	135974473	1459	95	0.0454865	0.741276	-0.695789	-777.014	Promoter	NA19240 run 1 trio phasing	No
chrX	47232866	47248328	+	ENSG00000102226	protein_coding	USP11	subject_to_inactivation	variable	Heterogeneous	Partial,heterogeneous	Full	nonPAR	variable	chrX	47232293	47234599	2307	115	0.107397	0.7858	-0.678402	-775.768	Promoter	NA19240 run 1 trio phasing	No
chrX	18989307	19122637	-	ENSG00000173698	protein_coding	ADGRG2	variable	inactive	Female-bias	NA	NA	nonPAR	variable	chrX	19122035	19123164	1130	128	0.107619	0.710991	-0.603373	-775.463	Promoter	NA19240 run 1 trio phasing	No
chrX	154428645	154436516	+	ENSG00000071553	protein_coding	ATP6AP1	subject_to_inactivation	NA	Female-bias	Full	Full	nonPAR	inactive	chrX	154428208	154429468	1261	99	0.065588	0.767463	-0.701875	-770.228	Promoter	NA19240 run 1 trio phasing	Yes
chrX	69160851	69165793	-	ENSG00000181191	protein_coding	PJA1	subject_to_inactivation	inactive	Female-bias	NA	Full	nonPAR	inactive	chrX	69164260	69166020	1761	83	0.0628806	0.827001	-0.76412	-767.299	Promoter	NA19240 run 1 trio phasing	No
chrX	119978713	120025138	-	ENSG00000234493	transcribed_unprocessed_pseudogene	RHOXF1P1	NA	NA	No_significant_bias	NA	NA	nonPAR	unknown	chrX	119999163	120001183	2021	108	0.09717	0.789782	-0.692612	-762.199	GeneBody	NA19240 run 1 trio phasing	No
chrX	138614727	139222777	-	ENSG00000129682	protein_coding	FGF13	variable	NA	Female-bias	NA	NA	nonPAR	variable	chrX	138710443	138712076	1634	122	0.112443	0.749411	-0.636968	-761.368	GeneBody	NA19240 run 1 trio phasing	No
chrX	151176584	151181465	+	ENSG00000102195	protein_coding	GPR50	NA	NA	No_significant_bias	NA	NA	nonPAR	unknown	chrX	151177144	151178425	1282	121	0.159033	0.785458	-0.626426	-760.114	GeneBody	NA19240 run 1 trio phasing	Yes
chrX	11117651	11665920	-	ENSG00000047648	protein_coding	ARHGAP6	subject_to_inactivation	inactive	Male-bias	Full	NA	nonPAR	inactive	chrX	11664351	11665795	1445	119	0.102236	0.742647	-0.640411	-757.511	GeneBody	NA19240 run 1 trio phasing	Yes
chrX	72578814	72714319	-	ENSG00000067177	protein_coding	PHKA1	variable	inactive	Heterogeneous	NA	NA	nonPAR	variable	chrX	72712816	72714627	1812	89	0.112135	0.831454	-0.719319	-755.074	Promoter	NA19240 run 1 trio phasing	No
chrX	15319451	15335580	-	ENSG00000165195	protein_coding	PIGA	subject_to_inactivation	inactive	No_significant_bias	Full	NA	nonPAR	inactive	chrX	15334744	15336290	1547	93	0.0548848	0.781989	-0.727104	-754.675	Promoter	NA19240 run 1 trio phasing	Yes
chrX	84058346	84188199	-	ENSG00000072133	protein_coding	RPS6KA6	subject_to_inactivation	inactive	No_significant_bias	NA	NA	nonPAR	inactive	chrX	84187052	84188574	1523	120	0.176571	0.820661	-0.64409	-747.734	Promoter	NA19240 run 1 trio phasing	No
chrX	19343893	19361718	+	ENSG00000131828	protein_coding	PDHA1	subject_to_inactivation	NA	Heterogeneous	NA	Full	nonPAR	inactive	chrX	19343397	19344774	1378	99	0.0583844	0.718902	-0.660517	-745.53	Promoter	NA19240 run 1 trio phasing	Yes
chrX	71366239	71532374	+	ENSG00000147133	protein_coding	TAF1	subject_to_inactivation	inactive	Female-bias	Full	NA	nonPAR	inactive	chrX	71365484	71367563	2080	113	0.0492046	0.705232	-0.656027	-741.534	Promoter	NA19240 run 1 trio phasing	Yes
chrX	145817832	145829856	+	ENSG00000185985	protein_coding	SLITRK2	NA	inactive	No_significant_bias	NA	NA	nonPAR	inactive	chrX	145817144	145819040	1897	138	0.0892641	0.644072	-0.554808	-740.156	Promoter	NA19240 run 1 trio phasing	Yes
chrX	23664262	23686397	+	ENSG00000123131	protein_coding	PRDX4	subject_to_inactivation	inactive	Female-bias	NA	NA	nonPAR	inactive	chrX	23667098	23668088	991	75	0.0306586	0.811726	-0.781067	-738.755	GeneBody	NA19240 run 1 trio phasing	No
chrX	104166453	104195902	+	ENSG00000123575	protein_coding	FAM199X	subject_to_inactivation	inactive	No_significant_bias	Full	NA	nonPAR	inactive	chrX	104166080	104167595	1516	107	0.0603259	0.73088	-0.670554	-736.13	Promoter	NA19240 run 1 trio phasing	Yes
chrX	48539714	48562609	+	ENSG00000068354	protein_coding	TBC1D25	subject_to_inactivation	inactive	Male-bias	Full	Full	nonPAR	inactive	chrX	48539324	48540327	1004	71	0.0536238	0.847488	-0.793864	-733.803	Promoter	NA19240 run 1 trio phasing	No
chrX	40049815	40177329	-	ENSG00000183337	protein_coding	BCOR	subject_to_inactivation	inactive	No_significant_bias	NA	NA	nonPAR	inactive	chrX	40084690	40088411	3722	93	0.876806	0.141419	0.735387	732.301	GeneBody	NA19240 run 1 trio phasing	No
chrX	48508962	48520814	+	ENSG00000102312	protein_coding	PORCN	variable	inactive	Female-bias	NA	Full	nonPAR	inactive	chrX	48508213	48509515	1303	87	0.0663318	0.786834	-0.720502	-713.307	Promoter	NA19240 run 1 trio phasing	No
chrX	71056332	71073426	-	ENSG00000147164	protein_coding	SNX12	subject_to_inactivation	inactive	Male-bias	Full	Full	nonPAR	inactive	chrX	71066410	71069738	3329	107	0.195012	0.763886	-0.568875	-708.354	GeneBody	NA19240 run 1 trio phasing	No
chrX	47561100	47571920	+	ENSG00000078061	protein_coding	ARAF	subject_to_inactivation	inactive	No_significant_bias	NA	Full	nonPAR	inactive	chrX	47560574	47562031	1458	78	0.101497	0.856154	-0.754657	-707.578	Promoter	NA19240 run 1 trio phasing	No
chrX	132023302	132075943	+	ENSG00000134602	protein_coding	STK26	subject_to_inactivation	inactive	Male-bias	NA	NA	nonPAR	inactive	chrX	132022254	132024111	1858	108	0.0466931	0.693227	-0.646534	-706.614	Promoter	NA19240 run 1 trio phasing	No
chrX	54192823	54358642	-	ENSG00000196632	protein_coding	WNK3	variable	inactive	Male-bias	NA	NA	nonPAR	inactive	chrX	54357384	54359229	1846	124	0.188252	0.82081	-0.632558	-703.856	Promoter	NA19240 run 1 trio phasing	No
chrX	56729241	56819179	+	ENSG00000204272	protein_coding	NBDY	subject_to_inactivation	inactive	NA	NA	NA	nonPAR	inactive	chrX	56772544	56774674	2131	81	0.919722	0.202499	0.717222	701.468	GeneBody	NA19240 run 1 trio phasing	No
chrX	136213220	136256482	-	ENSG00000129680	protein_coding	MAP7D3	subject_to_inactivation	NA	Female-bias	Partial,heterogeneous	Full	nonPAR	inactive	chrX	136250757	136251758	1002	113	0.0435737	0.686676	-0.643102	-691.605	GeneBody	NA19240 run 1 trio phasing	No
chrX	131058346	131089885	+	ENSG00000147256	protein_coding	ARHGAP36	subject_to_inactivation	NA	No_significant_bias	NA	NA	nonPAR	inactive	chrX	131082072	131083056	985	81	0.10316	0.845644	-0.742484	-689.456	GeneBody	NA19240 run 1 trio phasing	No
chrX	24693909	24996986	+	ENSG00000101868	protein_coding	POLA1	subject_to_inactivation	inactive	No_significant_bias	NA	NA	nonPAR	inactive	chrX	24693236	24694843	1608	89	0.0477808	0.754296	-0.706515	-684.543	Promoter	NA19240 run 1 trio phasing	Yes
chrX	37349275	37457295	+	ENSG00000130962	protein_coding	PRRG1	variable	inactive	Female-bias	NA	NA	nonPAR	variable	chrX	37348786	37350258	1473	92	0.0997204	0.815437	-0.715717	-679.853	Promoter	NA19240 run 1 trio phasing	No
chrX	56563639	56567868	+	ENSG00000188021	protein_coding	UBQLN2	NA	inactive	Male-bias	NA	NA	nonPAR	inactive	chrX	56563265	56565744	2480	110	0.0493835	0.687927	-0.638544	-678.88	Promoter	NA19240 run 1 trio phasing	No
chrX	47635521	47650604	-	ENSG00000126767	protein_coding	ELK1	subject_to_inactivation	inactive	No_significant_bias	Full	Full	nonPAR	inactive	chrX	47649722	47651071	1350	83	0.113633	0.834551	-0.720918	-678.541	Promoter	NA19240 run 1 trio phasing	Yes
chrX	108084207	108091549	-	ENSG00000101843	protein_coding	PSMD10	subject_to_inactivation	inactive	Female-bias	NA	Full	nonPAR	inactive	chrX	108090232	108092340	2109	87	0.0498026	0.751939	-0.702136	-672.543	Promoter	NA19240 run 1 trio phasing	Yes
chrX	108091668	108154671	+	ENSG00000101844	protein_coding	ATG4A	subject_to_inactivation	inactive	Male-bias	NA	Full	nonPAR	inactive	chrX	108090232	108092340	2109	87	0.0498026	0.751939	-0.702136	-672.543	Promoter	NA19240 run 1 trio phasing	Yes
chrX	56729241	56819179	+	ENSG00000204272	protein_coding	NBDY	subject_to_inactivation	inactive	NA	NA	NA	nonPAR	inactive	chrX	56777946	56779969	2024	76	0.923003	0.209649	0.713355	672.479	GeneBody	NA19240 run 1 trio phasing	No
chrX	154778684	154821007	-	ENSG00000130830	protein_coding	MPP1	subject_to_inactivation	NA	Heterogeneous	Full	Full	nonPAR	inactive	chrX	154804979	154805909	931	76	0.0591138	0.816259	-0.757145	-672.278	GeneBody	NA19240 run 1 trio phasing	No
chrX	135973841	136047269	+	ENSG00000198689	protein_coding	SLC9A6	subject_to_inactivation	inactive	No_significant_bias	NA	Full	nonPAR	inactive	chrX	135985123	135986390	1268	89	0.0511116	0.75493	-0.703818	-671.19	GeneBody	NA19240 run 1 trio phasing	Yes
chrX	14835961	14873069	-	ENSG00000181544	protein_coding	FANCB	subject_to_inactivation	inactive	Male-bias	NA	NA	nonPAR	inactive	chrX	14872815	14873739	925	82	0.157417	0.876173	-0.718756	-659.375	Promoter	NA19240 run 1 trio phasing	Yes
chrX	14873421	14922327	+	ENSG00000130150	protein_coding	MOSPD2	subject_to_inactivation	inactive	Male-bias	NA	NA	nonPAR	inactive	chrX	14872815	14873739	925	82	0.157417	0.876173	-0.718756	-659.375	Promoter	NA19240 run 1 trio phasing	Yes
chrX	117897813	118117340	-	ENSG00000003096	protein_coding	KLHL13	variable	inactive	Heterogeneous	NA	NA	nonPAR	variable	chrX	118116018	118117351	1334	94	0.0541712	0.737468	-0.683297	-657.547	Promoter	NA19240 run 1 trio phasing	No
chrX	47445879	47482946	-	ENSG00000147124	protein_coding	ZNF41	subject_to_inactivation	NA	Male-bias	NA	Full	nonPAR	inactive	chrX	47482106	47483484	1379	87	0.0417987	0.74389	-0.702091	-654.213	Promoter	NA19240 run 1 trio phasing	Yes
chrX	47483571	47484823	+	ENSG00000196741	lncRNA	LINC01560	NA	inactive	No_significant_bias	Full	NA	nonPAR	inactive	chrX	47482106	47483484	1379	87	0.0417987	0.74389	-0.702091	-654.213	Promoter	NA19240 run 1 trio phasing	No
chrX	68647666	68725842	+	ENSG00000130052	protein_coding	STARD8	subject_to_inactivation	inactive	Female-bias	Full	Full	nonPAR	inactive	chrX	68693458	68694383	926	83	0.064774	0.799213	-0.734439	-653.538	GeneBody	NA19240 run 1 trio phasing	No
chrX	23701055	23766475	-	ENSG00000123130	protein_coding	ACOT9	subject_to_inactivation	inactive	No_significant_bias	Full	Full	nonPAR	inactive	chrX	23742576	23743786	1211	82	0.0732505	0.797322	-0.724072	-652.093	GeneBody	NA19240 run 1 trio phasing	No
chrX	21654690	21658330	-	ENSG00000185915	protein_coding	KLHL34	NA	NA	No_significant_bias	NA	NA	nonPAR	unknown	chrX	21655841	21656846	1006	97	0.21761	0.866605	-0.648995	-651.971	GeneBody	NA19240 run 1 trio phasing	Yes
chrX	104112131	104115846	+	ENSG00000166707	protein_coding	ZCCHC18	NA	inactive	No_significant_bias	NA	NA	nonPAR	inactive	chrX	104112154	104113691	1538	108	0.0410074	0.628896	-0.587888	-644.922	GeneBody	NA19240 run 1 trio phasing	No
chrX	48521799	48528716	+	ENSG00000147155	protein_coding	EBP	NA	NA	Heterogeneous	NA	Full	nonPAR	variable	chrX	48521234	48522434	1201	77	0.0565379	0.800964	-0.744426	-644.39	Promoter	NA19240 run 1 trio phasing	Yes
chrX	154444141	154450654	+	ENSG00000071859	protein_coding	FAM50A	subject_to_inactivation	NA	Male-bias	NA	NA	nonPAR	inactive	chrX	154443797	154444690	894	106	0.0377736	0.615783	-0.578009	-638.783	Promoter	NA19240 run 1 trio phasing	Yes
chrX	134373312	134428791	+	ENSG00000156531	protein_coding	PHF6	subject_to_inactivation	inactive	Male-bias	Full	Full	nonPAR	inactive	chrX	134372870	134374580	1711	88	0.0444016	0.715511	-0.67111	-636.143	Promoter	NA19240 run 1 trio phasing	Yes
chrX	120625674	120630054	-	ENSG00000171155	protein_coding	C1GALT1C1	NA	inactive	Male-bias	NA	Full	nonPAR	inactive	chrX	120629673	120630512	840	68	0.0318839	0.79599	-0.764107	-632.168	Promoter	NA19240 run 1 trio phasing	No
chrX	119920672	119943751	-	ENSG00000101882	protein_coding	NKAP	subject_to_inactivation	inactive	Female-bias	NA	NA	nonPAR	inactive	chrX	119942850	119943857	1008	72	0.069802	0.817251	-0.747449	-620.772	Promoter	NA19240 run 1 trio phasing	No
chrX	71533104	71575892	+	ENSG00000147162	protein_coding	OGT	subject_to_inactivation	inactive	Female-bias	NA	Full	nonPAR	inactive	chrX	71532595	71534598	2004	106	0.0918337	0.683138	-0.591304	-619.204	Promoter	NA19240 run 1 trio phasing	Yes
chrX	123859724	123913979	+	ENSG00000101966	protein_coding	XIAP	subject_to_inactivation	inactive	Male-bias	Full	Full	nonPAR	inactive	chrX	123859187	123861105	1919	88	0.0501794	0.732499	-0.68232	-618.868	Promoter	NA19240 run 1 trio phasing	Yes
chrX	38149336	38220924	-	ENSG00000101955	protein_coding	SRPX	variable	NA	Female-bias	NA	NA	nonPAR	variable	chrX	38220008	38221264	1257	87	0.0631325	0.734486	-0.671353	-618.108	Promoter	NA19240 run 1 trio phasing	No
chrX	23783173	23786226	+	ENSG00000130066	protein_coding	SAT1	variable	inactive	Male-bias	NA	NA	nonPAR	inactive	chrX	23782715	23783972	1258	74	0.0495898	0.777936	-0.728346	-613.951	Promoter	NA19240 run 1 trio phasing	No
chrX	106693794	106797016	+	ENSG00000133135	protein_coding	RNF128	NA	NA	Male-bias	NA	NA	nonPAR	inactive	chrX	106725912	106727395	1484	93	0.108782	0.776096	-0.667314	-613.772	GeneBody	NA19240 run 1 trio phasing	No
chrX	119978713	120025138	-	ENSG00000234493	transcribed_unprocessed_pseudogene	RHOXF1P1	NA	NA	No_significant_bias	NA	NA	nonPAR	unknown	chrX	119990344	119992177	1834	96	0.0852933	0.746866	-0.661573	-612.776	GeneBody	NA19240 run 1 trio phasing	No
chrX	136848004	136880764	-	ENSG00000147274	protein_coding	RBMX	NA	inactive	No_significant_bias	NA	Full	nonPAR	inactive	chrX	136879000	136881048	2049	88	0.0675471	0.739789	-0.672242	-608.909	Promoter	NA19240 run 1 trio phasing	No
chrX	40049815	40177329	-	ENSG00000183337	protein_coding	BCOR	subject_to_inactivation	inactive	No_significant_bias	NA	NA	nonPAR	inactive	chrX	40150729	40152274	1546	75	0.884898	0.161795	0.723102	607.144	GeneBody	NA19240 run 1 trio phasing	No
chrX	71283192	71301168	+	ENSG00000147140	protein_coding	NONO	NA	inactive	No_significant_bias	Full	NA	nonPAR	inactive	chrX	71282970	71284328	1359	77	0.0483365	0.768275	-0.719938	-604.338	Promoter	NA19240 run 1 trio phasing	No
chrX	107713221	107777342	-	ENSG00000157514	protein_coding	TSC22D3	variable	inactive	No_significant_bias	NA	NA	nonPAR	variable	chrX	107715765	107717148	1384	88	0.0416388	0.693797	-0.652158	-597.697	GeneBody	NA19240 run 1 trio phasing	No
chrX	103687284	103691772	+	ENSG00000231154	lncRNA	MORF4L2-AS1	NA	variable	NA	NA	NA	nonPAR	variable	chrX	103685535	103687971	2437	105	0.0474747	0.62864	-0.581165	-595.1	Promoter	NA19240 run 1 trio phasing	Yes
chrX	103675496	103688158	-	ENSG00000123562	protein_coding	MORF4L2	subject_to_inactivation	variable	No_significant_bias	NA	NA	nonPAR	variable	chrX	103685535	103687971	2437	105	0.0474747	0.62864	-0.581165	-595.1	GeneBody	NA19240 run 1 trio phasing	No
chrX	73820649	73852723	-	ENSG00000229807	lncRNA	XIST	NA	escape	Female-bias	Full	Partial	nonPAR	escape	chrX	73850950	73852806	1857	62	0.853458	0.069131	0.784327	592.348	Promoter	NA19240 run 1 trio phasing	No
chrX	40049815	40177329	-	ENSG00000183337	protein_coding	BCOR	subject_to_inactivation	inactive	No_significant_bias	NA	NA	nonPAR	inactive	chrX	40147251	40150046	2796	107	0.86003	0.257214	0.602816	591.587	GeneBody	NA19240 run 1 trio phasing	No
chrX	30827442	30975084	-	ENSG00000157625	protein_coding	TAB3	subject_to_inactivation	inactive	No_significant_bias	NA	NA	nonPAR	inactive	chrX	30888703	30889842	1140	105	0.0382507	0.635334	-0.597083	-581.448	GeneBody	NA19240 run 1 trio phasing	No
chrX	134887632	134915257	-	ENSG00000101928	protein_coding	MOSPD1	subject_to_inactivation	inactive	Male-bias	Full	NA	nonPAR	inactive	chrX	134914445	134915584	1140	75	0.0569037	0.750065	-0.693161	-573.404	Promoter	NA19240 run 1 trio phasing	Yes
chrX	72204657	72239027	-	ENSG00000186871	protein_coding	ERCC6L	NA	inactive	Female-bias	NA	Full	nonPAR	inactive	chrX	72238468	72239424	957	64	0.0683399	0.837341	-0.769001	-569.718	Promoter	NA19240 run 1 trio phasing	No
chrX	72181353	72302926	+	ENSG00000102309	protein_coding	PIN4	subject_to_inactivation	variable	Female-bias	NA	Full	nonPAR	inactive	chrX	72238468	72239424	957	64	0.0683399	0.837341	-0.769001	-569.718	GeneBody	NA19240 run 1 trio phasing	Yes
chrX	120523858	120575794	-	ENSG00000158290	protein_coding	CUL4B	subject_to_inactivation	variable	Male-bias	NA	NA	nonPAR	inactive	chrX	120559789	120562233	2445	90	0.0471106	0.714978	-0.667867	-568.757	GeneBody	NA19240 run 1 trio phasing	No
chrX	20006713	20116907	-	ENSG00000184368	protein_coding	MAP7D2	variable	inactive	Female-bias	NA	NA	nonPAR	variable	chrX	20116086	20116902	817	85	0.166876	0.837349	-0.670473	-563.171	GeneBody	NA19240 run 1 trio phasing	No
chrX	103215108	103217246	+	ENSG00000102409	protein_coding	BEX4	NA	inactive	Male-bias	Full	Full	nonPAR	inactive	chrX	103214991	103215958	968	82	0.0347063	0.669587	-0.634881	-558.49	Promoter	NA19240 run 1 trio phasing	No
chrX	101098218	101163681	+	ENSG00000102384	protein_coding	CENPI	subject_to_inactivation	inactive	Female-bias	Full	Full	nonPAR	inactive	chrX	101097415	101098553	1139	53	0.0611885	0.852091	-0.790902	-552.278	Promoter	NA19240 run 1 trio phasing	Yes
chrX	55143102	55161310	-	ENSG00000182518	protein_coding	FAM104B	subject_to_inactivation	inactive	Male-bias	NA	Full	nonPAR	inactive	chrX	55160336	55162798	2463	93	0.123027	0.68163	-0.558603	-551.049	Promoter	NA19240 run 1 trio phasing	Yes
chrX	126163499	126166289	-	ENSG00000198354	protein_coding	DCAF12L2	NA	NA	No_significant_bias	NA	NA	nonPAR	unknown	chrX	126165690	126166490	801	96	0.275388	0.856086	-0.580698	-549.061	Promoter	NA19240 run 1 trio phasing	No
chrX	119399336	119454478	+	ENSG00000077713	protein_coding	SLC25A43	subject_to_inactivation	variable	No_significant_bias	Full	Full	nonPAR	inactive	chrX	119398995	119399888	894	83	0.0452192	0.687794	-0.642575	-541.176	Promoter	NA19240 run 1 trio phasing	Yes
chrX	107713221	107777342	-	ENSG00000157514	protein_coding	TSC22D3	variable	inactive	No_significant_bias	NA	NA	nonPAR	variable	chrX	107775145	107776682	1538	102	0.0635721	0.621494	-0.557922	-541.012	GeneBody	NA19240 run 1 trio phasing	No
chrX	71239624	71255146	-	ENSG00000147130	protein_coding	ZMYM3	subject_to_inactivation	inactive	Male-bias	NA	NA	nonPAR	inactive	chrX	71252964	71254889	1926	91	0.0899911	0.680167	-0.590176	-540.999	GeneBody	NA19240 run 1 trio phasing	No
chrX	86148451	86832604	+	ENSG00000126733	protein_coding	DACH2	variable	NA	No_significant_bias	NA	NA	nonPAR	variable	chrX	86147639	86149091	1453	89	0.12391	0.744107	-0.620196	-538.013	Promoter	NA19240 run 1 trio phasing	No
chrX	75740831	75746911	-	ENSG00000215105	processed_pseudogene	TTC3P1	subject_to_inactivation	NA	NA	NA	NA	nonPAR	inactive	chrX	75746799	75747274	476	58	0.0398914	0.824179	-0.784288	-533.705	Promoter	NA19240 run 1 trio phasing	No
chrX	73940435	74293574	-	ENSG00000230590	lncRNA	FTX	subject_to_inactivation	inactive	No_significant_bias	NA	Partial	nonPAR	inactive	chrX	74291802	74293845	2044	87	0.0662584	0.713992	-0.647734	-529.934	Promoter	NA19240 run 1 trio phasing	Yes
chrX	101345661	101348742	-	ENSG00000126953	protein_coding	TIMM8A	NA	inactive	No_significant_bias	NA	NA	nonPAR	inactive	chrX	101348098	101349253	1156	67	0.0406535	0.761143	-0.720489	-525.105	Promoter	NA19240 run 1 trio phasing	No
chrX	71118556	71142454	+	ENSG00000184634	protein_coding	MED12	subject_to_inactivation	inactive	No_significant_bias	Full	NA	nonPAR	inactive	chrX	71118130	71119383	1254	70	0.0514648	0.748275	-0.69681	-514.673	Promoter	NA19240 run 1 trio phasing	Yes
chrX	63347228	63351332	-	ENSG00000186767	protein_coding	SPIN4	NA	inactive	No_significant_bias	Full	NA	nonPAR	inactive	chrX	63350322	63351666	1345	84	0.0628304	0.683729	-0.620899	-514	Promoter	NA19240 run 1 trio phasing	No
chrX	63222993	63561095	-	ENSG00000235437	lncRNA	LINC01278	variable	inactive	NA	NA	NA	nonPAR	variable	chrX	63350322	63351666	1345	84	0.0628304	0.683729	-0.620899	-514	GeneBody	NA19240 run 1 trio phasing	No
chrX	118727133	118794535	+	ENSG00000131724	protein_coding	IL13RA1	variable	inactive	No_significant_bias	NA	NA	nonPAR	variable	chrX	118727417	118728175	759	89	0.171118	0.800682	-0.629564	-508.462	GeneBody	NA19240 run 1 trio phasing	No
chrX	50591647	50814302	-	ENSG00000158352	protein_coding	SHROOM4	subject_to_inactivation	inactive	No_significant_bias	NA	NA	nonPAR	inactive	chrX	50813139	50814522	1384	99	0.0978971	0.653008	-0.55511	-507.624	Promoter	NA19240 run 1 trio phasing	No
chrX	103062651	103064171	-	ENSG00000133169	protein_coding	BEX1	NA	NA	Female-bias	NA	NA	nonPAR	escape	chrX	103063433	103064440	1008	72	0.0918649	0.777158	-0.685293	-505.418	Promoter	NA19240 run 1 trio phasing	No
chrX	130202707	130268899	-	ENSG00000056277	protein_coding	ZNF280C	variable	NA	Female-bias	NA	Full	nonPAR	variable	chrX	130268138	130269210	1073	72	0.0453638	0.711032	-0.665668	-502.226	Promoter	NA19240 run 1 trio phasing	Yes
chrX	151176584	151181465	+	ENSG00000102195	protein_coding	GPR50	NA	NA	No_significant_bias	NA	NA	nonPAR	unknown	chrX	151174395	151176156	1762	98	0.168079	0.763084	-0.595005	-496.461	Promoter	NA19240 run 1 trio phasing	Yes
chrX	130339888	130373361	+	ENSG00000102078	protein_coding	SLC25A14	subject_to_inactivation	inactive	No_significant_bias	NA	NA	nonPAR	inactive	chrX	130339277	130340350	1074	68	0.067909	0.725582	-0.657673	-496.301	Promoter	NA19240 run 1 trio phasing	Yes
chrX	134769566	134797232	-	ENSG00000156504	protein_coding	FAM122B	NA	variable	Female-bias	NA	Full	nonPAR	variable	chrX	134796441	134797521	1081	61	0.0455731	0.771518	-0.725945	-494.125	Promoter	NA19240 run 1 trio phasing	Yes
chrX	134796395	134854835	+	ENSG00000156500	protein_coding	FAM122C	subject_to_inactivation	inactive	No_significant_bias	NA	NA	nonPAR	inactive	chrX	134796441	134797521	1081	61	0.0455731	0.771518	-0.725945	-494.125	GeneBody	NA19240 run 1 trio phasing	No
chrX	118823824	118826968	+	ENSG00000174460	protein_coding	ZCCHC12	NA	NA	No_significant_bias	NA	NA	nonPAR	unknown	chrX	118823526	118824830	1305	72	0.0976418	0.754392	-0.656751	-493.125	Promoter	NA19240 run 1 trio phasing	No
chrX	78129748	78139650	-	ENSG00000187325	protein_coding	TAF9B	NA	NA	No_significant_bias	NA	NA	nonPAR	unknown	chrX	78139080	78139979	900	60	0.0556489	0.774174	-0.718525	-490.556	Promoter	NA19240 run 1 trio phasing	No
chrX	68042344	68433913	-	ENSG00000079482	protein_coding	OPHN1	subject_to_inactivation	inactive	Female-bias	Full	NA	nonPAR	inactive	chrX	68432963	68434282	1320	83	0.103805	0.694958	-0.591153	-486.415	Promoter	NA19240 run 1 trio phasing	No
chrX	101622797	101627843	+	ENSG00000102401	protein_coding	ARMCX3	subject_to_inactivation	NA	Female-bias	NA	NA	nonPAR	variable	chrX	101622715	101624398	1684	70	0.0659681	0.739524	-0.673556	-485.408	Promoter	NA19240 run 1 trio phasing	Yes
chrX	10847578	11111220	-	ENSG00000234129	lncRNA	AC073529.1	NA	NA	No_significant_bias	NA	NA	nonPAR	unknown	chrX	11110943	11111890	948	62	0.0661555	0.781944	-0.715788	-483.728	Promoter	NA19240 run 1 trio phasing	Yes
chrX	11111301	11123086	+	ENSG00000004961	protein_coding	HCCS	NA	inactive	Heterogeneous	NA	NA	nonPAR	variable	chrX	11110943	11111890	948	62	0.0661555	0.781944	-0.715788	-483.728	Promoter	NA19240 run 1 trio phasing	No
chrX	77826364	77895593	-	ENSG00000102158	protein_coding	MAGT1	NA	inactive	No_significant_bias	NA	NA	nonPAR	inactive	chrX	77895002	77896107	1106	51	0.0489945	0.814456	-0.765461	-482.928	Promoter	NA19240 run 1 trio phasing	Yes
chrX	130401987	130413656	+	ENSG00000134597	protein_coding	RBMX2	subject_to_inactivation	inactive	Female-bias	NA	Partial	nonPAR	inactive	chrX	130401491	130402434	944	57	0.0449847	0.767033	-0.722049	-479.838	Promoter	NA19240 run 1 trio phasing	No
chrX	72127110	72131901	-	ENSG00000242732	protein_coding	RTL5	NA	inactive	Female-bias	NA	Full	nonPAR	inactive	chrX	72131241	72132286	1046	75	0.0969854	0.75572	-0.658735	-477.655	Promoter	NA19240 run 1 trio phasing	No
chrX	71910818	72161750	+	ENSG00000204131	protein_coding	NHSL2	variable	NA	Female-bias	NA	NA	nonPAR	variable	chrX	72131241	72132286	1046	75	0.0969854	0.75572	-0.658735	-477.655	GeneBody	NA19240 run 1 trio phasing	No
chrX	151694607	151705924	+	ENSG00000130032	protein_coding	PRRG3	NA	NA	Female-bias	Full	NA	nonPAR	variable	chrX	151694708	151695543	836	99	0.305797	0.846697	-0.5409	-473.209	GeneBody	NA19240 run 1 trio phasing	No
chrX	131688779	131830862	-	ENSG00000213468	lncRNA	FIRRE	variable	NA	No_significant_bias	NA	NA	nonPAR	variable	chrX	131728416	131730095	1680	48	0.888481	0.106711	0.78177	471.893	GeneBody	NA19240 run 1 trio phasing	No
chrX	30304206	30309390	-	ENSG00000169297	protein_coding	NR0B1	escape	NA	No_significant_bias	NA	NA	nonPAR	escape	chrX	30308488	30309702	1215	90	0.176125	0.78663	-0.610505	-469.861	Promoter	NA19240 run 1 trio phasing	No
chrX	134237047	134246207	+	ENSG00000203952	protein_coding	CCDC160	NA	NA	No_significant_bias	NA	NA	nonPAR	unknown	chrX	134236885	134237886	1002	74	0.110058	0.746965	-0.636907	-465.086	Promoter	NA19240 run 1 trio phasing	No
chrX	46545438	46548841	+	ENSG00000230844	lncRNA	ZNF674-AS1	subject_to_inactivation	inactive	Female-bias	NA	Full	nonPAR	inactive	chrX	46544800	46546168	1369	68	0.0386226	0.693539	-0.654916	-459.966	Promoter	NA19240 run 1 trio phasing	No
chrX	46497727	46545457	-	ENSG00000251192	protein_coding	ZNF674	subject_to_inactivation	NA	No_significant_bias	NA	NA	nonPAR	inactive	chrX	46544800	46546168	1369	68	0.0386226	0.693539	-0.654916	-459.966	Promoter	NA19240 run 1 trio phasing	Yes
chrX	107206611	107244247	+	ENSG00000080572	protein_coding	PIH1D3	escape	NA	No_significant_bias	NA	NA	nonPAR	escape	chrX	107205683	107206637	955	68	0.0627356	0.724217	-0.661482	-457.917	Promoter	NA19240 run 1 trio phasing	No
chrX	107123427	107206433	-	ENSG00000198088	protein_coding	NUP62CL	variable	NA	No_significant_bias	Full	NA	nonPAR	variable	chrX	107205683	107206637	955	68	0.0627356	0.724217	-0.661482	-457.917	Promoter	NA19240 run 1 trio phasing	No
chrX	54530183	54621521	+	ENSG00000130119	protein_coding	GNL3L	subject_to_inactivation	inactive	No_significant_bias	NA	NA	nonPAR	inactive	chrX	54529667	54531121	1455	78	0.0911563	0.697003	-0.605846	-456.587	Promoter	NA19240 run 1 trio phasing	Yes
chrX	155258235	155264491	-	ENSG00000155961	protein_coding	RAB39B	subject_to_inactivation	inactive	Female-bias	Full	Full	nonPAR	inactive	chrX	155263619	155264679	1061	61	0.0375095	0.734808	-0.697299	-455.237	Promoter	NA19240 run 1 trio phasing	Yes
chrX	155197007	155239841	+	ENSG00000155959	protein_coding	VBP1	subject_to_inactivation	inactive	Male-bias	Full	NA	nonPAR	inactive	chrX	155215928	155217071	1144	65	0.0491691	0.723079	-0.67391	-450.49	GeneBody	NA19240 run 1 trio phasing	No
chrX	46447292	46497422	+	ENSG00000147121	protein_coding	KRBOX4	subject_to_inactivation	inactive	No_significant_bias	NA	Full	nonPAR	inactive	chrX	46446629	46447780	1152	70	0.07146	0.704517	-0.633057	-449.501	Promoter	NA19240 run 1 trio phasing	No
chrX	103918896	103966712	+	ENSG00000158427	protein_coding	TMSB15B	NA	inactive	No_significant_bias	NA	NA	nonPAR	inactive	chrX	103918066	103919674	1609	96	0.0680064	0.561479	-0.493473	-445.969	Promoter	NA19240 run 1 trio phasing	Yes
chrX	47651796	47659180	-	ENSG00000126756	protein_coding	UXT	subject_to_inactivation	NA	Female-bias	NA	NA	nonPAR	variable	chrX	47657469	47659450	1982	78	0.168117	0.717252	-0.549135	-437.703	Promoter	NA19240 run 1 trio phasing	No
chrX	131688779	131830862	-	ENSG00000213468	lncRNA	FIRRE	variable	NA	No_significant_bias	NA	NA	nonPAR	variable	chrX	131703762	131705654	1893	51	0.811449	0.085548	0.725901	434.912	GeneBody	NA19240 run 1 trio phasing	No
chrX	9463295	9741037	+	ENSG00000101849	protein_coding	TBL1X	subject_to_inactivation	escape	Heterogeneous	Full	Full	nonPAR	inactive	chrX	9464962	9465668	707	111	0.0371488	0.429622	-0.392473	-430.005	GeneBody	NA19240 run 1 trio phasing	No
chrX	53532096	53686728	-	ENSG00000086758	protein_coding	HUWE1	subject_to_inactivation	inactive	No_significant_bias	Full	Full	nonPAR	inactive	chrX	53686066	53687076	1011	76	0.128841	0.724081	-0.59524	-425.294	Promoter	NA19240 run 1 trio phasing	Yes
chrX	154675249	154751583	-	ENSG00000160219	protein_coding	GAB3	subject_to_inactivation	variable	Female-bias	Full	NA	nonPAR	inactive	chrX	154750265	154751274	1010	105	0.148206	0.615994	-0.467789	-423.806	GeneBody	NA19240 run 1 trio phasing	No
chrX	11117651	11665920	-	ENSG00000047648	protein_coding	ARHGAP6	subject_to_inactivation	inactive	Male-bias	Full	NA	nonPAR	inactive	chrX	11427287	11428097	811	68	0.21886	0.857321	-0.638462	-423.029	GeneBody	NA19240 run 1 trio phasing	Yes
chrX	100674491	100732123	-	ENSG00000102362	protein_coding	SYTL4	variable	escape	Heterogeneous	NA	NA	nonPAR	variable	chrX	100731267	100732328	1062	65	0.10471	0.793706	-0.688996	-420.994	Promoter	NA19240 run 1 trio phasing	No
chrX	72301638	72307187	-	ENSG00000125931	protein_coding	CITED1	NA	inactive	No_significant_bias	NA	NA	nonPAR	inactive	chrX	72306329	72306952	624	76	0.0312937	0.65826	-0.626966	-420.171	GeneBody	NA19240 run 1 trio phasing	No
chrX	40049815	40177329	-	ENSG00000183337	protein_coding	BCOR	subject_to_inactivation	inactive	No_significant_bias	NA	NA	nonPAR	inactive	chrX	40156113	40157285	1173	71	0.92634	0.300885	0.625454	420.011	GeneBody	NA19240 run 1 trio phasing	No
chrX	102125679	102140426	+	ENSG00000184905	protein_coding	TCEAL2	NA	inactive	No_significant_bias	NA	NA	nonPAR	inactive	chrX	102125259	102126517	1259	78	0.0897061	0.680502	-0.590796	-419.39	Promoter	NA19240 run 1 trio phasing	No
chrX	112774503	112840815	-	ENSG00000126016	protein_coding	AMOT	subject_to_inactivation	inactive	No_significant_bias	Full	NA	nonPAR	inactive	chrX	112840132	112841444	1313	80	0.0496243	0.577755	-0.528131	-416.503	Promoter	NA19240 run 1 trio phasing	Yes
chrX	123184153	123490915	+	ENSG00000125675	protein_coding	GRIA3	variable	NA	Male-bias	NA	NA	nonPAR	variable	chrX	123183535	123185325	1791	85	0.120235	0.67067	-0.550435	-413.979	Promoter	NA19240 run 1 trio phasing	Yes
chrX	100913445	100929433	-	ENSG00000182489	protein_coding	XKRX	variable	NA	No_significant_bias	NA	NA	nonPAR	variable	chrX	100928461	100929636	1176	60	0.0409418	0.716634	-0.675692	-410.843	Promoter	NA19240 run 1 trio phasing	No
chrX	68498562	68537282	+	ENSG00000181704	protein_coding	YIPF6	subject_to_inactivation	inactive	Female-bias	NA	NA	nonPAR	inactive	chrX	68498457	68499521	1065	75	0.0598915	0.629077	-0.569186	-409.795	Promoter	NA19240 run 1 trio phasing	No
chrX	70444835	70505490	+	ENSG00000082458	protein_coding	DLG3	subject_to_inactivation	inactive	Heterogeneous	Full	NA	nonPAR	inactive	chrX	70454596	70455520	925	57	0.046706	0.769532	-0.722826	-409.416	GeneBody	NA19240 run 1 trio phasing	No
chrX	120120953	120245267	-	ENSG00000233382	transcribed_processed_pseudogene	NKAPP1	subject_to_inactivation	variable	NA	NA	NA	nonPAR	variable	chrX	120244308	120245541	1234	62	0.0767271	0.742359	-0.665631	-406.707	Promoter	NA19240 run 1 trio phasing	No
chrX	37836757	37847571	-	ENSG00000165169	protein_coding	DYNLT3	subject_to_inactivation	inactive	Female-bias	NA	NA	nonPAR	inactive	chrX	37846998	37847908	911	71	0.0417513	0.619704	-0.577953	-404.974	Promoter	NA19240 run 1 trio phasing	No
chrX	135020513	135022542	-	ENSG00000212747	protein_coding	RTL8B	NA	NA	Female-bias	Full	NA	nonPAR	variable	chrX	135021967	135022779	813	69	0.075386	0.653597	-0.578211	-402.704	Promoter	NA19240 run 1 trio phasing	No
chrX	76427710	76431342	+	ENSG00000198934	protein_coding	MAGEE1	NA	variable	Female-bias	NA	NA	nonPAR	variable	chrX	76427466	76428599	1134	63	0.0959712	0.75956	-0.663589	-398.853	Promoter	NA19240 run 1 trio phasing	No
chrX	57118551	57121546	-	ENSG00000186787	protein_coding	SPIN2B	NA	NA	Female-bias	Full	Full	nonPAR	inactive	chrX	57120914	57122094	1181	63	0.0456539	0.665794	-0.62014	-397.569	Promoter	NA19240 run 1 trio phasing	No
chrX	101408222	101414133	+	ENSG00000126945	protein_coding	HNRNPH2	subject_to_inactivation	inactive	NA	Full	NA	nonPAR	inactive	chrX	101407758	101410275	2518	69	0.0711094	0.659473	-0.588363	-394.948	Promoter	NA19240 run 1 trio phasing	No
chrX	101393273	101408012	-	ENSG00000102393	protein_coding	GLA	subject_to_inactivation	inactive	No_significant_bias	Full	Full	nonPAR	inactive	chrX	101407758	101410275	2518	69	0.0711094	0.659473	-0.588363	-394.948	Promoter	NA19240 run 1 trio phasing	No
chrX	101391011	101412297	+	ENSG00000257529	protein_coding	RPL36A-HNRNPH2	NA	inactive	NA	NA	NA	nonPAR	inactive	chrX	101407758	101410275	2518	69	0.0711094	0.659473	-0.588363	-394.948	GeneBody	NA19240 run 1 trio phasing	Yes
chrX	135032355	135033546	+	ENSG00000134590	protein_coding	RTL8C	NA	inactive	No_significant_bias	NA	Full	nonPAR	inactive	chrX	135031471	135032690	1220	66	0.113572	0.707207	-0.593635	-394.94	Promoter	NA19240 run 1 trio phasing	No
chrX	54807599	54816015	+	ENSG00000102316	protein_coding	MAGED2	subject_to_inactivation	inactive	Heterogeneous	NA	Full	nonPAR	inactive	chrX	54807948	54809260	1313	64	0.0506822	0.681157	-0.630475	-394.141	GeneBody	NA19240 run 1 trio phasing	No
chrX	73563200	73687102	+	ENSG00000204116	protein_coding	CHIC1	subject_to_inactivation	inactive	Male-bias	NA	NA	nonPAR	inactive	chrX	73562788	73563743	956	57	0.040751	0.729674	-0.688923	-392.999	Promoter	NA19240 run 1 trio phasing	Yes
chrX	73524275	73563085	-	ENSG00000269904	transcribed_processed_pseudogene	MAP2K4P1	subject_to_inactivation	NA	NA	NA	NA	nonPAR	inactive	chrX	73562788	73563743	956	57	0.040751	0.729674	-0.688923	-392.999	Promoter	NA19240 run 1 trio phasing	No
chrX	25003694	25016420	-	ENSG00000004848	protein_coding	ARX	NA	NA	Female-bias	NA	NA	nonPAR	escape	chrX	25006299	25007629	1331	73	0.111854	0.711977	-0.600124	-391.812	GeneBody	NA19240 run 1 trio phasing	No
chrX	103607451	103629690	+	ENSG00000196507	protein_coding	TCEAL3	NA	NA	Male-bias	NA	Full	nonPAR	inactive	chrX	103628739	103630248	1510	81	0.0714396	0.591145	-0.519705	-384.873	GeneBody	NA19240 run 1 trio phasing	No
chrX	103628704	103630953	+	ENSG00000172465	protein_coding	TCEAL1	NA	inactive	NA	NA	NA	nonPAR	inactive	chrX	103628739	103630248	1510	81	0.0714396	0.591145	-0.519705	-384.873	GeneBody	NA19240 run 1 trio phasing	No
chrX	131688779	131830862	-	ENSG00000213468	lncRNA	FIRRE	variable	NA	No_significant_bias	NA	NA	nonPAR	variable	chrX	131795380	131796360	981	48	0.923854	0.198731	0.725123	381.547	GeneBody	NA19240 run 1 trio phasing	No
chrX	129446501	129523500	-	ENSG00000102038	protein_coding	SMARCA1	variable	inactive	Male-bias	Full	NA	nonPAR	inactive	chrX	129522791	129523619	829	72	0.0616151	0.609774	-0.548159	-380.917	Promoter	NA19240 run 1 trio phasing	Yes
chrX	24693909	24996986	+	ENSG00000101868	protein_coding	POLA1	subject_to_inactivation	inactive	No_significant_bias	NA	NA	nonPAR	inactive	chrX	24995201	24999862	4662	48	0.926648	0.176369	0.750279	380.578	GeneBody	NA19240 run 1 trio phasing	Yes
chrX	43766610	43882450	-	ENSG00000069535	protein_coding	MAOB	subject_to_inactivation	NA	Female-bias	NA	NA	nonPAR	variable	chrX	43882064	43882699	636	57	0.105653	0.774328	-0.668675	-379.868	Promoter	NA19240 run 1 trio phasing	No
chrX	10445310	10833654	-	ENSG00000101871	protein_coding	MID1	variable	inactive	Female-bias	Full	NA	nonPAR	inactive	chrX	10619956	10620698	743	54	0.096954	0.784796	-0.687842	-378.457	GeneBody	NA19240 run 1 trio phasing	No
chrX	131688779	131830862	-	ENSG00000213468	lncRNA	FIRRE	variable	NA	No_significant_bias	NA	NA	nonPAR	variable	chrX	131746098	131748003	1906	44	0.878088	0.119515	0.758573	371.315	GeneBody	NA19240 run 1 trio phasing	No
chrX	55000363	55009057	+	ENSG00000169188	protein_coding	APEX2	subject_to_inactivation	inactive	No_significant_bias	NA	NA	nonPAR	inactive	chrX	54999875	55000902	1028	59	0.100457	0.788331	-0.687874	-370.078	Promoter	NA19240 run 1 trio phasing	No
chrX	77504878	77786233	-	ENSG00000085224	protein_coding	ATRX	NA	inactive	Male-bias	Full	Full	nonPAR	inactive	chrX	77785243	77786554	1312	63	0.0746251	0.711853	-0.637227	-369.166	Promoter	NA19240 run 1 trio phasing	Yes
chrX	75368427	75523502	-	ENSG00000102383	protein_coding	ZDHHC15	subject_to_inactivation	NA	No_significant_bias	NA	NA	nonPAR	inactive	chrX	75522785	75524703	1919	51	0.0962395	0.757032	-0.660792	-365.975	Promoter	NA19240 run 1 trio phasing	No
chrX	74421493	74533917	+	ENSG00000147100	protein_coding	SLC16A2	variable	inactive	Female-bias	NA	NA	nonPAR	variable	chrX	74419882	74420802	921	58	0.140436	0.772803	-0.632367	-363.174	Promoter	NA19240 run 1 trio phasing	Yes
chrX	118839539	118919669	+	ENSG00000203650	lncRNA	LINC01285	NA	NA	No_significant_bias	NA	NA	nonPAR	unknown	chrX	118839307	118839725	419	43	0.0728579	0.852124	-0.779266	-362.753	Promoter	NA19240 run 1 trio phasing	No
chrX	55717739	55758774	+	ENSG00000083750	protein_coding	RRAGB	subject_to_inactivation	inactive	Female-bias	NA	NA	nonPAR	inactive	chrX	55717321	55718356	1036	48	0.069425	0.766668	-0.697243	-362.467	Promoter	NA19240 run 1 trio phasing	Yes
chrX	74421493	74533917	+	ENSG00000147100	protein_coding	SLC16A2	variable	inactive	Female-bias	NA	NA	nonPAR	variable	chrX	74421631	74422699	1069	70	0.163877	0.737233	-0.573356	-362.32	GeneBody	NA19240 run 1 trio phasing	Yes
chrX	119615724	119693370	-	ENSG00000125354	protein_coding	SEPTIN6	variable	inactive	Female-bias	NA	NA	nonPAR	variable	chrX	119688852	119690868	2017	40	0.121176	0.873704	-0.752528	-362.087	GeneBody	NA19240 run 1 trio phasing	Yes
chrX	111665811	111760649	+	ENSG00000101901	protein_coding	ALG13	variable	variable	Female-bias	NA	NA	nonPAR	variable	chrX	111681325	111682156	832	69	0.0353991	0.559735	-0.524336	-361.764	GeneBody	NA19240 run 1 trio phasing	No
chrX	119805311	119852998	-	ENSG00000125351	protein_coding	UPF3B	subject_to_inactivation	inactive	No_significant_bias	NA	NA	nonPAR	inactive	chrX	119852551	119853440	890	55	0.0557307	0.691896	-0.636165	-360.519	Promoter	NA19240 run 1 trio phasing	Yes
chrX	130623369	130903317	-	ENSG00000165675	protein_coding	ENOX2	subject_to_inactivation	variable	Male-bias	NA	Full	nonPAR	inactive	chrX	130902604	130903483	880	56	0.0625546	0.694919	-0.632364	-358.94	Promoter	NA19240 run 1 trio phasing	Yes
chrX	101009346	101052116	-	ENSG00000188917	protein_coding	TRMT2B	subject_to_inactivation	inactive	Male-bias	Full	Full	nonPAR	inactive	chrX	101051402	101052214	813	45	0.0350621	0.744255	-0.709193	-357.178	Promoter	NA19240 run 1 trio phasing	Yes
chrX	21839617	21885423	+	ENSG00000012174	protein_coding	MBTPS2	subject_to_inactivation	inactive	Heterogeneous	NA	NA	nonPAR	inactive	chrX	21839411	21840227	817	61	0.161578	0.802834	-0.641256	-356.292	Promoter	NA19240 run 1 trio phasing	No
chrX	76173040	76178314	+	ENSG00000102390	protein_coding	PBDC1	subject_to_inactivation	inactive	No_significant_bias	NA	NA	nonPAR	inactive	chrX	76171537	76173896	2360	61	0.0929501	0.676519	-0.583569	-356.203	Promoter	NA19240 run 1 trio phasing	No
chrX	68647666	68725842	+	ENSG00000130052	protein_coding	STARD8	subject_to_inactivation	inactive	Female-bias	Full	Full	nonPAR	inactive	chrX	68686191	68686845	655	51	0.10614	0.798353	-0.692213	-352.248	GeneBody	NA19240 run 1 trio phasing	No
chrX	139581770	139708227	-	ENSG00000101977	protein_coding	MCF2	subject_to_inactivation	NA	No_significant_bias	NA	NA	nonPAR	inactive	chrX	139691492	139692533	1042	78	0.134783	0.645364	-0.510581	-351.103	GeneBody	NA19240 run 1 trio phasing	No
chrX	140709562	140793215	+	ENSG00000203930	lncRNA	LINC00632	NA	NA	Female-bias	NA	NA	nonPAR	escape	chrX	140764258	140765394	1137	58	0.0615987	0.679784	-0.618185	-348.232	GeneBody	NA19240 run 1 trio phasing	No
chrX	103309346	103311046	-	ENSG00000133134	protein_coding	BEX2	NA	inactive	Female-bias	Full	NA	nonPAR	inactive	chrX	103310427	103311105	679	64	0.107033	0.68298	-0.575947	-344.806	Promoter	NA19240 run 1 trio phasing	No
chrX	102599168	102604159	+	ENSG00000125962	protein_coding	ARMCX5	NA	NA	No_significant_bias	NA	Full	nonPAR	inactive	chrX	102599128	102600121	994	44	0.0851577	0.81047	-0.725312	-343.115	Promoter	NA19240 run 1 trio phasing	Yes
chrX	102720688	102753540	+	ENSG00000198908	protein_coding	BHLHB9	variable	inactive	No_significant_bias	NA	NA	nonPAR	variable	chrX	102745715	102746590	876	71	0.14338	0.708814	-0.565434	-339.438	GeneBody	NA19240 run 1 trio phasing	No
chrX	63634967	63809274	-	ENSG00000131089	protein_coding	ARHGEF9	subject_to_inactivation	NA	Female-bias	NA	NA	nonPAR	variable	chrX	63750827	63755337	4511	61	0.0990156	0.712989	-0.613974	-337.368	GeneBody	NA19240 run 1 trio phasing	No
chrX	132217053	132432862	+	ENSG00000232160	lncRNA	RAP2C-AS1	NA	inactive	NA	NA	NA	nonPAR	inactive	chrX	132218046	132218506	461	43	0.169515	0.907631	-0.738116	-328.321	GeneBody	NA19240 run 1 trio phasing	No
chrX	132203024	132219480	-	ENSG00000123728	protein_coding	RAP2C	NA	inactive	No_significant_bias	NA	NA	nonPAR	inactive	chrX	132218046	132218506	461	43	0.169515	0.907631	-0.738116	-328.321	GeneBody	NA19240 run 1 trio phasing	No
chrX	102153708	102155977	-	ENSG00000184515	protein_coding	BEX5	NA	NA	Female-bias	NA	NA	nonPAR	escape	chrX	102155023	102156358	1336	52	0.0831832	0.715317	-0.632134	-326.099	Promoter	NA19240 run 1 trio phasing	No
chrX	129906121	129929761	+	ENSG00000156697	protein_coding	UTP14A	subject_to_inactivation	variable	No_significant_bias	NA	NA	nonPAR	variable	chrX	129905720	129906685	966	62	0.0919608	0.66717	-0.575209	-325.967	Promoter	NA19240 run 1 trio phasing	No
chrX	155489011	155669944	-	ENSG00000185973	protein_coding	TMLHE	subject_to_inactivation	inactive	No_significant_bias	NA	NA	nonPAR	inactive	chrX	155612312	155613180	869	49	0.0527038	0.694732	-0.642028	-324.909	GeneBody	NA19240 run 1 trio phasing	No
chrX	131688779	131830862	-	ENSG00000213468	lncRNA	FIRRE	variable	NA	No_significant_bias	NA	NA	nonPAR	variable	chrX	131791848	131793570	1723	40	0.909716	0.16438	0.745336	323.107	GeneBody	NA19240 run 1 trio phasing	No
chrX	77899440	77907376	+	ENSG00000131174	protein_coding	COX7B	NA	variable	Heterogeneous	NA	NA	nonPAR	variable	chrX	77899180	77901110	1931	53	0.0794745	0.697015	-0.61754	-321.955	Promoter	NA19240 run 1 trio phasing	No
chrX	120426148	120469365	-	ENSG00000005893	protein_coding	LAMP2	subject_to_inactivation	inactive	Male-bias	Full	Full	nonPAR	inactive	chrX	120468757	120469702	946	54	0.0397832	0.639988	-0.600205	-319.958	Promoter	NA19240 run 1 trio phasing	No
chrX	48590042	48608869	+	ENSG00000101940	protein_coding	WDR13	subject_to_inactivation	inactive	Male-bias	Full	NA	nonPAR	inactive	chrX	48597468	48598417	950	60	0.0642602	0.624845	-0.560584	-319.322	GeneBody	NA19240 run 1 trio phasing	No
chrX	54920462	54931431	+	ENSG00000067445	protein_coding	TRO	subject_to_inactivation	inactive	No_significant_bias	NA	NA	nonPAR	inactive	chrX	54920801	54922037	1237	57	0.0596085	0.649274	-0.589666	-319.031	GeneBody	NA19240 run 1 trio phasing	No
chrX	24693909	24996986	+	ENSG00000101868	protein_coding	POLA1	subject_to_inactivation	inactive	No_significant_bias	NA	NA	nonPAR	inactive	chrX	24991412	24994832	3421	51	0.919324	0.272752	0.646571	318.315	GeneBody	NA19240 run 1 trio phasing	Yes
chrX	101655281	101659850	-	ENSG00000184867	protein_coding	ARMCX2	subject_to_inactivation	inactive	Male-bias	NA	Full	nonPAR	inactive	chrX	101658550	101660123	1574	68	0.0627128	0.56799	-0.505278	-316.626	Promoter	NA19240 run 1 trio phasing	No
chrX	131688779	131830862	-	ENSG00000213468	lncRNA	FIRRE	variable	NA	No_significant_bias	NA	NA	nonPAR	variable	chrX	131762719	131764509	1791	36	0.874424	0.111104	0.763319	314.894	GeneBody	NA19240 run 1 trio phasing	No
chrX	137566127	137577691	+	ENSG00000156925	protein_coding	ZIC3	NA	NA	No_significant_bias	NA	NA	nonPAR	unknown	chrX	137568334	137569369	1036	65	0.17407	0.718325	-0.544255	-312.8	GeneBody	NA19240 run 1 trio phasing	Yes
chrX	107628424	107651026	+	ENSG00000147224	protein_coding	PRPS1	NA	inactive	No_significant_bias	NA	NA	nonPAR	inactive	chrX	107628108	107629317	1210	61	0.0947038	0.656903	-0.5622	-306.303	Promoter	NA19240 run 1 trio phasing	Yes
chrX	119615724	119693370	-	ENSG00000125354	protein_coding	SEPTIN6	variable	inactive	Female-bias	NA	NA	nonPAR	variable	chrX	119693581	119694447	867	48	0.138062	0.782676	-0.644614	-306.135	Promoter	NA19240 run 1 trio phasing	Yes
chrX	56818298	56995827	-	ENSG00000204271	protein_coding	SPIN3	subject_to_inactivation	NA	No_significant_bias	NA	NA	nonPAR	inactive	chrX	56995159	56995947	789	49	0.0944727	0.730074	-0.635601	-304.588	Promoter	NA19240 run 1 trio phasing	No
chrX	100627108	100639991	-	ENSG00000000003	protein_coding	TSPAN6	escape	inactive	Female-bias	NA	NA	nonPAR	escape	chrX	100636165	100637003	839	58	0.111997	0.691789	-0.579792	-304.418	GeneBody	NA19240 run 1 trio phasing	No
chrX	46599251	46759118	-	ENSG00000065923	protein_coding	SLC9A7	subject_to_inactivation	inactive	Heterogeneous	NA	NA	nonPAR	inactive	chrX	46605937	46608299	2363	49	0.933105	0.317666	0.615439	304.244	GeneBody	NA19240 run 1 trio phasing	Yes
chrX	102513682	102516739	-	ENSG00000158164	protein_coding	TMSB15A	NA	inactive	No_significant_bias	NA	NA	nonPAR	inactive	chrX	102516276	102516901	626	51	0.091406	0.718832	-0.627426	-299.211	Promoter	NA19240 run 1 trio phasing	No
chrX	119978713	120025138	-	ENSG00000234493	transcribed_unprocessed_pseudogene	RHOXF1P1	NA	NA	No_significant_bias	NA	NA	nonPAR	unknown	chrX	120015054	120015926	873	59	0.0929998	0.659901	-0.566901	-297.173	GeneBody	NA19240 run 1 trio phasing	No
chrX	106611930	106679439	+	ENSG00000147231	protein_coding	RADX	subject_to_inactivation	inactive	Female-bias	NA	NA	nonPAR	inactive	chrX	106611722	106613424	1703	67	0.05459	0.54167	-0.48708	-296.193	Promoter	NA19240 run 1 trio phasing	No
chrX	14873421	14922327	+	ENSG00000130150	protein_coding	MOSPD2	subject_to_inactivation	inactive	Male-bias	NA	NA	nonPAR	inactive	chrX	14897437	14907379	9943	44	0.913901	0.217845	0.696056	294.567	GeneBody	NA19240 run 1 trio phasing	Yes
chrX	70444835	70505490	+	ENSG00000082458	protein_coding	DLG3	subject_to_inactivation	inactive	Heterogeneous	Full	NA	nonPAR	inactive	chrX	70444931	70445582	652	62	0.0656845	0.568189	-0.502505	-290.762	GeneBody	NA19240 run 1 trio phasing	No
chrX	10156945	10237660	+	ENSG00000073464	protein_coding	CLCN4	subject_to_inactivation	variable	Heterogeneous	NA	NA	nonPAR	variable	chrX	10158281	10158841	561	60	0.0587669	0.594823	-0.536056	-290.414	GeneBody	NA19240 run 1 trio phasing	No
chrX	47983356	48071658	-	ENSG00000221994	protein_coding	ZNF630	subject_to_inactivation	NA	No_significant_bias	NA	NA	nonPAR	inactive	chrX	48071087	48071872	786	44	0.0454062	0.689626	-0.64422	-288.551	Promoter	NA19240 run 1 trio phasing	Yes
chrX	134990991	134992473	+	ENSG00000184785	protein_coding	SMIM10	NA	inactive	No_significant_bias	Full	NA	nonPAR	inactive	chrX	134990809	134991380	572	43	0.123334	0.797508	-0.674174	-286.254	Promoter	NA19240 run 1 trio phasing	No
chrX	56729241	56819179	+	ENSG00000204272	protein_coding	NBDY	subject_to_inactivation	inactive	NA	NA	NA	nonPAR	inactive	chrX	56782709	56783946	1238	36	0.92094	0.219264	0.701676	283.982	GeneBody	NA19240 run 1 trio phasing	No
chrX	73212299	73214851	-	ENSG00000186462	protein_coding	NAP1L2	NA	inactive	Female-bias	Full	NA	nonPAR	inactive	chrX	73214161	73215411	1251	50	0.119864	0.721818	-0.601955	-282.828	Promoter	NA19240 run 1 trio phasing	No
chrX	109535781	109544690	+	ENSG00000101888	protein_coding	NXT2	subject_to_inactivation	inactive	No_significant_bias	NA	Full	nonPAR	inactive	chrX	109536610	109537724	1115	49	0.0391475	0.632183	-0.593035	-282.757	GeneBody	NA19240 run 1 trio phasing	No
chrX	54440404	54448032	+	ENSG00000158526	protein_coding	TSR2	subject_to_inactivation	inactive	No_significant_bias	Full	Full	nonPAR	inactive	chrX	54440174	54441051	878	42	0.0703341	0.750849	-0.680515	-280.567	Promoter	NA19240 run 1 trio phasing	No
chrX	103918896	103966712	+	ENSG00000158427	protein_coding	TMSB15B	NA	inactive	No_significant_bias	NA	NA	nonPAR	inactive	chrX	103962607	103963387	781	54	0.124187	0.732771	-0.608584	-277.422	GeneBody	NA19240 run 1 trio phasing	Yes
chrX	103822327	103832257	-	ENSG00000123570	protein_coding	RAB9B	NA	inactive	Male-bias	NA	NA	nonPAR	inactive	chrX	103831774	103832477	704	57	0.0371524	0.579019	-0.541867	-273.713	Promoter	NA19240 run 1 trio phasing	No
chrX	75156388	75304885	+	ENSG00000094841	protein_coding	UPRT	subject_to_inactivation	NA	No_significant_bias	NA	Full	nonPAR	inactive	chrX	75155903	75156594	692	36	0.0581282	0.785693	-0.727565	-273.036	Promoter	NA19240 run 1 trio phasing	Yes
chrX	75051048	75156732	-	ENSG00000131269	protein_coding	ABCB7	subject_to_inactivation	inactive	No_significant_bias	NA	Full	nonPAR	inactive	chrX	75155903	75156594	692	36	0.0581282	0.785693	-0.727565	-273.036	GeneBody	NA19240 run 1 trio phasing	No
chrX	131688779	131830862	-	ENSG00000213468	lncRNA	FIRRE	variable	NA	No_significant_bias	NA	NA	nonPAR	variable	chrX	131821743	131822773	1031	28	0.891874	0.116626	0.775248	271.685	GeneBody	NA19240 run 1 trio phasing	No
chrX	131058346	131089885	+	ENSG00000147256	protein_coding	ARHGAP36	subject_to_inactivation	NA	No_significant_bias	NA	NA	nonPAR	inactive	chrX	131072940	131073793	854	43	0.0885125	0.715487	-0.626975	-264.921	GeneBody	NA19240 run 1 trio phasing	No
chrX	16587999	16712936	-	ENSG00000047230	protein_coding	CTPS2	subject_to_inactivation	escape	Female-bias	NA	NA	nonPAR	escape	chrX	16628645	16630822	2178	37	0.957743	0.232105	0.725637	264.302	GeneBody	NA19240 run 1 trio phasing	No
chrX	10015254	10144474	+	ENSG00000047644	protein_coding	WWC3	subject_to_inactivation	inactive	Male-bias	Full	Full	nonPAR	inactive	chrX	10110741	10112153	1413	44	0.0543502	0.700094	-0.645744	-264.228	GeneBody	NA19240 run 1 trio phasing	Yes
chrX	103607451	103629690	+	ENSG00000196507	protein_coding	TCEAL3	NA	NA	Male-bias	NA	Full	nonPAR	inactive	chrX	103607631	103608237	607	54	0.0331228	0.531178	-0.498055	-262.382	GeneBody	NA19240 run 1 trio phasing	No
chrX	131688779	131830862	-	ENSG00000213468	lncRNA	FIRRE	variable	NA	No_significant_bias	NA	NA	nonPAR	variable	chrX	131778658	131779627	970	28	0.927711	0.171948	0.755763	262.284	GeneBody	NA19240 run 1 trio phasing	No
chrX	100291644	100410273	-	ENSG00000165194	protein_coding	PCDH19	escape	NA	No_significant_bias	NA	NA	nonPAR	escape	chrX	100406466	100407438	973	64	0.394016	0.899106	-0.50509	-262.194	GeneBody	NA19240 run 1 trio phasing	Yes
chrX	63222993	63561095	-	ENSG00000235437	lncRNA	LINC01278	variable	inactive	NA	NA	NA	nonPAR	variable	chrX	63329310	63333629	4320	44	0.887387	0.236345	0.651042	262.13	GeneBody	NA19240 run 1 trio phasing	No
chrX	102712176	102717733	+	ENSG00000158301	protein_coding	GPRASP2	NA	inactive	No_significant_bias	NA	NA	nonPAR	inactive	chrX	102712181	102712917	737	64	0.127349	0.596606	-0.469257	-262.017	GeneBody	NA19240 run 1 trio phasing	No
chrX	107857364	107936230	-	ENSG00000236064	lncRNA	AL109946.1	NA	inactive	NA	NA	NA	nonPAR	inactive	chrX	107936024	107936725	702	50	0.24577	0.827756	-0.581986	-261.782	Promoter	NA19240 run 1 trio phasing	No
chrX	129981107	130058083	+	ENSG00000085185	protein_coding	BCORL1	subject_to_inactivation	inactive	No_significant_bias	Full	NA	nonPAR	inactive	chrX	130017684	130021430	3747	55	0.911225	0.373295	0.53793	258.821	GeneBody	NA19240 run 1 trio phasing	Yes
chrX	135520643	135582510	+	ENSG00000165359	protein_coding	INTS6L	subject_to_inactivation	inactive	Female-bias	NA	Full	nonPAR	inactive	chrX	135549028	135554639	5612	35	0.925133	0.237799	0.687333	254.792	GeneBody	NA19240 run 1 trio phasing	Yes
chrX	120594010	120621159	+	ENSG00000232119	protein_coding	MCTS1	subject_to_inactivation	inactive	No_significant_bias	NA	NA	nonPAR	inactive	chrX	120603765	120604428	664	32	0.0888549	0.818705	-0.729851	-254.079	GeneBody	NA19240 run 1 trio phasing	No
chrX	73940435	74293574	-	ENSG00000230590	lncRNA	FTX	subject_to_inactivation	inactive	No_significant_bias	NA	Partial	nonPAR	inactive	chrX	74254376	74258422	4047	37	0.939621	0.286057	0.653564	253.413	GeneBody	NA19240 run 1 trio phasing	Yes
chrX	2828822	2882820	+	ENSG00000056998	protein_coding	GYG2	variable	escape	Female-bias	Partial,heterogeneous	NA	nonPAR	variable	chrX	2828707	2829095	389	48	0.160092	0.730968	-0.570876	-252.019	Promoter	NA19240 run 1 trio phasing	No
chrX	72181353	72302926	+	ENSG00000102309	protein_coding	PIN4	subject_to_inactivation	variable	Female-bias	NA	Full	nonPAR	inactive	chrX	72181041	72182041	1001	49	0.0559896	0.625357	-0.569368	-250.122	Promoter	NA19240 run 1 trio phasing	Yes
chrX	77910739	78129295	+	ENSG00000102144	protein_coding	PGK1	subject_to_inactivation	inactive	Male-bias	NA	NA	nonPAR	inactive	chrX	77932022	77932777	756	59	0.937859	0.455522	0.482337	249.843	GeneBody	NA19240 run 1 trio phasing	Yes
chrX	77910656	78050395	+	ENSG00000165240	protein_coding	ATP7A	NA	variable	Heterogeneous	NA	Full	nonPAR	variable	chrX	77932022	77932777	756	59	0.937859	0.455522	0.482337	249.843	GeneBody	NA19240 run 1 trio phasing	Yes
chrX	19533977	19887600	-	ENSG00000147010	protein_coding	SH3KBP1	subject_to_inactivation	variable	Female-bias	NA	Full	nonPAR	inactive	chrX	19715646	19720401	4756	42	0.8935	0.259321	0.634179	249.384	GeneBody	NA19240 run 1 trio phasing	Yes
chrX	134543119	134546642	-	ENSG00000223749	lncRNA	MIR503HG	variable	inactive	No_significant_bias	Full	NA	nonPAR	inactive	chrX	134544496	134545217	722	56	0.0872628	0.597556	-0.510293	-248.866	GeneBody	NA19240 run 1 trio phasing	No
chrX	119615724	119693370	-	ENSG00000125354	protein_coding	SEPTIN6	variable	inactive	Female-bias	NA	NA	nonPAR	variable	chrX	119677761	119679100	1340	46	0.122189	0.698138	-0.575949	-247.671	GeneBody	NA19240 run 1 trio phasing	Yes
chrX	108722070	108732687	-	ENSG00000260548	protein_coding	AL035425.3	NA	NA	No_significant_bias	NA	NA	nonPAR	unknown	chrX	108732469	108733094	626	41	0.066095	0.673433	-0.607338	-244.372	Promoter	NA19240 run 1 trio phasing	No
chrX	9725346	9786297	-	ENSG00000101850	protein_coding	GPR143	subject_to_inactivation	escape	Heterogeneous	NA	NA	nonPAR	variable	chrX	9765328	9765841	514	62	0.141314	0.583737	-0.442423	-240.862	GeneBody	NA19240 run 1 trio phasing	Yes
chrX	56232356	56291531	+	ENSG00000102349	protein_coding	KLF8	subject_to_inactivation	inactive	Heterogeneous	Full	Full	nonPAR	inactive	chrX	56232375	56233385	1011	47	0.0574642	0.652389	-0.594925	-237.965	GeneBody	NA19240 run 1 trio phasing	No
chrX	102140476	102142970	-	ENSG00000204071	protein_coding	TCEAL6	NA	NA	No_significant_bias	NA	NA	nonPAR	unknown	chrX	102141609	102142475	867	51	0.129341	0.656969	-0.527628	-236.366	GeneBody	NA19240 run 1 trio phasing	No
chrX	10015254	10144474	+	ENSG00000047644	protein_coding	WWC3	subject_to_inactivation	inactive	Male-bias	Full	Full	nonPAR	inactive	chrX	10097593	10098904	1312	41	0.0601213	0.696144	-0.636023	-235.143	GeneBody	NA19240 run 1 trio phasing	Yes
chrX	145817832	145829856	+	ENSG00000185985	protein_coding	SLITRK2	NA	inactive	No_significant_bias	NA	NA	nonPAR	inactive	chrX	145821338	145822288	951	51	0.113409	0.645703	-0.532294	-230.43	GeneBody	NA19240 run 1 trio phasing	Yes
chrX	101615118	101618001	-	ENSG00000198960	protein_coding	ARMCX6	NA	inactive	Female-bias	NA	NA	nonPAR	variable	chrX	101617093	101618063	971	42	0.125561	0.708628	-0.583067	-224.104	Promoter	NA19240 run 1 trio phasing	No
chrX	81202102	81298547	+	ENSG00000131171	protein_coding	SH3BGRL	subject_to_inactivation	escape	Male-bias	NA	NA	nonPAR	inactive	chrX	81208987	81211581	2595	36	0.953319	0.383472	0.569848	222.002	GeneBody	NA19240 run 1 trio phasing	No
chrX	72329516	72573101	-	ENSG00000147099	protein_coding	HDAC8	subject_to_inactivation	inactive	No_significant_bias	NA	Full	nonPAR	inactive	chrX	72572365	72573415	1051	42	0.0472828	0.654774	-0.607491	-220.051	Promoter	NA19240 run 1 trio phasing	Yes
chrX	75156388	75304885	+	ENSG00000094841	protein_coding	UPRT	subject_to_inactivation	NA	No_significant_bias	NA	Full	nonPAR	inactive	chrX	75273814	75276327	2514	52	0.193373	0.60824	-0.414867	-219.778	GeneBody	NA19240 run 1 trio phasing	Yes
chrX	101391011	101412297	+	ENSG00000257529	protein_coding	RPL36A-HNRNPH2	NA	inactive	NA	NA	NA	nonPAR	inactive	chrX	101390611	101391287	677	43	0.0300886	0.540681	-0.510593	-217.913	Promoter	NA19240 run 1 trio phasing	Yes
chrX	101349447	101390796	-	ENSG00000010671	protein_coding	BTK	subject_to_inactivation	inactive	No_significant_bias	Full	Full	nonPAR	inactive	chrX	101390611	101391287	677	43	0.0300886	0.540681	-0.510593	-217.913	Promoter	NA19240 run 1 trio phasing	Yes
chrX	101390824	101396155	+	ENSG00000241343	protein_coding	RPL36A	subject_to_inactivation	NA	NA	NA	Partial	nonPAR	variable	chrX	101390611	101391287	677	43	0.0300886	0.540681	-0.510593	-217.913	Promoter	NA19240 run 1 trio phasing	Yes
chrX	149477104	149540926	-	ENSG00000241489	protein_coding	AC244197.3	NA	NA	No_significant_bias	NA	NA	nonPAR	unknown	chrX	149532996	149536091	3096	48	0.894044	0.336246	0.557798	217.557	GeneBody	NA19240 run 1 trio phasing	Yes
chrX	149527591	149540959	-	ENSG00000241769	lncRNA	LINC00893	variable	NA	NA	NA	NA	nonPAR	variable	chrX	149532996	149536091	3096	48	0.894044	0.336246	0.557798	217.557	GeneBody	NA19240 run 1 trio phasing	Yes
chrX	107064420	107118823	-	ENSG00000089682	protein_coding	RBM41	subject_to_inactivation	inactive	Male-bias	Full	Full	nonPAR	inactive	chrX	107118110	107119024	915	44	0.0558568	0.587502	-0.531645	-215.039	Promoter	NA19240 run 1 trio phasing	Yes
chrX	41085445	41236579	+	ENSG00000124486	protein_coding	USP9X	variable	escape	Female-bias	Partial,heterogeneous	Partial	nonPAR	variable	chrX	41087806	41088234	429	17	0.091365	0.960378	-0.869012	-214.46	GeneBody	NA19240 run 1 trio phasing	No
chrX	77910739	78129295	+	ENSG00000102144	protein_coding	PGK1	subject_to_inactivation	inactive	Male-bias	NA	NA	nonPAR	inactive	chrX	77910296	77910945	650	37	0.0619533	0.688707	-0.626753	-214.275	Promoter	NA19240 run 1 trio phasing	Yes
chrX	77910656	78050395	+	ENSG00000165240	protein_coding	ATP7A	NA	variable	Heterogeneous	NA	Full	nonPAR	variable	chrX	77910296	77910945	650	37	0.0619533	0.688707	-0.626753	-214.275	Promoter	NA19240 run 1 trio phasing	Yes
chrX	79360384	79367667	-	ENSG00000078596	protein_coding	ITM2A	subject_to_inactivation	variable	No_significant_bias	NA	NA	nonPAR	variable	chrX	79366522	79367523	1002	45	0.0429427	0.550323	-0.50738	-213.751	GeneBody	NA19240 run 1 trio phasing	No
chrX	47974851	48003989	-	ENSG00000147118	protein_coding	ZNF182	subject_to_inactivation	inactive	No_significant_bias	NA	NA	nonPAR	inactive	chrX	48003794	48004546	753	41	0.103503	0.683288	-0.579785	-213.438	Promoter	NA19240 run 1 trio phasing	Yes
chrX	47983356	48071658	-	ENSG00000221994	protein_coding	ZNF630	subject_to_inactivation	NA	No_significant_bias	NA	NA	nonPAR	inactive	chrX	48003794	48004546	753	41	0.103503	0.683288	-0.579785	-213.438	GeneBody	NA19240 run 1 trio phasing	Yes
chrX	70444835	70505490	+	ENSG00000082458	protein_coding	DLG3	subject_to_inactivation	inactive	Heterogeneous	Full	NA	nonPAR	inactive	chrX	70452403	70452908	506	40	0.0679524	0.626142	-0.558189	-210.978	GeneBody	NA19240 run 1 trio phasing	No
chrX	138614727	139222777	-	ENSG00000129682	protein_coding	FGF13	variable	NA	Female-bias	NA	NA	nonPAR	variable	chrX	139194716	139195212	497	44	0.106552	0.684006	-0.577455	-209.136	GeneBody	NA19240 run 1 trio phasing	No
chrX	9463295	9741037	+	ENSG00000101849	protein_coding	TBL1X	subject_to_inactivation	escape	Heterogeneous	Full	Full	nonPAR	inactive	chrX	9466905	9468653	1749	40	0.881018	0.28951	0.591508	209.027	GeneBody	NA19240 run 1 trio phasing	No
chrX	71095851	71103532	+	ENSG00000184481	protein_coding	FOXO4	NA	variable	Male-bias	NA	NA	nonPAR	variable	chrX	71099008	71100926	1919	40	0.816012	0.219273	0.596739	204.685	GeneBody	NA19240 run 1 trio phasing	No
chrX	7898247	7927739	-	ENSG00000006757	protein_coding	PNPLA4	escape	escape	Female-bias	Partial,similar	NA	nonPAR	escape	chrX	7926970	7927587	618	53	0.0404652	0.461859	-0.421394	-204.672	GeneBody	NA19240 run 1 trio phasing	No
chrX	134796395	134854835	+	ENSG00000156500	protein_coding	FAM122C	subject_to_inactivation	inactive	No_significant_bias	NA	NA	nonPAR	inactive	chrX	134806957	134808137	1181	43	0.0434444	0.630089	-0.586645	-203.344	GeneBody	NA19240 run 1 trio phasing	No
chrX	24693909	24996986	+	ENSG00000101868	protein_coding	POLA1	subject_to_inactivation	inactive	No_significant_bias	NA	NA	nonPAR	inactive	chrX	24750509	24753588	3080	32	0.91678	0.268966	0.647813	200.677	GeneBody	NA19240 run 1 trio phasing	Yes
chrX	129803288	129843909	-	ENSG00000188706	protein_coding	ZDHHC9	subject_to_inactivation	inactive	Heterogeneous	Full	NA	nonPAR	inactive	chrX	129834283	129838593	4311	39	0.938565	0.380988	0.557576	197.123	GeneBody	NA19240 run 1 trio phasing	Yes
chrX	131688779	131830862	-	ENSG00000213468	lncRNA	FIRRE	variable	NA	No_significant_bias	NA	NA	nonPAR	variable	chrX	131741141	131742200	1060	29	0.79121	0.116624	0.674586	195.166	GeneBody	NA19240 run 1 trio phasing	No
chrX	101418287	101533459	+	ENSG00000196440	protein_coding	ARMCX4	subject_to_inactivation	variable	Female-bias	Full	Full	nonPAR	inactive	chrX	101485037	101485679	643	43	0.0646068	0.570679	-0.506072	-190.837	GeneBody	NA19240 run 1 trio phasing	No
chrX	119615724	119693370	-	ENSG00000125354	protein_coding	SEPTIN6	variable	inactive	Female-bias	NA	NA	nonPAR	variable	chrX	119686858	119688066	1209	23	0.12269	0.881164	-0.758475	-190.404	GeneBody	NA19240 run 1 trio phasing	Yes
chrX	54530183	54621521	+	ENSG00000130119	protein_coding	GNL3L	subject_to_inactivation	inactive	No_significant_bias	NA	NA	nonPAR	inactive	chrX	54560395	54562570	2176	36	0.927274	0.364901	0.562373	189.597	GeneBody	NA19240 run 1 trio phasing	Yes
chrX	119236245	119244466	+	ENSG00000101856	protein_coding	PGRMC1	subject_to_inactivation	inactive	Female-bias	NA	Full	nonPAR	inactive	chrX	119240076	119244147	4072	24	0.915955	0.197983	0.717972	189.454	GeneBody	NA19240 run 1 trio phasing	Yes
chrX	154389955	154409168	+	ENSG00000147403	protein_coding	RPL10	subject_to_inactivation	inactive	Female-bias	Full	Full	nonPAR	inactive	chrX	154408574	154409672	1099	35	0.114989	0.734999	-0.62001	-189.253	GeneBody	NA19240 run 1 trio phasing	Yes
chrX	154401236	154412112	-	ENSG00000013563	protein_coding	DNASE1L1	subject_to_inactivation	NA	No_significant_bias	Full	Full	nonPAR	inactive	chrX	154408574	154409672	1099	35	0.114989	0.734999	-0.62001	-189.253	GeneBody	NA19240 run 1 trio phasing	Yes
chrX	72301638	72307187	-	ENSG00000125931	protein_coding	CITED1	NA	inactive	No_significant_bias	NA	NA	nonPAR	inactive	chrX	72305410	72305863	454	44	0.0859912	0.582717	-0.496726	-188.832	GeneBody	NA19240 run 1 trio phasing	No
chrX	73940435	74293574	-	ENSG00000230590	lncRNA	FTX	subject_to_inactivation	inactive	No_significant_bias	NA	Partial	nonPAR	inactive	chrX	74291000	74291620	621	30	0.0455538	0.678788	-0.633234	-188.188	GeneBody	NA19240 run 1 trio phasing	Yes
chrX	131688779	131830862	-	ENSG00000213468	lncRNA	FIRRE	variable	NA	No_significant_bias	NA	NA	nonPAR	variable	chrX	131802464	131803678	1215	28	0.824725	0.160968	0.663756	187.979	GeneBody	NA19240 run 1 trio phasing	No
chrX	71910818	72161750	+	ENSG00000204131	protein_coding	NHSL2	variable	NA	Female-bias	NA	NA	nonPAR	variable	chrX	72018549	72019007	459	44	0.0635107	0.537227	-0.473717	-186.586	GeneBody	NA19240 run 1 trio phasing	No
chrX	54530183	54621521	+	ENSG00000130119	protein_coding	GNL3L	subject_to_inactivation	inactive	No_significant_bias	NA	NA	nonPAR	inactive	chrX	54584820	54588014	3195	29	0.930968	0.255428	0.675541	185.717	GeneBody	NA19240 run 1 trio phasing	Yes
chrX	24693909	24996986	+	ENSG00000101868	protein_coding	POLA1	subject_to_inactivation	inactive	No_significant_bias	NA	NA	nonPAR	inactive	chrX	24938040	24941171	3132	24	0.883151	0.144761	0.738391	185.451	GeneBody	NA19240 run 1 trio phasing	Yes
chrX	96684663	97604997	+	ENSG00000147202	protein_coding	DIAPH2	subject_to_inactivation	variable	Male-bias	NA	Full	nonPAR	inactive	chrX	96836750	96837089	340	25	0.0473252	0.768075	-0.72075	-183.266	GeneBody	NA19240 run 1 trio phasing	No
chrX	19533977	19887600	-	ENSG00000147010	protein_coding	SH3KBP1	subject_to_inactivation	variable	Female-bias	NA	Full	nonPAR	inactive	chrX	19773340	19774627	1288	32	0.0557749	0.68591	-0.630135	-182.863	GeneBody	NA19240 run 1 trio phasing	Yes
chrX	155071420	155123074	+	ENSG00000185515	protein_coding	BRCC3	subject_to_inactivation	variable	No_significant_bias	Full	NA	nonPAR	inactive	chrX	155105721	155112484	6764	25	0.949551	0.223386	0.726165	182.617	GeneBody	NA19240 run 1 trio phasing	Yes
chrX	155064034	155147937	-	ENSG00000214827	protein_coding	MTCP1	NA	inactive	No_significant_bias	NA	NA	nonPAR	inactive	chrX	155105721	155112484	6764	25	0.949551	0.223386	0.726165	182.617	GeneBody	NA19240 run 1 trio phasing	No
chrX	40049815	40177329	-	ENSG00000183337	protein_coding	BCOR	subject_to_inactivation	inactive	No_significant_bias	NA	NA	nonPAR	inactive	chrX	40107201	40107664	464	47	0.0638113	0.471473	-0.407662	-182.058	GeneBody	NA19240 run 1 trio phasing	No
chrX	9786429	9949443	+	ENSG00000146950	protein_coding	SHROOM2	variable	NA	Male-bias	NA	NA	nonPAR	variable	chrX	9941464	9942018	555	23	0.0479292	0.797439	-0.74951	-180.27	GeneBody	NA19240 run 1 trio phasing	Yes
chrX	131688779	131830862	-	ENSG00000213468	lncRNA	FIRRE	variable	NA	No_significant_bias	NA	NA	nonPAR	variable	chrX	131711063	131711620	558	26	0.822818	0.139692	0.683126	177.458	GeneBody	NA19240 run 1 trio phasing	No
chrX	109623700	109625172	-	ENSG00000176076	protein_coding	KCNE5	NA	inactive	NA	NA	NA	nonPAR	inactive	chrX	109624953	109625403	451	42	0.367748	0.851278	-0.483531	-176.504	Promoter	NA19240 run 1 trio phasing	No
chrX	109624244	109733403	-	ENSG00000068366	protein_coding	ACSL4	subject_to_inactivation	inactive	Female-bias	NA	NA	nonPAR	inactive	chrX	109624953	109625403	451	42	0.367748	0.851278	-0.483531	-176.504	GeneBody	NA19240 run 1 trio phasing	Yes
chrX	47623172	47630305	-	ENSG00000126759	protein_coding	CFP	subject_to_inactivation	inactive	Female-bias	Full	NA	nonPAR	inactive	chrX	47623579	47624069	491	37	0.0598999	0.568396	-0.508496	-175.878	GeneBody	NA19240 run 1 trio phasing	No
chrX	73563200	73687102	+	ENSG00000204116	protein_coding	CHIC1	subject_to_inactivation	inactive	Male-bias	NA	NA	nonPAR	inactive	chrX	73647423	73652104	4682	24	0.910087	0.203799	0.706287	175.836	GeneBody	NA19240 run 1 trio phasing	Yes
chrX	64268081	64395452	-	ENSG00000102043	protein_coding	MTMR8	subject_to_inactivation	inactive	No_significant_bias	NA	NA	nonPAR	inactive	chrX	64394927	64395576	650	41	0.0406067	0.518761	-0.478155	-174.25	Promoter	NA19240 run 1 trio phasing	Yes
chrX	19533977	19887600	-	ENSG00000147010	protein_coding	SH3KBP1	subject_to_inactivation	variable	Female-bias	NA	Full	nonPAR	inactive	chrX	19542272	19544078	1807	40	0.903685	0.38014	0.523545	174.173	GeneBody	NA19240 run 1 trio phasing	Yes
chrX	101268253	101293057	-	ENSG00000102387	protein_coding	TAF7L	escape	NA	No_significant_bias	NA	NA	nonPAR	escape	chrX	101291147	101291432	286	46	0.470173	0.913147	-0.442974	-173.082	GeneBody	NA19240 run 1 trio phasing	No
chrX	83508290	83512127	+	ENSG00000196767	protein_coding	POU3F4	NA	NA	No_significant_bias	NA	NA	nonPAR	unknown	chrX	83510263	83510863	601	35	0.215632	0.769976	-0.554344	-170.95	GeneBody	NA19240 run 1 trio phasing	No
chrX	47217860	47229997	+	ENSG00000102225	protein_coding	CDK16	variable	escape	Female-bias	Full	Full	nonPAR	variable	chrX	47219409	47220024	616	23	0.0999648	0.802327	-0.702362	-170.306	GeneBody	NA19240 run 1 trio phasing	No
chrX	56729241	56819179	+	ENSG00000204272	protein_coding	NBDY	subject_to_inactivation	inactive	NA	NA	NA	nonPAR	inactive	chrX	56746339	56753064	6726	31	0.870635	0.233102	0.637532	169.419	GeneBody	NA19240 run 1 trio phasing	No
chrX	73563200	73687102	+	ENSG00000204116	protein_coding	CHIC1	subject_to_inactivation	inactive	Male-bias	NA	NA	nonPAR	inactive	chrX	73664758	73669674	4917	32	0.888416	0.302166	0.58625	167.571	GeneBody	NA19240 run 1 trio phasing	Yes
chrX	71578411	71613583	+	ENSG00000147174	protein_coding	GCNA	NA	inactive	No_significant_bias	NA	NA	nonPAR	inactive	chrX	71581994	71584099	2106	31	0.943597	0.358371	0.585226	166.348	GeneBody	NA19240 run 1 trio phasing	No
chrX	103607451	103629690	+	ENSG00000196507	protein_coding	TCEAL3	NA	NA	Male-bias	NA	Full	nonPAR	inactive	chrX	103610139	103618502	8364	27	0.903705	0.297726	0.605978	164.014	GeneBody	NA19240 run 1 trio phasing	No
chrX	103576231	103587736	+	ENSG00000133142	protein_coding	TCEAL4	subject_to_inactivation	inactive	Male-bias	Full	NA	nonPAR	inactive	chrX	103585072	103585986	915	43	0.0560278	0.479675	-0.423647	-163.618	GeneBody	NA19240 run 1 trio phasing	No
chrX	40049815	40177329	-	ENSG00000183337	protein_coding	BCOR	subject_to_inactivation	inactive	No_significant_bias	NA	NA	nonPAR	inactive	chrX	40142390	40143738	1349	29	0.910523	0.311093	0.59943	163.562	GeneBody	NA19240 run 1 trio phasing	No
chrX	77504878	77786233	-	ENSG00000085224	protein_coding	ATRX	NA	inactive	Male-bias	Full	Full	nonPAR	inactive	chrX	77519204	77522536	3333	24	0.914434	0.209355	0.705078	163.174	GeneBody	NA19240 run 1 trio phasing	Yes
chrX	102769158	102885406	+	ENSG00000223546	lncRNA	LINC00630	NA	NA	No_significant_bias	NA	NA	nonPAR	unknown	chrX	102816968	102822980	6013	30	0.931735	0.285985	0.645751	163.106	GeneBody	NA19240 run 1 trio phasing	Yes
chrX	48579774	48581157	-	ENSG00000228343	lncRNA	AC115618.2	NA	inactive	NA	NA	NA	nonPAR	inactive	chrX	48578347	48581558	3212	34	0.922431	0.336095	0.586335	162.258	Promoter	NA19240 run 1 trio phasing	No
chrX	48574449	48581162	+	ENSG00000102317	protein_coding	RBM3	escape	inactive	No_significant_bias	Full	Full	nonPAR	inactive	chrX	48578347	48581558	3212	34	0.922431	0.336095	0.586335	162.258	GeneBody	NA19240 run 1 trio phasing	Yes
chrX	40262917	40299061	+	ENSG00000236393	lncRNA	AC091806.1	NA	NA	No_significant_bias	NA	NA	nonPAR	unknown	chrX	40298274	40299224	951	36	0.874915	0.35038	0.524535	162.145	GeneBody	NA19240 run 1 trio phasing	No
chrX	40049815	40177329	-	ENSG00000183337	protein_coding	BCOR	subject_to_inactivation	inactive	No_significant_bias	NA	NA	nonPAR	inactive	chrX	40081265	40082904	1640	27	0.891138	0.250925	0.640213	160.067	GeneBody	NA19240 run 1 trio phasing	No
chrX	40049815	40177329	-	ENSG00000183337	protein_coding	BCOR	subject_to_inactivation	inactive	No_significant_bias	NA	NA	nonPAR	inactive	chrX	40079230	40080635	1406	34	0.824284	0.284277	0.540007	159.575	GeneBody	NA19240 run 1 trio phasing	No
chrX	71056332	71073426	-	ENSG00000147164	protein_coding	SNX12	subject_to_inactivation	inactive	Male-bias	Full	Full	nonPAR	inactive	chrX	71054297	71056335	2039	25	0.962963	0.28572	0.677243	157.768	GeneBody	NA19240 run 1 trio phasing	No
chrX	131058346	131089885	+	ENSG00000147256	protein_coding	ARHGAP36	subject_to_inactivation	NA	No_significant_bias	NA	NA	nonPAR	inactive	chrX	131058413	131058920	508	42	0.0712784	0.555156	-0.483878	-157.721	GeneBody	NA19240 run 1 trio phasing	No
chrX	130623369	130903317	-	ENSG00000165675	protein_coding	ENOX2	subject_to_inactivation	variable	Male-bias	NA	Full	nonPAR	inactive	chrX	130881536	130884121	2586	27	0.943896	0.318601	0.625295	157.27	GeneBody	NA19240 run 1 trio phasing	Yes
chrX	85861180	86047561	-	ENSG00000188419	protein_coding	CHM	subject_to_inactivation	variable	Female-bias	NA	Partial	nonPAR	variable	chrX	85929636	85932533	2898	25	0.926337	0.257412	0.668924	157.264	GeneBody	NA19240 run 1 trio phasing	Yes
chrX	72329516	72573101	-	ENSG00000147099	protein_coding	HDAC8	subject_to_inactivation	inactive	No_significant_bias	NA	Full	nonPAR	inactive	chrX	72344986	72348037	3052	25	0.949911	0.27355	0.676361	156.507	GeneBody	NA19240 run 1 trio phasing	Yes
chrX	72329516	72573101	-	ENSG00000147099	protein_coding	HDAC8	subject_to_inactivation	inactive	No_significant_bias	NA	Full	nonPAR	inactive	chrX	72461232	72464256	3025	19	0.942486	0.218339	0.724148	154.046	GeneBody	NA19240 run 1 trio phasing	Yes
chrX	40049815	40177329	-	ENSG00000183337	protein_coding	BCOR	subject_to_inactivation	inactive	No_significant_bias	NA	NA	nonPAR	inactive	chrX	40077899	40078997	1099	30	0.841649	0.23112	0.61053	151.822	GeneBody	NA19240 run 1 trio phasing	No
chrX	46599251	46759118	-	ENSG00000065923	protein_coding	SLC9A7	subject_to_inactivation	inactive	Heterogeneous	NA	NA	nonPAR	inactive	chrX	46599636	46603241	3606	27	0.883057	0.239417	0.64364	151.532	GeneBody	NA19240 run 1 trio phasing	Yes
chrX	47836902	48002561	+	ENSG00000197779	protein_coding	ZNF81	subject_to_inactivation	inactive	No_significant_bias	NA	NA	nonPAR	inactive	chrX	47889608	47894491	4884	26	0.887148	0.24213	0.645018	150.221	GeneBody	NA19240 run 1 trio phasing	No
chrX	24693909	24996986	+	ENSG00000101868	protein_coding	POLA1	subject_to_inactivation	inactive	No_significant_bias	NA	NA	nonPAR	inactive	chrX	24737285	24741152	3868	25	0.918678	0.278703	0.639975	150.159	GeneBody	NA19240 run 1 trio phasing	Yes
chrX	64185117	64205708	-	ENSG00000184675	protein_coding	AMER1	subject_to_inactivation	NA	Male-bias	NA	NA	nonPAR	inactive	chrX	64191176	64192229	1054	27	0.923236	0.322918	0.600318	149.47	GeneBody	NA19240 run 1 trio phasing	Yes
chrX	108091668	108154671	+	ENSG00000101844	protein_coding	ATG4A	subject_to_inactivation	inactive	Male-bias	NA	Full	nonPAR	inactive	chrX	108143311	108146979	3669	24	0.907482	0.279579	0.627902	149.464	GeneBody	NA19240 run 1 trio phasing	Yes
chrX	108084207	108091549	-	ENSG00000101843	protein_coding	PSMD10	subject_to_inactivation	inactive	Female-bias	NA	Full	nonPAR	inactive	chrX	108085326	108089297	3972	25	0.958402	0.338645	0.619757	148.978	GeneBody	NA19240 run 1 trio phasing	Yes
chrX	101627868	101628523	+	ENSG00000261101	lncRNA	AC234775.3	NA	inactive	NA	NA	NA	nonPAR	inactive	chrX	101624967	101628213	3247	27	0.933939	0.350089	0.58385	148.352	Promoter	NA19240 run 1 trio phasing	No
chrX	101622797	101627843	+	ENSG00000102401	protein_coding	ARMCX3	subject_to_inactivation	NA	Female-bias	NA	NA	nonPAR	variable	chrX	101624967	101628213	3247	27	0.933939	0.350089	0.58385	148.352	GeneBody	NA19240 run 1 trio phasing	Yes
chrX	132369317	132489968	-	ENSG00000076770	protein_coding	MBNL3	subject_to_inactivation	inactive	Male-bias	NA	NA	nonPAR	inactive	chrX	132471772	132474365	2594	17	0.944424	0.197276	0.747147	147.592	GeneBody	NA19240 run 1 trio phasing	Yes
chrX	91434595	91438584	+	ENSG00000174740	protein_coding	PABPC5	NA	NA	Male-bias	NA	NA	nonPAR	inactive	chrX	91434703	91435119	417	39	0.0679734	0.484863	-0.416889	-147.091	GeneBody	NA19240 run 1 trio phasing	No
chrX	63634967	63809274	-	ENSG00000131089	protein_coding	ARHGEF9	subject_to_inactivation	NA	Female-bias	NA	NA	nonPAR	variable	chrX	63784992	63785585	594	30	0.0609661	0.621205	-0.560239	-146.978	GeneBody	NA19240 run 1 trio phasing	No
chrX	47836902	48002561	+	ENSG00000197779	protein_coding	ZNF81	subject_to_inactivation	inactive	No_significant_bias	NA	NA	nonPAR	inactive	chrX	47965477	47967400	1924	31	0.792001	0.229423	0.562578	146.101	GeneBody	NA19240 run 1 trio phasing	No
chrX	139726346	139945276	-	ENSG00000101974	protein_coding	ATP11C	subject_to_inactivation	inactive	No_significant_bias	NA	Full	nonPAR	inactive	chrX	139755658	139759837	4180	28	0.880002	0.267772	0.61223	145.996	GeneBody	NA19240 run 1 trio phasing	No
chrX	47635521	47650604	-	ENSG00000126767	protein_coding	ELK1	subject_to_inactivation	inactive	No_significant_bias	Full	Full	nonPAR	inactive	chrX	47637689	47638168	480	31	0.138509	0.682033	-0.543525	-145.239	GeneBody	NA19240 run 1 trio phasing	Yes
chrX	110673856	110795819	-	ENSG00000101938	protein_coding	CHRDL1	subject_to_inactivation	inactive	Heterogeneous	Full	NA	nonPAR	inactive	chrX	110795497	110796016	520	37	0.0383004	0.508713	-0.470413	-144.472	Promoter	NA19240 run 1 trio phasing	No
chrX	13770939	13938638	-	ENSG00000046653	protein_coding	GPM6B	variable	escape	Heterogeneous	Partial,similar	NA	nonPAR	variable	chrX	13935867	13937628	1762	25	0.728662	0.0923333	0.636329	143.443	GeneBody	NA19240 run 1 trio phasing	No
chrX	101009346	101052116	-	ENSG00000188917	protein_coding	TRMT2B	subject_to_inactivation	inactive	Male-bias	Full	Full	nonPAR	inactive	chrX	101041853	101044236	2384	35	0.930411	0.449322	0.481089	143.176	GeneBody	NA19240 run 1 trio phasing	Yes
chrX	16587999	16712936	-	ENSG00000047230	protein_coding	CTPS2	subject_to_inactivation	escape	Female-bias	NA	NA	nonPAR	escape	chrX	16640122	16642560	2439	28	0.949757	0.379846	0.569911	142.925	GeneBody	NA19240 run 1 trio phasing	No
chrX	85861180	86047561	-	ENSG00000188419	protein_coding	CHM	subject_to_inactivation	variable	Female-bias	NA	Partial	nonPAR	variable	chrX	86047262	86048100	839	34	0.114261	0.612621	-0.49836	-141.746	Promoter	NA19240 run 1 trio phasing	Yes
chrX	102937770	102940561	-	ENSG00000234050	lncRNA	Z95624.1	NA	variable	NA	NA	NA	nonPAR	variable	chrX	102938186	102942267	4082	29	0.844884	0.276629	0.568255	141.525	Promoter	NA19240 run 1 trio phasing	No
chrX	155025980	155060304	+	ENSG00000165775	protein_coding	FUNDC2	subject_to_inactivation	inactive	Male-bias	Full	NA	nonPAR	inactive	chrX	155028914	155031359	2446	23	0.919083	0.305016	0.614067	140.663	GeneBody	NA19240 run 1 trio phasing	No
chrX	83508290	83512127	+	ENSG00000196767	protein_coding	POU3F4	NA	NA	No_significant_bias	NA	NA	nonPAR	unknown	chrX	83508956	83509537	582	36	0.215085	0.695529	-0.480444	-140.48	GeneBody	NA19240 run 1 trio phasing	No
chrX	9463295	9741037	+	ENSG00000101849	protein_coding	TBL1X	subject_to_inactivation	escape	Heterogeneous	Full	Full	nonPAR	inactive	chrX	9645958	9647663	1706	30	0.921848	0.386214	0.535635	139.17	GeneBody	NA19240 run 1 trio phasing	No
chrX	19533977	19887600	-	ENSG00000147010	protein_coding	SH3KBP1	subject_to_inactivation	variable	Female-bias	NA	Full	nonPAR	inactive	chrX	19702550	19705790	3241	21	0.913133	0.219916	0.693216	138.966	GeneBody	NA19240 run 1 trio phasing	Yes
chrX	77910739	78129295	+	ENSG00000102144	protein_coding	PGK1	subject_to_inactivation	inactive	Male-bias	NA	NA	nonPAR	inactive	chrX	77954200	77960360	6161	29	0.925171	0.333713	0.591458	138.393	GeneBody	NA19240 run 1 trio phasing	Yes
chrX	77910656	78050395	+	ENSG00000165240	protein_coding	ATP7A	NA	variable	Heterogeneous	NA	Full	nonPAR	variable	chrX	77954200	77960360	6161	29	0.925171	0.333713	0.591458	138.393	GeneBody	NA19240 run 1 trio phasing	Yes
chrX	106802673	106876150	+	ENSG00000133138	protein_coding	TBC1D8B	subject_to_inactivation	NA	No_significant_bias	NA	NA	nonPAR	inactive	chrX	106802747	106803304	558	28	0.0646448	0.592864	-0.52822	-137.828	GeneBody	NA19240 run 1 trio phasing	No
chrX	131688779	131830862	-	ENSG00000213468	lncRNA	FIRRE	variable	NA	No_significant_bias	NA	NA	nonPAR	variable	chrX	131759213	131759815	603	20	0.947984	0.246853	0.701132	136.914	GeneBody	NA19240 run 1 trio phasing	No
chrX	150692971	150765108	+	ENSG00000063601	protein_coding	MTMR1	subject_to_inactivation	inactive	No_significant_bias	Full	Full	nonPAR	inactive	chrX	150701583	150704687	3105	17	0.972293	0.219989	0.752305	136.158	GeneBody	NA19240 run 1 trio phasing	Yes
chrX	96684663	97604997	+	ENSG00000147202	protein_coding	DIAPH2	subject_to_inactivation	variable	Male-bias	NA	Full	nonPAR	inactive	chrX	97337904	97341116	3213	29	0.909425	0.364141	0.545285	134.709	GeneBody	NA19240 run 1 trio phasing	No
chrX	131058346	131089885	+	ENSG00000147256	protein_coding	ARHGAP36	subject_to_inactivation	NA	No_significant_bias	NA	NA	nonPAR	inactive	chrX	131067839	131068369	531	28	0.111453	0.678829	-0.567377	-134.543	GeneBody	NA19240 run 1 trio phasing	No
chrX	64268081	64395452	-	ENSG00000102043	protein_coding	MTMR8	subject_to_inactivation	inactive	No_significant_bias	NA	NA	nonPAR	inactive	chrX	64331744	64335518	3775	22	0.924142	0.278753	0.645389	133.975	GeneBody	NA19240 run 1 trio phasing	Yes
chrX	154675249	154751583	-	ENSG00000160219	protein_coding	GAB3	subject_to_inactivation	variable	Female-bias	Full	NA	nonPAR	inactive	chrX	154674549	154676324	1776	26	0.763929	0.171419	0.59251	133.47	GeneBody	NA19240 run 1 trio phasing	No
chrX	155071420	155123074	+	ENSG00000185515	protein_coding	BRCC3	subject_to_inactivation	variable	No_significant_bias	Full	NA	nonPAR	inactive	chrX	155075605	155078366	2762	28	0.922601	0.381279	0.541322	132.768	GeneBody	NA19240 run 1 trio phasing	Yes
chrX	155064034	155147937	-	ENSG00000214827	protein_coding	MTCP1	NA	inactive	No_significant_bias	NA	NA	nonPAR	inactive	chrX	155075605	155078366	2762	28	0.922601	0.381279	0.541322	132.768	GeneBody	NA19240 run 1 trio phasing	No
chrX	129981107	130058083	+	ENSG00000085185	protein_coding	BCORL1	subject_to_inactivation	inactive	No_significant_bias	Full	NA	nonPAR	inactive	chrX	130031738	130033378	1641	24	0.928515	0.323271	0.605244	132.706	GeneBody	NA19240 run 1 trio phasing	Yes
chrX	23833353	23907938	-	ENSG00000184831	protein_coding	APOO	subject_to_inactivation	inactive	Male-bias	Full	Full	nonPAR	inactive	chrX	23904531	23905566	1036	32	0.961816	0.50624	0.455576	132.053	GeneBody	NA19240 run 1 trio phasing	Yes
chrX	118495898	118686163	+	ENSG00000147251	protein_coding	DOCK11	subject_to_inactivation	inactive	Female-bias	NA	Full	nonPAR	inactive	chrX	118570992	118573383	2392	24	0.925702	0.335837	0.589865	132.024	GeneBody	NA19240 run 1 trio phasing	Yes
chrX	71366239	71532374	+	ENSG00000147133	protein_coding	TAF1	subject_to_inactivation	inactive	Female-bias	Full	NA	nonPAR	inactive	chrX	71444780	71446365	1586	23	0.904301	0.286097	0.618204	131.464	GeneBody	NA19240 run 1 trio phasing	Yes
chrX	16587999	16712936	-	ENSG00000047230	protein_coding	CTPS2	subject_to_inactivation	escape	Female-bias	NA	NA	nonPAR	escape	chrX	16626002	16627739	1738	16	0.92986	0.188533	0.741327	130.785	GeneBody	NA19240 run 1 trio phasing	No
chrX	9463295	9741037	+	ENSG00000101849	protein_coding	TBL1X	subject_to_inactivation	escape	Heterogeneous	Full	Full	nonPAR	inactive	chrX	9466108	9466479	372	33	0.042132	0.456161	-0.414029	-130.533	GeneBody	NA19240 run 1 trio phasing	No
chrX	48476021	48486364	+	ENSG00000068438	protein_coding	FTSJ1	subject_to_inactivation	inactive	Male-bias	NA	Full	nonPAR	inactive	chrX	48482062	48483871	1810	27	0.957122	0.434169	0.522953	130.425	GeneBody	NA19240 run 1 trio phasing	Yes
chrX	24693909	24996986	+	ENSG00000101868	protein_coding	POLA1	subject_to_inactivation	inactive	No_significant_bias	NA	NA	nonPAR	inactive	chrX	24969627	24972270	2644	23	0.914192	0.253489	0.660703	130.296	GeneBody	NA19240 run 1 trio phasing	Yes
chrX	24693909	24996986	+	ENSG00000101868	protein_coding	POLA1	subject_to_inactivation	inactive	No_significant_bias	NA	NA	nonPAR	inactive	chrX	24933408	24935429	2022	19	0.959274	0.280109	0.679166	129.993	GeneBody	NA19240 run 1 trio phasing	Yes
chrX	48458537	48470260	-	ENSG00000017483	protein_coding	SLC38A5	subject_to_inactivation	inactive	Heterogeneous	NA	Full	nonPAR	inactive	chrX	48468236	48468985	750	28	0.0772683	0.632944	-0.555676	-129.952	GeneBody	NA19240 run 1 trio phasing	No
chrX	64268081	64395452	-	ENSG00000102043	protein_coding	MTMR8	subject_to_inactivation	inactive	No_significant_bias	NA	NA	nonPAR	inactive	chrX	64311935	64314808	2874	21	0.84375	0.193035	0.650715	129.798	GeneBody	NA19240 run 1 trio phasing	Yes
chrX	104566199	105767829	+	ENSG00000189108	protein_coding	IL1RAPL2	variable	NA	No_significant_bias	NA	NA	nonPAR	variable	chrX	104909887	104910359	473	27	0.140025	0.724938	-0.584913	-129.366	GeneBody	NA19240 run 1 trio phasing	Yes
chrX	72329516	72573101	-	ENSG00000147099	protein_coding	HDAC8	subject_to_inactivation	inactive	No_significant_bias	NA	Full	nonPAR	inactive	chrX	72350888	72354166	3279	26	0.911939	0.348096	0.563843	128.954	GeneBody	NA19240 run 1 trio phasing	Yes
chrX	123960212	124422664	+	ENSG00000101972	protein_coding	STAG2	subject_to_inactivation	inactive	No_significant_bias	NA	Full	nonPAR	inactive	chrX	124066877	124069933	3057	26	0.914213	0.328149	0.586064	128.49	GeneBody	NA19240 run 1 trio phasing	Yes
chrX	119538149	119565409	-	ENSG00000018610	protein_coding	CXorf56	subject_to_inactivation	inactive	No_significant_bias	Full	NA	nonPAR	inactive	chrX	119565082	119565660	579	29	0.0972227	0.604485	-0.507262	-128.188	Promoter	NA19240 run 1 trio phasing	No
chrX	48521799	48528716	+	ENSG00000147155	protein_coding	EBP	NA	NA	Heterogeneous	NA	Full	nonPAR	variable	chrX	48527802	48529168	1367	19	0.918865	0.247385	0.67148	127.143	GeneBody	NA19240 run 1 trio phasing	Yes
chrX	11117651	11665920	-	ENSG00000047648	protein_coding	ARHGAP6	subject_to_inactivation	inactive	Male-bias	Full	NA	nonPAR	inactive	chrX	11666196	11666769	574	25	0.0816153	0.65635	-0.574734	-127.07	Promoter	NA19240 run 1 trio phasing	Yes
chrX	77826364	77895593	-	ENSG00000102158	protein_coding	MAGT1	NA	inactive	No_significant_bias	NA	NA	nonPAR	inactive	chrX	77843677	77846266	2590	25	0.966938	0.407386	0.559552	126.453	GeneBody	NA19240 run 1 trio phasing	Yes
chrX	47983356	48071658	-	ENSG00000221994	protein_coding	ZNF630	subject_to_inactivation	NA	No_significant_bias	NA	NA	nonPAR	inactive	chrX	48021135	48021748	614	26	0.0665534	0.629206	-0.562652	-126.074	GeneBody	NA19240 run 1 trio phasing	Yes
chrX	101349447	101390796	-	ENSG00000010671	protein_coding	BTK	subject_to_inactivation	inactive	No_significant_bias	Full	Full	nonPAR	inactive	chrX	101353455	101355044	1590	19	0.936234	0.293302	0.642931	125.734	GeneBody	NA19240 run 1 trio phasing	Yes
chrX	135520643	135582510	+	ENSG00000165359	protein_coding	INTS6L	subject_to_inactivation	inactive	Female-bias	NA	Full	nonPAR	inactive	chrX	135532700	135536697	3998	24	0.919877	0.331702	0.588174	125.597	GeneBody	NA19240 run 1 trio phasing	Yes
chrX	25003694	25016420	-	ENSG00000004848	protein_coding	ARX	NA	NA	Female-bias	NA	NA	nonPAR	escape	chrX	25010929	25011460	532	26	0.0922085	0.643873	-0.551665	-125.083	GeneBody	NA19240 run 1 trio phasing	No
chrX	118495898	118686163	+	ENSG00000147251	protein_coding	DOCK11	subject_to_inactivation	inactive	Female-bias	NA	Full	nonPAR	inactive	chrX	118499209	118500134	926	27	0.956957	0.431004	0.525953	124.988	GeneBody	NA19240 run 1 trio phasing	Yes
chrX	107064420	107118823	-	ENSG00000089682	protein_coding	RBM41	subject_to_inactivation	inactive	Male-bias	Full	Full	nonPAR	inactive	chrX	107095456	107098964	3509	25	0.914747	0.327042	0.587705	124.246	GeneBody	NA19240 run 1 trio phasing	Yes
chrX	118346073	118449961	+	ENSG00000131725	protein_coding	WDR44	subject_to_inactivation	inactive	No_significant_bias	NA	Full	nonPAR	inactive	chrX	118388058	118390050	1993	20	0.933889	0.277794	0.656094	124.057	GeneBody	NA19240 run 1 trio phasing	Yes
chrX	118346073	118449961	+	ENSG00000131725	protein_coding	WDR44	subject_to_inactivation	inactive	No_significant_bias	NA	Full	nonPAR	inactive	chrX	118362632	118366289	3658	23	0.913376	0.312729	0.600646	124.013	GeneBody	NA19240 run 1 trio phasing	Yes
chrX	54530183	54621521	+	ENSG00000130119	protein_coding	GNL3L	subject_to_inactivation	inactive	No_significant_bias	NA	NA	nonPAR	inactive	chrX	54551272	54552361	1090	22	0.925446	0.331147	0.594299	123.112	GeneBody	NA19240 run 1 trio phasing	Yes
chrX	139726346	139945276	-	ENSG00000101974	protein_coding	ATP11C	subject_to_inactivation	inactive	No_significant_bias	NA	Full	nonPAR	inactive	chrX	139732515	139736170	3656	23	0.9275	0.338778	0.588723	122.603	GeneBody	NA19240 run 1 trio phasing	No
chrX	40049815	40177329	-	ENSG00000183337	protein_coding	BCOR	subject_to_inactivation	inactive	No_significant_bias	NA	NA	nonPAR	inactive	chrX	40068685	40070549	1865	26	0.883779	0.318751	0.565027	122.152	GeneBody	NA19240 run 1 trio phasing	No
chrX	71366239	71532374	+	ENSG00000147133	protein_coding	TAF1	subject_to_inactivation	inactive	Female-bias	Full	NA	nonPAR	inactive	chrX	71383765	71386148	2384	27	0.92792	0.385131	0.542789	121.984	GeneBody	NA19240 run 1 trio phasing	Yes
chrX	72329516	72573101	-	ENSG00000147099	protein_coding	HDAC8	subject_to_inactivation	inactive	No_significant_bias	NA	Full	nonPAR	inactive	chrX	72368132	72369322	1191	26	0.886113	0.311644	0.574469	121.365	GeneBody	NA19240 run 1 trio phasing	Yes
chrX	135248920	135344109	-	ENSG00000186376	protein_coding	ZNF75D	subject_to_inactivation	inactive	Male-bias	Full	Full	nonPAR	inactive	chrX	135295551	135296046	496	28	0.0665027	0.545512	-0.479009	-121.185	GeneBody	NA19240 run 1 trio phasing	Yes
chrX	119978713	120025138	-	ENSG00000234493	transcribed_unprocessed_pseudogene	RHOXF1P1	NA	NA	No_significant_bias	NA	NA	nonPAR	unknown	chrX	119998496	119999025	530	30	0.232582	0.745527	-0.512945	-121.074	GeneBody	NA19240 run 1 trio phasing	No
chrX	96684663	97604997	+	ENSG00000147202	protein_coding	DIAPH2	subject_to_inactivation	variable	Male-bias	NA	Full	nonPAR	inactive	chrX	97485805	97488331	2527	27	0.953592	0.444394	0.509198	120.29	GeneBody	NA19240 run 1 trio phasing	No
chrX	97431286	97642589	-	ENSG00000236256	lncRNA	DIAPH2-AS1	NA	variable	NA	NA	NA	nonPAR	variable	chrX	97485805	97488331	2527	27	0.953592	0.444394	0.509198	120.29	GeneBody	NA19240 run 1 trio phasing	No
chrX	101009346	101052116	-	ENSG00000188917	protein_coding	TRMT2B	subject_to_inactivation	inactive	Male-bias	Full	Full	nonPAR	inactive	chrX	101036711	101038674	1964	23	0.933548	0.345497	0.588051	120.087	GeneBody	NA19240 run 1 trio phasing	Yes
chrX	154444141	154450654	+	ENSG00000071859	protein_coding	FAM50A	subject_to_inactivation	NA	Male-bias	NA	NA	nonPAR	inactive	chrX	154449481	154450358	878	34	0.938369	0.552494	0.385875	119.495	GeneBody	NA19240 run 1 trio phasing	Yes
chrX	41085445	41236579	+	ENSG00000124486	protein_coding	USP9X	variable	escape	Female-bias	Partial,heterogeneous	Partial	nonPAR	variable	chrX	41117600	41118359	760	25	0.330089	0.883974	-0.553885	-119.02	GeneBody	NA19240 run 1 trio phasing	No
chrX	85861180	86047561	-	ENSG00000188419	protein_coding	CHM	subject_to_inactivation	variable	Female-bias	NA	Partial	nonPAR	variable	chrX	85863178	85867296	4119	23	0.880855	0.268867	0.611988	118.924	GeneBody	NA19240 run 1 trio phasing	Yes
chrX	129981107	130058083	+	ENSG00000085185	protein_coding	BCORL1	subject_to_inactivation	inactive	No_significant_bias	Full	NA	nonPAR	inactive	chrX	130050330	130051716	1387	18	0.951505	0.313247	0.638258	118.905	GeneBody	NA19240 run 1 trio phasing	Yes
chrX	118495898	118686163	+	ENSG00000147251	protein_coding	DOCK11	subject_to_inactivation	inactive	Female-bias	NA	Full	nonPAR	inactive	chrX	118555352	118557190	1839	23	0.907541	0.308461	0.59908	118.678	GeneBody	NA19240 run 1 trio phasing	Yes
chrX	104166453	104195902	+	ENSG00000123575	protein_coding	FAM199X	subject_to_inactivation	inactive	No_significant_bias	Full	NA	nonPAR	inactive	chrX	104185679	104187368	1690	21	0.917352	0.256241	0.661112	118.052	GeneBody	NA19240 run 1 trio phasing	Yes
chrX	130063955	130110716	-	ENSG00000102034	protein_coding	ELF4	subject_to_inactivation	inactive	Female-bias	Full	Full	nonPAR	inactive	chrX	130063793	130065093	1301	24	0.896268	0.315928	0.58034	117.516	GeneBody	NA19240 run 1 trio phasing	Yes
chrX	129981107	130058083	+	ENSG00000085185	protein_coding	BCORL1	subject_to_inactivation	inactive	No_significant_bias	Full	NA	nonPAR	inactive	chrX	130033975	130035407	1433	27	0.905972	0.391605	0.514367	117.096	GeneBody	NA19240 run 1 trio phasing	Yes
chrX	130063955	130110716	-	ENSG00000102034	protein_coding	ELF4	subject_to_inactivation	inactive	Female-bias	Full	Full	nonPAR	inactive	chrX	130065347	130066658	1312	27	0.918119	0.408979	0.509141	117.052	GeneBody	NA19240 run 1 trio phasing	Yes
chrX	24558087	24672677	-	ENSG00000102230	protein_coding	PCYT1B	subject_to_inactivation	inactive	Male-bias	NA	NA	nonPAR	inactive	chrX	24647179	24647595	417	21	0.0466344	0.665859	-0.619225	-116.776	GeneBody	NA19240 run 1 trio phasing	No
chrX	155276211	155334657	-	ENSG00000155962	protein_coding	CLIC2	subject_to_inactivation	variable	Female-bias	Partial,heterogeneous	Full	nonPAR	variable	chrX	155320552	155322731	2180	20	0.85955	0.213699	0.645851	116.637	GeneBody	NA19240 run 1 trio phasing	No
chrX	19533977	19887600	-	ENSG00000147010	protein_coding	SH3KBP1	subject_to_inactivation	variable	Female-bias	NA	Full	nonPAR	inactive	chrX	19829904	19831346	1443	18	0.930044	0.352798	0.577246	116.422	GeneBody	NA19240 run 1 trio phasing	Yes
chrX	78747709	78757094	+	ENSG00000147145	protein_coding	LPAR4	NA	inactive	No_significant_bias	NA	NA	nonPAR	inactive	chrX	78746957	78748887	1931	22	0.870604	0.260183	0.610421	116.086	Promoter	NA19240 run 1 trio phasing	No
chrX	154348524	154374638	-	ENSG00000196924	protein_coding	FLNA	subject_to_inactivation	inactive	Male-bias	Full	Full	nonPAR	inactive	chrX	154358112	154359114	1003	24	0.928493	0.41092	0.517573	115.707	GeneBody	NA19240 run 1 trio phasing	Yes
chrX	13569601	13633575	+	ENSG00000198759	protein_coding	EGFL6	subject_to_inactivation	NA	Female-bias	NA	NA	nonPAR	variable	chrX	13569853	13570321	469	30	0.121022	0.579466	-0.458444	-115.667	GeneBody	NA19240 run 1 trio phasing	No
chrX	135520643	135582510	+	ENSG00000165359	protein_coding	INTS6L	subject_to_inactivation	inactive	Female-bias	NA	Full	nonPAR	inactive	chrX	135573522	135575963	2442	20	0.905515	0.264083	0.641431	115.614	GeneBody	NA19240 run 1 trio phasing	Yes
chrX	108091668	108154671	+	ENSG00000101844	protein_coding	ATG4A	subject_to_inactivation	inactive	Male-bias	NA	Full	nonPAR	inactive	chrX	108147712	108150934	3223	21	0.911677	0.335951	0.575726	114.879	GeneBody	NA19240 run 1 trio phasing	Yes
chrX	150692971	150765108	+	ENSG00000063601	protein_coding	MTMR1	subject_to_inactivation	inactive	No_significant_bias	Full	Full	nonPAR	inactive	chrX	150689622	150692049	2428	19	0.903281	0.25953	0.64375	114.862	Promoter	NA19240 run 1 trio phasing	Yes
chrX	73447254	73455245	+	ENSG00000131264	protein_coding	CDX4	NA	NA	No_significant_bias	NA	NA	nonPAR	unknown	chrX	73447355	73447753	399	31	0.276266	0.721145	-0.444879	-114.008	GeneBody	NA19240 run 1 trio phasing	No
chrX	14835961	14873069	-	ENSG00000181544	protein_coding	FANCB	subject_to_inactivation	inactive	Male-bias	NA	NA	nonPAR	inactive	chrX	14833002	14836561	3560	22	0.928014	0.322261	0.605753	113.913	GeneBody	NA19240 run 1 trio phasing	Yes
chrX	24693909	24996986	+	ENSG00000101868	protein_coding	POLA1	subject_to_inactivation	inactive	No_significant_bias	NA	NA	nonPAR	inactive	chrX	24730306	24732332	2027	24	0.943041	0.395935	0.547105	113.869	GeneBody	NA19240 run 1 trio phasing	Yes
chrX	119805311	119852998	-	ENSG00000125351	protein_coding	UPF3B	subject_to_inactivation	inactive	No_significant_bias	NA	NA	nonPAR	inactive	chrX	119828845	119831197	2353	22	0.954416	0.429831	0.524585	113.612	GeneBody	NA19240 run 1 trio phasing	Yes
chrX	19533977	19887600	-	ENSG00000147010	protein_coding	SH3KBP1	subject_to_inactivation	variable	Female-bias	NA	Full	nonPAR	inactive	chrX	19654370	19657334	2965	22	0.932596	0.358867	0.573728	113.562	GeneBody	NA19240 run 1 trio phasing	Yes
chrX	23833353	23907938	-	ENSG00000184831	protein_coding	APOO	subject_to_inactivation	inactive	Male-bias	Full	Full	nonPAR	inactive	chrX	23885120	23886814	1695	20	0.96172	0.42118	0.54054	113.001	GeneBody	NA19240 run 1 trio phasing	Yes
chrX	136213220	136256482	-	ENSG00000129680	protein_coding	MAP7D3	subject_to_inactivation	NA	Female-bias	Partial,heterogeneous	Full	nonPAR	inactive	chrX	136222426	136224348	1923	17	0.93855	0.290088	0.648463	112.505	GeneBody	NA19240 run 1 trio phasing	No
chrX	19533977	19887600	-	ENSG00000147010	protein_coding	SH3KBP1	subject_to_inactivation	variable	Female-bias	NA	Full	nonPAR	inactive	chrX	19755618	19756333	716	18	0.126272	0.776603	-0.650331	-112.266	GeneBody	NA19240 run 1 trio phasing	Yes
chrX	150766336	150898816	-	ENSG00000102181	protein_coding	CD99L2	subject_to_inactivation	inactive	No_significant_bias	NA	Full	nonPAR	inactive	chrX	150766527	150767707	1181	30	0.907293	0.481903	0.42539	111.821	GeneBody	NA19240 run 1 trio phasing	Yes
chrX	18892298	18984114	-	ENSG00000044446	protein_coding	PHKA2	subject_to_inactivation	inactive	Female-bias	Full	NA	nonPAR	inactive	chrX	18973866	18976013	2148	26	0.956068	0.448715	0.507352	111.76	GeneBody	NA19240 run 1 trio phasing	Yes
chrX	23983720	24027186	-	ENSG00000174010	protein_coding	KLHL15	subject_to_inactivation	inactive	No_significant_bias	NA	NA	nonPAR	inactive	chrX	23992850	23995585	2736	27	0.941726	0.436739	0.504987	111.434	GeneBody	NA19240 run 1 trio phasing	No
chrX	103252995	103255192	-	ENSG00000180964	protein_coding	TCEAL8	NA	NA	Male-bias	NA	NA	nonPAR	inactive	chrX	103254783	103255523	741	27	0.0431315	0.524191	-0.48106	-111.116	Promoter	NA19240 run 1 trio phasing	No
chrX	44147872	44343672	-	ENSG00000183690	protein_coding	EFHC2	variable	NA	Female-bias	NA	NA	nonPAR	variable	chrX	44310114	44310518	405	30	0.870247	0.419741	0.450506	110.61	GeneBody	NA19240 run 1 trio phasing	Yes
chrX	45745211	45770274	-	ENSG00000270069	lncRNA	MIR222HG	NA	escape	No_significant_bias	NA	NA	nonPAR	escape	chrX	45769649	45770736	1088	23	0.0658518	0.646839	-0.580987	-110.111	Promoter	NA19240 run 1 trio phasing	No
chrX	136847384	136848034	+	ENSG00000225400	processed_pseudogene	RAB28P5	NA	inactive	NA	NA	NA	nonPAR	inactive	chrX	136846000	136847087	1088	17	0.947136	0.319869	0.627267	109.874	Promoter	NA19240 run 1 trio phasing	No
chrX	136840931	136847797	-	ENSG00000232611	lncRNA	AL683813.2	NA	NA	No_significant_bias	NA	NA	nonPAR	unknown	chrX	136846000	136847087	1088	17	0.947136	0.319869	0.627267	109.874	GeneBody	NA19240 run 1 trio phasing	No
chrX	16587999	16712936	-	ENSG00000047230	protein_coding	CTPS2	subject_to_inactivation	escape	Female-bias	NA	NA	nonPAR	escape	chrX	16651811	16654225	2415	23	0.904257	0.355087	0.54917	109.522	GeneBody	NA19240 run 1 trio phasing	No
chrX	16650158	16654670	+	ENSG00000169906	protein_coding	S100G	NA	escape	NA	NA	NA	nonPAR	escape	chrX	16651811	16654225	2415	23	0.904257	0.355087	0.54917	109.522	GeneBody	NA19240 run 1 trio phasing	No
chrX	123859724	123913979	+	ENSG00000101966	protein_coding	XIAP	subject_to_inactivation	inactive	Male-bias	Full	Full	nonPAR	inactive	chrX	123877697	123878130	434	21	0.0986841	0.726363	-0.627679	-109.49	GeneBody	NA19240 run 1 trio phasing	Yes
chrX	101550547	101554700	+	ENSG00000126947	protein_coding	ARMCX1	subject_to_inactivation	inactive	Female-bias	NA	NA	nonPAR	inactive	chrX	101550723	101551414	692	29	0.0904132	0.527462	-0.437049	-109.065	GeneBody	NA19240 run 1 trio phasing	No
chrX	134887632	134915257	-	ENSG00000101928	protein_coding	MOSPD1	subject_to_inactivation	inactive	Male-bias	Full	NA	nonPAR	inactive	chrX	134905743	134907214	1472	24	0.934959	0.401267	0.533692	109.003	GeneBody	NA19240 run 1 trio phasing	Yes
chrX	107713221	107777342	-	ENSG00000157514	protein_coding	TSC22D3	variable	inactive	No_significant_bias	NA	NA	nonPAR	variable	chrX	107725151	107727368	2218	27	0.79516	0.249085	0.546075	108.994	GeneBody	NA19240 run 1 trio phasing	No
chrX	96684663	97604997	+	ENSG00000147202	protein_coding	DIAPH2	subject_to_inactivation	variable	Male-bias	NA	Full	nonPAR	inactive	chrX	97421061	97424726	3666	20	0.937269	0.339311	0.597959	108.957	GeneBody	NA19240 run 1 trio phasing	No
chrX	72329516	72573101	-	ENSG00000147099	protein_coding	HDAC8	subject_to_inactivation	inactive	No_significant_bias	NA	Full	nonPAR	inactive	chrX	72478714	72479830	1117	18	0.948254	0.347992	0.600262	108.651	GeneBody	NA19240 run 1 trio phasing	Yes
chrX	71366239	71532374	+	ENSG00000147133	protein_coding	TAF1	subject_to_inactivation	inactive	Female-bias	Full	NA	nonPAR	inactive	chrX	71512540	71514212	1673	21	0.907588	0.349009	0.558579	108.081	GeneBody	NA19240 run 1 trio phasing	Yes
chrX	118346073	118449961	+	ENSG00000131725	protein_coding	WDR44	subject_to_inactivation	inactive	No_significant_bias	NA	Full	nonPAR	inactive	chrX	118401496	118403786	2291	20	0.907726	0.290486	0.61724	107.843	GeneBody	NA19240 run 1 trio phasing	Yes
chrX	71366239	71532374	+	ENSG00000147133	protein_coding	TAF1	subject_to_inactivation	inactive	Female-bias	Full	NA	nonPAR	inactive	chrX	71448410	71449833	1424	23	0.958279	0.450918	0.507361	107.512	GeneBody	NA19240 run 1 trio phasing	Yes
chrX	14873421	14922327	+	ENSG00000130150	protein_coding	MOSPD2	subject_to_inactivation	inactive	Male-bias	NA	NA	nonPAR	inactive	chrX	14893841	14896195	2355	16	0.960871	0.271706	0.689165	107.354	GeneBody	NA19240 run 1 trio phasing	Yes
chrX	9463295	9741037	+	ENSG00000101849	protein_coding	TBL1X	subject_to_inactivation	escape	Heterogeneous	Full	Full	nonPAR	inactive	chrX	9564998	9565649	652	25	0.939651	0.455743	0.483908	107.189	GeneBody	NA19240 run 1 trio phasing	No
chrX	71578411	71613583	+	ENSG00000147174	protein_coding	GCNA	NA	inactive	No_significant_bias	NA	NA	nonPAR	inactive	chrX	71590479	71591784	1306	24	0.952661	0.412756	0.539905	107.186	GeneBody	NA19240 run 1 trio phasing	No
chrX	130623369	130903317	-	ENSG00000165675	protein_coding	ENOX2	subject_to_inactivation	variable	Male-bias	NA	Full	nonPAR	inactive	chrX	130868476	130872817	4342	20	0.89542	0.226869	0.668551	106.948	GeneBody	NA19240 run 1 trio phasing	Yes
chrX	135248920	135344109	-	ENSG00000186376	protein_coding	ZNF75D	subject_to_inactivation	inactive	Male-bias	Full	Full	nonPAR	inactive	chrX	135335288	135338268	2981	16	0.853452	0.220391	0.633061	106.022	GeneBody	NA19240 run 1 trio phasing	Yes
chrX	19533977	19887600	-	ENSG00000147010	protein_coding	SH3KBP1	subject_to_inactivation	variable	Female-bias	NA	Full	nonPAR	inactive	chrX	19782588	19784262	1675	21	0.923655	0.352316	0.571339	105.992	GeneBody	NA19240 run 1 trio phasing	Yes
chrX	96684663	97604997	+	ENSG00000147202	protein_coding	DIAPH2	subject_to_inactivation	variable	Male-bias	NA	Full	nonPAR	inactive	chrX	97158189	97160322	2134	17	0.894089	0.232412	0.661676	105.471	GeneBody	NA19240 run 1 trio phasing	No
chrX	13770939	13938638	-	ENSG00000046653	protein_coding	GPM6B	variable	escape	Heterogeneous	Partial,similar	NA	nonPAR	variable	chrX	13776465	13778337	1873	21	0.890749	0.31736	0.57339	105.347	GeneBody	NA19240 run 1 trio phasing	No
chrX	96684663	97604997	+	ENSG00000147202	protein_coding	DIAPH2	subject_to_inactivation	variable	Male-bias	NA	Full	nonPAR	inactive	chrX	97151587	97154306	2720	22	0.947572	0.370834	0.576738	105.333	GeneBody	NA19240 run 1 trio phasing	No
chrX	129981107	130058083	+	ENSG00000085185	protein_coding	BCORL1	subject_to_inactivation	inactive	No_significant_bias	Full	NA	nonPAR	inactive	chrX	129993681	129995297	1617	21	0.873336	0.283108	0.590228	105.217	GeneBody	NA19240 run 1 trio phasing	Yes
chrX	136665547	136780932	-	ENSG00000129675	protein_coding	ARHGEF6	subject_to_inactivation	inactive	No_significant_bias	NA	NA	nonPAR	inactive	chrX	136771369	136774066	2698	25	0.943812	0.432407	0.511405	104.973	GeneBody	NA19240 run 1 trio phasing	No
chrX	71118556	71142454	+	ENSG00000184634	protein_coding	MED12	subject_to_inactivation	inactive	No_significant_bias	Full	NA	nonPAR	inactive	chrX	71139696	71141127	1432	18	0.920763	0.316583	0.60418	104.264	GeneBody	NA19240 run 1 trio phasing	Yes
chrX	123960212	124422664	+	ENSG00000101972	protein_coding	STAG2	subject_to_inactivation	inactive	No_significant_bias	NA	Full	nonPAR	inactive	chrX	124015009	124015672	664	19	0.931436	0.343754	0.587682	104.245	GeneBody	NA19240 run 1 trio phasing	Yes
chrX	151716035	151723194	+	ENSG00000147378	protein_coding	FATE1	NA	NA	No_significant_bias	NA	NA	nonPAR	unknown	chrX	151722438	151722873	436	22	0.836543	0.256967	0.579576	104.238	GeneBody	NA19240 run 1 trio phasing	No
chrX	56729241	56819179	+	ENSG00000204272	protein_coding	NBDY	subject_to_inactivation	inactive	NA	NA	NA	nonPAR	inactive	chrX	56802685	56803436	752	21	0.682846	0.0988101	0.584036	104.051	GeneBody	NA19240 run 1 trio phasing	No
chrX	55908123	56209271	+	ENSG00000227486	lncRNA	AL050309.1	NA	NA	No_significant_bias	NA	NA	nonPAR	unknown	chrX	55938042	55940240	2199	18	0.926224	0.296174	0.63005	103.805	GeneBody	NA19240 run 1 trio phasing	No
chrX	150692971	150765108	+	ENSG00000063601	protein_coding	MTMR1	subject_to_inactivation	inactive	No_significant_bias	Full	Full	nonPAR	inactive	chrX	150742542	150744400	1859	25	0.936774	0.458308	0.478466	103.602	GeneBody	NA19240 run 1 trio phasing	Yes
chrX	150692971	150765108	+	ENSG00000063601	protein_coding	MTMR1	subject_to_inactivation	inactive	No_significant_bias	Full	Full	nonPAR	inactive	chrX	150750472	150751808	1337	20	0.949407	0.379429	0.569978	103.533	GeneBody	NA19240 run 1 trio phasing	Yes
chrX	96684663	97604997	+	ENSG00000147202	protein_coding	DIAPH2	subject_to_inactivation	variable	Male-bias	NA	Full	nonPAR	inactive	chrX	97310438	97311585	1148	21	0.964153	0.407129	0.557024	103.482	GeneBody	NA19240 run 1 trio phasing	No
chrX	155258235	155264491	-	ENSG00000155961	protein_coding	RAB39B	subject_to_inactivation	inactive	Female-bias	Full	Full	nonPAR	inactive	chrX	155258133	155260658	2526	16	0.915509	0.249309	0.666199	103.288	GeneBody	NA19240 run 1 trio phasing	Yes
chrX	155276211	155334657	-	ENSG00000155962	protein_coding	CLIC2	subject_to_inactivation	variable	Female-bias	Partial,heterogeneous	Full	nonPAR	variable	chrX	155284320	155285944	1625	19	0.935143	0.344816	0.590327	102.701	GeneBody	NA19240 run 1 trio phasing	No
chrX	9463295	9741037	+	ENSG00000101849	protein_coding	TBL1X	subject_to_inactivation	escape	Heterogeneous	Full	Full	nonPAR	inactive	chrX	9502376	9504140	1765	23	0.870626	0.335158	0.535468	102.695	GeneBody	NA19240 run 1 trio phasing	No
chrX	130202707	130268899	-	ENSG00000056277	protein_coding	ZNF280C	variable	NA	Female-bias	NA	Full	nonPAR	variable	chrX	130251617	130252439	823	24	0.944871	0.44049	0.504381	102.691	GeneBody	NA19240 run 1 trio phasing	Yes
chrX	47836902	48002561	+	ENSG00000197779	protein_coding	ZNF81	subject_to_inactivation	inactive	No_significant_bias	NA	NA	nonPAR	inactive	chrX	47980730	47982781	2052	19	0.878568	0.270886	0.607682	101.975	GeneBody	NA19240 run 1 trio phasing	No
chrX	47974851	48003989	-	ENSG00000147118	protein_coding	ZNF182	subject_to_inactivation	inactive	No_significant_bias	NA	NA	nonPAR	inactive	chrX	47980730	47982781	2052	19	0.878568	0.270886	0.607682	101.975	GeneBody	NA19240 run 1 trio phasing	Yes
chrX	10015254	10144474	+	ENSG00000047644	protein_coding	WWC3	subject_to_inactivation	inactive	Male-bias	Full	Full	nonPAR	inactive	chrX	10100454	10101341	888	21	0.872891	0.316692	0.556198	101.87	GeneBody	NA19240 run 1 trio phasing	Yes
chrX	19533977	19887600	-	ENSG00000147010	protein_coding	SH3KBP1	subject_to_inactivation	variable	Female-bias	NA	Full	nonPAR	inactive	chrX	19615570	19617351	1782	16	0.897853	0.170016	0.727837	101.823	GeneBody	NA19240 run 1 trio phasing	Yes
chrX	136648158	136660390	+	ENSG00000102245	protein_coding	CD40LG	variable	variable	Male-bias	NA	NA	nonPAR	variable	chrX	136655362	136657163	1802	21	0.935519	0.388339	0.54718	101.773	GeneBody	NA19240 run 1 trio phasing	No
chrX	85861180	86047561	-	ENSG00000188419	protein_coding	CHM	subject_to_inactivation	variable	Female-bias	NA	Partial	nonPAR	variable	chrX	85879530	85883073	3544	18	0.857176	0.219601	0.637575	101.64	GeneBody	NA19240 run 1 trio phasing	Yes
chrX	40049815	40177329	-	ENSG00000183337	protein_coding	BCOR	subject_to_inactivation	inactive	No_significant_bias	NA	NA	nonPAR	inactive	chrX	40074104	40074569	466	24	0.963423	0.526387	0.437036	101.037	GeneBody	NA19240 run 1 trio phasing	No
chrX	101098218	101163681	+	ENSG00000102384	protein_coding	CENPI	subject_to_inactivation	inactive	Female-bias	Full	Full	nonPAR	inactive	chrX	101101903	101103245	1343	26	0.940561	0.486645	0.453915	100.834	GeneBody	NA19240 run 1 trio phasing	Yes
chrX	118495898	118686163	+	ENSG00000147251	protein_coding	DOCK11	subject_to_inactivation	inactive	Female-bias	NA	Full	nonPAR	inactive	chrX	118627234	118629946	2713	17	0.897588	0.215409	0.68218	100.82	GeneBody	NA19240 run 1 trio phasing	Yes
chrX	9463295	9741037	+	ENSG00000101849	protein_coding	TBL1X	subject_to_inactivation	escape	Heterogeneous	Full	Full	nonPAR	inactive	chrX	9647806	9649061	1256	16	0.960846	0.305219	0.655627	100.769	GeneBody	NA19240 run 1 trio phasing	No
chrX	118495898	118686163	+	ENSG00000147251	protein_coding	DOCK11	subject_to_inactivation	inactive	Female-bias	NA	Full	nonPAR	inactive	chrX	118666812	118669052	2241	16	0.930676	0.288253	0.642423	100.698	GeneBody	NA19240 run 1 trio phasing	Yes
chrX	123184153	123490915	+	ENSG00000125675	protein_coding	GRIA3	variable	NA	Male-bias	NA	NA	nonPAR	variable	chrX	123407253	123411471	4219	20	0.866181	0.293046	0.573135	100.315	GeneBody	NA19240 run 1 trio phasing	Yes
chrX	77910739	78129295	+	ENSG00000102144	protein_coding	PGK1	subject_to_inactivation	inactive	Male-bias	NA	NA	nonPAR	inactive	chrX	78114782	78117345	2564	16	0.943117	0.312453	0.630663	100.18	GeneBody	NA19240 run 1 trio phasing	Yes
chrX	108091668	108154671	+	ENSG00000101844	protein_coding	ATG4A	subject_to_inactivation	inactive	Male-bias	NA	Full	nonPAR	inactive	chrX	108094335	108095989	1655	20	0.90567	0.355845	0.549826	99.9204	GeneBody	NA19240 run 1 trio phasing	Yes
chrX	30653359	30731456	+	ENSG00000198814	protein_coding	GK	subject_to_inactivation	inactive	No_significant_bias	NA	NA	nonPAR	inactive	chrX	30676144	30679478	3335	23	0.953195	0.416393	0.536802	99.6856	GeneBody	NA19240 run 1 trio phasing	Yes
chrX	19533977	19887600	-	ENSG00000147010	protein_coding	SH3KBP1	subject_to_inactivation	variable	Female-bias	NA	Full	nonPAR	inactive	chrX	19832204	19833616	1413	19	0.871309	0.268608	0.602701	99.3537	GeneBody	NA19240 run 1 trio phasing	Yes
chrX	24693909	24996986	+	ENSG00000101868	protein_coding	POLA1	subject_to_inactivation	inactive	No_significant_bias	NA	NA	nonPAR	inactive	chrX	24852293	24853774	1482	20	0.947136	0.392977	0.554159	98.8887	GeneBody	NA19240 run 1 trio phasing	Yes
chrX	54530183	54621521	+	ENSG00000130119	protein_coding	GNL3L	subject_to_inactivation	inactive	No_significant_bias	NA	NA	nonPAR	inactive	chrX	54595539	54597903	2365	17	0.920774	0.279435	0.641339	98.8831	GeneBody	NA19240 run 1 trio phasing	Yes
chrX	72329516	72573101	-	ENSG00000147099	protein_coding	HDAC8	subject_to_inactivation	inactive	No_significant_bias	NA	Full	nonPAR	inactive	chrX	72538252	72539952	1701	23	0.939793	0.419522	0.520271	98.7493	GeneBody	NA19240 run 1 trio phasing	Yes
chrX	72329516	72573101	-	ENSG00000147099	protein_coding	HDAC8	subject_to_inactivation	inactive	No_significant_bias	NA	Full	nonPAR	inactive	chrX	72456573	72459490	2918	22	0.899657	0.35392	0.545737	98.7042	GeneBody	NA19240 run 1 trio phasing	Yes
chrX	130063955	130110716	-	ENSG00000102034	protein_coding	ELF4	subject_to_inactivation	inactive	Female-bias	Full	Full	nonPAR	inactive	chrX	130067204	130067835	632	19	0.912079	0.346707	0.565372	98.6378	GeneBody	NA19240 run 1 trio phasing	Yes
chrX	135520643	135582510	+	ENSG00000165359	protein_coding	INTS6L	subject_to_inactivation	inactive	Female-bias	NA	Full	nonPAR	inactive	chrX	135579663	135581974	2312	16	0.932924	0.322314	0.61061	98.5229	GeneBody	NA19240 run 1 trio phasing	Yes
chrX	40049815	40177329	-	ENSG00000183337	protein_coding	BCOR	subject_to_inactivation	inactive	No_significant_bias	NA	NA	nonPAR	inactive	chrX	40061828	40062309	482	21	0.953803	0.45197	0.501832	97.9063	GeneBody	NA19240 run 1 trio phasing	No
chrX	71533104	71575892	+	ENSG00000147162	protein_coding	OGT	subject_to_inactivation	inactive	Female-bias	NA	Full	nonPAR	inactive	chrX	71562185	71563631	1447	17	0.951744	0.342473	0.609271	97.6814	GeneBody	NA19240 run 1 trio phasing	Yes
chrX	154428645	154436516	+	ENSG00000071553	protein_coding	ATP6AP1	subject_to_inactivation	NA	Female-bias	Full	Full	nonPAR	inactive	chrX	154433645	154434958	1314	19	0.970084	0.383917	0.586166	97.6591	GeneBody	NA19240 run 1 trio phasing	Yes
chrX	19343893	19361718	+	ENSG00000131828	protein_coding	PDHA1	subject_to_inactivation	NA	Heterogeneous	NA	Full	nonPAR	inactive	chrX	19353528	19354472	945	17	0.957158	0.322667	0.634491	97.1055	GeneBody	NA19240 run 1 trio phasing	Yes
chrX	101098218	101163681	+	ENSG00000102384	protein_coding	CENPI	subject_to_inactivation	inactive	Female-bias	Full	Full	nonPAR	inactive	chrX	101117773	101120749	2977	19	0.943011	0.381823	0.561189	96.9739	GeneBody	NA19240 run 1 trio phasing	Yes
chrX	56729241	56819179	+	ENSG00000204272	protein_coding	NBDY	subject_to_inactivation	inactive	NA	NA	NA	nonPAR	inactive	chrX	56763478	56764256	779	17	0.720386	0.0857843	0.634602	96.8583	GeneBody	NA19240 run 1 trio phasing	No
chrX	102769158	102885406	+	ENSG00000223546	lncRNA	LINC00630	NA	NA	No_significant_bias	NA	NA	nonPAR	unknown	chrX	102835649	102839276	3628	18	0.904649	0.24863	0.65602	96.8293	GeneBody	NA19240 run 1 trio phasing	Yes
chrX	13653189	13681964	+	ENSG00000176896	protein_coding	TCEANC	variable	escape	Female-bias	Partial,heterogeneous	NA	nonPAR	variable	chrX	13671688	13672154	467	22	0.11088	0.627733	-0.516853	-96.6915	GeneBody	NA19240 run 1 trio phasing	No
chrX	101009346	101052116	-	ENSG00000188917	protein_coding	TRMT2B	subject_to_inactivation	inactive	Male-bias	Full	Full	nonPAR	inactive	chrX	101020182	101021622	1441	20	0.962364	0.442517	0.519848	96.3767	GeneBody	NA19240 run 1 trio phasing	Yes
chrX	103675496	103688158	-	ENSG00000123562	protein_coding	MORF4L2	subject_to_inactivation	variable	No_significant_bias	NA	NA	nonPAR	variable	chrX	103676686	103678962	2277	16	0.929717	0.280959	0.648758	96.2926	GeneBody	NA19240 run 1 trio phasing	No
chrX	136146702	136211359	+	ENSG00000022267	protein_coding	FHL1	variable	inactive	Female-bias	Partial,heterogeneous	Partial	nonPAR	variable	chrX	136207820	136208580	761	20	0.94474	0.420888	0.523852	96.286	GeneBody	NA19240 run 1 trio phasing	Yes
chrX	19912860	19970298	-	ENSG00000173681	protein_coding	BCLAF3	subject_to_inactivation	inactive	No_significant_bias	NA	NA	nonPAR	inactive	chrX	19917917	19919851	1935	19	0.899669	0.306462	0.593207	96.1532	GeneBody	NA19240 run 1 trio phasing	No
chrX	155466540	155611616	+	ENSG00000224533	lncRNA	TMLHE-AS1	NA	inactive	NA	NA	NA	nonPAR	inactive	chrX	155571828	155574034	2207	21	0.931861	0.386093	0.545768	96.1021	GeneBody	NA19240 run 1 trio phasing	No
chrX	155489011	155669944	-	ENSG00000185973	protein_coding	TMLHE	subject_to_inactivation	inactive	No_significant_bias	NA	NA	nonPAR	inactive	chrX	155571828	155574034	2207	21	0.931861	0.386093	0.545768	96.1021	GeneBody	NA19240 run 1 trio phasing	No
chrX	101349447	101390796	-	ENSG00000010671	protein_coding	BTK	subject_to_inactivation	inactive	No_significant_bias	Full	Full	nonPAR	inactive	chrX	101391435	101392023	589	21	0.0638194	0.554468	-0.490649	-96.0555	Promoter	NA19240 run 1 trio phasing	Yes
chrX	101391011	101412297	+	ENSG00000257529	protein_coding	RPL36A-HNRNPH2	NA	inactive	NA	NA	NA	nonPAR	inactive	chrX	101391435	101392023	589	21	0.0638194	0.554468	-0.490649	-96.0555	GeneBody	NA19240 run 1 trio phasing	Yes
chrX	101390824	101396155	+	ENSG00000241343	protein_coding	RPL36A	subject_to_inactivation	NA	NA	NA	Partial	nonPAR	variable	chrX	101391435	101392023	589	21	0.0638194	0.554468	-0.490649	-96.0555	GeneBody	NA19240 run 1 trio phasing	Yes
chrX	118495898	118686163	+	ENSG00000147251	protein_coding	DOCK11	subject_to_inactivation	inactive	Female-bias	NA	Full	nonPAR	inactive	chrX	118523583	118525131	1549	20	0.819398	0.218451	0.600947	96.0522	GeneBody	NA19240 run 1 trio phasing	Yes
chrX	72329516	72573101	-	ENSG00000147099	protein_coding	HDAC8	subject_to_inactivation	inactive	No_significant_bias	NA	Full	nonPAR	inactive	chrX	72437098	72438376	1279	16	0.930437	0.304514	0.625923	95.992	GeneBody	NA19240 run 1 trio phasing	Yes
chrX	123960212	124422664	+	ENSG00000101972	protein_coding	STAG2	subject_to_inactivation	inactive	No_significant_bias	NA	Full	nonPAR	inactive	chrX	124008276	124009622	1347	19	0.948499	0.358131	0.590368	95.8598	GeneBody	NA19240 run 1 trio phasing	Yes
chrX	77504878	77786233	-	ENSG00000085224	protein_coding	ATRX	NA	inactive	Male-bias	Full	Full	nonPAR	inactive	chrX	77756854	77758159	1306	17	0.958052	0.359578	0.598474	95.8481	GeneBody	NA19240 run 1 trio phasing	Yes
chrX	103918896	103966712	+	ENSG00000158427	protein_coding	TMSB15B	NA	inactive	No_significant_bias	NA	NA	nonPAR	inactive	chrX	103922104	103925104	3001	19	0.849654	0.224343	0.625311	95.8018	GeneBody	NA19240 run 1 trio phasing	Yes
chrX	16587999	16712936	-	ENSG00000047230	protein_coding	CTPS2	subject_to_inactivation	escape	Female-bias	NA	NA	nonPAR	escape	chrX	16604601	16605646	1046	19	0.896171	0.29148	0.604692	95.7392	GeneBody	NA19240 run 1 trio phasing	No
chrX	77447389	77457278	+	ENSG00000196468	protein_coding	FGF16	NA	NA	No_significant_bias	NA	NA	nonPAR	unknown	chrX	77446635	77447204	570	21	0.0904786	0.635718	-0.545239	-95.4927	Promoter	NA19240 run 1 trio phasing	No
chrX	135520643	135582510	+	ENSG00000165359	protein_coding	INTS6L	subject_to_inactivation	inactive	Female-bias	NA	Full	nonPAR	inactive	chrX	135528453	135531336	2884	20	0.884097	0.343529	0.540567	95.468	GeneBody	NA19240 run 1 trio phasing	Yes
chrX	85861180	86047561	-	ENSG00000188419	protein_coding	CHM	subject_to_inactivation	variable	Female-bias	NA	Partial	nonPAR	variable	chrX	85996000	85998714	2715	18	0.93911	0.345031	0.594079	95.4223	GeneBody	NA19240 run 1 trio phasing	Yes
chrX	53936676	54048958	-	ENSG00000172943	protein_coding	PHF8	subject_to_inactivation	inactive	No_significant_bias	NA	Partial	nonPAR	inactive	chrX	53984549	53986016	1468	20	0.943847	0.359855	0.583992	94.9649	GeneBody	NA19240 run 1 trio phasing	No
chrX	73447254	73455245	+	ENSG00000131264	protein_coding	CDX4	NA	NA	No_significant_bias	NA	NA	nonPAR	unknown	chrX	73448401	73449100	700	25	0.214918	0.69551	-0.480592	-94.9123	GeneBody	NA19240 run 1 trio phasing	No
chrX	134549770	134560399	+	ENSG00000227060	lncRNA	LINC00629	NA	NA	Female-bias	NA	NA	nonPAR	escape	chrX	134552396	134553875	1480	16	0.844454	0.230429	0.614025	94.3275	GeneBody	NA19240 run 1 trio phasing	Yes
chrX	123600561	123733056	-	ENSG00000125676	protein_coding	THOC2	subject_to_inactivation	inactive	Heterogeneous	NA	Full	nonPAR	inactive	chrX	123605716	123607360	1645	18	0.887852	0.296764	0.591089	94.2725	GeneBody	NA19240 run 1 trio phasing	Yes
chrX	9463295	9741037	+	ENSG00000101849	protein_coding	TBL1X	subject_to_inactivation	escape	Heterogeneous	Full	Full	nonPAR	inactive	chrX	9634603	9635556	954	24	0.902797	0.434135	0.468662	94.2073	GeneBody	NA19240 run 1 trio phasing	No
chrX	118495898	118686163	+	ENSG00000147251	protein_coding	DOCK11	subject_to_inactivation	inactive	Female-bias	NA	Full	nonPAR	inactive	chrX	118551691	118552920	1230	17	0.942022	0.357927	0.584095	94.1103	GeneBody	NA19240 run 1 trio phasing	Yes
chrX	40262917	40299061	+	ENSG00000236393	lncRNA	AC091806.1	NA	NA	No_significant_bias	NA	NA	nonPAR	unknown	chrX	40267048	40267368	321	27	0.0385524	0.399864	-0.361312	-94.0586	GeneBody	NA19240 run 1 trio phasing	No
chrX	46599251	46759118	-	ENSG00000065923	protein_coding	SLC9A7	subject_to_inactivation	inactive	Heterogeneous	NA	NA	nonPAR	inactive	chrX	46636321	46637642	1322	16	0.889925	0.243576	0.646349	93.7788	GeneBody	NA19240 run 1 trio phasing	Yes
chrX	154675249	154751583	-	ENSG00000160219	protein_coding	GAB3	subject_to_inactivation	variable	Female-bias	Full	NA	nonPAR	inactive	chrX	154715405	154716455	1051	18	0.954934	0.367756	0.587178	93.3432	GeneBody	NA19240 run 1 trio phasing	No
chrX	150766336	150898816	-	ENSG00000102181	protein_coding	CD99L2	subject_to_inactivation	inactive	No_significant_bias	NA	Full	nonPAR	inactive	chrX	150775646	150776601	956	24	0.88706	0.414209	0.472851	93.3043	GeneBody	NA19240 run 1 trio phasing	Yes
chrX	120523858	120575794	-	ENSG00000158290	protein_coding	CUL4B	subject_to_inactivation	variable	Male-bias	NA	NA	nonPAR	inactive	chrX	120546951	120548981	2031	18	0.937427	0.368613	0.568814	93.2446	GeneBody	NA19240 run 1 trio phasing	No
chrX	55143102	55161310	-	ENSG00000182518	protein_coding	FAM104B	subject_to_inactivation	inactive	Male-bias	NA	Full	nonPAR	inactive	chrX	55142168	55145290	3123	19	0.91302	0.368733	0.544287	93.1057	GeneBody	NA19240 run 1 trio phasing	Yes
chrX	31097677	33339441	-	ENSG00000198947	protein_coding	DMD	subject_to_inactivation	inactive	Female-bias	Full	NA	nonPAR	inactive	chrX	31163339	31164840	1502	21	0.821621	0.264694	0.556927	92.707	GeneBody	NA19240 run 1 trio phasing	No
chrX	55717739	55758774	+	ENSG00000083750	protein_coding	RRAGB	subject_to_inactivation	inactive	Female-bias	NA	NA	nonPAR	inactive	chrX	55748890	55749174	285	25	0.925981	0.524873	0.401108	92.6788	GeneBody	NA19240 run 1 trio phasing	Yes
chrX	55908123	56209271	+	ENSG00000227486	lncRNA	AL050309.1	NA	NA	No_significant_bias	NA	NA	nonPAR	unknown	chrX	55910096	55913723	3628	16	0.922759	0.271599	0.65116	92.5623	GeneBody	NA19240 run 1 trio phasing	No
chrX	129981107	130058083	+	ENSG00000085185	protein_coding	BCORL1	subject_to_inactivation	inactive	No_significant_bias	Full	NA	nonPAR	inactive	chrX	130012398	130013265	868	23	0.945541	0.460404	0.485137	92.4759	GeneBody	NA19240 run 1 trio phasing	Yes
chrX	47142216	47145504	-	ENSG00000147123	protein_coding	NDUFB11	NA	inactive	Male-bias	NA	NA	nonPAR	inactive	chrX	47141467	47142711	1245	24	0.933567	0.449603	0.483965	92.3826	GeneBody	NA19240 run 1 trio phasing	Yes
chrX	103687284	103691772	+	ENSG00000231154	lncRNA	MORF4L2-AS1	NA	variable	NA	NA	NA	nonPAR	variable	chrX	103689659	103692857	3199	20	0.926801	0.366544	0.560257	92.1693	GeneBody	NA19240 run 1 trio phasing	Yes
chrX	119399336	119454478	+	ENSG00000077713	protein_coding	SLC25A43	subject_to_inactivation	variable	No_significant_bias	Full	Full	nonPAR	inactive	chrX	119406529	119409024	2496	23	0.847081	0.349992	0.497089	92.078	GeneBody	NA19240 run 1 trio phasing	Yes
chrX	155025980	155060304	+	ENSG00000165775	protein_coding	FUNDC2	subject_to_inactivation	inactive	Male-bias	Full	NA	nonPAR	inactive	chrX	155058208	155060410	2203	16	0.94928	0.312066	0.637214	92.0776	GeneBody	NA19240 run 1 trio phasing	No
chrX	46599251	46759118	-	ENSG00000065923	protein_coding	SLC9A7	subject_to_inactivation	inactive	Heterogeneous	NA	NA	nonPAR	inactive	chrX	46668206	46669122	917	21	0.96871	0.467371	0.501339	91.9668	GeneBody	NA19240 run 1 trio phasing	Yes
chrX	96684663	97604997	+	ENSG00000147202	protein_coding	DIAPH2	subject_to_inactivation	variable	Male-bias	NA	Full	nonPAR	inactive	chrX	96823537	96826395	2859	22	0.9382	0.431691	0.506509	91.4864	GeneBody	NA19240 run 1 trio phasing	No
chrX	131688779	131830862	-	ENSG00000213468	lncRNA	FIRRE	variable	NA	No_significant_bias	NA	NA	nonPAR	variable	chrX	131801411	131801899	489	22	0.928333	0.417864	0.510468	91.3747	GeneBody	NA19240 run 1 trio phasing	No
chrX	150568621	150673143	+	ENSG00000171100	protein_coding	MTM1	subject_to_inactivation	inactive	Male-bias	NA	NA	nonPAR	inactive	chrX	150595521	150597310	1790	19	0.914225	0.351087	0.563138	91.2752	GeneBody	NA19240 run 1 trio phasing	Yes
chrX	47445879	47482946	-	ENSG00000147124	protein_coding	ZNF41	subject_to_inactivation	NA	Male-bias	NA	Full	nonPAR	inactive	chrX	47466715	47467705	991	18	0.908963	0.338287	0.570676	91.0978	GeneBody	NA19240 run 1 trio phasing	Yes
chrX	150766336	150898816	-	ENSG00000102181	protein_coding	CD99L2	subject_to_inactivation	inactive	No_significant_bias	NA	Full	nonPAR	inactive	chrX	150828752	150830342	1591	18	0.942929	0.342682	0.600247	90.8305	GeneBody	NA19240 run 1 trio phasing	Yes
chrX	136840931	136847797	-	ENSG00000232611	lncRNA	AL683813.2	NA	NA	No_significant_bias	NA	NA	nonPAR	unknown	chrX	136841952	136843069	1118	19	0.923037	0.366955	0.556082	90.6675	GeneBody	NA19240 run 1 trio phasing	No
chrX	18892298	18984114	-	ENSG00000044446	protein_coding	PHKA2	subject_to_inactivation	inactive	Female-bias	Full	NA	nonPAR	inactive	chrX	18951503	18952958	1456	19	0.921032	0.378406	0.542626	90.6091	GeneBody	NA19240 run 1 trio phasing	Yes
chrX	150766336	150898816	-	ENSG00000102181	protein_coding	CD99L2	subject_to_inactivation	inactive	No_significant_bias	NA	Full	nonPAR	inactive	chrX	150851452	150853718	2267	16	0.885033	0.254077	0.630956	90.4086	GeneBody	NA19240 run 1 trio phasing	Yes
chrX	9463295	9741037	+	ENSG00000101849	protein_coding	TBL1X	subject_to_inactivation	escape	Heterogeneous	Full	Full	nonPAR	inactive	chrX	9570738	9571644	907	21	0.959717	0.496276	0.463441	90.0269	GeneBody	NA19240 run 1 trio phasing	No
chrX	154762742	154777689	+	ENSG00000130826	protein_coding	DKC1	NA	inactive	No_significant_bias	NA	NA	nonPAR	inactive	chrX	154775360	154776523	1164	21	0.901592	0.351714	0.549878	89.9423	GeneBody	NA19240 run 1 trio phasing	Yes
chrX	40049815	40177329	-	ENSG00000183337	protein_coding	BCOR	subject_to_inactivation	inactive	No_significant_bias	NA	NA	nonPAR	inactive	chrX	40159322	40159601	280	19	0.872768	0.255139	0.61763	89.8076	GeneBody	NA19240 run 1 trio phasing	No
chrX	151176584	151181465	+	ENSG00000102195	protein_coding	GPR50	NA	NA	No_significant_bias	NA	NA	nonPAR	unknown	chrX	151178756	151179222	467	21	0.0589518	0.625282	-0.56633	-89.6267	GeneBody	NA19240 run 1 trio phasing	Yes
chrX	53532096	53686728	-	ENSG00000086758	protein_coding	HUWE1	subject_to_inactivation	inactive	No_significant_bias	Full	Full	nonPAR	inactive	chrX	53625162	53625900	739	19	0.946171	0.438101	0.50807	89.6162	GeneBody	NA19240 run 1 trio phasing	Yes
chrX	123600561	123733056	-	ENSG00000125676	protein_coding	THOC2	subject_to_inactivation	inactive	Heterogeneous	NA	Full	nonPAR	inactive	chrX	123642147	123645196	3050	20	0.933131	0.39573	0.5374	89.2228	GeneBody	NA19240 run 1 trio phasing	Yes
chrX	9463295	9741037	+	ENSG00000101849	protein_coding	TBL1X	subject_to_inactivation	escape	Heterogeneous	Full	Full	nonPAR	inactive	chrX	9585171	9586448	1278	16	0.915087	0.308666	0.606421	88.8851	GeneBody	NA19240 run 1 trio phasing	No
chrX	154531391	154547572	-	ENSG00000160211	protein_coding	G6PD	subject_to_inactivation	inactive	Male-bias	NA	Full	nonPAR	inactive	chrX	154531324	154531924	601	18	0.915493	0.381433	0.53406	88.2343	GeneBody	NA19240 run 1 trio phasing	Yes
chrX	112774503	112840815	-	ENSG00000126016	protein_coding	AMOT	subject_to_inactivation	inactive	No_significant_bias	Full	NA	nonPAR	inactive	chrX	112782184	112784537	2354	20	0.878262	0.368464	0.509798	88.2285	GeneBody	NA19240 run 1 trio phasing	Yes
chrX	15319451	15335580	-	ENSG00000165195	protein_coding	PIGA	subject_to_inactivation	inactive	No_significant_bias	Full	NA	nonPAR	inactive	chrX	15323606	15326041	2436	18	0.921078	0.354028	0.56705	88.1701	GeneBody	NA19240 run 1 trio phasing	Yes
chrX	96684663	97604997	+	ENSG00000147202	protein_coding	DIAPH2	subject_to_inactivation	variable	Male-bias	NA	Full	nonPAR	inactive	chrX	97292632	97294348	1717	21	0.892692	0.361425	0.531267	88.1272	GeneBody	NA19240 run 1 trio phasing	No
chrX	118495898	118686163	+	ENSG00000147251	protein_coding	DOCK11	subject_to_inactivation	inactive	Female-bias	NA	Full	nonPAR	inactive	chrX	118544721	118546250	1530	19	0.871658	0.327811	0.543847	86.912	GeneBody	NA19240 run 1 trio phasing	Yes
chrX	23664262	23686397	+	ENSG00000123131	protein_coding	PRDX4	subject_to_inactivation	inactive	Female-bias	NA	NA	nonPAR	inactive	chrX	23684327	23686470	2144	16	0.937398	0.336985	0.600413	86.4178	GeneBody	NA19240 run 1 trio phasing	No
chrX	47836902	48002561	+	ENSG00000197779	protein_coding	ZNF81	subject_to_inactivation	inactive	No_significant_bias	NA	NA	nonPAR	inactive	chrX	47957565	47958464	900	18	0.847353	0.301598	0.545755	86.3686	GeneBody	NA19240 run 1 trio phasing	No
chrX	129981107	130058083	+	ENSG00000085185	protein_coding	BCORL1	subject_to_inactivation	inactive	No_significant_bias	Full	NA	nonPAR	inactive	chrX	130025354	130025885	532	21	0.914406	0.449364	0.465042	86.0634	GeneBody	NA19240 run 1 trio phasing	Yes
chrX	64185117	64205708	-	ENSG00000184675	protein_coding	AMER1	subject_to_inactivation	NA	Male-bias	NA	NA	nonPAR	inactive	chrX	64189612	64190840	1229	16	0.850782	0.22092	0.629862	85.7288	GeneBody	NA19240 run 1 trio phasing	Yes
chrX	120523858	120575794	-	ENSG00000158290	protein_coding	CUL4B	subject_to_inactivation	variable	Male-bias	NA	NA	nonPAR	inactive	chrX	120555667	120556557	891	20	0.959201	0.428865	0.530336	85.6156	GeneBody	NA19240 run 1 trio phasing	No
chrX	46573765	46598496	+	ENSG00000147119	protein_coding	CHST7	subject_to_inactivation	inactive	Male-bias	NA	NA	nonPAR	inactive	chrX	46592448	46594629	2182	16	0.917652	0.322185	0.595467	85.5106	GeneBody	NA19240 run 1 trio phasing	Yes
chrX	81113699	81201913	-	ENSG00000198157	protein_coding	HMGN5	variable	NA	No_significant_bias	NA	NA	nonPAR	variable	chrX	81121657	81122085	429	22	0.0730081	0.544286	-0.471278	-84.6052	GeneBody	NA19240 run 1 trio phasing	No
chrX	136213220	136256482	-	ENSG00000129680	protein_coding	MAP7D3	subject_to_inactivation	NA	Female-bias	Partial,heterogeneous	Full	nonPAR	inactive	chrX	136215047	136217824	2778	16	0.849383	0.245508	0.603875	84.4851	GeneBody	NA19240 run 1 trio phasing	No
chrX	139726346	139945276	-	ENSG00000101974	protein_coding	ATP11C	subject_to_inactivation	inactive	No_significant_bias	NA	Full	nonPAR	inactive	chrX	139866446	139867240	795	17	0.949391	0.40354	0.54585	83.6979	GeneBody	NA19240 run 1 trio phasing	No
chrX	24465221	24550466	+	ENSG00000067992	protein_coding	PDK3	subject_to_inactivation	inactive	Male-bias	NA	Full	nonPAR	inactive	chrX	24490833	24491884	1052	16	0.938121	0.329869	0.608252	83.3844	GeneBody	NA19240 run 1 trio phasing	Yes
chrX	119805311	119852998	-	ENSG00000125351	protein_coding	UPF3B	subject_to_inactivation	inactive	No_significant_bias	NA	NA	nonPAR	inactive	chrX	119822752	119823724	973	18	0.914217	0.369749	0.544468	83.2457	GeneBody	NA19240 run 1 trio phasing	Yes
chrX	28587446	29956718	+	ENSG00000169306	protein_coding	IL1RAPL1	variable	NA	No_significant_bias	NA	NA	nonPAR	variable	chrX	28586819	28587643	825	19	0.0831346	0.568065	-0.484931	-83.0304	Promoter	NA19240 run 1 trio phasing	No
chrX	115561174	115650861	+	ENSG00000102024	protein_coding	PLS3	variable	variable	No_significant_bias	NA	Full	nonPAR	variable	chrX	115613994	115614260	267	21	0.810336	0.319417	0.490919	82.9609	GeneBody	NA19240 run 1 trio phasing	No
chrX	154348524	154374638	-	ENSG00000196924	protein_coding	FLNA	subject_to_inactivation	inactive	Male-bias	Full	Full	nonPAR	inactive	chrX	154365139	154365745	607	21	0.959594	0.554761	0.404834	82.9388	GeneBody	NA19240 run 1 trio phasing	Yes
chrX	83508290	83512127	+	ENSG00000196767	protein_coding	POU3F4	NA	NA	No_significant_bias	NA	NA	nonPAR	unknown	chrX	83511141	83511576	436	20	0.248199	0.769783	-0.521584	-82.615	GeneBody	NA19240 run 1 trio phasing	No
chrX	123859724	123913979	+	ENSG00000101966	protein_coding	XIAP	subject_to_inactivation	inactive	Male-bias	Full	Full	nonPAR	inactive	chrX	123870657	123871873	1217	17	0.924092	0.362434	0.561658	82.4563	GeneBody	NA19240 run 1 trio phasing	Yes
chrX	19533977	19887600	-	ENSG00000147010	protein_coding	SH3KBP1	subject_to_inactivation	variable	Female-bias	NA	Full	nonPAR	inactive	chrX	19802546	19803707	1162	18	0.865672	0.327517	0.538155	82.0252	GeneBody	NA19240 run 1 trio phasing	Yes
chrX	9463295	9741037	+	ENSG00000101849	protein_coding	TBL1X	subject_to_inactivation	escape	Heterogeneous	Full	Full	nonPAR	inactive	chrX	9682340	9683384	1045	19	0.912556	0.379776	0.53278	81.8529	GeneBody	NA19240 run 1 trio phasing	No
chrX	71366239	71532374	+	ENSG00000147133	protein_coding	TAF1	subject_to_inactivation	inactive	Female-bias	Full	NA	nonPAR	inactive	chrX	71417428	71419257	1830	23	0.919092	0.463579	0.455513	81.7879	GeneBody	NA19240 run 1 trio phasing	Yes
chrX	134373312	134428791	+	ENSG00000156531	protein_coding	PHF6	subject_to_inactivation	inactive	Male-bias	Full	Full	nonPAR	inactive	chrX	134400562	134403159	2598	19	0.941296	0.433847	0.507449	81.6771	GeneBody	NA19240 run 1 trio phasing	Yes
chrX	24465221	24550466	+	ENSG00000067992	protein_coding	PDK3	subject_to_inactivation	inactive	Male-bias	NA	Full	nonPAR	inactive	chrX	24528955	24530061	1107	18	0.937543	0.39687	0.540672	81.6269	GeneBody	NA19240 run 1 trio phasing	Yes
chrX	130063955	130110716	-	ENSG00000102034	protein_coding	ELF4	subject_to_inactivation	inactive	Female-bias	Full	Full	nonPAR	inactive	chrX	130082478	130083011	534	21	0.0561959	0.472785	-0.416589	-81.4488	GeneBody	NA19240 run 1 trio phasing	Yes
chrX	118727133	118794535	+	ENSG00000131724	protein_coding	IL13RA1	variable	inactive	No_significant_bias	NA	NA	nonPAR	variable	chrX	118754927	118756632	1706	18	0.848367	0.307983	0.540384	81.3578	GeneBody	NA19240 run 1 trio phasing	No
chrX	19533977	19887600	-	ENSG00000147010	protein_coding	SH3KBP1	subject_to_inactivation	variable	Female-bias	NA	Full	nonPAR	inactive	chrX	19834167	19836223	2057	18	0.901405	0.377747	0.523657	81.3061	GeneBody	NA19240 run 1 trio phasing	Yes
chrX	12975110	12977227	+	ENSG00000205542	protein_coding	TMSB4X	NA	NA	Male-bias	Full	NA	nonPAR	inactive	chrX	12976777	12977864	1088	16	0.0604456	0.663099	-0.602653	-81.045	GeneBody	NA19240 run 1 trio phasing	No
chrX	47445879	47482946	-	ENSG00000147124	protein_coding	ZNF41	subject_to_inactivation	NA	Male-bias	NA	Full	nonPAR	inactive	chrX	47455159	47456850	1692	17	0.925587	0.374037	0.55155	80.7223	GeneBody	NA19240 run 1 trio phasing	Yes
chrX	139726346	139945276	-	ENSG00000101974	protein_coding	ATP11C	subject_to_inactivation	inactive	No_significant_bias	NA	Full	nonPAR	inactive	chrX	139904265	139905329	1065	18	0.899345	0.382594	0.516751	80.6153	GeneBody	NA19240 run 1 trio phasing	No
chrX	9463295	9741037	+	ENSG00000101849	protein_coding	TBL1X	subject_to_inactivation	escape	Heterogeneous	Full	Full	nonPAR	inactive	chrX	9691586	9692430	845	16	0.919626	0.331649	0.587976	80.3668	GeneBody	NA19240 run 1 trio phasing	No
chrX	110673856	110795819	-	ENSG00000101938	protein_coding	CHRDL1	subject_to_inactivation	inactive	Heterogeneous	Full	NA	nonPAR	inactive	chrX	110796126	110796554	429	20	0.0793335	0.518531	-0.439197	-79.9294	Promoter	NA19240 run 1 trio phasing	No
chrX	19533977	19887600	-	ENSG00000147010	protein_coding	SH3KBP1	subject_to_inactivation	variable	Female-bias	NA	Full	nonPAR	inactive	chrX	19727002	19728933	1932	17	0.932291	0.41141	0.520881	79.3875	GeneBody	NA19240 run 1 trio phasing	Yes
chrX	118346073	118449961	+	ENSG00000131725	protein_coding	WDR44	subject_to_inactivation	inactive	No_significant_bias	NA	Full	nonPAR	inactive	chrX	118443222	118444040	819	16	0.933489	0.364743	0.568746	79.3852	GeneBody	NA19240 run 1 trio phasing	Yes
chrX	133535745	133985594	-	ENSG00000147257	protein_coding	GPC3	subject_to_inactivation	NA	Female-bias	NA	NA	nonPAR	variable	chrX	133912295	133914658	2364	17	0.711714	0.114744	0.59697	78.6776	GeneBody	NA19240 run 1 trio phasing	Yes
chrX	150766336	150898816	-	ENSG00000102181	protein_coding	CD99L2	subject_to_inactivation	inactive	No_significant_bias	NA	Full	nonPAR	inactive	chrX	150783397	150784581	1185	19	0.930544	0.413077	0.517468	78.6297	GeneBody	NA19240 run 1 trio phasing	Yes
chrX	149540355	149550510	+	ENSG00000197620	protein_coding	EOLA1	subject_to_inactivation	NA	Male-bias	NA	NA	nonPAR	inactive	chrX	149545480	149545813	334	20	0.910064	0.460853	0.449211	78.1802	GeneBody	NA19240 run 1 trio phasing	Yes
chrX	44147872	44343672	-	ENSG00000183690	protein_coding	EFHC2	variable	NA	Female-bias	NA	NA	nonPAR	variable	chrX	44344034	44344532	499	22	0.0769423	0.471528	-0.394586	-78.0563	Promoter	NA19240 run 1 trio phasing	Yes
chrX	40579372	40606848	+	ENSG00000182220	protein_coding	ATP6AP2	subject_to_inactivation	inactive	Female-bias	Full	Partial	nonPAR	inactive	chrX	40585420	40586661	1242	17	0.923906	0.388516	0.53539	78.0036	GeneBody	NA19240 run 1 trio phasing	No
chrX	71366239	71532374	+	ENSG00000147133	protein_coding	TAF1	subject_to_inactivation	inactive	Female-bias	Full	NA	nonPAR	inactive	chrX	71436208	71437155	948	16	0.97652	0.412484	0.564036	77.9037	GeneBody	NA19240 run 1 trio phasing	Yes
chrX	129803288	129843909	-	ENSG00000188706	protein_coding	ZDHHC9	subject_to_inactivation	inactive	Heterogeneous	Full	NA	nonPAR	inactive	chrX	129839296	129840665	1370	17	0.863223	0.320383	0.54284	77.7571	GeneBody	NA19240 run 1 trio phasing	Yes
chrX	66595637	66639298	-	ENSG00000131080	protein_coding	EDA2R	subject_to_inactivation	variable	Heterogeneous	NA	NA	nonPAR	variable	chrX	66638718	66639231	514	22	0.209868	0.659714	-0.449846	-77.5551	GeneBody	NA19240 run 1 trio phasing	No
chrX	119805311	119852998	-	ENSG00000125351	protein_coding	UPF3B	subject_to_inactivation	inactive	No_significant_bias	NA	NA	nonPAR	inactive	chrX	119826029	119826522	494	20	0.933553	0.50203	0.431523	77.5223	GeneBody	NA19240 run 1 trio phasing	Yes
chrX	130623369	130903317	-	ENSG00000165675	protein_coding	ENOX2	subject_to_inactivation	variable	Male-bias	NA	Full	nonPAR	inactive	chrX	130640092	130641783	1692	16	0.839059	0.263524	0.575535	77.4613	GeneBody	NA19240 run 1 trio phasing	Yes
chrX	71366239	71532374	+	ENSG00000147133	protein_coding	TAF1	subject_to_inactivation	inactive	Female-bias	Full	NA	nonPAR	inactive	chrX	71462486	71463983	1498	17	0.963708	0.413489	0.550219	77.3361	GeneBody	NA19240 run 1 trio phasing	Yes
chrX	18892298	18984114	-	ENSG00000044446	protein_coding	PHKA2	subject_to_inactivation	inactive	Female-bias	Full	NA	nonPAR	inactive	chrX	18933272	18934674	1403	19	0.916716	0.337922	0.578794	76.9047	GeneBody	NA19240 run 1 trio phasing	Yes
chrX	118727133	118794535	+	ENSG00000131724	protein_coding	IL13RA1	variable	inactive	No_significant_bias	NA	NA	nonPAR	variable	chrX	118757269	118758773	1505	16	0.823531	0.257596	0.565935	76.7393	GeneBody	NA19240 run 1 trio phasing	No
chrX	102599168	102604159	+	ENSG00000125962	protein_coding	ARMCX5	NA	NA	No_significant_bias	NA	Full	nonPAR	inactive	chrX	102601068	102603798	2731	16	0.836179	0.262796	0.573384	76.5451	GeneBody	NA19240 run 1 trio phasing	Yes
chrX	107628424	107651026	+	ENSG00000147224	protein_coding	PRPS1	NA	inactive	No_significant_bias	NA	NA	nonPAR	inactive	chrX	107635666	107636180	515	18	0.883396	0.36825	0.515146	76.5086	GeneBody	NA19240 run 1 trio phasing	Yes
chrX	47836902	48002561	+	ENSG00000197779	protein_coding	ZNF81	subject_to_inactivation	inactive	No_significant_bias	NA	NA	nonPAR	inactive	chrX	47901698	47903615	1918	17	0.938401	0.3683	0.570101	76.0734	GeneBody	NA19240 run 1 trio phasing	No
chrX	129981107	130058083	+	ENSG00000085185	protein_coding	BCORL1	subject_to_inactivation	inactive	No_significant_bias	Full	NA	nonPAR	inactive	chrX	130015814	130016266	453	18	0.948999	0.474073	0.474926	75.837	GeneBody	NA19240 run 1 trio phasing	Yes
chrX	41514934	41923645	-	ENSG00000147044	protein_coding	CASK	subject_to_inactivation	inactive	Heterogeneous	NA	NA	nonPAR	inactive	chrX	41872098	41874439	2342	18	0.925744	0.400389	0.525354	75.8069	GeneBody	NA19240 run 1 trio phasing	Yes
chrX	150766336	150898816	-	ENSG00000102181	protein_coding	CD99L2	subject_to_inactivation	inactive	No_significant_bias	NA	Full	nonPAR	inactive	chrX	150769422	150770049	628	18	0.938128	0.459504	0.478624	75.6028	GeneBody	NA19240 run 1 trio phasing	Yes
chrX	47635521	47650604	-	ENSG00000126767	protein_coding	ELK1	subject_to_inactivation	inactive	No_significant_bias	Full	Full	nonPAR	inactive	chrX	47636381	47637109	729	16	0.921635	0.370344	0.551291	75.4858	GeneBody	NA19240 run 1 trio phasing	Yes
chrX	9463295	9741037	+	ENSG00000101849	protein_coding	TBL1X	subject_to_inactivation	escape	Heterogeneous	Full	Full	nonPAR	inactive	chrX	9556606	9557595	990	18	0.91157	0.413237	0.498333	75.4005	GeneBody	NA19240 run 1 trio phasing	No
chrX	154835788	155026940	-	ENSG00000185010	protein_coding	F8	subject_to_inactivation	inactive	Female-bias	Full	NA	nonPAR	inactive	chrX	155008293	155008743	451	21	0.850834	0.405682	0.445152	75.3816	GeneBody	NA19240 run 1 trio phasing	Yes
chrX	15235288	15270467	-	ENSG00000102048	protein_coding	ASB9	subject_to_inactivation	NA	Male-bias	NA	NA	nonPAR	inactive	chrX	15270633	15271030	398	16	0.884298	0.317962	0.566336	75.3114	Promoter	NA19240 run 1 trio phasing	No
chrX	77910739	78129295	+	ENSG00000102144	protein_coding	PGK1	subject_to_inactivation	inactive	Male-bias	NA	NA	nonPAR	inactive	chrX	78104802	78105224	423	17	0.0457923	0.53742	-0.491628	-75.0796	GeneBody	NA19240 run 1 trio phasing	Yes
chrX	132203024	132219480	-	ENSG00000123728	protein_coding	RAP2C	NA	inactive	No_significant_bias	NA	NA	nonPAR	inactive	chrX	132205093	132206527	1435	16	0.896935	0.308438	0.588497	74.9499	GeneBody	NA19240 run 1 trio phasing	No
chrX	132217053	132432862	+	ENSG00000232160	lncRNA	RAP2C-AS1	NA	inactive	NA	NA	NA	nonPAR	inactive	chrX	132263718	132265587	1870	18	0.924637	0.390535	0.534102	74.9273	GeneBody	NA19240 run 1 trio phasing	No
chrX	123859724	123913979	+	ENSG00000101966	protein_coding	XIAP	subject_to_inactivation	inactive	Male-bias	Full	Full	nonPAR	inactive	chrX	123880267	123882034	1768	17	0.910804	0.443743	0.467061	74.7183	GeneBody	NA19240 run 1 trio phasing	Yes
chrX	134565838	134764322	-	ENSG00000170965	protein_coding	PLAC1	variable	variable	No_significant_bias	NA	NA	nonPAR	variable	chrX	134738221	134740007	1787	17	0.873039	0.336272	0.536767	74.5615	GeneBody	NA19240 run 1 trio phasing	No
chrX	71533104	71575892	+	ENSG00000147162	protein_coding	OGT	subject_to_inactivation	inactive	Female-bias	NA	Full	nonPAR	inactive	chrX	71554579	71555711	1133	18	0.925203	0.413041	0.512163	74.4441	GeneBody	NA19240 run 1 trio phasing	Yes
chrX	105822539	105958610	+	ENSG00000123572	protein_coding	NRK	subject_to_inactivation	NA	Heterogeneous	NA	NA	nonPAR	variable	chrX	105823061	105823502	442	22	0.345137	0.764332	-0.419195	-74.442	GeneBody	NA19240 run 1 trio phasing	No
chrX	85861180	86047561	-	ENSG00000188419	protein_coding	CHM	subject_to_inactivation	variable	Female-bias	NA	Partial	nonPAR	variable	chrX	85987670	85990436	2767	16	0.856229	0.276839	0.57939	74.1182	GeneBody	NA19240 run 1 trio phasing	Yes
chrX	54807599	54816015	+	ENSG00000102316	protein_coding	MAGED2	subject_to_inactivation	inactive	Heterogeneous	NA	Full	nonPAR	inactive	chrX	54809804	54811143	1340	17	0.878262	0.372273	0.505989	73.8316	GeneBody	NA19240 run 1 trio phasing	No
chrX	23701055	23766475	-	ENSG00000123130	protein_coding	ACOT9	subject_to_inactivation	inactive	No_significant_bias	Full	Full	nonPAR	inactive	chrX	23722987	23723948	962	17	0.958566	0.496681	0.461885	73.701	GeneBody	NA19240 run 1 trio phasing	No
chrX	6667865	7148158	-	ENSG00000130021	protein_coding	PUDP	escape	escape	Female-bias	Partial,similar	Partial	nonPAR	escape	chrX	7069090	7069486	397	17	0.260254	0.807908	-0.547654	-73.6676	GeneBody	NA19240 run 1 trio phasing	No
chrX	96684663	97604997	+	ENSG00000147202	protein_coding	DIAPH2	subject_to_inactivation	variable	Male-bias	NA	Full	nonPAR	inactive	chrX	97435862	97436915	1054	17	0.923842	0.387596	0.536246	73.487	GeneBody	NA19240 run 1 trio phasing	No
chrX	97431286	97642589	-	ENSG00000236256	lncRNA	DIAPH2-AS1	NA	variable	NA	NA	NA	nonPAR	variable	chrX	97435862	97436915	1054	17	0.923842	0.387596	0.536246	73.487	GeneBody	NA19240 run 1 trio phasing	No
chrX	118495898	118686163	+	ENSG00000147251	protein_coding	DOCK11	subject_to_inactivation	inactive	Female-bias	NA	Full	nonPAR	inactive	chrX	118634925	118635876	952	18	0.949985	0.431053	0.518932	73.2951	GeneBody	NA19240 run 1 trio phasing	Yes
chrX	10847578	11111220	-	ENSG00000234129	lncRNA	AC073529.1	NA	NA	No_significant_bias	NA	NA	nonPAR	unknown	chrX	11058567	11061122	2556	18	0.838151	0.287772	0.550379	73.2491	GeneBody	NA19240 run 1 trio phasing	Yes
chrX	101098218	101163681	+	ENSG00000102384	protein_coding	CENPI	subject_to_inactivation	inactive	Female-bias	Full	Full	nonPAR	inactive	chrX	101109062	101110291	1230	19	0.93718	0.469014	0.468165	73.2229	GeneBody	NA19240 run 1 trio phasing	Yes
chrX	72329516	72573101	-	ENSG00000147099	protein_coding	HDAC8	subject_to_inactivation	inactive	No_significant_bias	NA	Full	nonPAR	inactive	chrX	72382919	72383826	908	18	0.945436	0.42464	0.520796	73.1356	GeneBody	NA19240 run 1 trio phasing	Yes
chrX	96684663	97604997	+	ENSG00000147202	protein_coding	DIAPH2	subject_to_inactivation	variable	Male-bias	NA	Full	nonPAR	inactive	chrX	97245223	97247151	1929	16	0.926022	0.400044	0.525977	72.8838	GeneBody	NA19240 run 1 trio phasing	No
chrX	123600561	123733056	-	ENSG00000125676	protein_coding	THOC2	subject_to_inactivation	inactive	Heterogeneous	NA	Full	nonPAR	inactive	chrX	123628987	123630738	1752	17	0.922724	0.425845	0.496879	72.0504	GeneBody	NA19240 run 1 trio phasing	Yes
chrX	129981107	130058083	+	ENSG00000085185	protein_coding	BCORL1	subject_to_inactivation	inactive	No_significant_bias	Full	NA	nonPAR	inactive	chrX	130054664	130055361	698	18	0.917903	0.450314	0.467589	71.6585	GeneBody	NA19240 run 1 trio phasing	Yes
chrX	130063955	130110716	-	ENSG00000102034	protein_coding	ELF4	subject_to_inactivation	inactive	Female-bias	Full	Full	nonPAR	inactive	chrX	130071632	130072191	560	16	0.832911	0.307207	0.525705	71.3148	GeneBody	NA19240 run 1 trio phasing	Yes
chrX	96684663	97604997	+	ENSG00000147202	protein_coding	DIAPH2	subject_to_inactivation	variable	Male-bias	NA	Full	nonPAR	inactive	chrX	97336267	97336788	522	19	0.974744	0.557504	0.41724	71.2686	GeneBody	NA19240 run 1 trio phasing	No
chrX	123600561	123733056	-	ENSG00000125676	protein_coding	THOC2	subject_to_inactivation	inactive	Heterogeneous	NA	Full	nonPAR	inactive	chrX	123709313	123709639	327	18	0.951295	0.465299	0.485996	71.2224	GeneBody	NA19240 run 1 trio phasing	Yes
chrX	47571901	47619857	-	ENSG00000008056	protein_coding	SYN1	variable	inactive	No_significant_bias	NA	NA	nonPAR	variable	chrX	47587657	47588558	902	18	0.71576	0.21247	0.503289	70.8113	GeneBody	NA19240 run 1 trio phasing	Yes
chrX	155466540	155611616	+	ENSG00000224533	lncRNA	TMLHE-AS1	NA	inactive	NA	NA	NA	nonPAR	inactive	chrX	155556335	155556845	511	17	0.879763	0.396532	0.483231	70.5949	GeneBody	NA19240 run 1 trio phasing	No
chrX	155489011	155669944	-	ENSG00000185973	protein_coding	TMLHE	subject_to_inactivation	inactive	No_significant_bias	NA	NA	nonPAR	inactive	chrX	155556335	155556845	511	17	0.879763	0.396532	0.483231	70.5949	GeneBody	NA19240 run 1 trio phasing	No
chrX	19533977	19887600	-	ENSG00000147010	protein_coding	SH3KBP1	subject_to_inactivation	variable	Female-bias	NA	Full	nonPAR	inactive	chrX	19722158	19723137	980	16	0.895978	0.327659	0.568319	70.4951	GeneBody	NA19240 run 1 trio phasing	Yes
chrX	18892298	18984114	-	ENSG00000044446	protein_coding	PHKA2	subject_to_inactivation	inactive	Female-bias	Full	NA	nonPAR	inactive	chrX	18916679	18918109	1431	17	0.942541	0.429449	0.513092	70.4649	GeneBody	NA19240 run 1 trio phasing	Yes
chrX	30653359	30731456	+	ENSG00000198814	protein_coding	GK	subject_to_inactivation	inactive	No_significant_bias	NA	NA	nonPAR	inactive	chrX	30691432	30692496	1065	18	0.912763	0.421598	0.491166	70.3206	GeneBody	NA19240 run 1 trio phasing	Yes
chrX	57286706	57489196	+	ENSG00000165591	protein_coding	FAAH2	subject_to_inactivation	inactive	No_significant_bias	Full	NA	nonPAR	inactive	chrX	57286601	57287087	487	18	0.0724019	0.54362	-0.471218	-69.9463	Promoter	NA19240 run 1 trio phasing	No
chrX	77504878	77786233	-	ENSG00000085224	protein_coding	ATRX	NA	inactive	Male-bias	Full	Full	nonPAR	inactive	chrX	77527361	77527900	540	16	0.905194	0.387984	0.51721	69.7765	GeneBody	NA19240 run 1 trio phasing	Yes
chrX	129446501	129523500	-	ENSG00000102038	protein_coding	SMARCA1	variable	inactive	Male-bias	Full	NA	nonPAR	inactive	chrX	129522267	129522639	373	19	0.0841333	0.511244	-0.42711	-69.5821	GeneBody	NA19240 run 1 trio phasing	Yes
chrX	154675249	154751583	-	ENSG00000160219	protein_coding	GAB3	subject_to_inactivation	variable	Female-bias	Full	NA	nonPAR	inactive	chrX	154682283	154683410	1128	16	0.890267	0.362371	0.527895	69.1073	GeneBody	NA19240 run 1 trio phasing	No
chrX	53936676	54048958	-	ENSG00000172943	protein_coding	PHF8	subject_to_inactivation	inactive	No_significant_bias	NA	Partial	nonPAR	inactive	chrX	54033150	54034432	1283	16	0.954863	0.429104	0.525759	69.0531	GeneBody	NA19240 run 1 trio phasing	No
chrX	18892298	18984114	-	ENSG00000044446	protein_coding	PHKA2	subject_to_inactivation	inactive	Female-bias	Full	NA	nonPAR	inactive	chrX	18896211	18897025	815	16	0.8838	0.390163	0.493637	68.3143	GeneBody	NA19240 run 1 trio phasing	Yes
chrX	46599251	46759118	-	ENSG00000065923	protein_coding	SLC9A7	subject_to_inactivation	inactive	Heterogeneous	NA	NA	nonPAR	inactive	chrX	46609263	46610014	752	18	0.926211	0.460703	0.465508	68.2969	GeneBody	NA19240 run 1 trio phasing	Yes
chrX	134796395	134854835	+	ENSG00000156500	protein_coding	FAM122C	subject_to_inactivation	inactive	No_significant_bias	NA	NA	nonPAR	inactive	chrX	134800319	134800891	573	16	0.933517	0.434714	0.498803	68.1303	GeneBody	NA19240 run 1 trio phasing	No
chrX	102769158	102885406	+	ENSG00000223546	lncRNA	LINC00630	NA	NA	No_significant_bias	NA	NA	nonPAR	unknown	chrX	102768651	102768968	318	17	0.155496	0.684229	-0.528733	-68.0897	Promoter	NA19240 run 1 trio phasing	Yes
chrX	47635521	47650604	-	ENSG00000126767	protein_coding	ELK1	subject_to_inactivation	inactive	No_significant_bias	Full	Full	nonPAR	inactive	chrX	47642206	47643569	1364	16	0.952773	0.444864	0.507909	68.051	GeneBody	NA19240 run 1 trio phasing	Yes
chrX	119615724	119693370	-	ENSG00000125354	protein_coding	SEPTIN6	variable	inactive	Female-bias	NA	NA	nonPAR	variable	chrX	119665704	119666188	485	16	0.0887153	0.616227	-0.527511	-67.5085	GeneBody	NA19240 run 1 trio phasing	Yes
chrX	150692971	150765108	+	ENSG00000063601	protein_coding	MTMR1	subject_to_inactivation	inactive	No_significant_bias	Full	Full	nonPAR	inactive	chrX	150760341	150760886	546	18	0.937882	0.508557	0.429325	67.4948	GeneBody	NA19240 run 1 trio phasing	Yes
chrX	48476021	48486364	+	ENSG00000068438	protein_coding	FTSJ1	subject_to_inactivation	inactive	Male-bias	NA	Full	nonPAR	inactive	chrX	48481155	48481680	526	17	0.909594	0.445864	0.463729	67.3236	GeneBody	NA19240 run 1 trio phasing	Yes
chrX	46497727	46545457	-	ENSG00000251192	protein_coding	ZNF674	subject_to_inactivation	NA	No_significant_bias	NA	NA	nonPAR	inactive	chrX	46532942	46533752	811	16	0.924997	0.426043	0.498954	67.0587	GeneBody	NA19240 run 1 trio phasing	Yes
chrX	46497727	46545457	-	ENSG00000251192	protein_coding	ZNF674	subject_to_inactivation	NA	No_significant_bias	NA	NA	nonPAR	inactive	chrX	46539966	46540230	265	18	0.949314	0.533298	0.416016	66.8734	GeneBody	NA19240 run 1 trio phasing	Yes
chrX	10015254	10144474	+	ENSG00000047644	protein_coding	WWC3	subject_to_inactivation	inactive	Male-bias	Full	Full	nonPAR	inactive	chrX	10024498	10025133	636	16	0.925205	0.445652	0.479553	66.0789	GeneBody	NA19240 run 1 trio phasing	Yes
chrX	75782987	75785254	-	ENSG00000186675	protein_coding	MAGEE2	NA	NA	No_significant_bias	NA	NA	nonPAR	unknown	chrX	75784857	75785145	289	18	0.204718	0.665968	-0.46125	-65.5941	GeneBody	NA19240 run 1 trio phasing	No
chrX	30827442	30975084	-	ENSG00000157625	protein_coding	TAB3	subject_to_inactivation	inactive	No_significant_bias	NA	NA	nonPAR	inactive	chrX	30876536	30878454	1919	16	0.88026	0.338947	0.541313	65.3346	GeneBody	NA19240 run 1 trio phasing	No
chrX	130339888	130373361	+	ENSG00000102078	protein_coding	SLC25A14	subject_to_inactivation	inactive	No_significant_bias	NA	NA	nonPAR	inactive	chrX	130367843	130369152	1310	16	0.892919	0.379394	0.513525	65.0713	GeneBody	NA19240 run 1 trio phasing	Yes
chrX	23833353	23907938	-	ENSG00000184831	protein_coding	APOO	subject_to_inactivation	inactive	Male-bias	Full	Full	nonPAR	inactive	chrX	23859098	23859784	687	17	0.95204	0.479579	0.472461	64.7178	GeneBody	NA19240 run 1 trio phasing	Yes
chrX	103356489	103358462	+	ENSG00000185222	protein_coding	TCEAL9	NA	variable	Male-bias	NA	NA	nonPAR	variable	chrX	103356445	103356915	471	16	0.0714113	0.534129	-0.462717	-64.586	Promoter	NA19240 run 1 trio phasing	No
chrX	134769566	134797232	-	ENSG00000156504	protein_coding	FAM122B	NA	variable	Female-bias	NA	Full	nonPAR	variable	chrX	134788058	134788478	421	18	0.916336	0.508769	0.407568	64.0715	GeneBody	NA19240 run 1 trio phasing	Yes
chrX	23833353	23907938	-	ENSG00000184831	protein_coding	APOO	subject_to_inactivation	inactive	Male-bias	Full	Full	nonPAR	inactive	chrX	23834870	23835358	489	16	0.934039	0.491865	0.442174	63.7813	GeneBody	NA19240 run 1 trio phasing	Yes
chrX	149938613	150224580	+	ENSG00000235703	lncRNA	LINC00894	subject_to_inactivation	inactive	NA	NA	NA	nonPAR	inactive	chrX	150196979	150197952	974	17	0.836602	0.344672	0.491929	63.3437	GeneBody	NA19240 run 1 trio phasing	No
chrX	101349447	101390796	-	ENSG00000010671	protein_coding	BTK	subject_to_inactivation	inactive	No_significant_bias	Full	Full	nonPAR	inactive	chrX	101364179	101365035	857	16	0.842849	0.344434	0.498414	62.9841	GeneBody	NA19240 run 1 trio phasing	Yes
chrX	16839283	16870362	-	ENSG00000102054	protein_coding	RBBP7	subject_to_inactivation	escape	Female-bias	Full	Partial	nonPAR	variable	chrX	16871115	16871560	446	17	0.18576	0.618688	-0.432928	-61.9958	Promoter	NA19240 run 1 trio phasing	No
chrX	154835788	155026940	-	ENSG00000185010	protein_coding	F8	subject_to_inactivation	inactive	Female-bias	Full	NA	nonPAR	inactive	chrX	154946953	154947219	267	17	0.898011	0.447115	0.450896	61.4805	GeneBody	NA19240 run 1 trio phasing	Yes
chrX	100627108	100639991	-	ENSG00000000003	protein_coding	TSPAN6	escape	inactive	Female-bias	NA	NA	nonPAR	escape	chrX	100634522	100634794	273	16	0.907218	0.470307	0.436912	60.4566	GeneBody	NA19240 run 1 trio phasing	No
chrX	70925579	70931125	-	ENSG00000165349	protein_coding	SLC7A3	NA	NA	No_significant_bias	NA	NA	nonPAR	unknown	chrX	70931068	70931322	255	16	0.0559732	0.466698	-0.410725	-60.3932	Promoter	NA19240 run 1 trio phasing	No
chrX	56729241	56819179	+	ENSG00000204272	protein_coding	NBDY	subject_to_inactivation	inactive	NA	NA	NA	nonPAR	inactive	chrX	56730237	56730489	253	16	0.0667384	0.524587	-0.457849	-60.2325	GeneBody	NA19240 run 1 trio phasing	No
chrX	129803288	129843909	-	ENSG00000188706	protein_coding	ZDHHC9	subject_to_inactivation	inactive	Heterogeneous	Full	NA	nonPAR	inactive	chrX	129809736	129810241	506	16	0.959639	0.532808	0.426831	59.9857	GeneBody	NA19240 run 1 trio phasing	Yes
chrX	71366239	71532374	+	ENSG00000147133	protein_coding	TAF1	subject_to_inactivation	inactive	Female-bias	Full	NA	nonPAR	inactive	chrX	71387156	71387762	607	16	0.962335	0.544765	0.41757	59.8989	GeneBody	NA19240 run 1 trio phasing	Yes
chrX	73126037	73128080	-	ENSG00000204118	transcribed_processed_pseudogene	NAP1L6P	NA	NA	No_significant_bias	NA	NA	nonPAR	unknown	chrX	73127849	73128179	331	17	0.372948	0.824015	-0.451067	-59.8906	Promoter	NA19240 run 1 trio phasing	No
chrX	154444141	154450654	+	ENSG00000071859	protein_coding	FAM50A	subject_to_inactivation	NA	Male-bias	NA	NA	nonPAR	inactive	chrX	154447961	154448524	564	16	0.949793	0.553576	0.396217	58.2692	GeneBody	NA19240 run 1 trio phasing	Yes
chrX	72329516	72573101	-	ENSG00000147099	protein_coding	HDAC8	subject_to_inactivation	inactive	No_significant_bias	NA	Full	nonPAR	inactive	chrX	72440814	72441260	447	17	0.964313	0.616204	0.348109	58.2555	GeneBody	NA19240 run 1 trio phasing	Yes
chrX	73940435	74293574	-	ENSG00000230590	lncRNA	FTX	subject_to_inactivation	inactive	No_significant_bias	NA	Partial	nonPAR	inactive	chrX	74282701	74283999	1299	18	0.822337	0.482756	0.339581	56.9885	GeneBody	NA19240 run 1 trio phasing	Yes
chrX	154348524	154374638	-	ENSG00000196924	protein_coding	FLNA	subject_to_inactivation	inactive	Male-bias	Full	Full	nonPAR	inactive	chrX	154355467	154355695	229	16	0.932942	0.56684	0.366101	55.2618	GeneBody	NA19240 run 1 trio phasing	Yes
chrX	63222993	63561095	-	ENSG00000235437	lncRNA	LINC01278	variable	inactive	NA	NA	NA	nonPAR	variable	chrX	63338466	63338980	515	16	0.926184	0.521293	0.404891	54.8931	GeneBody	NA19240 run 1 trio phasing	No
chrX	131058346	131089885	+	ENSG00000147256	protein_coding	ARHGAP36	subject_to_inactivation	NA	No_significant_bias	NA	NA	nonPAR	inactive	chrX	131083859	131084032	174	16	0.104499	0.535129	-0.43063	-52.4764	GeneBody	NA19240 run 1 trio phasing	No
chrX	139726346	139945276	-	ENSG00000101974	protein_coding	ATP11C	subject_to_inactivation	inactive	No_significant_bias	NA	Full	nonPAR	inactive	chrX	139764981	139768285	3305	19	0.68771	0.496393	0.191317	36.3201	GeneBody	NA19240 run 1 trio phasing	No

## Sheet: NA19240 Nanopore Alone
Genes on chromosome X (from supplementary table 4)														Differentially Methylated Regions
Chromosome	Start	End	Strand	gene_ID_genecodeV34	gene_type	gene_name	Cotton_et_report	Carrel_&_Willard_report	Sex-bias_in_GTEx_Tukiainen-etal_report	XCI_across_tissues_Tukiainen-etal_report	XCI_in_single_cells_Tukiainen-etal_report	region	Combined_Status	Chromosome2	DMR start	DMR end	Length	Number of CpG	Mean Methylation of Maternal Haplotype	Mean Methylation of Paternal Haplotype	Difference of means	Area statistics	Mappint To	Sample	Gene with DMR in Promoter & Body
chrX	10015254	10144474	+	ENSG00000047644	protein_coding	WWC3	subject_to_inactivation	inactive	Male-bias	Full	Full	nonPAR	inactive	chrX	10014304	10016664	2361	281	0.0397512	0.901391	-0.86164	-4247.58	Promoter	NA19240 run1 nanopoe alone phasing	Yes
chrX	46573765	46598496	+	ENSG00000147119	protein_coding	CHST7	subject_to_inactivation	inactive	Male-bias	NA	NA	nonPAR	inactive	chrX	46573301	46575801	2501	248	0.91901	0.0488465	0.870164	3761.29	Promoter	NA19240 run1 nanopoe alone phasing	Yes
chrX	154389955	154409168	+	ENSG00000147403	protein_coding	RPL10	subject_to_inactivation	inactive	Female-bias	Full	Full	nonPAR	inactive	chrX	154388274	154391154	2881	247	0.0595922	0.903069	-0.843477	-3208.7	Promoter	NA19240 run1 nanopoe alone phasing	Yes
chrX	150980509	150990771	+	ENSG00000029993	protein_coding	HMGB3	NA	inactive	Female-bias	Full	NA	nonPAR	inactive	chrX	150982528	150985007	2480	300	0.050251	0.849136	-0.798885	-3159.69	GeneBody	NA19240 run1 nanopoe alone phasing	No
chrX	154379273	154381523	+	ENSG00000102119	protein_coding	EMD	NA	NA	No_significant_bias	NA	Full	nonPAR	inactive	chrX	154377975	154380077	2103	232	0.0446968	0.891387	-0.84669	-3159.02	Promoter	NA19240 run1 nanopoe alone phasing	No
chrX	118974614	119018355	+	ENSG00000175556	protein_coding	LONRF3	variable	inactive	No_significant_bias	NA	NA	nonPAR	variable	chrX	118973374	118976999	3626	255	0.819042	0.0389846	0.780057	2684.82	Promoter	NA19240 run1 nanopoe alone phasing	No
chrX	23983720	24027186	-	ENSG00000174010	protein_coding	KLHL15	subject_to_inactivation	inactive	No_significant_bias	NA	NA	nonPAR	inactive	chrX	24024024	24026793	2770	203	0.857197	0.0465913	0.810606	2448.98	GeneBody	NA19240 run1 nanopoe alone phasing	No
chrX	154348524	154374638	-	ENSG00000196924	protein_coding	FLNA	subject_to_inactivation	inactive	Male-bias	Full	Full	nonPAR	inactive	chrX	154370121	154372302	2182	191	0.0714788	0.870625	-0.799146	-2316.13	GeneBody	NA19240 run1 nanopoe alone phasing	Yes
chrX	100291644	100410273	-	ENSG00000165194	protein_coding	PCDH19	escape	NA	No_significant_bias	NA	NA	nonPAR	escape	chrX	100407845	100411614	3770	316	0.138126	0.821458	-0.683331	-2313.73	Promoter	NA19240 run1 nanopoe alone phasing	Yes
chrX	130063955	130110716	-	ENSG00000102034	protein_coding	ELF4	subject_to_inactivation	inactive	Female-bias	Full	Full	nonPAR	inactive	chrX	130109451	130111534	2084	231	0.0721021	0.843291	-0.771189	-2257.26	Promoter	NA19240 run1 nanopoe alone phasing	Yes
chrX	11758159	11775772	+	ENSG00000005302	protein_coding	MSL3	escape	variable	No_significant_bias	NA	Partial	nonPAR	variable	chrX	11757356	11759590	2235	185	0.0442066	0.868185	-0.823978	-2215.32	Promoter	NA19240 run1 nanopoe alone phasing	No
chrX	134549770	134560399	+	ENSG00000227060	lncRNA	LINC00629	NA	NA	Female-bias	NA	NA	nonPAR	escape	chrX	134548547	134551432	2886	206	0.828517	0.038761	0.789756	2176.24	Promoter	NA19240 run1 nanopoe alone phasing	Yes
chrX	20149911	20267519	-	ENSG00000177189	protein_coding	RPS6KA3	subject_to_inactivation	inactive	Male-bias	Full	NA	nonPAR	inactive	chrX	20265159	20268528	3370	262	0.0512521	0.778171	-0.726919	-2171.73	Promoter	NA19240 run1 nanopoe alone phasing	Yes
chrX	140502985	140505116	-	ENSG00000134595	protein_coding	SOX3	NA	NA	No_significant_bias	NA	NA	nonPAR	unknown	chrX	140502438	140506530	4093	324	0.792843	0.152027	0.640816	2136.85	Promoter	NA19240 run1 nanopoe alone phasing	No
chrX	23334849	23404374	+	ENSG00000165186	protein_coding	PTCHD1	escape	inactive	No_significant_bias	Full	NA	nonPAR	inactive	chrX	23331821	23335754	3934	313	0.715703	0.0749597	0.640744	2103.36	Promoter	NA19240 run1 nanopoe alone phasing	No
chrX	129981107	130058083	+	ENSG00000085185	protein_coding	BCORL1	subject_to_inactivation	inactive	No_significant_bias	Full	NA	nonPAR	inactive	chrX	129980168	129984877	4710	322	0.113869	0.761219	-0.64735	-2009.22	Promoter	NA19240 run1 nanopoe alone phasing	Yes
chrX	21372801	21654695	+	ENSG00000149970	protein_coding	CNKSR2	variable	NA	Female-bias	NA	NA	nonPAR	variable	chrX	21373533	21375289	1757	176	0.87193	0.0538454	0.818084	2003.29	GeneBody	NA19240 run1 nanopoe alone phasing	No
chrX	154835788	155026940	-	ENSG00000185010	protein_coding	F8	subject_to_inactivation	inactive	Female-bias	Full	NA	nonPAR	inactive	chrX	154885717	154887550	1834	182	0.0362283	0.844195	-0.807967	-1981.02	GeneBody	NA19240 run1 nanopoe alone phasing	Yes
chrX	148500617	149000663	+	ENSG00000155966	protein_coding	AFF2	variable	NA	Male-bias	NA	NA	nonPAR	variable	chrX	148500342	148502290	1949	174	0.0660308	0.874504	-0.808473	-1980	Promoter	NA19240 run1 nanopoe alone phasing	No
chrX	138614727	139222777	-	ENSG00000129682	protein_coding	FGF13	variable	NA	Female-bias	NA	NA	nonPAR	variable	chrX	139203018	139205738	2721	216	0.0617898	0.830223	-0.768434	-1972.1	GeneBody	NA19240 run1 nanopoe alone phasing	No
chrX	154428645	154436516	+	ENSG00000071553	protein_coding	ATP6AP1	subject_to_inactivation	NA	Female-bias	Full	Full	nonPAR	inactive	chrX	154436315	154437873	1559	179	0.0639148	0.856155	-0.79224	-1953.86	GeneBody	NA19240 run1 nanopoe alone phasing	Yes
chrX	154436913	154443467	+	ENSG00000203879	protein_coding	GDI1	NA	inactive	Female-bias	Full	Full	nonPAR	inactive	chrX	154436315	154437873	1559	179	0.0639148	0.856155	-0.79224	-1953.86	Promoter	NA19240 run1 nanopoe alone phasing	No
chrX	68829021	68842160	+	ENSG00000090776	protein_coding	EFNB1	variable	inactive	No_significant_bias	NA	NA	nonPAR	variable	chrX	68828224	68830954	2731	196	0.049722	0.782491	-0.732769	-1867.02	Promoter	NA19240 run1 nanopoe alone phasing	No
chrX	46912276	47061242	+	ENSG00000102221	protein_coding	JADE3	variable	inactive	Male-bias	Full	NA	nonPAR	inactive	chrX	46911919	46914119	2201	199	0.805331	0.0484131	0.756918	1858.58	Promoter	NA19240 run1 nanopoe alone phasing	No
chrX	139726346	139945276	-	ENSG00000101974	protein_coding	ATP11C	subject_to_inactivation	inactive	No_significant_bias	NA	Full	nonPAR	inactive	chrX	139930871	139933502	2632	211	0.0380456	0.765721	-0.727676	-1839.27	GeneBody	NA19240 run1 nanopoe alone phasing	No
chrX	123960212	124422664	+	ENSG00000101972	protein_coding	STAG2	subject_to_inactivation	inactive	No_significant_bias	NA	Full	nonPAR	inactive	chrX	123959095	123963319	4225	224	0.0588053	0.752658	-0.693853	-1803.96	Promoter	NA19240 run1 nanopoe alone phasing	Yes
chrX	107825755	107927193	+	ENSG00000080561	protein_coding	MID2	variable	NA	Male-bias	NA	NA	nonPAR	variable	chrX	107825511	107827180	1670	142	0.0511938	0.881128	-0.829934	-1739.88	Promoter	NA19240 run1 nanopoe alone phasing	No
chrX	149938613	150224580	+	ENSG00000235703	lncRNA	LINC00894	subject_to_inactivation	inactive	NA	NA	NA	nonPAR	inactive	chrX	149937700	149940683	2984	188	0.0594025	0.788001	-0.728598	-1697.72	Promoter	NA19240 run1 nanopoe alone phasing	Yes
chrX	149929527	149938700	-	ENSG00000197021	protein_coding	EOLA2	NA	inactive	Female-bias	NA	NA	nonPAR	variable	chrX	149937700	149940683	2984	188	0.0594025	0.788001	-0.728598	-1697.72	Promoter	NA19240 run1 nanopoe alone phasing	No
chrX	119758588	119760202	+	ENSG00000187808	protein_coding	SOWAHD	NA	NA	No_significant_bias	Full	NA	nonPAR	inactive	chrX	119757831	119759357	1527	131	0.931994	0.118792	0.813202	1687.36	Promoter	NA19240 run1 nanopoe alone phasing	No
chrX	119870475	119871733	-	ENSG00000125352	protein_coding	RNF113A	NA	inactive	NA	NA	NA	nonPAR	inactive	chrX	119870485	119872989	2505	149	0.869335	0.0541964	0.815139	1674.29	Promoter	NA19240 run1 nanopoe alone phasing	No
chrX	119871832	119876662	+	ENSG00000125356	protein_coding	NDUFA1	subject_to_inactivation	NA	No_significant_bias	NA	NA	nonPAR	inactive	chrX	119870485	119872989	2505	149	0.869335	0.0541964	0.815139	1674.29	Promoter	NA19240 run1 nanopoe alone phasing	No
chrX	41514934	41923645	-	ENSG00000147044	protein_coding	CASK	subject_to_inactivation	inactive	Heterogeneous	NA	NA	nonPAR	inactive	chrX	41922685	41924208	1524	182	0.091696	0.849066	-0.75737	-1672.79	Promoter	NA19240 run1 nanopoe alone phasing	Yes
chrX	136146702	136211359	+	ENSG00000022267	protein_coding	FHL1	variable	inactive	Female-bias	Partial,heterogeneous	Partial	nonPAR	variable	chrX	136146694	136148263	1570	159	0.825734	0.0428748	0.78286	1664.22	Promoter	NA19240 run1 nanopoe alone phasing	Yes
chrX	154458281	154477779	+	ENSG00000130827	protein_coding	PLXNA3	subject_to_inactivation	inactive	Male-bias	NA	NA	nonPAR	inactive	chrX	154457554	154459265	1712	161	0.0422602	0.820312	-0.778052	-1660.8	Promoter	NA19240 run1 nanopoe alone phasing	No
chrX	135421944	135428075	+	ENSG00000178947	protein_coding	SMIM10L2A	NA	NA	No_significant_bias	NA	NA	nonPAR	unknown	chrX	135421482	135422825	1344	132	0.0434201	0.859875	-0.816455	-1652.08	Promoter	NA19240 run1 nanopoe alone phasing	No
chrX	119236245	119244466	+	ENSG00000101856	protein_coding	PGRMC1	subject_to_inactivation	inactive	Female-bias	NA	Full	nonPAR	inactive	chrX	119235723	119237544	1822	145	0.874718	0.0485511	0.826167	1652.02	Promoter	NA19240 run1 nanopoe alone phasing	No
chrX	9725346	9786297	-	ENSG00000101850	protein_coding	GPR143	subject_to_inactivation	escape	Heterogeneous	NA	NA	nonPAR	variable	chrX	9785586	9787748	2163	228	0.0371172	0.682851	-0.645734	-1618.52	Promoter	NA19240 run1 nanopoe alone phasing	Yes
chrX	9786429	9949443	+	ENSG00000146950	protein_coding	SHROOM2	variable	NA	Male-bias	NA	NA	nonPAR	variable	chrX	9785586	9787748	2163	228	0.0371172	0.682851	-0.645734	-1618.52	Promoter	NA19240 run1 nanopoe alone phasing	Yes
chrX	21940709	21994837	+	ENSG00000102172	protein_coding	SMS	subject_to_inactivation	inactive	No_significant_bias	Full	NA	nonPAR	inactive	chrX	21940298	21942041	1744	180	0.0511062	0.783385	-0.732279	-1585.19	Promoter	NA19240 run1 nanopoe alone phasing	No
chrX	133535745	133985594	-	ENSG00000147257	protein_coding	GPC3	subject_to_inactivation	NA	Female-bias	NA	NA	nonPAR	variable	chrX	133983818	133986261	2444	159	0.864113	0.097823	0.76629	1549.93	Promoter	NA19240 run1 nanopoe alone phasing	Yes
chrX	130171962	130184870	+	ENSG00000134594	protein_coding	RAB33A	subject_to_inactivation	NA	No_significant_bias	NA	NA	nonPAR	inactive	chrX	130170788	130172768	1981	131	0.03349	0.858838	-0.825348	-1539.44	Promoter	NA19240 run1 nanopoe alone phasing	No
chrX	154531391	154547572	-	ENSG00000160211	protein_coding	G6PD	subject_to_inactivation	inactive	Male-bias	NA	Full	nonPAR	inactive	chrX	154546418	154548296	1879	170	0.0645671	0.808452	-0.743885	-1531.11	Promoter	NA19240 run1 nanopoe alone phasing	Yes
chrX	132626016	132961395	-	ENSG00000171004	protein_coding	HS6ST2	escape	NA	Male-bias	Full	NA	nonPAR	inactive	chrX	132956142	132958148	2007	193	0.0910162	0.811539	-0.720522	-1515.25	GeneBody	NA19240 run1 nanopoe alone phasing	No
chrX	38561370	38688920	+	ENSG00000156298	protein_coding	TSPAN7	variable	inactive	No_significant_bias	NA	NA	nonPAR	variable	chrX	38561007	38562527	1521	117	0.872728	0.074945	0.797783	1494.56	Promoter	NA19240 run1 nanopoe alone phasing	No
chrX	154411524	154421726	+	ENSG00000102125	protein_coding	TAZ	NA	inactive	Male-bias	Full	Full	nonPAR	inactive	chrX	154411169	154412724	1556	116	0.0364557	0.876188	-0.839733	-1474.43	Promoter	NA19240 run1 nanopoe alone phasing	No
chrX	154401236	154412112	-	ENSG00000013563	protein_coding	DNASE1L1	subject_to_inactivation	NA	No_significant_bias	Full	Full	nonPAR	inactive	chrX	154411169	154412724	1556	116	0.0364557	0.876188	-0.839733	-1474.43	Promoter	NA19240 run1 nanopoe alone phasing	Yes
chrX	154389955	154409168	+	ENSG00000147403	protein_coding	RPL10	subject_to_inactivation	inactive	Female-bias	Full	Full	nonPAR	inactive	chrX	154397194	154399904	2711	170	0.0450033	0.784093	-0.739089	-1465.94	GeneBody	NA19240 run1 nanopoe alone phasing	Yes
chrX	135520643	135582510	+	ENSG00000165359	protein_coding	INTS6L	subject_to_inactivation	inactive	Female-bias	NA	Full	nonPAR	inactive	chrX	135520174	135522588	2415	146	0.042671	0.813545	-0.770874	-1449.24	Promoter	NA19240 run1 nanopoe alone phasing	Yes
chrX	119465986	119469128	-	ENSG00000224281	lncRNA	SLC25A5-AS1	subject_to_inactivation	NA	NA	NA	NA	nonPAR	inactive	chrX	119467993	119469585	1593	131	0.86249	0.051882	0.810608	1428.89	Promoter	NA19240 run1 nanopoe alone phasing	No
chrX	119468422	119471396	+	ENSG00000005022	protein_coding	SLC25A5	variable	inactive	Heterogeneous	NA	Full	nonPAR	variable	chrX	119467993	119469585	1593	131	0.86249	0.051882	0.810608	1428.89	Promoter	NA19240 run1 nanopoe alone phasing	No
chrX	109624244	109733403	-	ENSG00000068366	protein_coding	ACSL4	subject_to_inactivation	inactive	Female-bias	NA	NA	nonPAR	inactive	chrX	109731218	109733697	2480	121	0.853834	0.0544853	0.799349	1424.52	Promoter	NA19240 run1 nanopoe alone phasing	Yes
chrX	132369317	132489968	-	ENSG00000076770	protein_coding	MBNL3	subject_to_inactivation	inactive	Male-bias	NA	NA	nonPAR	inactive	chrX	132488721	132490527	1807	151	0.0354758	0.811562	-0.776086	-1423.48	Promoter	NA19240 run1 nanopoe alone phasing	Yes
chrX	73077276	73079512	-	ENSG00000186288	protein_coding	PABPC1L2A	NA	NA	No_significant_bias	NA	NA	nonPAR	unknown	chrX	73078554	73080369	1816	164	0.165016	0.895477	-0.730461	-1417.16	Promoter	NA19240 run1 nanopoe alone phasing	No
chrX	47142216	47145504	-	ENSG00000147123	protein_coding	NDUFB11	NA	inactive	Male-bias	NA	NA	nonPAR	inactive	chrX	47143761	47146000	2240	140	0.845638	0.0636829	0.781955	1411.29	Promoter	NA19240 run1 nanopoe alone phasing	No
chrX	47145221	47186813	+	ENSG00000182872	protein_coding	RBM10	subject_to_inactivation	inactive	No_significant_bias	NA	NA	nonPAR	inactive	chrX	47143761	47146000	2240	140	0.845638	0.0636829	0.781955	1411.29	Promoter	NA19240 run1 nanopoe alone phasing	No
chrX	137566127	137577691	+	ENSG00000156925	protein_coding	ZIC3	NA	NA	No_significant_bias	NA	NA	nonPAR	unknown	chrX	137565209	137567712	2504	214	0.146185	0.794826	-0.648641	-1410.4	Promoter	NA19240 run1 nanopoe alone phasing	Yes
chrX	118495898	118686163	+	ENSG00000147251	protein_coding	DOCK11	subject_to_inactivation	inactive	Female-bias	NA	Full	nonPAR	inactive	chrX	118495466	118496995	1530	142	0.03948	0.805435	-0.765955	-1368.02	Promoter	NA19240 run1 nanopoe alone phasing	Yes
chrX	37571569	37684463	+	ENSG00000147036	protein_coding	LANCL3	escape	inactive	No_significant_bias	NA	NA	nonPAR	variable	chrX	37571335	37572530	1196	131	0.825147	0.055597	0.76955	1358.61	Promoter	NA19240 run1 nanopoe alone phasing	No
chrX	47571901	47619857	-	ENSG00000008056	protein_coding	SYN1	variable	inactive	No_significant_bias	NA	NA	nonPAR	variable	chrX	47619173	47620361	1189	117	0.0720869	0.881125	-0.809038	-1358.35	Promoter	NA19240 run1 nanopoe alone phasing	Yes
chrX	19533977	19887600	-	ENSG00000147010	protein_coding	SH3KBP1	subject_to_inactivation	variable	Female-bias	NA	Full	nonPAR	inactive	chrX	19885996	19888890	2895	207	0.682811	0.0442112	0.6386	1314.51	Promoter	NA19240 run1 nanopoe alone phasing	Yes
chrX	73002939	73006106	+	ENSG00000184388	protein_coding	PABPC1L2B	NA	NA	No_significant_bias	NA	NA	nonPAR	unknown	chrX	73002653	73004474	1822	165	0.202946	0.896558	-0.693612	-1313.65	Promoter	NA19240 run1 nanopoe alone phasing	No
chrX	46599251	46759118	-	ENSG00000065923	protein_coding	SLC9A7	subject_to_inactivation	inactive	Heterogeneous	NA	NA	nonPAR	inactive	chrX	46758017	46759800	1784	139	0.801211	0.0438299	0.757381	1286.98	Promoter	NA19240 run1 nanopoe alone phasing	Yes
chrX	151396515	151409364	+	ENSG00000160131	protein_coding	VMA21	subject_to_inactivation	inactive	Female-bias	Full	NA	nonPAR	inactive	chrX	151396436	151397949	1514	114	0.0573214	0.87043	-0.813109	-1272.46	Promoter	NA19240 run1 nanopoe alone phasing	No
chrX	19360056	19515261	-	ENSG00000180815	protein_coding	MAP3K15	variable	NA	No_significant_bias	NA	NA	nonPAR	variable	chrX	19514707	19516083	1377	126	0.84184	0.0653041	0.776536	1269.74	Promoter	NA19240 run1 nanopoe alone phasing	No
chrX	154477769	154479257	-	ENSG00000196976	protein_coding	LAGE3	NA	inactive	No_significant_bias	NA	Full	nonPAR	inactive	chrX	154478390	154479698	1309	108	0.0690112	0.884521	-0.81551	-1262.4	Promoter	NA19240 run1 nanopoe alone phasing	No
chrX	106813871	107000212	-	ENSG00000133131	protein_coding	MORC4	variable	inactive	Female-bias	NA	NA	nonPAR	variable	chrX	106998930	107000505	1576	139	0.791653	0.044061	0.747592	1244.41	Promoter	NA19240 run1 nanopoe alone phasing	No
chrX	25003694	25016420	-	ENSG00000004848	protein_coding	ARX	NA	NA	Female-bias	NA	NA	nonPAR	escape	chrX	25012685	25014042	1358	150	0.783236	0.0603243	0.722912	1243.85	GeneBody	NA19240 run1 nanopoe alone phasing	No
chrX	154762742	154777689	+	ENSG00000130826	protein_coding	DKC1	NA	inactive	No_significant_bias	NA	NA	nonPAR	inactive	chrX	154761967	154764338	2372	139	0.0578404	0.816876	-0.759035	-1241.27	Promoter	NA19240 run1 nanopoe alone phasing	Yes
chrX	16946658	17153272	+	ENSG00000169891	protein_coding	REPS2	variable	inactive	Heterogeneous	Full	NA	nonPAR	variable	chrX	16946224	16947424	1201	116	0.0571266	0.859558	-0.802432	-1226.73	Promoter	NA19240 run1 nanopoe alone phasing	No
chrX	147909431	147911817	-	ENSG00000268066	lncRNA	FMR1-AS1	subject_to_inactivation	NA	NA	NA	NA	nonPAR	inactive	chrX	147911473	147913128	1656	143	0.042506	0.769952	-0.727446	-1222.92	Promoter	NA19240 run1 nanopoe alone phasing	No
chrX	147911919	147951125	+	ENSG00000102081	protein_coding	FMR1	subject_to_inactivation	inactive	No_significant_bias	NA	NA	nonPAR	inactive	chrX	147911473	147913128	1656	143	0.042506	0.769952	-0.727446	-1222.92	Promoter	NA19240 run1 nanopoe alone phasing	No
chrX	154348524	154374638	-	ENSG00000196924	protein_coding	FLNA	subject_to_inactivation	inactive	Male-bias	Full	Full	nonPAR	inactive	chrX	154374202	154374996	795	93	0.0566899	0.902967	-0.846278	-1207.4	Promoter	NA19240 run1 nanopoe alone phasing	Yes
chrX	38801432	38806537	+	ENSG00000165175	protein_coding	MID1IP1	NA	inactive	Male-bias	NA	NA	nonPAR	inactive	chrX	38802834	38806323	3490	194	0.16086	0.8152	-0.65434	-1191.6	GeneBody	NA19240 run1 nanopoe alone phasing	No
chrX	45847042	45851541	-	ENSG00000231566	lncRNA	LINC02595	NA	NA	No_significant_bias	NA	NA	nonPAR	unknown	chrX	45850035	45852049	2015	140	0.783859	0.0410746	0.742785	1189.07	Promoter	NA19240 run1 nanopoe alone phasing	No
chrX	149540355	149550510	+	ENSG00000197620	protein_coding	EOLA1	subject_to_inactivation	NA	Male-bias	NA	NA	nonPAR	inactive	chrX	149539240	149541829	2590	144	0.0750971	0.775114	-0.700017	-1188.62	Promoter	NA19240 run1 nanopoe alone phasing	No
chrX	149477104	149540926	-	ENSG00000241489	protein_coding	AC244197.3	NA	NA	No_significant_bias	NA	NA	nonPAR	unknown	chrX	149539240	149541829	2590	144	0.0750971	0.775114	-0.700017	-1188.62	Promoter	NA19240 run1 nanopoe alone phasing	Yes
chrX	149527591	149540959	-	ENSG00000241769	lncRNA	LINC00893	variable	NA	NA	NA	NA	nonPAR	variable	chrX	149539240	149541829	2590	144	0.0750971	0.775114	-0.700017	-1188.62	Promoter	NA19240 run1 nanopoe alone phasing	No
chrX	134460165	134520513	+	ENSG00000165704	protein_coding	HPRT1	subject_to_inactivation	inactive	Female-bias	NA	NA	nonPAR	inactive	chrX	134459638	134461145	1508	108	0.845011	0.0445501	0.80046	1188.51	Promoter	NA19240 run1 nanopoe alone phasing	No
chrX	129645259	129654956	-	ENSG00000171388	protein_coding	APLN	variable	inactive	Female-bias	NA	NA	nonPAR	variable	chrX	129653798	129655339	1542	125	0.810731	0.0415273	0.769204	1184.1	Promoter	NA19240 run1 nanopoe alone phasing	No
chrX	77447389	77457278	+	ENSG00000196468	protein_coding	FGF16	NA	NA	No_significant_bias	NA	NA	nonPAR	unknown	chrX	77446201	77448614	2414	153	0.065539	0.738467	-0.672928	-1182.26	Promoter	NA19240 run1 nanopoe alone phasing	No
chrX	136497079	136512346	+	ENSG00000102241	protein_coding	HTATSF1	subject_to_inactivation	inactive	No_significant_bias	NA	Full	nonPAR	inactive	chrX	136496329	136498719	2391	151	0.830535	0.106176	0.72436	1166.26	Promoter	NA19240 run1 nanopoe alone phasing	No
chrX	150568621	150673143	+	ENSG00000171100	protein_coding	MTM1	subject_to_inactivation	inactive	Male-bias	NA	NA	nonPAR	inactive	chrX	150568144	150569596	1453	115	0.0355849	0.82577	-0.790185	-1163.53	Promoter	NA19240 run1 nanopoe alone phasing	Yes
chrX	24465221	24550466	+	ENSG00000067992	protein_coding	PDK3	subject_to_inactivation	inactive	Male-bias	NA	Full	nonPAR	inactive	chrX	24464674	24465882	1209	114	0.0478704	0.838823	-0.790953	-1152.7	Promoter	NA19240 run1 nanopoe alone phasing	Yes
chrX	123600561	123733056	-	ENSG00000125676	protein_coding	THOC2	subject_to_inactivation	inactive	Heterogeneous	NA	Full	nonPAR	inactive	chrX	123730710	123733346	2637	128	0.0493489	0.788327	-0.738978	-1151.13	Promoter	NA19240 run1 nanopoe alone phasing	Yes
chrX	37685791	37732130	+	ENSG00000047597	protein_coding	XK	variable	NA	Heterogeneous	NA	NA	nonPAR	variable	chrX	37685411	37686374	964	101	0.87279	0.0602764	0.812514	1150.16	Promoter	NA19240 run1 nanopoe alone phasing	No
chrX	154483717	154486615	-	ENSG00000102178	protein_coding	UBL4A	subject_to_inactivation	inactive	Male-bias	NA	Full	nonPAR	inactive	chrX	154485855	154487035	1181	140	0.156404	0.895472	-0.739068	-1147.93	Promoter	NA19240 run1 nanopoe alone phasing	No
chrX	129803288	129843909	-	ENSG00000188706	protein_coding	ZDHHC9	subject_to_inactivation	inactive	Heterogeneous	Full	NA	nonPAR	inactive	chrX	129842930	129844528	1599	111	0.822162	0.0325474	0.789614	1142.53	Promoter	NA19240 run1 nanopoe alone phasing	Yes
chrX	40049815	40177329	-	ENSG00000183337	protein_coding	BCOR	subject_to_inactivation	inactive	No_significant_bias	NA	NA	nonPAR	inactive	chrX	40091248	40093688	2441	109	0.0795352	0.871315	-0.79178	-1141.8	GeneBody	NA19240 run1 nanopoe alone phasing	No
chrX	141111605	141177129	-	ENSG00000182195	protein_coding	LDOC1	NA	inactive	No_significant_bias	Full	NA	nonPAR	inactive	chrX	141176376	141177534	1159	98	0.887624	0.0786912	0.808933	1132.94	Promoter	NA19240 run1 nanopoe alone phasing	No
chrX	64185117	64205708	-	ENSG00000184675	protein_coding	AMER1	subject_to_inactivation	NA	Male-bias	NA	NA	nonPAR	inactive	chrX	64204853	64206540	1688	112	0.80739	0.0403204	0.767069	1115.33	Promoter	NA19240 run1 nanopoe alone phasing	Yes
chrX	18892298	18984114	-	ENSG00000044446	protein_coding	PHKA2	subject_to_inactivation	inactive	Female-bias	Full	NA	nonPAR	inactive	chrX	18983593	18985374	1782	143	0.0673381	0.774299	-0.706961	-1108.87	Promoter	NA19240 run1 nanopoe alone phasing	Yes
chrX	25003694	25016420	-	ENSG00000004848	protein_coding	ARX	NA	NA	Female-bias	NA	NA	nonPAR	escape	chrX	25004141	25006084	1944	164	0.78539	0.127463	0.657926	1094.18	GeneBody	NA19240 run1 nanopoe alone phasing	No
chrX	119786504	119791630	-	ENSG00000198918	protein_coding	RPL39	subject_to_inactivation	inactive	No_significant_bias	NA	Full	nonPAR	inactive	chrX	119790567	119792290	1724	96	0.855196	0.0421386	0.813057	1089.53	Promoter	NA19240 run1 nanopoe alone phasing	No
chrX	34627075	34657285	-	ENSG00000147027	protein_coding	TMEM47	NA	NA	No_significant_bias	Full	NA	nonPAR	inactive	chrX	34655948	34657982	2035	159	0.724175	0.0713661	0.652809	1081.08	Promoter	NA19240 run1 nanopoe alone phasing	No
chrX	140091743	140092561	+	ENSG00000230707	processed_pseudogene	AL589987.1	NA	inactive	NA	NA	NA	nonPAR	inactive	chrX	140090989	140091940	952	101	0.0629709	0.846866	-0.783895	-1058.54	Promoter	NA19240 run1 nanopoe alone phasing	No
chrX	54445454	54496234	-	ENSG00000102302	protein_coding	FGD1	subject_to_inactivation	inactive	Male-bias	NA	NA	nonPAR	inactive	chrX	54495086	54496382	1297	131	0.0625222	0.767703	-0.705181	-1037.58	Promoter	NA19240 run1 nanopoe alone phasing	No
chrX	131688779	131830862	-	ENSG00000213468	lncRNA	FIRRE	variable	NA	No_significant_bias	NA	NA	nonPAR	variable	chrX	131752479	131754811	2333	75	0.0640416	0.936739	-0.872698	-1036.99	GeneBody	NA19240 run1 nanopoe alone phasing	No
chrX	30653359	30731456	+	ENSG00000198814	protein_coding	GK	subject_to_inactivation	inactive	No_significant_bias	NA	NA	nonPAR	inactive	chrX	30652539	30654300	1762	122	0.0560486	0.786401	-0.730353	-1020.93	Promoter	NA19240 run1 nanopoe alone phasing	Yes
chrX	48574449	48581162	+	ENSG00000102317	protein_coding	RBM3	escape	inactive	No_significant_bias	Full	Full	nonPAR	inactive	chrX	48574020	48575375	1356	81	0.050441	0.889887	-0.839446	-1012.96	Promoter	NA19240 run1 nanopoe alone phasing	Yes
chrX	53936676	54048958	-	ENSG00000172943	protein_coding	PHF8	subject_to_inactivation	inactive	No_significant_bias	NA	Partial	nonPAR	inactive	chrX	54042990	54044901	1912	123	0.837598	0.0958226	0.741775	1009.87	GeneBody	NA19240 run1 nanopoe alone phasing	No
chrX	154428645	154436516	+	ENSG00000071553	protein_coding	ATP6AP1	subject_to_inactivation	NA	Female-bias	Full	Full	nonPAR	inactive	chrX	154428208	154429468	1261	99	0.0677229	0.86004	-0.792317	-1003.35	Promoter	NA19240 run1 nanopoe alone phasing	Yes
chrX	155064034	155147937	-	ENSG00000214827	protein_coding	MTCP1	NA	inactive	No_significant_bias	NA	NA	nonPAR	inactive	chrX	155070089	155072285	2197	139	0.0476808	0.704381	-0.6567	-1000.34	GeneBody	NA19240 run1 nanopoe alone phasing	No
chrX	155061622	155071136	-	ENSG00000182712	protein_coding	CMC4	NA	inactive	NA	NA	NA	nonPAR	inactive	chrX	155070089	155072285	2197	139	0.0476808	0.704381	-0.6567	-1000.34	Promoter	NA19240 run1 nanopoe alone phasing	No
chrX	155071420	155123074	+	ENSG00000185515	protein_coding	BRCC3	subject_to_inactivation	variable	No_significant_bias	Full	NA	nonPAR	inactive	chrX	155070089	155072285	2197	139	0.0476808	0.704381	-0.6567	-1000.34	Promoter	NA19240 run1 nanopoe alone phasing	Yes
chrX	154487306	154490690	-	ENSG00000126903	protein_coding	SLC10A3	NA	inactive	Male-bias	Full	NA	nonPAR	inactive	chrX	154490135	154491502	1368	117	0.0916412	0.852568	-0.760926	-989.647	Promoter	NA19240 run1 nanopoe alone phasing	No
chrX	155025980	155060304	+	ENSG00000165775	protein_coding	FUNDC2	subject_to_inactivation	inactive	Male-bias	Full	NA	nonPAR	inactive	chrX	155026464	155027977	1514	112	0.0329528	0.767798	-0.734845	-955.148	GeneBody	NA19240 run1 nanopoe alone phasing	No
chrX	154835788	155026940	-	ENSG00000185010	protein_coding	F8	subject_to_inactivation	inactive	Female-bias	Full	NA	nonPAR	inactive	chrX	155026464	155027977	1514	112	0.0329528	0.767798	-0.734845	-955.148	Promoter	NA19240 run1 nanopoe alone phasing	Yes
chrX	40049815	40177329	-	ENSG00000183337	protein_coding	BCOR	subject_to_inactivation	inactive	No_significant_bias	NA	NA	nonPAR	inactive	chrX	40100613	40104387	3775	145	0.230299	0.887502	-0.657203	-953.423	GeneBody	NA19240 run1 nanopoe alone phasing	No
chrX	77910739	78129295	+	ENSG00000102144	protein_coding	PGK1	subject_to_inactivation	inactive	Male-bias	NA	NA	nonPAR	inactive	chrX	78103807	78104694	888	83	0.826073	0.0302479	0.795825	932.898	GeneBody	NA19240 run1 nanopoe alone phasing	Yes
chrX	104566199	105767829	+	ENSG00000189108	protein_coding	IL1RAPL2	variable	NA	No_significant_bias	NA	NA	nonPAR	variable	chrX	104564895	104568830	3936	176	0.136739	0.713596	-0.576857	-931.437	Promoter	NA19240 run1 nanopoe alone phasing	Yes
chrX	71366239	71532374	+	ENSG00000147133	protein_coding	TAF1	subject_to_inactivation	inactive	Female-bias	Full	NA	nonPAR	inactive	chrX	71365484	71367591	2108	115	0.782216	0.0519738	0.730242	927.793	Promoter	NA19240 run1 nanopoe alone phasing	Yes
chrX	143622790	143636101	-	ENSG00000179542	protein_coding	SLITRK4	NA	NA	Male-bias	NA	NA	nonPAR	inactive	chrX	143633605	143636090	2486	178	0.773655	0.195576	0.578079	924.241	GeneBody	NA19240 run1 nanopoe alone phasing	No
chrX	119588337	119606443	-	ENSG00000186416	protein_coding	NKRF	subject_to_inactivation	inactive	No_significant_bias	NA	NA	nonPAR	inactive	chrX	119604915	119606805	1891	121	0.773738	0.0648912	0.708847	915.865	Promoter	NA19240 run1 nanopoe alone phasing	No
chrX	110194186	110440233	-	ENSG00000101935	protein_coding	AMMECR1	subject_to_inactivation	inactive	No_significant_bias	NA	NA	nonPAR	inactive	chrX	110314144	110318732	4589	131	0.113074	0.802251	-0.689177	-907.922	GeneBody	NA19240 run1 nanopoe alone phasing	No
chrX	85092287	85243961	-	ENSG00000184788	protein_coding	SATL1	NA	inactive	No_significant_bias	NA	NA	nonPAR	inactive	chrX	85243625	85245308	1684	113	0.754634	0.0423521	0.712282	901.445	Promoter	NA19240 run1 nanopoe alone phasing	No
chrX	85244032	85273362	+	ENSG00000147180	protein_coding	ZNF711	variable	NA	Heterogeneous	NA	Full	nonPAR	variable	chrX	85243625	85245308	1684	113	0.754634	0.0423521	0.712282	901.445	Promoter	NA19240 run1 nanopoe alone phasing	No
chrX	101882288	101932079	-	ENSG00000166432	protein_coding	ZMAT1	variable	NA	Female-bias	NA	NA	nonPAR	variable	chrX	101931120	101932452	1333	86	0.856589	0.054189	0.8024	900.327	Promoter	NA19240 run1 nanopoe alone phasing	No
chrX	119978713	120025138	-	ENSG00000234493	transcribed_unprocessed_pseudogene	RHOXF1P1	NA	NA	No_significant_bias	NA	NA	nonPAR	unknown	chrX	119998496	120001183	2688	139	0.122947	0.778711	-0.655764	-893.32	GeneBody	NA19240 run1 nanopoe alone phasing	No
chrX	46837043	46882358	+	ENSG00000102218	protein_coding	RP2	subject_to_inactivation	inactive	Male-bias	NA	Full	nonPAR	inactive	chrX	46836473	46838465	1993	97	0.793366	0.0508837	0.742482	887.559	Promoter	NA19240 run1 nanopoe alone phasing	No
chrX	55484616	55489202	-	ENSG00000247746	protein_coding	USP51	NA	NA	Female-bias	NA	NA	nonPAR	escape	chrX	55488254	55489968	1715	110	0.0499494	0.757739	-0.707789	-886.114	Promoter	NA19240 run1 nanopoe alone phasing	No
chrX	135248920	135344109	-	ENSG00000186376	protein_coding	ZNF75D	subject_to_inactivation	inactive	Male-bias	Full	Full	nonPAR	inactive	chrX	135343339	135345408	2070	127	0.723485	0.051399	0.672086	879.43	Promoter	NA19240 run1 nanopoe alone phasing	Yes
chrX	135344796	135363413	+	ENSG00000173275	protein_coding	ZNF449	subject_to_inactivation	inactive	No_significant_bias	Full	NA	nonPAR	inactive	chrX	135343339	135345408	2070	127	0.723485	0.051399	0.672086	879.43	Promoter	NA19240 run1 nanopoe alone phasing	No
chrX	51332231	51337525	+	ENSG00000122824	protein_coding	NUDT10	subject_to_inactivation	inactive	No_significant_bias	Full	NA	nonPAR	inactive	chrX	51332194	51333546	1353	116	0.726641	0.0540811	0.672559	877.752	Promoter	NA19240 run1 nanopoe alone phasing	No
chrX	136665547	136780932	-	ENSG00000129675	protein_coding	ARHGEF6	subject_to_inactivation	inactive	No_significant_bias	NA	NA	nonPAR	inactive	chrX	136766738	136768301	1564	112	0.0455782	0.768727	-0.723149	-875.845	GeneBody	NA19240 run1 nanopoe alone phasing	No
chrX	38269163	38327544	-	ENSG00000156313	protein_coding	RPGR	subject_to_inactivation	inactive	Female-bias	Full	NA	nonPAR	inactive	chrX	38326599	38327943	1345	92	0.839039	0.0480272	0.791012	875.573	Promoter	NA19240 run1 nanopoe alone phasing	No
chrX	118346073	118449961	+	ENSG00000131725	protein_coding	WDR44	subject_to_inactivation	inactive	No_significant_bias	NA	Full	nonPAR	inactive	chrX	118345243	118347412	2170	126	0.0587632	0.712144	-0.65338	-871.076	Promoter	NA19240 run1 nanopoe alone phasing	Yes
chrX	150692971	150765108	+	ENSG00000063601	protein_coding	MTMR1	subject_to_inactivation	inactive	No_significant_bias	Full	Full	nonPAR	inactive	chrX	150692642	150694437	1796	136	0.0407127	0.682945	-0.642232	-865.421	Promoter	NA19240 run1 nanopoe alone phasing	Yes
chrX	120250752	120258398	+	ENSG00000177485	protein_coding	ZBTB33	subject_to_inactivation	inactive	No_significant_bias	Partial,heterogeneous	Full	nonPAR	inactive	chrX	120250515	120252839	2325	115	0.761327	0.0619133	0.699414	864.531	Promoter	NA19240 run1 nanopoe alone phasing	No
chrX	57906708	57910820	-	ENSG00000198205	protein_coding	ZXDA	NA	NA	Male-bias	NA	NA	nonPAR	inactive	chrX	57909499	57910611	1113	107	0.824445	0.102209	0.722236	863.041	GeneBody	NA19240 run1 nanopoe alone phasing	No
chrX	57591652	57597545	+	ENSG00000198455	protein_coding	ZXDB	NA	NA	Heterogeneous	Full	NA	nonPAR	variable	chrX	57591898	57593058	1161	120	0.715941	0.0527713	0.66317	858.856	GeneBody	NA19240 run1 nanopoe alone phasing	No
chrX	21654690	21658330	-	ENSG00000185915	protein_coding	KLHL34	NA	NA	No_significant_bias	NA	NA	nonPAR	unknown	chrX	21657473	21659033	1561	124	0.169488	0.815885	-0.646397	-858.332	Promoter	NA19240 run1 nanopoe alone phasing	Yes
chrX	71366239	71532374	+	ENSG00000147133	protein_coding	TAF1	subject_to_inactivation	inactive	Female-bias	Full	NA	nonPAR	inactive	chrX	71492200	71493121	922	85	0.896095	0.12525	0.770845	855.168	GeneBody	NA19240 run1 nanopoe alone phasing	Yes
chrX	138614727	139222777	-	ENSG00000129682	protein_coding	FGF13	variable	NA	Female-bias	NA	NA	nonPAR	variable	chrX	138710443	138712134	1692	127	0.0903603	0.744062	-0.653702	-851.43	GeneBody	NA19240 run1 nanopoe alone phasing	No
chrX	54192823	54358642	-	ENSG00000196632	protein_coding	WNK3	variable	inactive	Male-bias	NA	NA	nonPAR	inactive	chrX	54357291	54359229	1939	132	0.816074	0.145612	0.670462	836.852	Promoter	NA19240 run1 nanopoe alone phasing	No
chrX	154506159	154516242	-	ENSG00000071889	protein_coding	FAM3A	NA	inactive	No_significant_bias	Full	Full	nonPAR	inactive	chrX	154515453	154516967	1515	99	0.0455724	0.785548	-0.739976	-836.704	Promoter	NA19240 run1 nanopoe alone phasing	No
chrX	154444141	154450654	+	ENSG00000071859	protein_coding	FAM50A	subject_to_inactivation	NA	Male-bias	NA	NA	nonPAR	inactive	chrX	154443797	154444690	894	106	0.0377489	0.719573	-0.681824	-834.618	Promoter	NA19240 run1 nanopoe alone phasing	Yes
chrX	151953124	151974680	-	ENSG00000102287	protein_coding	GABRE	escape	inactive	Male-bias	Full	NA	nonPAR	inactive	chrX	151974010	151975214	1205	102	0.0522209	0.760036	-0.707816	-825.213	Promoter	NA19240 run1 nanopoe alone phasing	No
chrX	72578814	72714319	-	ENSG00000067177	protein_coding	PHKA1	variable	inactive	Heterogeneous	NA	NA	nonPAR	variable	chrX	72712816	72714798	1983	95	0.826871	0.109391	0.717479	822.976	Promoter	NA19240 run1 nanopoe alone phasing	No
chrX	150766336	150898816	-	ENSG00000102181	protein_coding	CD99L2	subject_to_inactivation	inactive	No_significant_bias	NA	Full	nonPAR	inactive	chrX	150897591	150899883	2293	168	0.0574027	0.614516	-0.557113	-815.507	Promoter	NA19240 run1 nanopoe alone phasing	Yes
chrX	69616067	70039472	+	ENSG00000158813	protein_coding	EDA	variable	inactive	Heterogeneous	NA	NA	nonPAR	variable	chrX	69615805	69617284	1480	114	0.761961	0.0822813	0.67968	811.741	Promoter	NA19240 run1 nanopoe alone phasing	No
chrX	120258650	120311556	-	ENSG00000125355	protein_coding	TMEM255A	variable	inactive	Heterogeneous	NA	NA	nonPAR	variable	chrX	120309340	120311675	2336	123	0.788766	0.142858	0.645908	800.478	Promoter	NA19240 run1 nanopoe alone phasing	No
chrX	130129362	130165887	-	ENSG00000156709	protein_coding	AIFM1	subject_to_inactivation	inactive	Heterogeneous	NA	Full	nonPAR	inactive	chrX	130165074	130166472	1399	84	0.0451802	0.805288	-0.760108	-796.496	Promoter	NA19240 run1 nanopoe alone phasing	Yes
chrX	102651092	102659083	+	ENSG00000198932	protein_coding	GPRASP1	subject_to_inactivation	NA	Female-bias	NA	NA	nonPAR	variable	chrX	102650956	102652391	1436	99	0.779783	0.0548832	0.7249	791.934	Promoter	NA19240 run1 nanopoe alone phasing	No
chrX	119574536	119591083	+	ENSG00000077721	protein_coding	UBE2A	subject_to_inactivation	inactive	Female-bias	NA	NA	nonPAR	inactive	chrX	119573943	119575389	1447	119	0.661995	0.0413007	0.620694	788.665	Promoter	NA19240 run1 nanopoe alone phasing	No
chrX	18989307	19122637	-	ENSG00000173698	protein_coding	ADGRG2	variable	inactive	Female-bias	NA	NA	nonPAR	variable	chrX	19122025	19123164	1140	130	0.710313	0.111288	0.599024	787.381	Promoter	NA19240 run1 nanopoe alone phasing	No
chrX	135973841	136047269	+	ENSG00000198689	protein_coding	SLC9A6	subject_to_inactivation	inactive	No_significant_bias	NA	Full	nonPAR	inactive	chrX	135973015	135974473	1459	95	0.750376	0.0467248	0.703652	785.127	Promoter	NA19240 run1 nanopoe alone phasing	Yes
chrX	135962070	135974063	-	ENSG00000169446	protein_coding	MMGT1	subject_to_inactivation	NA	No_significant_bias	Full	Full	nonPAR	inactive	chrX	135973015	135974473	1459	95	0.750376	0.0467248	0.703652	785.127	Promoter	NA19240 run1 nanopoe alone phasing	No
chrX	153447666	153495516	-	ENSG00000213397	protein_coding	HAUS7	subject_to_inactivation	NA	No_significant_bias	NA	Full	nonPAR	inactive	chrX	153469726	153471144	1419	101	0.801417	0.104141	0.697277	782.219	GeneBody	NA19240 run1 nanopoe alone phasing	No
chrX	153444720	153470587	-	ENSG00000183479	protein_coding	TREX2	NA	inactive	Female-bias	NA	NA	nonPAR	variable	chrX	153469726	153471144	1419	101	0.801417	0.104141	0.697277	782.219	Promoter	NA19240 run1 nanopoe alone phasing	No
chrX	23833353	23907938	-	ENSG00000184831	protein_coding	APOO	subject_to_inactivation	inactive	Male-bias	Full	Full	nonPAR	inactive	chrX	23907087	23908328	1242	98	0.720247	0.0317402	0.688507	780.274	Promoter	NA19240 run1 nanopoe alone phasing	Yes
chrX	23907801	23939509	+	ENSG00000165182	protein_coding	CXorf58	subject_to_inactivation	NA	NA	NA	NA	nonPAR	inactive	chrX	23907087	23908328	1242	98	0.720247	0.0317402	0.688507	780.274	Promoter	NA19240 run1 nanopoe alone phasing	No
chrX	48476021	48486364	+	ENSG00000068438	protein_coding	FTSJ1	subject_to_inactivation	inactive	Male-bias	NA	Full	nonPAR	inactive	chrX	48475567	48476784	1218	88	0.0339308	0.768886	-0.734955	-779.518	Promoter	NA19240 run1 nanopoe alone phasing	Yes
chrX	69160851	69165793	-	ENSG00000181191	protein_coding	PJA1	subject_to_inactivation	inactive	Female-bias	NA	Full	nonPAR	inactive	chrX	69164260	69166020	1761	83	0.0627293	0.827129	-0.7644	-768.109	Promoter	NA19240 run1 nanopoe alone phasing	No
chrX	151176584	151181465	+	ENSG00000102195	protein_coding	GPR50	NA	NA	No_significant_bias	NA	NA	nonPAR	unknown	chrX	151177144	151178425	1282	121	0.158932	0.785585	-0.626653	-760.61	GeneBody	NA19240 run1 nanopoe alone phasing	Yes
chrX	11117651	11665920	-	ENSG00000047648	protein_coding	ARHGAP6	subject_to_inactivation	inactive	Male-bias	Full	NA	nonPAR	inactive	chrX	11664351	11665795	1445	119	0.102095	0.742783	-0.640688	-758.157	GeneBody	NA19240 run1 nanopoe alone phasing	Yes
chrX	104166453	104195902	+	ENSG00000123575	protein_coding	FAM199X	subject_to_inactivation	inactive	No_significant_bias	Full	NA	nonPAR	inactive	chrX	104166056	104167595	1540	108	0.0559614	0.744803	-0.688841	-756.328	Promoter	NA19240 run1 nanopoe alone phasing	Yes
chrX	47232866	47248328	+	ENSG00000102226	protein_coding	USP11	subject_to_inactivation	variable	Heterogeneous	Partial,heterogeneous	Full	nonPAR	variable	chrX	47232293	47234535	2243	113	0.115713	0.785876	-0.670164	-750.547	Promoter	NA19240 run1 nanopoe alone phasing	No
chrX	15319451	15335580	-	ENSG00000165195	protein_coding	PIGA	subject_to_inactivation	inactive	No_significant_bias	Full	NA	nonPAR	inactive	chrX	15334744	15336290	1547	93	0.778248	0.0547659	0.723482	747.325	Promoter	NA19240 run1 nanopoe alone phasing	No
chrX	19343893	19361718	+	ENSG00000131828	protein_coding	PDHA1	subject_to_inactivation	NA	Heterogeneous	NA	Full	nonPAR	inactive	chrX	19343397	19344774	1378	99	0.719049	0.0582548	0.660794	746.305	Promoter	NA19240 run1 nanopoe alone phasing	Yes
chrX	84058346	84188199	-	ENSG00000072133	protein_coding	RPS6KA6	subject_to_inactivation	inactive	No_significant_bias	NA	NA	nonPAR	inactive	chrX	84187052	84188574	1523	120	0.180243	0.820834	-0.640592	-742.211	Promoter	NA19240 run1 nanopoe alone phasing	No
chrX	23664262	23686397	+	ENSG00000123131	protein_coding	PRDX4	subject_to_inactivation	inactive	Female-bias	NA	NA	nonPAR	inactive	chrX	23667098	23668088	991	75	0.811906	0.0305782	0.781328	739.548	GeneBody	NA19240 run1 nanopoe alone phasing	No
chrX	48539714	48562609	+	ENSG00000068354	protein_coding	TBC1D25	subject_to_inactivation	inactive	Male-bias	Full	Full	nonPAR	inactive	chrX	48539324	48540327	1004	71	0.0538423	0.847581	-0.793739	-738.048	Promoter	NA19240 run1 nanopoe alone phasing	No
chrX	53532096	53686728	-	ENSG00000086758	protein_coding	HUWE1	subject_to_inactivation	inactive	No_significant_bias	Full	Full	nonPAR	inactive	chrX	53683258	53684580	1323	97	0.166405	0.901898	-0.735493	-732.675	GeneBody	NA19240 run1 nanopoe alone phasing	Yes
chrX	40049815	40177329	-	ENSG00000183337	protein_coding	BCOR	subject_to_inactivation	inactive	No_significant_bias	NA	NA	nonPAR	inactive	chrX	40084690	40088411	3722	93	0.143495	0.876705	-0.733211	-727.113	GeneBody	NA19240 run1 nanopoe alone phasing	No
chrX	132023302	132075943	+	ENSG00000134602	protein_coding	STK26	subject_to_inactivation	inactive	Male-bias	NA	NA	nonPAR	inactive	chrX	132022254	132024111	1858	108	0.0465445	0.697192	-0.650648	-724.681	Promoter	NA19240 run1 nanopoe alone phasing	No
chrX	47561100	47571920	+	ENSG00000078061	protein_coding	ARAF	subject_to_inactivation	inactive	No_significant_bias	NA	Full	nonPAR	inactive	chrX	47560574	47562031	1458	78	0.101347	0.856742	-0.755396	-711.904	Promoter	NA19240 run1 nanopoe alone phasing	No
chrX	131058346	131089885	+	ENSG00000147256	protein_coding	ARHGAP36	subject_to_inactivation	NA	No_significant_bias	NA	NA	nonPAR	inactive	chrX	131082072	131083183	1112	84	0.107802	0.841208	-0.733405	-700.857	GeneBody	NA19240 run1 nanopoe alone phasing	No
chrX	43654907	43746824	+	ENSG00000189221	protein_coding	MAOA	variable	escape	Heterogeneous	Full	NA	nonPAR	variable	chrX	43654783	43656553	1771	114	0.0707723	0.688807	-0.618034	-700.442	Promoter	NA19240 run1 nanopoe alone phasing	No
chrX	135973841	136047269	+	ENSG00000198689	protein_coding	SLC9A6	subject_to_inactivation	inactive	No_significant_bias	NA	Full	nonPAR	inactive	chrX	135985123	135986390	1268	89	0.75186	0.0474918	0.704368	684.972	GeneBody	NA19240 run1 nanopoe alone phasing	Yes
chrX	136213220	136256482	-	ENSG00000129680	protein_coding	MAP7D3	subject_to_inactivation	NA	Female-bias	Partial,heterogeneous	Full	nonPAR	inactive	chrX	136250757	136251758	1002	113	0.686843	0.0468821	0.639961	684.808	GeneBody	NA19240 run1 nanopoe alone phasing	No
chrX	37349275	37457295	+	ENSG00000130962	protein_coding	PRRG1	variable	inactive	Female-bias	NA	NA	nonPAR	variable	chrX	37348786	37350258	1473	92	0.81558	0.0996115	0.715969	680.436	Promoter	NA19240 run1 nanopoe alone phasing	No
chrX	56563639	56567868	+	ENSG00000188021	protein_coding	UBQLN2	NA	inactive	Male-bias	NA	NA	nonPAR	inactive	chrX	56563485	56565744	2260	105	0.0494998	0.703524	-0.654025	-679.798	Promoter	NA19240 run1 nanopoe alone phasing	No
chrX	48508962	48520814	+	ENSG00000102312	protein_coding	PORCN	variable	inactive	Female-bias	NA	Full	nonPAR	inactive	chrX	48508213	48509592	1380	89	0.0724276	0.763919	-0.691491	-674.753	Promoter	NA19240 run1 nanopoe alone phasing	Yes
chrX	108084207	108091549	-	ENSG00000101843	protein_coding	PSMD10	subject_to_inactivation	inactive	Female-bias	NA	Full	nonPAR	inactive	chrX	108090232	108092340	2109	87	0.0496517	0.752068	-0.702416	-673.207	Promoter	NA19240 run1 nanopoe alone phasing	Yes
chrX	108091668	108154671	+	ENSG00000101844	protein_coding	ATG4A	subject_to_inactivation	inactive	Male-bias	NA	Full	nonPAR	inactive	chrX	108090232	108092340	2109	87	0.0496517	0.752068	-0.702416	-673.207	Promoter	NA19240 run1 nanopoe alone phasing	Yes
chrX	154778684	154821007	-	ENSG00000130830	protein_coding	MPP1	subject_to_inactivation	NA	Heterogeneous	Full	Full	nonPAR	inactive	chrX	154804979	154805909	931	76	0.0588972	0.815644	-0.756747	-667.003	GeneBody	NA19240 run1 nanopoe alone phasing	No
chrX	14835961	14873069	-	ENSG00000181544	protein_coding	FANCB	subject_to_inactivation	inactive	Male-bias	NA	NA	nonPAR	inactive	chrX	14872699	14873739	1041	83	0.157077	0.873385	-0.716308	-666.224	Promoter	NA19240 run1 nanopoe alone phasing	Yes
chrX	14873421	14922327	+	ENSG00000130150	protein_coding	MOSPD2	subject_to_inactivation	inactive	Male-bias	NA	NA	nonPAR	inactive	chrX	14872699	14873739	1041	83	0.157077	0.873385	-0.716308	-666.224	Promoter	NA19240 run1 nanopoe alone phasing	Yes
chrX	117897813	118117340	-	ENSG00000003096	protein_coding	KLHL13	variable	inactive	Heterogeneous	NA	NA	nonPAR	variable	chrX	118116018	118117351	1334	94	0.0540214	0.737118	-0.683096	-656.325	Promoter	NA19240 run1 nanopoe alone phasing	No
chrX	68647666	68725842	+	ENSG00000130052	protein_coding	STARD8	subject_to_inactivation	inactive	Female-bias	Full	Full	nonPAR	inactive	chrX	68693458	68694383	926	83	0.0632038	0.799327	-0.736123	-655.914	GeneBody	NA19240 run1 nanopoe alone phasing	No
chrX	24693909	24996986	+	ENSG00000101868	protein_coding	POLA1	subject_to_inactivation	inactive	No_significant_bias	NA	NA	nonPAR	inactive	chrX	24693336	24694742	1407	86	0.0425044	0.742117	-0.699612	-653.99	Promoter	NA19240 run1 nanopoe alone phasing	Yes
chrX	23701055	23766475	-	ENSG00000123130	protein_coding	ACOT9	subject_to_inactivation	inactive	No_significant_bias	Full	Full	nonPAR	inactive	chrX	23742576	23743786	1211	82	0.7975	0.0731294	0.724371	652.755	GeneBody	NA19240 run1 nanopoe alone phasing	No
chrX	71056332	71073426	-	ENSG00000147164	protein_coding	SNX12	subject_to_inactivation	inactive	Male-bias	Full	Full	nonPAR	inactive	chrX	71066410	71069478	3069	103	0.736167	0.156631	0.579536	649.726	GeneBody	NA19240 run1 nanopoe alone phasing	No
chrX	21654690	21658330	-	ENSG00000185915	protein_coding	KLHL34	NA	NA	No_significant_bias	NA	NA	nonPAR	unknown	chrX	21655830	21656783	954	97	0.216224	0.862795	-0.646571	-645.76	GeneBody	NA19240 run1 nanopoe alone phasing	Yes
chrX	104112131	104115846	+	ENSG00000166707	protein_coding	ZCCHC18	NA	inactive	No_significant_bias	NA	NA	nonPAR	inactive	chrX	104112154	104113691	1538	108	0.040882	0.62903	-0.588148	-645.435	GeneBody	NA19240 run1 nanopoe alone phasing	No
chrX	48521799	48528716	+	ENSG00000147155	protein_coding	EBP	NA	NA	Heterogeneous	NA	Full	nonPAR	variable	chrX	48521234	48522434	1201	77	0.0563404	0.801115	-0.744774	-645.141	Promoter	NA19240 run1 nanopoe alone phasing	Yes
chrX	71239624	71255146	-	ENSG00000147130	protein_coding	ZMYM3	subject_to_inactivation	inactive	Male-bias	NA	NA	nonPAR	inactive	chrX	71252964	71255518	2555	105	0.692513	0.0840223	0.608491	641.932	Promoter	NA19240 run1 nanopoe alone phasing	No
chrX	119978713	120025138	-	ENSG00000234493	transcribed_unprocessed_pseudogene	RHOXF1P1	NA	NA	No_significant_bias	NA	NA	nonPAR	unknown	chrX	119990344	119992177	1834	96	0.0720732	0.74728	-0.675207	-641.11	GeneBody	NA19240 run1 nanopoe alone phasing	No
chrX	149476988	149521096	-	ENSG00000010404	protein_coding	IDS	subject_to_inactivation	inactive	No_significant_bias	Full	Full	nonPAR	inactive	chrX	149504800	149505525	726	57	0.0250698	0.84681	-0.82174	-637.087	GeneBody	NA19240 run1 nanopoe alone phasing	No
chrX	149477104	149540926	-	ENSG00000241489	protein_coding	AC244197.3	NA	NA	No_significant_bias	NA	NA	nonPAR	unknown	chrX	149504800	149505525	726	57	0.0250698	0.84681	-0.82174	-637.087	GeneBody	NA19240 run1 nanopoe alone phasing	Yes
chrX	40579372	40606848	+	ENSG00000182220	protein_coding	ATP6AP2	subject_to_inactivation	inactive	Female-bias	Full	Partial	nonPAR	inactive	chrX	40580300	40581494	1195	108	0.618115	0.040873	0.577242	636.465	GeneBody	NA19240 run1 nanopoe alone phasing	No
chrX	38149336	38220924	-	ENSG00000101955	protein_coding	SRPX	variable	NA	Female-bias	NA	NA	nonPAR	variable	chrX	38220008	38221264	1257	87	0.734597	0.0579792	0.676618	628.117	Promoter	NA19240 run1 nanopoe alone phasing	No
chrX	47635521	47650604	-	ENSG00000126767	protein_coding	ELK1	subject_to_inactivation	inactive	No_significant_bias	Full	Full	nonPAR	inactive	chrX	47649722	47651021	1300	79	0.112077	0.830126	-0.718049	-627.985	Promoter	NA19240 run1 nanopoe alone phasing	Yes
chrX	40049815	40177329	-	ENSG00000183337	protein_coding	BCOR	subject_to_inactivation	inactive	No_significant_bias	NA	NA	nonPAR	inactive	chrX	40150729	40152250	1522	73	0.18947	0.92564	-0.73617	-626.631	GeneBody	NA19240 run1 nanopoe alone phasing	No
chrX	119920672	119943751	-	ENSG00000101882	protein_coding	NKAP	subject_to_inactivation	inactive	Female-bias	NA	NA	nonPAR	inactive	chrX	119942801	119943857	1057	73	0.811236	0.0717029	0.739534	620.838	Promoter	NA19240 run1 nanopoe alone phasing	No
chrX	123859724	123913979	+	ENSG00000101966	protein_coding	XIAP	subject_to_inactivation	inactive	Male-bias	Full	Full	nonPAR	inactive	chrX	123859187	123861105	1919	88	0.0500307	0.732666	-0.682636	-619.483	Promoter	NA19240 run1 nanopoe alone phasing	Yes
chrX	47445879	47482946	-	ENSG00000147124	protein_coding	ZNF41	subject_to_inactivation	NA	Male-bias	NA	Full	nonPAR	inactive	chrX	47482002	47483484	1483	88	0.0456101	0.732405	-0.686795	-619.003	Promoter	NA19240 run1 nanopoe alone phasing	Yes
chrX	47483571	47484823	+	ENSG00000196741	lncRNA	LINC01560	NA	inactive	No_significant_bias	Full	NA	nonPAR	inactive	chrX	47482002	47483484	1483	88	0.0456101	0.732405	-0.686795	-619.003	Promoter	NA19240 run1 nanopoe alone phasing	No
chrX	71283192	71301168	+	ENSG00000147140	protein_coding	NONO	NA	inactive	No_significant_bias	Full	NA	nonPAR	inactive	chrX	71282970	71284493	1524	81	0.758397	0.0499238	0.708473	617.003	Promoter	NA19240 run1 nanopoe alone phasing	No
chrX	131688779	131830862	-	ENSG00000213468	lncRNA	FIRRE	variable	NA	No_significant_bias	NA	NA	nonPAR	variable	chrX	131703668	131705654	1987	52	0.0932102	0.908648	-0.815438	-615.098	GeneBody	NA19240 run1 nanopoe alone phasing	No
chrX	134373312	134428791	+	ENSG00000156531	protein_coding	PHF6	subject_to_inactivation	inactive	Male-bias	Full	Full	nonPAR	inactive	chrX	134372870	134374580	1711	88	0.701942	0.0443019	0.65764	614.58	Promoter	NA19240 run1 nanopoe alone phasing	Yes
chrX	23783173	23786226	+	ENSG00000130066	protein_coding	SAT1	variable	inactive	Male-bias	NA	NA	nonPAR	inactive	chrX	23782715	23783972	1258	74	0.778075	0.0494788	0.728596	614.496	Promoter	NA19240 run1 nanopoe alone phasing	No
chrX	126163499	126166289	-	ENSG00000198354	protein_coding	DCAF12L2	NA	NA	No_significant_bias	NA	NA	nonPAR	unknown	chrX	126165690	126166490	801	96	0.25166	0.866049	-0.614389	-605.135	Promoter	NA19240 run1 nanopoe alone phasing	No
chrX	145817832	145829856	+	ENSG00000185985	protein_coding	SLITRK2	NA	inactive	No_significant_bias	NA	NA	nonPAR	inactive	chrX	145817165	145818972	1808	132	0.0885219	0.582509	-0.493987	-605.02	Promoter	NA19240 run1 nanopoe alone phasing	Yes
chrX	71533104	71575892	+	ENSG00000147162	protein_coding	OGT	subject_to_inactivation	inactive	Female-bias	NA	Full	nonPAR	inactive	chrX	71532613	71534965	2353	111	0.659543	0.0966437	0.5629	604.006	Promoter	NA19240 run1 nanopoe alone phasing	Yes
chrX	107713221	107777342	-	ENSG00000157514	protein_coding	TSC22D3	variable	inactive	No_significant_bias	NA	NA	nonPAR	variable	chrX	107715765	107717148	1384	88	0.042766	0.690599	-0.647833	-597.125	GeneBody	NA19240 run1 nanopoe alone phasing	No
chrX	30827442	30975084	-	ENSG00000157625	protein_coding	TAB3	subject_to_inactivation	inactive	No_significant_bias	NA	NA	nonPAR	inactive	chrX	30888703	30889842	1140	105	0.0380963	0.648317	-0.610221	-596.699	GeneBody	NA19240 run1 nanopoe alone phasing	No
chrX	103675496	103688158	-	ENSG00000123562	protein_coding	MORF4L2	subject_to_inactivation	variable	No_significant_bias	NA	NA	nonPAR	variable	chrX	103685535	103687971	2437	105	0.625831	0.0473896	0.578441	595.011	GeneBody	NA19240 run1 nanopoe alone phasing	No
chrX	103687284	103691772	+	ENSG00000231154	lncRNA	MORF4L2-AS1	NA	variable	NA	NA	NA	nonPAR	variable	chrX	103685535	103687971	2437	105	0.625831	0.0473896	0.578441	595.011	Promoter	NA19240 run1 nanopoe alone phasing	Yes
chrX	106693794	106797016	+	ENSG00000133135	protein_coding	RNF128	NA	NA	Male-bias	NA	NA	nonPAR	inactive	chrX	106725912	106727395	1484	93	0.763214	0.108639	0.654575	594.832	GeneBody	NA19240 run1 nanopoe alone phasing	No
chrX	73820649	73852723	-	ENSG00000229807	lncRNA	XIST	NA	escape	Female-bias	Full	Partial	nonPAR	escape	chrX	73850950	73852806	1857	62	0.853347	0.070716	0.782631	583.795	Promoter	NA19240 run1 nanopoe alone phasing	No
chrX	120523858	120575794	-	ENSG00000158290	protein_coding	CUL4B	subject_to_inactivation	variable	Male-bias	NA	NA	nonPAR	inactive	chrX	120559789	120562233	2445	90	0.0469742	0.708141	-0.661167	-573.889	GeneBody	NA19240 run1 nanopoe alone phasing	No
chrX	134887632	134915257	-	ENSG00000101928	protein_coding	MOSPD1	subject_to_inactivation	inactive	Male-bias	Full	NA	nonPAR	inactive	chrX	134914445	134915584	1140	75	0.0581734	0.750187	-0.692014	-571.942	Promoter	NA19240 run1 nanopoe alone phasing	Yes
chrX	72181353	72302926	+	ENSG00000102309	protein_coding	PIN4	subject_to_inactivation	variable	Female-bias	NA	Full	nonPAR	inactive	chrX	72238468	72239424	957	64	0.837476	0.0695197	0.767956	569.035	GeneBody	NA19240 run1 nanopoe alone phasing	Yes
chrX	72204657	72239027	-	ENSG00000186871	protein_coding	ERCC6L	NA	inactive	Female-bias	NA	Full	nonPAR	inactive	chrX	72238468	72239424	957	64	0.837476	0.0695197	0.767956	569.035	Promoter	NA19240 run1 nanopoe alone phasing	No
chrX	103215108	103217246	+	ENSG00000102409	protein_coding	BEX4	NA	inactive	Male-bias	Full	Full	nonPAR	inactive	chrX	103214991	103215958	968	82	0.0346056	0.669762	-0.635156	-558.959	Promoter	NA19240 run1 nanopoe alone phasing	No
chrX	18239313	18354688	-	ENSG00000102098	protein_coding	SCML2	variable	inactive	Heterogeneous	NA	Full	nonPAR	variable	chrX	18353866	18355027	1162	137	0.066491	0.498159	-0.431668	-558.556	Promoter	NA19240 run1 nanopoe alone phasing	No
chrX	120625674	120630054	-	ENSG00000171155	protein_coding	C1GALT1C1	NA	inactive	Male-bias	NA	Full	nonPAR	inactive	chrX	120629673	120630614	942	69	0.0329817	0.752151	-0.719169	-556.071	Promoter	NA19240 run1 nanopoe alone phasing	No
chrX	101098218	101163681	+	ENSG00000102384	protein_coding	CENPI	subject_to_inactivation	inactive	Female-bias	Full	Full	nonPAR	inactive	chrX	101097415	101098553	1139	53	0.85227	0.0610515	0.791218	553.057	Promoter	NA19240 run1 nanopoe alone phasing	Yes
chrX	55143102	55161310	-	ENSG00000182518	protein_coding	FAM104B	subject_to_inactivation	inactive	Male-bias	NA	Full	nonPAR	inactive	chrX	55160336	55162798	2463	93	0.122892	0.681774	-0.558881	-551.585	Promoter	NA19240 run1 nanopoe alone phasing	Yes
chrX	130202707	130268899	-	ENSG00000056277	protein_coding	ZNF280C	variable	NA	Female-bias	NA	Full	nonPAR	variable	chrX	130268138	130269210	1073	72	0.0466922	0.743538	-0.696846	-548.137	Promoter	NA19240 run1 nanopoe alone phasing	Yes
chrX	107713221	107777342	-	ENSG00000157514	protein_coding	TSC22D3	variable	inactive	No_significant_bias	NA	NA	nonPAR	variable	chrX	107775145	107776682	1538	102	0.0634163	0.621611	-0.558194	-541.465	GeneBody	NA19240 run1 nanopoe alone phasing	No
chrX	119399336	119454478	+	ENSG00000077713	protein_coding	SLC25A43	subject_to_inactivation	variable	No_significant_bias	Full	Full	nonPAR	inactive	chrX	119398995	119399888	894	83	0.687925	0.046141	0.641784	539.666	Promoter	NA19240 run1 nanopoe alone phasing	Yes
chrX	86148451	86832604	+	ENSG00000126733	protein_coding	DACH2	variable	NA	No_significant_bias	NA	NA	nonPAR	variable	chrX	86147639	86149091	1453	89	0.123767	0.744247	-0.620479	-538.468	Promoter	NA19240 run1 nanopoe alone phasing	No
chrX	75740831	75746911	-	ENSG00000215105	processed_pseudogene	TTC3P1	subject_to_inactivation	NA	NA	NA	NA	nonPAR	inactive	chrX	75746799	75747274	476	58	0.0397809	0.824588	-0.784807	-534.652	Promoter	NA19240 run1 nanopoe alone phasing	No
chrX	101345661	101348742	-	ENSG00000126953	protein_coding	TIMM8A	NA	inactive	No_significant_bias	NA	NA	nonPAR	inactive	chrX	101348098	101349253	1156	67	0.761309	0.0405802	0.720729	525.568	Promoter	NA19240 run1 nanopoe alone phasing	No
chrX	71118556	71142454	+	ENSG00000184634	protein_coding	MED12	subject_to_inactivation	inactive	No_significant_bias	Full	NA	nonPAR	inactive	chrX	71118075	71119383	1309	72	0.737222	0.0502463	0.686976	523.893	Promoter	NA19240 run1 nanopoe alone phasing	Yes
chrX	73940435	74293574	-	ENSG00000230590	lncRNA	FTX	subject_to_inactivation	inactive	No_significant_bias	NA	Partial	nonPAR	inactive	chrX	74291802	74293845	2044	87	0.0660924	0.709018	-0.642925	-521.642	Promoter	NA19240 run1 nanopoe alone phasing	Yes
chrX	63222993	63561095	-	ENSG00000235437	lncRNA	LINC01278	variable	inactive	NA	NA	NA	nonPAR	variable	chrX	63350322	63351666	1345	84	0.682523	0.0578043	0.624719	518.015	GeneBody	NA19240 run1 nanopoe alone phasing	No
chrX	63347228	63351332	-	ENSG00000186767	protein_coding	SPIN4	NA	inactive	No_significant_bias	Full	NA	nonPAR	inactive	chrX	63350322	63351666	1345	84	0.682523	0.0578043	0.624719	518.015	Promoter	NA19240 run1 nanopoe alone phasing	No
chrX	118727133	118794535	+	ENSG00000131724	protein_coding	IL13RA1	variable	inactive	No_significant_bias	NA	NA	nonPAR	variable	chrX	118727417	118728175	759	89	0.80133	0.170597	0.630733	510.082	GeneBody	NA19240 run1 nanopoe alone phasing	No
chrX	100820359	100840932	+	ENSG00000101811	protein_coding	CSTF2	subject_to_inactivation	inactive	Male-bias	NA	Full	nonPAR	inactive	chrX	100819579	100820777	1199	66	0.0929358	0.818483	-0.725547	-509.13	Promoter	NA19240 run1 nanopoe alone phasing	No
chrX	103062651	103064171	-	ENSG00000133169	protein_coding	BEX1	NA	NA	Female-bias	NA	NA	nonPAR	escape	chrX	103063433	103064440	1008	72	0.0917194	0.777432	-0.685713	-506.13	Promoter	NA19240 run1 nanopoe alone phasing	No
chrX	155258235	155264491	-	ENSG00000155961	protein_coding	RAB39B	subject_to_inactivation	inactive	Female-bias	Full	Full	nonPAR	inactive	chrX	155263426	155264679	1254	62	0.0367252	0.767167	-0.730442	-500.47	Promoter	NA19240 run1 nanopoe alone phasing	Yes
chrX	47651796	47659180	-	ENSG00000126756	protein_coding	UXT	subject_to_inactivation	NA	Female-bias	NA	NA	nonPAR	variable	chrX	47658520	47659450	931	71	0.0743992	0.74433	-0.669931	-497.022	Promoter	NA19240 run1 nanopoe alone phasing	No
chrX	151176584	151181465	+	ENSG00000102195	protein_coding	GPR50	NA	NA	No_significant_bias	NA	NA	nonPAR	unknown	chrX	151174395	151176156	1762	98	0.167914	0.763203	-0.595289	-496.892	Promoter	NA19240 run1 nanopoe alone phasing	Yes
chrX	134796395	134854835	+	ENSG00000156500	protein_coding	FAM122C	subject_to_inactivation	inactive	No_significant_bias	NA	NA	nonPAR	inactive	chrX	134796441	134797521	1081	61	0.771658	0.0438294	0.727828	495.732	GeneBody	NA19240 run1 nanopoe alone phasing	No
chrX	134769566	134797232	-	ENSG00000156504	protein_coding	FAM122B	NA	variable	Female-bias	NA	Full	nonPAR	variable	chrX	134796441	134797521	1081	61	0.771658	0.0438294	0.727828	495.732	Promoter	NA19240 run1 nanopoe alone phasing	Yes
chrX	78129748	78139650	-	ENSG00000187325	protein_coding	TAF9B	NA	NA	No_significant_bias	NA	NA	nonPAR	unknown	chrX	78139080	78139979	900	60	0.774334	0.0555548	0.718779	490.989	Promoter	NA19240 run1 nanopoe alone phasing	No
chrX	134237047	134246207	+	ENSG00000203952	protein_coding	CCDC160	NA	NA	No_significant_bias	NA	NA	nonPAR	unknown	chrX	134236885	134237886	1002	74	0.759387	0.0975808	0.661806	489.996	Promoter	NA19240 run1 nanopoe alone phasing	No
chrX	68042344	68433913	-	ENSG00000079482	protein_coding	OPHN1	subject_to_inactivation	inactive	Female-bias	Full	NA	nonPAR	inactive	chrX	68432963	68434282	1320	83	0.10368	0.695063	-0.591383	-486.762	Promoter	NA19240 run1 nanopoe alone phasing	No
chrX	130401987	130413656	+	ENSG00000134597	protein_coding	RBMX2	subject_to_inactivation	inactive	Female-bias	NA	Partial	nonPAR	inactive	chrX	130401491	130402434	944	57	0.0448285	0.76716	-0.722332	-480.331	Promoter	NA19240 run1 nanopoe alone phasing	No
chrX	151694607	151705924	+	ENSG00000130032	protein_coding	PRRG3	NA	NA	Female-bias	Full	NA	nonPAR	variable	chrX	151694708	151695543	836	99	0.30558	0.846854	-0.541273	-473.7	GeneBody	NA19240 run1 nanopoe alone phasing	No
chrX	131688779	131830862	-	ENSG00000213468	lncRNA	FIRRE	variable	NA	No_significant_bias	NA	NA	nonPAR	variable	chrX	131728416	131730095	1680	48	0.106734	0.888387	-0.781654	-471.716	GeneBody	NA19240 run1 nanopoe alone phasing	No
chrX	101622797	101627843	+	ENSG00000102401	protein_coding	ARMCX3	subject_to_inactivation	NA	Female-bias	NA	NA	nonPAR	variable	chrX	101622715	101624398	1684	70	0.726528	0.0619479	0.66458	469.721	Promoter	NA19240 run1 nanopoe alone phasing	Yes
chrX	130339888	130373361	+	ENSG00000102078	protein_coding	SLC25A14	subject_to_inactivation	inactive	No_significant_bias	NA	NA	nonPAR	inactive	chrX	130339277	130340208	932	61	0.0676164	0.750853	-0.683237	-469.34	Promoter	NA19240 run1 nanopoe alone phasing	Yes
chrX	46545438	46548841	+	ENSG00000230844	lncRNA	ZNF674-AS1	subject_to_inactivation	inactive	Female-bias	NA	Full	nonPAR	inactive	chrX	46544800	46546168	1369	68	0.693675	0.038523	0.655152	460.323	Promoter	NA19240 run1 nanopoe alone phasing	No
chrX	46497727	46545457	-	ENSG00000251192	protein_coding	ZNF674	subject_to_inactivation	NA	No_significant_bias	NA	NA	nonPAR	inactive	chrX	46544800	46546168	1369	68	0.693675	0.038523	0.655152	460.323	Promoter	NA19240 run1 nanopoe alone phasing	Yes
chrX	107206611	107244247	+	ENSG00000080572	protein_coding	PIH1D3	escape	NA	No_significant_bias	NA	NA	nonPAR	escape	chrX	107205683	107206637	955	68	0.719081	0.0612868	0.657795	458.79	Promoter	NA19240 run1 nanopoe alone phasing	No
chrX	107123427	107206433	-	ENSG00000198088	protein_coding	NUP62CL	variable	NA	No_significant_bias	Full	NA	nonPAR	variable	chrX	107205683	107206637	955	68	0.719081	0.0612868	0.657795	458.79	Promoter	NA19240 run1 nanopoe alone phasing	No
chrX	54530183	54621521	+	ENSG00000130119	protein_coding	GNL3L	subject_to_inactivation	inactive	No_significant_bias	NA	NA	nonPAR	inactive	chrX	54529667	54531121	1455	78	0.0908178	0.697182	-0.606364	-457.334	Promoter	NA19240 run1 nanopoe alone phasing	Yes
chrX	155197007	155239841	+	ENSG00000155959	protein_coding	VBP1	subject_to_inactivation	inactive	Male-bias	Full	NA	nonPAR	inactive	chrX	155215928	155217071	1144	65	0.0477529	0.729206	-0.681453	-457.194	GeneBody	NA19240 run1 nanopoe alone phasing	No
chrX	40049815	40177329	-	ENSG00000183337	protein_coding	BCOR	subject_to_inactivation	inactive	No_significant_bias	NA	NA	nonPAR	inactive	chrX	40156121	40157906	1786	79	0.321227	0.927471	-0.606244	-451.01	GeneBody	NA19240 run1 nanopoe alone phasing	No
chrX	103918896	103966712	+	ENSG00000158427	protein_coding	TMSB15B	NA	inactive	No_significant_bias	NA	NA	nonPAR	inactive	chrX	103918066	103919674	1609	96	0.56162	0.0678193	0.493801	446.443	Promoter	NA19240 run1 nanopoe alone phasing	Yes
chrX	68498562	68537282	+	ENSG00000181704	protein_coding	YIPF6	subject_to_inactivation	inactive	Female-bias	NA	NA	nonPAR	inactive	chrX	68498457	68499508	1052	74	0.0608568	0.683004	-0.622147	-444.491	Promoter	NA19240 run1 nanopoe alone phasing	No
chrX	77826364	77895593	-	ENSG00000102158	protein_coding	MAGT1	NA	inactive	No_significant_bias	NA	NA	nonPAR	inactive	chrX	77895002	77896107	1106	51	0.0485908	0.784121	-0.73553	-440.561	Promoter	NA19240 run1 nanopoe alone phasing	Yes
chrX	9463295	9741037	+	ENSG00000101849	protein_coding	TBL1X	subject_to_inactivation	escape	Heterogeneous	Full	Full	nonPAR	inactive	chrX	9464962	9465668	707	111	0.037011	0.429765	-0.392754	-430.408	GeneBody	NA19240 run1 nanopoe alone phasing	No
chrX	71910818	72161750	+	ENSG00000204131	protein_coding	NHSL2	variable	NA	Female-bias	NA	NA	nonPAR	variable	chrX	72131241	72132286	1046	75	0.75588	0.130997	0.624883	429.673	GeneBody	NA19240 run1 nanopoe alone phasing	Yes
chrX	72127110	72131901	-	ENSG00000242732	protein_coding	RTL5	NA	inactive	Female-bias	NA	Full	nonPAR	inactive	chrX	72131241	72132286	1046	75	0.75588	0.130997	0.624883	429.673	Promoter	NA19240 run1 nanopoe alone phasing	No
chrX	50591647	50814302	-	ENSG00000158352	protein_coding	SHROOM4	subject_to_inactivation	inactive	No_significant_bias	NA	NA	nonPAR	inactive	chrX	50813139	50814366	1228	91	0.652158	0.123736	0.528422	427.369	Promoter	NA19240 run1 nanopoe alone phasing	No
chrX	135032355	135033546	+	ENSG00000134590	protein_coding	RTL8C	NA	inactive	No_significant_bias	NA	Full	nonPAR	inactive	chrX	135031917	135032690	774	63	0.0621498	0.724294	-0.662144	-424.922	Promoter	NA19240 run1 nanopoe alone phasing	No
chrX	11117651	11665920	-	ENSG00000047648	protein_coding	ARHGAP6	subject_to_inactivation	inactive	Male-bias	Full	NA	nonPAR	inactive	chrX	11427287	11428097	811	68	0.218733	0.857439	-0.638706	-423.341	GeneBody	NA19240 run1 nanopoe alone phasing	Yes
chrX	72301638	72307187	-	ENSG00000125931	protein_coding	CITED1	NA	inactive	No_significant_bias	NA	NA	nonPAR	inactive	chrX	72306329	72306952	624	76	0.658413	0.0312137	0.627199	420.435	GeneBody	NA19240 run1 nanopoe alone phasing	No
chrX	102125679	102140426	+	ENSG00000184905	protein_coding	TCEAL2	NA	inactive	No_significant_bias	NA	NA	nonPAR	inactive	chrX	102125259	102126517	1259	78	0.680642	0.0895939	0.591048	419.71	Promoter	NA19240 run1 nanopoe alone phasing	No
chrX	112774503	112840815	-	ENSG00000126016	protein_coding	AMOT	subject_to_inactivation	inactive	No_significant_bias	Full	NA	nonPAR	inactive	chrX	112840132	112841444	1313	80	0.577851	0.0495038	0.528347	416.805	Promoter	NA19240 run1 nanopoe alone phasing	Yes
chrX	100674491	100732123	-	ENSG00000102362	protein_coding	SYTL4	variable	escape	Heterogeneous	NA	NA	nonPAR	variable	chrX	100731267	100732328	1062	65	0.104488	0.793358	-0.688869	-415.839	Promoter	NA19240 run1 nanopoe alone phasing	No
chrX	48590042	48608869	+	ENSG00000101940	protein_coding	WDR13	subject_to_inactivation	inactive	Male-bias	Full	NA	nonPAR	inactive	chrX	48597430	48598449	1020	64	0.0705591	0.722345	-0.651786	-415.544	GeneBody	NA19240 run1 nanopoe alone phasing	No
chrX	120120953	120245267	-	ENSG00000233382	transcribed_processed_pseudogene	NKAPP1	subject_to_inactivation	variable	NA	NA	NA	nonPAR	variable	chrX	120244308	120245541	1234	62	0.745293	0.0746183	0.670674	411.615	Promoter	NA19240 run1 nanopoe alone phasing	No
chrX	100913445	100929433	-	ENSG00000182489	protein_coding	XKRX	variable	NA	No_significant_bias	NA	NA	nonPAR	variable	chrX	100928461	100929636	1176	60	0.713548	0.0408411	0.672707	411.505	Promoter	NA19240 run1 nanopoe alone phasing	No
chrX	70444835	70505490	+	ENSG00000082458	protein_coding	DLG3	subject_to_inactivation	inactive	Heterogeneous	Full	NA	nonPAR	inactive	chrX	70454596	70455520	925	57	0.0468106	0.76965	-0.722839	-408.865	GeneBody	NA19240 run1 nanopoe alone phasing	No
chrX	123184153	123490915	+	ENSG00000125675	protein_coding	GRIA3	variable	NA	Male-bias	NA	NA	nonPAR	variable	chrX	123183535	123185325	1791	85	0.665728	0.120125	0.545603	408.229	Promoter	NA19240 run1 nanopoe alone phasing	Yes
chrX	37836757	37847571	-	ENSG00000165169	protein_coding	DYNLT3	subject_to_inactivation	inactive	Female-bias	NA	NA	nonPAR	inactive	chrX	37846998	37847908	911	71	0.61984	0.0416381	0.578202	405.285	Promoter	NA19240 run1 nanopoe alone phasing	No
chrX	10847578	11111220	-	ENSG00000234129	lncRNA	AC073529.1	NA	NA	No_significant_bias	NA	NA	nonPAR	unknown	chrX	11108721	11111821	3101	62	0.122389	0.775989	-0.653601	-404.98	Promoter	NA19240 run1 nanopoe alone phasing	No
chrX	11111301	11123086	+	ENSG00000004961	protein_coding	HCCS	NA	inactive	Heterogeneous	NA	NA	nonPAR	variable	chrX	11108721	11111821	3101	62	0.122389	0.775989	-0.653601	-404.98	Promoter	NA19240 run1 nanopoe alone phasing	No
chrX	135020513	135022542	-	ENSG00000212747	protein_coding	RTL8B	NA	NA	Female-bias	Full	NA	nonPAR	variable	chrX	135021967	135022779	813	69	0.0755861	0.653731	-0.578145	-401.889	Promoter	NA19240 run1 nanopoe alone phasing	No
chrX	76427710	76431342	+	ENSG00000198934	protein_coding	MAGEE1	NA	variable	Female-bias	NA	NA	nonPAR	variable	chrX	76427466	76428599	1134	63	0.09579	0.759669	-0.663879	-399.216	Promoter	NA19240 run1 nanopoe alone phasing	No
chrX	57118551	57121546	-	ENSG00000186787	protein_coding	SPIN2B	NA	NA	Female-bias	Full	Full	nonPAR	inactive	chrX	57120914	57122094	1181	63	0.665889	0.0455385	0.62035	397.854	Promoter	NA19240 run1 nanopoe alone phasing	No
chrX	21839617	21885423	+	ENSG00000012174	protein_coding	MBTPS2	subject_to_inactivation	inactive	Heterogeneous	NA	NA	nonPAR	inactive	chrX	21839330	21840315	986	66	0.0885308	0.70361	-0.615079	-395.81	Promoter	NA19240 run1 nanopoe alone phasing	No
chrX	10445310	10833654	-	ENSG00000101871	protein_coding	MID1	variable	inactive	Female-bias	Full	NA	nonPAR	inactive	chrX	10619956	10620698	743	54	0.0797575	0.772079	-0.692321	-395.571	GeneBody	NA19240 run1 nanopoe alone phasing	No
chrX	73563200	73687102	+	ENSG00000204116	protein_coding	CHIC1	subject_to_inactivation	inactive	Male-bias	NA	NA	nonPAR	inactive	chrX	73562788	73563743	956	57	0.0406307	0.729798	-0.689167	-393.302	Promoter	NA19240 run1 nanopoe alone phasing	Yes
chrX	73524275	73563085	-	ENSG00000269904	transcribed_processed_pseudogene	MAP2K4P1	subject_to_inactivation	NA	NA	NA	NA	nonPAR	inactive	chrX	73562788	73563743	956	57	0.0406307	0.729798	-0.689167	-393.302	Promoter	NA19240 run1 nanopoe alone phasing	No
chrX	102720688	102753540	+	ENSG00000198908	protein_coding	BHLHB9	variable	inactive	No_significant_bias	NA	NA	nonPAR	variable	chrX	102745762	102746651	890	76	0.115835	0.699716	-0.583881	-392.34	GeneBody	NA19240 run1 nanopoe alone phasing	No
chrX	63634967	63809274	-	ENSG00000131089	protein_coding	ARHGEF9	subject_to_inactivation	NA	Female-bias	NA	NA	nonPAR	variable	chrX	63754423	63755508	1086	59	0.727065	0.0735132	0.653551	387.252	GeneBody	NA19240 run1 nanopoe alone phasing	No
chrX	54807599	54816015	+	ENSG00000102316	protein_coding	MAGED2	subject_to_inactivation	inactive	Heterogeneous	NA	Full	nonPAR	inactive	chrX	54808102	54809260	1159	60	0.699549	0.0493788	0.650171	383.045	GeneBody	NA19240 run1 nanopoe alone phasing	No
chrX	131688779	131830862	-	ENSG00000213468	lncRNA	FIRRE	variable	NA	No_significant_bias	NA	NA	nonPAR	variable	chrX	131795380	131796360	981	48	0.198783	0.923701	-0.724917	-381.338	GeneBody	NA19240 run1 nanopoe alone phasing	No
chrX	43766610	43882450	-	ENSG00000069535	protein_coding	MAOB	subject_to_inactivation	NA	Female-bias	NA	NA	nonPAR	variable	chrX	43882064	43882699	636	57	0.105519	0.774565	-0.669046	-380.279	Promoter	NA19240 run1 nanopoe alone phasing	No
chrX	46447292	46497422	+	ENSG00000147121	protein_coding	KRBOX4	subject_to_inactivation	inactive	No_significant_bias	NA	Full	nonPAR	inactive	chrX	46446676	46447795	1120	70	0.148324	0.725006	-0.576682	-378.489	Promoter	NA19240 run1 nanopoe alone phasing	No
chrX	131688779	131830862	-	ENSG00000213468	lncRNA	FIRRE	variable	NA	No_significant_bias	NA	NA	nonPAR	variable	chrX	131746098	131748003	1906	44	0.119545	0.877925	-0.75838	-371.11	GeneBody	NA19240 run1 nanopoe alone phasing	No
chrX	55717739	55758774	+	ENSG00000083750	protein_coding	RRAGB	subject_to_inactivation	inactive	Female-bias	NA	NA	nonPAR	inactive	chrX	55717321	55718356	1036	48	0.069248	0.771317	-0.702069	-369.628	Promoter	NA19240 run1 nanopoe alone phasing	Yes
chrX	49187804	49200259	-	ENSG00000102003	protein_coding	SYP	subject_to_inactivation	inactive	No_significant_bias	NA	NA	nonPAR	inactive	chrX	49190738	49191981	1244	72	0.202616	0.804695	-0.60208	-369.363	GeneBody	NA19240 run1 nanopoe alone phasing	No
chrX	75368427	75523502	-	ENSG00000102383	protein_coding	ZDHHC15	subject_to_inactivation	NA	No_significant_bias	NA	NA	nonPAR	inactive	chrX	75522785	75524703	1919	51	0.0961087	0.75714	-0.661031	-366.28	Promoter	NA19240 run1 nanopoe alone phasing	No
chrX	119615724	119693370	-	ENSG00000125354	protein_coding	SEPTIN6	variable	inactive	Female-bias	NA	NA	nonPAR	variable	chrX	119688852	119690868	2017	40	0.873832	0.121061	0.752771	362.494	GeneBody	NA19240 run1 nanopoe alone phasing	Yes
chrX	119805311	119852998	-	ENSG00000125351	protein_coding	UPF3B	subject_to_inactivation	inactive	No_significant_bias	NA	NA	nonPAR	inactive	chrX	119852551	119853440	890	55	0.692116	0.0556233	0.636492	360.885	Promoter	NA19240 run1 nanopoe alone phasing	Yes
chrX	111665811	111760649	+	ENSG00000101901	protein_coding	ALG13	variable	variable	Female-bias	NA	NA	nonPAR	variable	chrX	111681335	111682046	712	66	0.607555	0.0582032	0.549352	358.848	GeneBody	NA19240 run1 nanopoe alone phasing	No
chrX	101009346	101052116	-	ENSG00000188917	protein_coding	TRMT2B	subject_to_inactivation	inactive	Male-bias	Full	Full	nonPAR	inactive	chrX	101051402	101052214	813	45	0.744439	0.0349915	0.709447	357.507	Promoter	NA19240 run1 nanopoe alone phasing	Yes
chrX	76173040	76178314	+	ENSG00000102390	protein_coding	PBDC1	subject_to_inactivation	inactive	No_significant_bias	NA	NA	nonPAR	inactive	chrX	76171537	76173896	2360	61	0.0942259	0.676642	-0.582416	-354.711	Promoter	NA19240 run1 nanopoe alone phasing	No
chrX	68647666	68725842	+	ENSG00000130052	protein_coding	STARD8	subject_to_inactivation	inactive	Female-bias	Full	Full	nonPAR	inactive	chrX	68686191	68686845	655	51	0.105977	0.798463	-0.692487	-352.555	GeneBody	NA19240 run1 nanopoe alone phasing	No
chrX	137566127	137577691	+	ENSG00000156925	protein_coding	ZIC3	NA	NA	No_significant_bias	NA	NA	nonPAR	unknown	chrX	137568263	137569369	1107	67	0.165824	0.739256	-0.573433	-350.29	GeneBody	NA19240 run1 nanopoe alone phasing	Yes
chrX	140709562	140793215	+	ENSG00000203930	lncRNA	LINC00632	NA	NA	Female-bias	NA	NA	nonPAR	escape	chrX	140764258	140765394	1137	58	0.679906	0.0615137	0.618393	348.48	GeneBody	NA19240 run1 nanopoe alone phasing	No
chrX	20006713	20116907	-	ENSG00000184368	protein_coding	MAP7D2	variable	inactive	Female-bias	NA	NA	nonPAR	variable	chrX	20116310	20116902	593	63	0.157507	0.746434	-0.588926	-346.719	GeneBody	NA19240 run1 nanopoe alone phasing	No
chrX	48676596	48691427	+	ENSG00000015285	protein_coding	WAS	NA	variable	No_significant_bias	NA	NA	nonPAR	variable	chrX	48675980	48677012	1033	78	0.766808	0.25051	0.516298	345.083	Promoter	NA19240 run1 nanopoe alone phasing	No
chrX	136848004	136880764	-	ENSG00000147274	protein_coding	RBMX	NA	inactive	No_significant_bias	NA	Full	nonPAR	inactive	chrX	136879582	136880978	1397	75	0.555469	0.0647268	0.490742	342.563	Promoter	NA19240 run1 nanopoe alone phasing	No
chrX	139581770	139708227	-	ENSG00000101977	protein_coding	MCF2	subject_to_inactivation	NA	No_significant_bias	NA	NA	nonPAR	inactive	chrX	139691576	139692533	958	77	0.143404	0.647145	-0.50374	-339.451	GeneBody	NA19240 run1 nanopoe alone phasing	No
chrX	134990991	134992473	+	ENSG00000184785	protein_coding	SMIM10	NA	inactive	No_significant_bias	Full	NA	nonPAR	inactive	chrX	134990809	134991662	854	46	0.089406	0.782822	-0.693416	-336.233	Promoter	NA19240 run1 nanopoe alone phasing	No
chrX	101391011	101412297	+	ENSG00000257529	protein_coding	RPL36A-HNRNPH2	NA	inactive	NA	NA	NA	nonPAR	inactive	chrX	101407758	101408603	846	53	0.689495	0.0490392	0.640456	334.933	GeneBody	NA19240 run1 nanopoe alone phasing	Yes
chrX	101408222	101414133	+	ENSG00000126945	protein_coding	HNRNPH2	subject_to_inactivation	inactive	NA	Full	NA	nonPAR	inactive	chrX	101407758	101408603	846	53	0.689495	0.0490392	0.640456	334.933	Promoter	NA19240 run1 nanopoe alone phasing	No
chrX	101393273	101408012	-	ENSG00000102393	protein_coding	GLA	subject_to_inactivation	inactive	No_significant_bias	Full	Full	nonPAR	inactive	chrX	101407758	101408603	846	53	0.689495	0.0490392	0.640456	334.933	Promoter	NA19240 run1 nanopoe alone phasing	No
chrX	25003694	25016420	-	ENSG00000004848	protein_coding	ARX	NA	NA	Female-bias	NA	NA	nonPAR	escape	chrX	25006342	25007629	1288	71	0.683343	0.13235	0.550992	331.336	GeneBody	NA19240 run1 nanopoe alone phasing	No
chrX	53532096	53686728	-	ENSG00000086758	protein_coding	HUWE1	subject_to_inactivation	inactive	No_significant_bias	Full	Full	nonPAR	inactive	chrX	53686066	53686899	834	60	0.149954	0.759393	-0.609439	-329.331	Promoter	NA19240 run1 nanopoe alone phasing	Yes
chrX	130623369	130903317	-	ENSG00000165675	protein_coding	ENOX2	subject_to_inactivation	variable	Male-bias	NA	Full	nonPAR	inactive	chrX	130902551	130903393	843	53	0.0630007	0.693919	-0.630919	-328.068	Promoter	NA19240 run1 nanopoe alone phasing	Yes
chrX	102153708	102155977	-	ENSG00000184515	protein_coding	BEX5	NA	NA	Female-bias	NA	NA	nonPAR	escape	chrX	102155023	102156358	1336	52	0.715429	0.0830543	0.632374	326.544	Promoter	NA19240 run1 nanopoe alone phasing	No
chrX	155489011	155669944	-	ENSG00000185973	protein_coding	TMLHE	subject_to_inactivation	inactive	No_significant_bias	NA	NA	nonPAR	inactive	chrX	155612312	155613075	764	48	0.696895	0.0504032	0.646492	324.416	GeneBody	NA19240 run1 nanopoe alone phasing	No
chrX	131688779	131830862	-	ENSG00000213468	lncRNA	FIRRE	variable	NA	No_significant_bias	NA	NA	nonPAR	variable	chrX	131791848	131793570	1723	40	0.164419	0.909601	-0.745182	-322.993	GeneBody	NA19240 run1 nanopoe alone phasing	No
chrX	101655281	101659850	-	ENSG00000184867	protein_coding	ARMCX2	subject_to_inactivation	inactive	Male-bias	NA	Full	nonPAR	inactive	chrX	101658550	101660123	1574	68	0.568103	0.0595657	0.508538	320.127	Promoter	NA19240 run1 nanopoe alone phasing	No
chrX	54920462	54931431	+	ENSG00000067445	protein_coding	TRO	subject_to_inactivation	inactive	No_significant_bias	NA	NA	nonPAR	inactive	chrX	54920801	54922037	1237	57	0.649396	0.0595039	0.589892	319.268	GeneBody	NA19240 run1 nanopoe alone phasing	No
chrX	77899440	77907376	+	ENSG00000131174	protein_coding	COX7B	NA	variable	Heterogeneous	NA	NA	nonPAR	variable	chrX	77899180	77901110	1931	53	0.0808145	0.695705	-0.61489	-317.311	Promoter	NA19240 run1 nanopoe alone phasing	Yes
chrX	120426148	120469365	-	ENSG00000005893	protein_coding	LAMP2	subject_to_inactivation	inactive	Male-bias	Full	Full	nonPAR	inactive	chrX	120468757	120469702	946	54	0.640197	0.0433469	0.59685	316.337	Promoter	NA19240 run1 nanopoe alone phasing	No
chrX	131688779	131830862	-	ENSG00000213468	lncRNA	FIRRE	variable	NA	No_significant_bias	NA	NA	nonPAR	variable	chrX	131762719	131764509	1791	36	0.114299	0.870831	-0.756531	-311.272	GeneBody	NA19240 run1 nanopoe alone phasing	No
chrX	107628424	107651026	+	ENSG00000147224	protein_coding	PRPS1	NA	inactive	No_significant_bias	NA	NA	nonPAR	inactive	chrX	107628108	107629317	1210	61	0.103506	0.670709	-0.567203	-310.447	Promoter	NA19240 run1 nanopoe alone phasing	Yes
chrX	103309346	103311046	-	ENSG00000133134	protein_coding	BEX2	NA	inactive	Female-bias	Full	NA	nonPAR	inactive	chrX	103310427	103311105	679	64	0.13989	0.682392	-0.542502	-309.039	Promoter	NA19240 run1 nanopoe alone phasing	No
chrX	119615724	119693370	-	ENSG00000125354	protein_coding	SEPTIN6	variable	inactive	Female-bias	NA	NA	nonPAR	variable	chrX	119693581	119694447	867	48	0.782792	0.137941	0.644851	306.365	Promoter	NA19240 run1 nanopoe alone phasing	Yes
chrX	40049815	40177329	-	ENSG00000183337	protein_coding	BCOR	subject_to_inactivation	inactive	No_significant_bias	NA	NA	nonPAR	inactive	chrX	40147276	40148322	1047	61	0.337515	0.870398	-0.532883	-305.55	GeneBody	NA19240 run1 nanopoe alone phasing	No
chrX	56818298	56995827	-	ENSG00000204271	protein_coding	SPIN3	subject_to_inactivation	NA	No_significant_bias	NA	NA	nonPAR	inactive	chrX	56995159	56995947	789	49	0.730201	0.0942991	0.635902	304.88	Promoter	NA19240 run1 nanopoe alone phasing	No
chrX	100627108	100639991	-	ENSG00000000003	protein_coding	TSPAN6	escape	inactive	Female-bias	NA	NA	nonPAR	escape	chrX	100636165	100637003	839	58	0.691892	0.111874	0.580018	304.636	GeneBody	NA19240 run1 nanopoe alone phasing	No
chrX	46599251	46759118	-	ENSG00000065923	protein_coding	SLC9A7	subject_to_inactivation	inactive	Heterogeneous	NA	NA	nonPAR	inactive	chrX	46605937	46608299	2363	49	0.317749	0.933003	-0.615254	-304.147	GeneBody	NA19240 run1 nanopoe alone phasing	Yes
chrX	106611930	106679439	+	ENSG00000147231	protein_coding	RADX	subject_to_inactivation	inactive	Female-bias	NA	NA	nonPAR	inactive	chrX	106611722	106613268	1547	66	0.58668	0.0694983	0.517182	301.866	Promoter	NA19240 run1 nanopoe alone phasing	Yes
chrX	119978713	120025138	-	ENSG00000234493	transcribed_unprocessed_pseudogene	RHOXF1P1	NA	NA	No_significant_bias	NA	NA	nonPAR	unknown	chrX	120015054	120015926	873	59	0.09283	0.660023	-0.567193	-297.432	GeneBody	NA19240 run1 nanopoe alone phasing	No
chrX	103607451	103629690	+	ENSG00000196507	protein_coding	TCEAL3	NA	NA	Male-bias	NA	Full	nonPAR	inactive	chrX	103628739	103629842	1104	64	0.0789053	0.601565	-0.52266	-296.657	GeneBody	NA19240 run1 nanopoe alone phasing	No
chrX	103628704	103630953	+	ENSG00000172465	protein_coding	TCEAL1	NA	inactive	NA	NA	NA	nonPAR	inactive	chrX	103628739	103629842	1104	64	0.0789053	0.601565	-0.52266	-296.657	GeneBody	NA19240 run1 nanopoe alone phasing	No
chrX	24693909	24996986	+	ENSG00000101868	protein_coding	POLA1	subject_to_inactivation	inactive	No_significant_bias	NA	NA	nonPAR	inactive	chrX	24992120	24994916	2797	50	0.266848	0.91498	-0.648132	-295.128	GeneBody	NA19240 run1 nanopoe alone phasing	Yes
chrX	83508290	83512127	+	ENSG00000196767	protein_coding	POU3F4	NA	NA	No_significant_bias	NA	NA	nonPAR	unknown	chrX	83508599	83509537	939	63	0.213644	0.755977	-0.542332	-291.556	GeneBody	NA19240 run1 nanopoe alone phasing	No
chrX	70444835	70505490	+	ENSG00000082458	protein_coding	DLG3	subject_to_inactivation	inactive	Heterogeneous	Full	NA	nonPAR	inactive	chrX	70444931	70445582	652	62	0.0654629	0.568458	-0.502996	-291.166	GeneBody	NA19240 run1 nanopoe alone phasing	No
chrX	10156945	10237660	+	ENSG00000073464	protein_coding	CLCN4	subject_to_inactivation	variable	Heterogeneous	NA	NA	nonPAR	variable	chrX	10158281	10158841	561	60	0.0586571	0.594945	-0.536288	-290.615	GeneBody	NA19240 run1 nanopoe alone phasing	No
chrX	55452127	55453566	+	ENSG00000187601	protein_coding	MAGEH1	NA	inactive	Female-bias	NA	NA	nonPAR	variable	chrX	55451733	55453134	1402	64	0.125899	0.657547	-0.531649	-290.219	Promoter	NA19240 run1 nanopoe alone phasing	No
chrX	77504878	77786233	-	ENSG00000085224	protein_coding	ATRX	NA	inactive	Male-bias	Full	Full	nonPAR	inactive	chrX	77785556	77786554	999	55	0.120386	0.727375	-0.606989	-289.252	Promoter	NA19240 run1 nanopoe alone phasing	Yes
chrX	47983356	48071658	-	ENSG00000221994	protein_coding	ZNF630	subject_to_inactivation	NA	No_significant_bias	NA	NA	nonPAR	inactive	chrX	48071087	48071872	786	44	0.689763	0.0453255	0.644437	288.757	Promoter	NA19240 run1 nanopoe alone phasing	Yes
chrX	14873421	14922327	+	ENSG00000130150	protein_coding	MOSPD2	subject_to_inactivation	inactive	Male-bias	NA	NA	nonPAR	inactive	chrX	14897437	14907379	9943	44	0.911441	0.221514	0.689927	288.045	GeneBody	NA19240 run1 nanopoe alone phasing	Yes
chrX	10015254	10144474	+	ENSG00000047644	protein_coding	WWC3	subject_to_inactivation	inactive	Male-bias	Full	Full	nonPAR	inactive	chrX	10110741	10112153	1413	44	0.0541556	0.72508	-0.670925	-288.042	GeneBody	NA19240 run1 nanopoe alone phasing	Yes
chrX	70133447	70166324	+	ENSG00000089289	protein_coding	IGBP1	subject_to_inactivation	inactive	No_significant_bias	NA	Full	nonPAR	inactive	chrX	70133335	70134043	709	52	0.167779	0.786844	-0.619064	-284.49	Promoter	NA19240 run1 nanopoe alone phasing	No
chrX	73212299	73214851	-	ENSG00000186462	protein_coding	NAP1L2	NA	inactive	Female-bias	Full	NA	nonPAR	inactive	chrX	73214161	73215411	1251	50	0.119691	0.721917	-0.602226	-283.074	Promoter	NA19240 run1 nanopoe alone phasing	No
chrX	109535781	109544690	+	ENSG00000101888	protein_coding	NXT2	subject_to_inactivation	inactive	No_significant_bias	NA	Full	nonPAR	inactive	chrX	109536610	109537724	1115	49	0.632278	0.0390603	0.593218	282.933	GeneBody	NA19240 run1 nanopoe alone phasing	No
chrX	75051048	75156732	-	ENSG00000131269	protein_coding	ABCB7	subject_to_inactivation	inactive	No_significant_bias	NA	Full	nonPAR	inactive	chrX	75155903	75156594	692	36	0.807643	0.0677227	0.739921	282.839	GeneBody	NA19240 run1 nanopoe alone phasing	No
chrX	75156388	75304885	+	ENSG00000094841	protein_coding	UPRT	subject_to_inactivation	NA	No_significant_bias	NA	Full	nonPAR	inactive	chrX	75155903	75156594	692	36	0.807643	0.0677227	0.739921	282.839	Promoter	NA19240 run1 nanopoe alone phasing	Yes
chrX	71910818	72161750	+	ENSG00000204131	protein_coding	NHSL2	variable	NA	Female-bias	NA	NA	nonPAR	variable	chrX	71910461	71911185	725	61	0.750723	0.217187	0.533535	279.519	Promoter	NA19240 run1 nanopoe alone phasing	Yes
chrX	131688779	131830862	-	ENSG00000213468	lncRNA	FIRRE	variable	NA	No_significant_bias	NA	NA	nonPAR	variable	chrX	131711063	131711620	558	26	0.139731	0.939115	-0.799384	-276.76	GeneBody	NA19240 run1 nanopoe alone phasing	No
chrX	102599168	102604159	+	ENSG00000125962	protein_coding	ARMCX5	NA	NA	No_significant_bias	NA	Full	nonPAR	inactive	chrX	102599128	102599868	741	38	0.0815936	0.801813	-0.720219	-275.054	Promoter	NA19240 run1 nanopoe alone phasing	No
chrX	103822327	103832257	-	ENSG00000123570	protein_coding	RAB9B	NA	inactive	Male-bias	NA	NA	nonPAR	inactive	chrX	103831774	103832477	704	57	0.579464	0.0374976	0.541967	273.762	Promoter	NA19240 run1 nanopoe alone phasing	No
chrX	131688779	131830862	-	ENSG00000213468	lncRNA	FIRRE	variable	NA	No_significant_bias	NA	NA	nonPAR	variable	chrX	131821743	131822773	1031	28	0.116654	0.891747	-0.775094	-271.558	GeneBody	NA19240 run1 nanopoe alone phasing	No
chrX	129446501	129523500	-	ENSG00000102038	protein_coding	SMARCA1	variable	inactive	Male-bias	Full	NA	nonPAR	inactive	chrX	129522794	129523575	782	68	0.0546217	0.465831	-0.411209	-269.241	Promoter	NA19240 run1 nanopoe alone phasing	No
chrX	145817832	145829856	+	ENSG00000185985	protein_coding	SLITRK2	NA	inactive	No_significant_bias	NA	NA	nonPAR	inactive	chrX	145821338	145822356	1019	54	0.116856	0.687777	-0.570921	-268.599	GeneBody	NA19240 run1 nanopoe alone phasing	Yes
chrX	131058346	131089885	+	ENSG00000147256	protein_coding	ARHGAP36	subject_to_inactivation	NA	No_significant_bias	NA	NA	nonPAR	inactive	chrX	131072940	131073793	854	43	0.0882331	0.715693	-0.62746	-265.326	GeneBody	NA19240 run1 nanopoe alone phasing	No
chrX	16587999	16712936	-	ENSG00000047230	protein_coding	CTPS2	subject_to_inactivation	escape	Female-bias	NA	NA	nonPAR	escape	chrX	16628645	16630822	2178	37	0.232162	0.957597	-0.725435	-264.181	GeneBody	NA19240 run1 nanopoe alone phasing	No
chrX	138614727	139222777	-	ENSG00000129682	protein_coding	FGF13	variable	NA	Female-bias	NA	NA	nonPAR	variable	chrX	139194666	139195212	547	49	0.107589	0.724386	-0.616798	-264.067	GeneBody	NA19240 run1 nanopoe alone phasing	No
chrX	102712176	102717733	+	ENSG00000158301	protein_coding	GPRASP2	NA	inactive	No_significant_bias	NA	NA	nonPAR	inactive	chrX	102712181	102712917	737	64	0.596914	0.127054	0.46986	262.486	GeneBody	NA19240 run1 nanopoe alone phasing	No
chrX	107857364	107936230	-	ENSG00000236064	lncRNA	AL109946.1	NA	inactive	NA	NA	NA	nonPAR	inactive	chrX	107936024	107936725	702	50	0.245629	0.82789	-0.582261	-261.991	Promoter	NA19240 run1 nanopoe alone phasing	No
chrX	63222993	63561095	-	ENSG00000235437	lncRNA	LINC01278	variable	inactive	NA	NA	NA	nonPAR	variable	chrX	63329310	63333629	4320	44	0.236792	0.887274	-0.650482	-261.866	GeneBody	NA19240 run1 nanopoe alone phasing	No
chrX	131688779	131830862	-	ENSG00000213468	lncRNA	FIRRE	variable	NA	No_significant_bias	NA	NA	nonPAR	variable	chrX	131778658	131779627	970	28	0.17198	0.923785	-0.751806	-258.931	GeneBody	NA19240 run1 nanopoe alone phasing	No
chrX	129981107	130058083	+	ENSG00000085185	protein_coding	BCORL1	subject_to_inactivation	inactive	No_significant_bias	Full	NA	nonPAR	inactive	chrX	130017684	130021430	3747	55	0.911161	0.373394	0.537767	258.755	GeneBody	NA19240 run1 nanopoe alone phasing	Yes
chrX	54440404	54448032	+	ENSG00000158526	protein_coding	TSR2	subject_to_inactivation	inactive	No_significant_bias	Full	Full	nonPAR	inactive	chrX	54440174	54441051	878	42	0.0956606	0.746148	-0.650488	-258.042	Promoter	NA19240 run1 nanopoe alone phasing	No
chrX	24693909	24996986	+	ENSG00000101868	protein_coding	POLA1	subject_to_inactivation	inactive	No_significant_bias	NA	NA	nonPAR	inactive	chrX	24995201	24998114	2914	30	0.168784	0.949725	-0.780941	-256.118	GeneBody	NA19240 run1 nanopoe alone phasing	Yes
chrX	135520643	135582510	+	ENSG00000165359	protein_coding	INTS6L	subject_to_inactivation	inactive	Female-bias	NA	Full	nonPAR	inactive	chrX	135549028	135554639	5612	35	0.925047	0.237874	0.687173	254.716	GeneBody	NA19240 run1 nanopoe alone phasing	Yes
chrX	120594010	120621159	+	ENSG00000232119	protein_coding	MCTS1	subject_to_inactivation	inactive	No_significant_bias	NA	NA	nonPAR	inactive	chrX	120603765	120604428	664	32	0.0893499	0.818824	-0.729474	-253.683	GeneBody	NA19240 run1 nanopoe alone phasing	No
chrX	73940435	74293574	-	ENSG00000230590	lncRNA	FTX	subject_to_inactivation	inactive	No_significant_bias	NA	Partial	nonPAR	inactive	chrX	74254376	74258422	4047	37	0.939525	0.286137	0.653388	253.313	GeneBody	NA19240 run1 nanopoe alone phasing	Yes
chrX	72181353	72302926	+	ENSG00000102309	protein_coding	PIN4	subject_to_inactivation	variable	Female-bias	NA	Full	nonPAR	inactive	chrX	72181041	72182041	1001	49	0.625493	0.0558509	0.569642	250.333	Promoter	NA19240 run1 nanopoe alone phasing	Yes
chrX	134543119	134546642	-	ENSG00000223749	lncRNA	MIR503HG	variable	inactive	No_significant_bias	Full	NA	nonPAR	inactive	chrX	134544496	134545217	722	56	0.597689	0.0871836	0.510506	249.025	GeneBody	NA19240 run1 nanopoe alone phasing	No
chrX	102513682	102516739	-	ENSG00000158164	protein_coding	TMSB15A	NA	inactive	No_significant_bias	NA	NA	nonPAR	inactive	chrX	102516276	102516929	654	50	0.645643	0.0785747	0.567069	248.004	Promoter	NA19240 run1 nanopoe alone phasing	No
chrX	119615724	119693370	-	ENSG00000125354	protein_coding	SEPTIN6	variable	inactive	Female-bias	NA	NA	nonPAR	variable	chrX	119677761	119679100	1340	46	0.698261	0.122028	0.576233	247.916	GeneBody	NA19240 run1 nanopoe alone phasing	Yes
chrX	64185117	64205708	-	ENSG00000184675	protein_coding	AMER1	subject_to_inactivation	NA	Male-bias	NA	NA	nonPAR	inactive	chrX	64189612	64192229	2618	44	0.279647	0.899426	-0.619779	-246.531	GeneBody	NA19240 run1 nanopoe alone phasing	Yes
chrX	103607451	103629690	+	ENSG00000196507	protein_coding	TCEAL3	NA	NA	Male-bias	NA	Full	nonPAR	inactive	chrX	103607664	103608219	556	52	0.0354646	0.534885	-0.49942	-244.78	GeneBody	NA19240 run1 nanopoe alone phasing	No
chrX	108722070	108732687	-	ENSG00000260548	protein_coding	AL035425.3	NA	NA	No_significant_bias	NA	NA	nonPAR	unknown	chrX	108732469	108733050	582	39	0.0630991	0.686684	-0.623585	-243.883	Promoter	NA19240 run1 nanopoe alone phasing	No
chrX	103918896	103966712	+	ENSG00000158427	protein_coding	TMSB15B	NA	inactive	No_significant_bias	NA	NA	nonPAR	inactive	chrX	103962646	103963358	713	51	0.660673	0.114438	0.546235	243.208	GeneBody	NA19240 run1 nanopoe alone phasing	Yes
chrX	19533977	19887600	-	ENSG00000147010	protein_coding	SH3KBP1	subject_to_inactivation	variable	Female-bias	NA	Full	nonPAR	inactive	chrX	19715646	19720401	4756	42	0.270583	0.894894	-0.624311	-241.54	GeneBody	NA19240 run1 nanopoe alone phasing	Yes
chrX	102140476	102142970	-	ENSG00000204071	protein_coding	TCEAL6	NA	NA	No_significant_bias	NA	NA	nonPAR	unknown	chrX	102141609	102142475	867	51	0.657112	0.129149	0.527963	236.607	GeneBody	NA19240 run1 nanopoe alone phasing	No
chrX	101615118	101618001	-	ENSG00000198960	protein_coding	ARMCX6	NA	inactive	Female-bias	NA	NA	nonPAR	variable	chrX	101617093	101618063	971	42	0.705491	0.111487	0.594004	234.734	Promoter	NA19240 run1 nanopoe alone phasing	No
chrX	9725346	9786297	-	ENSG00000101850	protein_coding	GPR143	subject_to_inactivation	escape	Heterogeneous	NA	NA	nonPAR	variable	chrX	9765354	9765841	488	60	0.137719	0.582478	-0.444759	-234.352	GeneBody	NA19240 run1 nanopoe alone phasing	Yes
chrX	10015254	10144474	+	ENSG00000047644	protein_coding	WWC3	subject_to_inactivation	inactive	Male-bias	Full	Full	nonPAR	inactive	chrX	10097593	10098904	1312	41	0.0615873	0.696247	-0.634659	-234.186	GeneBody	NA19240 run1 nanopoe alone phasing	Yes
chrX	47983356	48071658	-	ENSG00000221994	protein_coding	ZNF630	subject_to_inactivation	NA	No_significant_bias	NA	NA	nonPAR	inactive	chrX	48003794	48004546	753	41	0.707993	0.0888896	0.619103	232.712	GeneBody	NA19240 run1 nanopoe alone phasing	Yes
chrX	47974851	48003989	-	ENSG00000147118	protein_coding	ZNF182	subject_to_inactivation	inactive	No_significant_bias	NA	NA	nonPAR	inactive	chrX	48003794	48004546	753	41	0.707993	0.0888896	0.619103	232.712	Promoter	NA19240 run1 nanopoe alone phasing	Yes
chrX	72329516	72573101	-	ENSG00000147099	protein_coding	HDAC8	subject_to_inactivation	inactive	No_significant_bias	NA	Full	nonPAR	inactive	chrX	72572314	72573415	1102	43	0.647349	0.0489202	0.598429	225.066	Promoter	NA19240 run1 nanopoe alone phasing	Yes
chrX	40049815	40177329	-	ENSG00000183337	protein_coding	BCOR	subject_to_inactivation	inactive	No_significant_bias	NA	NA	nonPAR	inactive	chrX	40148463	40150046	1584	40	0.17054	0.798419	-0.627879	-224.091	GeneBody	NA19240 run1 nanopoe alone phasing	No
chrX	81202102	81298547	+	ENSG00000131171	protein_coding	SH3BGRL	subject_to_inactivation	escape	Male-bias	NA	NA	nonPAR	inactive	chrX	81208987	81211581	2595	36	0.953215	0.383569	0.569646	221.873	GeneBody	NA19240 run1 nanopoe alone phasing	No
chrX	75156388	75304885	+	ENSG00000094841	protein_coding	UPRT	subject_to_inactivation	NA	No_significant_bias	NA	Full	nonPAR	inactive	chrX	75273757	75276604	2848	54	0.203522	0.609971	-0.406449	-221.733	GeneBody	NA19240 run1 nanopoe alone phasing	Yes
chrX	71095851	71103532	+	ENSG00000184481	protein_coding	FOXO4	NA	variable	Male-bias	NA	NA	nonPAR	variable	chrX	71099186	71100980	1795	42	0.216065	0.822117	-0.606052	-220.185	GeneBody	NA19240 run1 nanopoe alone phasing	No
chrX	101391011	101412297	+	ENSG00000257529	protein_coding	RPL36A-HNRNPH2	NA	inactive	NA	NA	NA	nonPAR	inactive	chrX	101390611	101391287	677	43	0.540797	0.0299913	0.510806	218.072	Promoter	NA19240 run1 nanopoe alone phasing	Yes
chrX	101349447	101390796	-	ENSG00000010671	protein_coding	BTK	subject_to_inactivation	inactive	No_significant_bias	Full	Full	nonPAR	inactive	chrX	101390611	101391287	677	43	0.540797	0.0299913	0.510806	218.072	Promoter	NA19240 run1 nanopoe alone phasing	Yes
chrX	101390824	101396155	+	ENSG00000241343	protein_coding	RPL36A	subject_to_inactivation	NA	NA	NA	Partial	nonPAR	variable	chrX	101390611	101391287	677	43	0.540797	0.0299913	0.510806	218.072	Promoter	NA19240 run1 nanopoe alone phasing	Yes
chrX	79360384	79367667	-	ENSG00000078596	protein_coding	ITM2A	subject_to_inactivation	variable	No_significant_bias	NA	NA	nonPAR	variable	chrX	79366522	79367523	1002	45	0.5571	0.0428197	0.51428	217.33	GeneBody	NA19240 run1 nanopoe alone phasing	No
chrX	56232356	56291531	+	ENSG00000102349	protein_coding	KLF8	subject_to_inactivation	inactive	Heterogeneous	Full	Full	nonPAR	inactive	chrX	56232422	56233385	964	45	0.0580338	0.608748	-0.550714	-217.117	GeneBody	NA19240 run1 nanopoe alone phasing	No
chrX	107064420	107118823	-	ENSG00000089682	protein_coding	RBM41	subject_to_inactivation	inactive	Male-bias	Full	Full	nonPAR	inactive	chrX	107118110	107119024	915	44	0.587618	0.0557206	0.531898	215.217	Promoter	NA19240 run1 nanopoe alone phasing	Yes
chrX	77910739	78129295	+	ENSG00000102144	protein_coding	PGK1	subject_to_inactivation	inactive	Male-bias	NA	NA	nonPAR	inactive	chrX	77910296	77910945	650	37	0.0590522	0.676577	-0.617525	-213.35	Promoter	NA19240 run1 nanopoe alone phasing	Yes
chrX	77910656	78050395	+	ENSG00000165240	protein_coding	ATP7A	NA	variable	Heterogeneous	NA	Full	nonPAR	variable	chrX	77910296	77910945	650	37	0.0590522	0.676577	-0.617525	-213.35	Promoter	NA19240 run1 nanopoe alone phasing	Yes
chrX	70444835	70505490	+	ENSG00000082458	protein_coding	DLG3	subject_to_inactivation	inactive	Heterogeneous	Full	NA	nonPAR	inactive	chrX	70452403	70452908	506	40	0.0676315	0.62634	-0.558708	-211.566	GeneBody	NA19240 run1 nanopoe alone phasing	No
chrX	9463295	9741037	+	ENSG00000101849	protein_coding	TBL1X	subject_to_inactivation	escape	Heterogeneous	Full	Full	nonPAR	inactive	chrX	9466905	9468653	1749	40	0.880919	0.289597	0.591322	208.955	GeneBody	NA19240 run1 nanopoe alone phasing	No
chrX	40049815	40177329	-	ENSG00000183337	protein_coding	BCOR	subject_to_inactivation	inactive	No_significant_bias	NA	NA	nonPAR	inactive	chrX	40077621	40078997	1377	43	0.287901	0.873645	-0.585744	-207.819	GeneBody	NA19240 run1 nanopoe alone phasing	No
chrX	73940435	74293574	-	ENSG00000230590	lncRNA	FTX	subject_to_inactivation	inactive	No_significant_bias	NA	Partial	nonPAR	inactive	chrX	74291000	74291620	621	30	0.0453966	0.716328	-0.670931	-207.506	GeneBody	NA19240 run1 nanopoe alone phasing	Yes
chrX	41085445	41236579	+	ENSG00000124486	protein_coding	USP9X	variable	escape	Female-bias	Partial,heterogeneous	Partial	nonPAR	variable	chrX	41087806	41088234	429	17	0.0956438	0.959382	-0.863738	-207.397	GeneBody	NA19240 run1 nanopoe alone phasing	No
chrX	7898247	7927739	-	ENSG00000006757	protein_coding	PNPLA4	escape	escape	Female-bias	Partial,similar	NA	nonPAR	escape	chrX	7926970	7927587	618	53	0.461948	0.0403759	0.421572	204.798	GeneBody	NA19240 run1 nanopoe alone phasing	No
chrX	134796395	134854835	+	ENSG00000156500	protein_coding	FAM122C	subject_to_inactivation	inactive	No_significant_bias	NA	NA	nonPAR	inactive	chrX	134806957	134808137	1181	43	0.63021	0.0433223	0.586888	203.495	GeneBody	NA19240 run1 nanopoe alone phasing	No
chrX	83508290	83512127	+	ENSG00000196767	protein_coding	POU3F4	NA	NA	No_significant_bias	NA	NA	nonPAR	unknown	chrX	83510263	83510863	601	35	0.181459	0.796656	-0.615197	-201.916	GeneBody	NA19240 run1 nanopoe alone phasing	No
chrX	129803288	129843909	-	ENSG00000188706	protein_coding	ZDHHC9	subject_to_inactivation	inactive	Heterogeneous	Full	NA	nonPAR	inactive	chrX	129834283	129838593	4311	39	0.381058	0.938479	-0.557421	-197.106	GeneBody	NA19240 run1 nanopoe alone phasing	Yes
chrX	47623172	47630305	-	ENSG00000126759	protein_coding	CFP	subject_to_inactivation	inactive	Female-bias	Full	NA	nonPAR	inactive	chrX	47623509	47624095	587	39	0.0695418	0.602476	-0.532934	-196.9	GeneBody	NA19240 run1 nanopoe alone phasing	No
chrX	71910818	72161750	+	ENSG00000204131	protein_coding	NHSL2	variable	NA	Female-bias	NA	NA	nonPAR	variable	chrX	72018535	72019007	473	46	0.52956	0.070003	0.459557	193.876	GeneBody	NA19240 run1 nanopoe alone phasing	Yes
chrX	101418287	101533459	+	ENSG00000196440	protein_coding	ARMCX4	subject_to_inactivation	variable	Female-bias	Full	Full	nonPAR	inactive	chrX	101485037	101485697	661	44	0.570904	0.0677269	0.503177	193.871	GeneBody	NA19240 run1 nanopoe alone phasing	No
chrX	131688779	131830862	-	ENSG00000213468	lncRNA	FIRRE	variable	NA	No_significant_bias	NA	NA	nonPAR	variable	chrX	131741141	131742200	1060	29	0.12139	0.791078	-0.669687	-192.789	GeneBody	NA19240 run1 nanopoe alone phasing	No
chrX	24693909	24996986	+	ENSG00000101868	protein_coding	POLA1	subject_to_inactivation	inactive	No_significant_bias	NA	NA	nonPAR	inactive	chrX	24750509	24753588	3080	32	0.915727	0.276216	0.639511	190.92	GeneBody	NA19240 run1 nanopoe alone phasing	Yes
chrX	119615724	119693370	-	ENSG00000125354	protein_coding	SEPTIN6	variable	inactive	Female-bias	NA	NA	nonPAR	variable	chrX	119686858	119688066	1209	23	0.881285	0.122572	0.758714	190.583	GeneBody	NA19240 run1 nanopoe alone phasing	Yes
chrX	54530183	54621521	+	ENSG00000130119	protein_coding	GNL3L	subject_to_inactivation	inactive	No_significant_bias	NA	NA	nonPAR	inactive	chrX	54560395	54562325	1931	34	0.933978	0.353434	0.580544	189.819	GeneBody	NA19240 run1 nanopoe alone phasing	Yes
chrX	72301638	72307187	-	ENSG00000125931	protein_coding	CITED1	NA	inactive	No_significant_bias	NA	NA	nonPAR	inactive	chrX	72305410	72305863	454	44	0.582821	0.0858878	0.496933	188.951	GeneBody	NA19240 run1 nanopoe alone phasing	No
chrX	131688779	131830862	-	ENSG00000213468	lncRNA	FIRRE	variable	NA	No_significant_bias	NA	NA	nonPAR	variable	chrX	131802464	131803678	1215	28	0.161016	0.824586	-0.66357	-187.911	GeneBody	NA19240 run1 nanopoe alone phasing	No
chrX	47217860	47229997	+	ENSG00000102225	protein_coding	CDK16	variable	escape	Female-bias	Full	Full	nonPAR	variable	chrX	47219409	47220024	616	23	0.0936121	0.825921	-0.732309	-187.319	GeneBody	NA19240 run1 nanopoe alone phasing	No
chrX	64268081	64395452	-	ENSG00000102043	protein_coding	MTMR8	subject_to_inactivation	inactive	No_significant_bias	NA	NA	nonPAR	inactive	chrX	64394927	64395615	689	43	0.545053	0.0418478	0.503205	186.076	Promoter	NA19240 run1 nanopoe alone phasing	Yes
chrX	54530183	54621521	+	ENSG00000130119	protein_coding	GNL3L	subject_to_inactivation	inactive	No_significant_bias	NA	NA	nonPAR	inactive	chrX	54584820	54588014	3195	29	0.930892	0.255515	0.675377	185.659	GeneBody	NA19240 run1 nanopoe alone phasing	Yes
chrX	100291644	100410273	-	ENSG00000165194	protein_coding	PCDH19	escape	NA	No_significant_bias	NA	NA	nonPAR	escape	chrX	100406915	100407438	524	41	0.337084	0.866525	-0.529442	-185.007	GeneBody	NA19240 run1 nanopoe alone phasing	Yes
chrX	154389955	154409168	+	ENSG00000147403	protein_coding	RPL10	subject_to_inactivation	inactive	Female-bias	Full	Full	nonPAR	inactive	chrX	154408589	154409672	1084	34	0.113054	0.735283	-0.622229	-184.688	GeneBody	NA19240 run1 nanopoe alone phasing	Yes
chrX	154401236	154412112	-	ENSG00000013563	protein_coding	DNASE1L1	subject_to_inactivation	NA	No_significant_bias	Full	Full	nonPAR	inactive	chrX	154408589	154409672	1084	34	0.113054	0.735283	-0.622229	-184.688	GeneBody	NA19240 run1 nanopoe alone phasing	Yes
chrX	19533977	19887600	-	ENSG00000147010	protein_coding	SH3KBP1	subject_to_inactivation	variable	Female-bias	NA	Full	nonPAR	inactive	chrX	19773340	19774627	1288	32	0.686028	0.055659	0.630369	183.014	GeneBody	NA19240 run1 nanopoe alone phasing	Yes
chrX	40049815	40177329	-	ENSG00000183337	protein_coding	BCOR	subject_to_inactivation	inactive	No_significant_bias	NA	NA	nonPAR	inactive	chrX	40107201	40107664	464	47	0.471587	0.0636833	0.407904	182.211	GeneBody	NA19240 run1 nanopoe alone phasing	No
chrX	101098218	101163681	+	ENSG00000102384	protein_coding	CENPI	subject_to_inactivation	inactive	Female-bias	Full	Full	nonPAR	inactive	chrX	101125024	101129408	4385	39	0.393214	0.943097	-0.549882	-180.697	GeneBody	NA19240 run1 nanopoe alone phasing	Yes
chrX	9786429	9949443	+	ENSG00000146950	protein_coding	SHROOM2	variable	NA	Male-bias	NA	NA	nonPAR	variable	chrX	9941464	9942018	555	23	0.047829	0.797556	-0.749727	-180.409	GeneBody	NA19240 run1 nanopoe alone phasing	Yes
chrX	24693909	24996986	+	ENSG00000101868	protein_coding	POLA1	subject_to_inactivation	inactive	No_significant_bias	NA	NA	nonPAR	inactive	chrX	24938040	24941171	3132	24	0.152152	0.881156	-0.729005	-178.578	GeneBody	NA19240 run1 nanopoe alone phasing	Yes
chrX	96684663	97604997	+	ENSG00000147202	protein_coding	DIAPH2	subject_to_inactivation	variable	Male-bias	NA	Full	nonPAR	inactive	chrX	96836750	96837089	340	25	0.78732	0.0546999	0.73262	178.203	GeneBody	NA19240 run1 nanopoe alone phasing	No
chrX	109624244	109733403	-	ENSG00000068366	protein_coding	ACSL4	subject_to_inactivation	inactive	Female-bias	NA	NA	nonPAR	inactive	chrX	109624953	109625403	451	42	0.851526	0.367617	0.483909	176.705	GeneBody	NA19240 run1 nanopoe alone phasing	Yes
chrX	109623700	109625172	-	ENSG00000176076	protein_coding	KCNE5	NA	inactive	NA	NA	NA	nonPAR	inactive	chrX	109624953	109625403	451	42	0.851526	0.367617	0.483909	176.705	Promoter	NA19240 run1 nanopoe alone phasing	No
chrX	101268253	101293057	-	ENSG00000102387	protein_coding	TAF7L	escape	NA	No_significant_bias	NA	NA	nonPAR	escape	chrX	101291147	101291438	292	47	0.913113	0.471759	0.441354	176.65	GeneBody	NA19240 run1 nanopoe alone phasing	No
chrX	56729241	56819179	+	ENSG00000204272	protein_coding	NBDY	subject_to_inactivation	inactive	NA	NA	NA	nonPAR	inactive	chrX	56783044	56783946	903	29	0.320721	0.926068	-0.605347	-176.442	GeneBody	NA19240 run1 nanopoe alone phasing	No
chrX	73563200	73687102	+	ENSG00000204116	protein_coding	CHIC1	subject_to_inactivation	inactive	Male-bias	NA	NA	nonPAR	inactive	chrX	73647423	73652104	4682	24	0.91	0.203868	0.706132	175.779	GeneBody	NA19240 run1 nanopoe alone phasing	Yes
chrX	56729241	56819179	+	ENSG00000204272	protein_coding	NBDY	subject_to_inactivation	inactive	NA	NA	NA	nonPAR	inactive	chrX	56746339	56753064	6726	31	0.870549	0.233173	0.637376	169.38	GeneBody	NA19240 run1 nanopoe alone phasing	No
chrX	19533977	19887600	-	ENSG00000147010	protein_coding	SH3KBP1	subject_to_inactivation	variable	Female-bias	NA	Full	nonPAR	inactive	chrX	19542272	19544078	1807	40	0.391071	0.901713	-0.510642	-169.174	GeneBody	NA19240 run1 nanopoe alone phasing	Yes
chrX	91434595	91438584	+	ENSG00000174740	protein_coding	PABPC5	NA	NA	Male-bias	NA	NA	nonPAR	inactive	chrX	91434604	91435119	516	46	0.0724705	0.485388	-0.412917	-168.637	GeneBody	NA19240 run1 nanopoe alone phasing	No
chrX	73563200	73687102	+	ENSG00000204116	protein_coding	CHIC1	subject_to_inactivation	inactive	Male-bias	NA	NA	nonPAR	inactive	chrX	73664758	73669674	4917	32	0.888311	0.302228	0.586083	167.526	GeneBody	NA19240 run1 nanopoe alone phasing	Yes
chrX	103607451	103629690	+	ENSG00000196507	protein_coding	TCEAL3	NA	NA	Male-bias	NA	Full	nonPAR	inactive	chrX	103610139	103618502	8364	27	0.903636	0.289046	0.61459	166.248	GeneBody	NA19240 run1 nanopoe alone phasing	No
chrX	40049815	40177329	-	ENSG00000183337	protein_coding	BCOR	subject_to_inactivation	inactive	No_significant_bias	NA	NA	nonPAR	inactive	chrX	40081265	40082904	1640	27	0.238919	0.891048	-0.65213	-164.096	GeneBody	NA19240 run1 nanopoe alone phasing	No
chrX	118839539	118919669	+	ENSG00000203650	lncRNA	LINC01285	NA	NA	No_significant_bias	NA	NA	nonPAR	unknown	chrX	118839281	118839668	388	40	0.566092	0.0937943	0.472298	163.466	Promoter	NA19240 run1 nanopoe alone phasing	No
chrX	103576231	103587736	+	ENSG00000133142	protein_coding	TCEAL4	subject_to_inactivation	inactive	Male-bias	Full	NA	nonPAR	inactive	chrX	103585072	103585986	915	43	0.0594116	0.477462	-0.418051	-163.194	GeneBody	NA19240 run1 nanopoe alone phasing	No
chrX	47635521	47650604	-	ENSG00000126767	protein_coding	ELK1	subject_to_inactivation	inactive	No_significant_bias	Full	Full	nonPAR	inactive	chrX	47637315	47638168	854	32	0.16201	0.736377	-0.574367	-163.185	GeneBody	NA19240 run1 nanopoe alone phasing	Yes
chrX	77504878	77786233	-	ENSG00000085224	protein_coding	ATRX	NA	inactive	Male-bias	Full	Full	nonPAR	inactive	chrX	77519204	77522536	3333	24	0.91432	0.209433	0.704887	163.103	GeneBody	NA19240 run1 nanopoe alone phasing	Yes
chrX	71366239	71532374	+	ENSG00000147133	protein_coding	TAF1	subject_to_inactivation	inactive	Female-bias	Full	NA	nonPAR	inactive	chrX	71375695	71378693	2999	36	0.423433	0.952941	-0.529507	-162.954	GeneBody	NA19240 run1 nanopoe alone phasing	Yes
chrX	48574449	48581162	+	ENSG00000102317	protein_coding	RBM3	escape	inactive	No_significant_bias	Full	Full	nonPAR	inactive	chrX	48578347	48581558	3212	34	0.922345	0.336197	0.586148	162.204	GeneBody	NA19240 run1 nanopoe alone phasing	Yes
chrX	48579774	48581157	-	ENSG00000228343	lncRNA	AC115618.2	NA	inactive	NA	NA	NA	nonPAR	inactive	chrX	48578347	48581558	3212	34	0.922345	0.336197	0.586148	162.204	Promoter	NA19240 run1 nanopoe alone phasing	No
chrX	40262917	40299061	+	ENSG00000236393	lncRNA	AC091806.1	NA	NA	No_significant_bias	NA	NA	nonPAR	unknown	chrX	40298274	40299224	951	36	0.350466	0.874784	-0.524317	-162.072	GeneBody	NA19240 run1 nanopoe alone phasing	No
chrX	71578411	71613583	+	ENSG00000147174	protein_coding	GCNA	NA	inactive	No_significant_bias	NA	NA	nonPAR	inactive	chrX	71581994	71584099	2106	31	0.365429	0.941108	-0.575679	-161.445	GeneBody	NA19240 run1 nanopoe alone phasing	No
chrX	73447254	73455245	+	ENSG00000131264	protein_coding	CDX4	NA	NA	No_significant_bias	NA	NA	nonPAR	unknown	chrX	73447297	73447832	536	38	0.26763	0.768557	-0.500927	-160.743	GeneBody	NA19240 run1 nanopoe alone phasing	No
chrX	130623369	130903317	-	ENSG00000165675	protein_coding	ENOX2	subject_to_inactivation	variable	Male-bias	NA	Full	nonPAR	inactive	chrX	130868476	130874859	6384	32	0.912192	0.292357	0.619836	159.875	GeneBody	NA19240 run1 nanopoe alone phasing	Yes
chrX	40049815	40177329	-	ENSG00000183337	protein_coding	BCOR	subject_to_inactivation	inactive	No_significant_bias	NA	NA	nonPAR	inactive	chrX	40079230	40080635	1406	34	0.284328	0.824176	-0.539848	-159.527	GeneBody	NA19240 run1 nanopoe alone phasing	No
chrX	71056332	71073426	-	ENSG00000147164	protein_coding	SNX12	subject_to_inactivation	inactive	Male-bias	Full	Full	nonPAR	inactive	chrX	71054297	71056335	2039	25	0.285791	0.96287	-0.677079	-157.734	GeneBody	NA19240 run1 nanopoe alone phasing	No
chrX	72329516	72573101	-	ENSG00000147099	protein_coding	HDAC8	subject_to_inactivation	inactive	No_significant_bias	NA	Full	nonPAR	inactive	chrX	72344986	72348037	3052	25	0.273612	0.949802	-0.67619	-156.474	GeneBody	NA19240 run1 nanopoe alone phasing	Yes
chrX	24693909	24996986	+	ENSG00000101868	protein_coding	POLA1	subject_to_inactivation	inactive	No_significant_bias	NA	NA	nonPAR	inactive	chrX	24969627	24972270	2644	23	0.203498	0.91406	-0.710562	-156.332	GeneBody	NA19240 run1 nanopoe alone phasing	Yes
chrX	131058346	131089885	+	ENSG00000147256	protein_coding	ARHGAP36	subject_to_inactivation	NA	No_significant_bias	NA	NA	nonPAR	inactive	chrX	131058413	131058920	508	42	0.0768644	0.555296	-0.478431	-155.244	GeneBody	NA19240 run1 nanopoe alone phasing	No
chrX	85861180	86047561	-	ENSG00000188419	protein_coding	CHM	subject_to_inactivation	variable	Female-bias	NA	Partial	nonPAR	variable	chrX	85929219	85932533	3315	25	0.928842	0.272306	0.656536	153.803	GeneBody	NA19240 run1 nanopoe alone phasing	Yes
chrX	130623369	130903317	-	ENSG00000165675	protein_coding	ENOX2	subject_to_inactivation	variable	Male-bias	NA	Full	nonPAR	inactive	chrX	130881536	130884121	2586	27	0.93926	0.309345	0.629916	152.801	GeneBody	NA19240 run1 nanopoe alone phasing	Yes
chrX	46599251	46759118	-	ENSG00000065923	protein_coding	SLC9A7	subject_to_inactivation	inactive	Heterogeneous	NA	NA	nonPAR	inactive	chrX	46599636	46603241	3606	27	0.239466	0.882915	-0.643449	-151.487	GeneBody	NA19240 run1 nanopoe alone phasing	Yes
chrX	101550547	101554700	+	ENSG00000126947	protein_coding	ARMCX1	subject_to_inactivation	inactive	Female-bias	NA	NA	nonPAR	inactive	chrX	101550605	101551511	907	37	0.539182	0.0786302	0.460552	151.479	GeneBody	NA19240 run1 nanopoe alone phasing	No
chrX	101622797	101627843	+	ENSG00000102401	protein_coding	ARMCX3	subject_to_inactivation	NA	Female-bias	NA	NA	nonPAR	variable	chrX	101624973	101628213	3241	26	0.322828	0.923359	-0.60053	-150.36	GeneBody	NA19240 run1 nanopoe alone phasing	Yes
chrX	101627868	101628523	+	ENSG00000261101	lncRNA	AC234775.3	NA	inactive	NA	NA	NA	nonPAR	inactive	chrX	101624973	101628213	3241	26	0.322828	0.923359	-0.60053	-150.36	Promoter	NA19240 run1 nanopoe alone phasing	No
chrX	24693909	24996986	+	ENSG00000101868	protein_coding	POLA1	subject_to_inactivation	inactive	No_significant_bias	NA	NA	nonPAR	inactive	chrX	24737285	24741152	3868	25	0.918443	0.278768	0.639675	149.979	GeneBody	NA19240 run1 nanopoe alone phasing	Yes
chrX	96684663	97604997	+	ENSG00000147202	protein_coding	DIAPH2	subject_to_inactivation	variable	Male-bias	NA	Full	nonPAR	inactive	chrX	97056930	97060555	3626	26	0.319777	0.943002	-0.623225	-149.572	GeneBody	NA19240 run1 nanopoe alone phasing	No
chrX	108091668	108154671	+	ENSG00000101844	protein_coding	ATG4A	subject_to_inactivation	inactive	Male-bias	NA	Full	nonPAR	inactive	chrX	108143311	108146979	3669	24	0.907415	0.279641	0.627774	149.448	GeneBody	NA19240 run1 nanopoe alone phasing	Yes
chrX	108084207	108091549	-	ENSG00000101843	protein_coding	PSMD10	subject_to_inactivation	inactive	Female-bias	NA	Full	nonPAR	inactive	chrX	108085326	108089297	3972	25	0.958311	0.33873	0.619582	148.926	GeneBody	NA19240 run1 nanopoe alone phasing	Yes
chrX	63634967	63809274	-	ENSG00000131089	protein_coding	ARHGEF9	subject_to_inactivation	NA	Female-bias	NA	NA	nonPAR	variable	chrX	63784992	63785585	594	30	0.612328	0.0608202	0.551508	147.302	GeneBody	NA19240 run1 nanopoe alone phasing	No
chrX	47836902	48002561	+	ENSG00000197779	protein_coding	ZNF81	subject_to_inactivation	inactive	No_significant_bias	NA	NA	nonPAR	inactive	chrX	47965477	47967400	1924	31	0.229464	0.792155	-0.562691	-146.183	GeneBody	NA19240 run1 nanopoe alone phasing	No
chrX	139726346	139945276	-	ENSG00000101974	protein_coding	ATP11C	subject_to_inactivation	inactive	No_significant_bias	NA	Full	nonPAR	inactive	chrX	139755658	139759837	4180	28	0.878872	0.267843	0.611029	145.747	GeneBody	NA19240 run1 nanopoe alone phasing	No
chrX	24693909	24996986	+	ENSG00000101868	protein_coding	POLA1	subject_to_inactivation	inactive	No_significant_bias	NA	NA	nonPAR	inactive	chrX	24941874	24943215	1342	16	0.12718	0.914159	-0.786979	-145.181	GeneBody	NA19240 run1 nanopoe alone phasing	Yes
chrX	102937770	102940561	-	ENSG00000234050	lncRNA	Z95624.1	NA	variable	NA	NA	NA	nonPAR	variable	chrX	102938186	102942267	4082	29	0.844782	0.26398	0.580802	144.96	Promoter	NA19240 run1 nanopoe alone phasing	No
chrX	72329516	72573101	-	ENSG00000147099	protein_coding	HDAC8	subject_to_inactivation	inactive	No_significant_bias	NA	Full	nonPAR	inactive	chrX	72461232	72464256	3025	18	0.226046	0.959188	-0.733142	-144.777	GeneBody	NA19240 run1 nanopoe alone phasing	Yes
chrX	47836902	48002561	+	ENSG00000197779	protein_coding	ZNF81	subject_to_inactivation	inactive	No_significant_bias	NA	NA	nonPAR	inactive	chrX	47889608	47894491	4884	26	0.247881	0.883711	-0.635831	-144.658	GeneBody	NA19240 run1 nanopoe alone phasing	No
chrX	123960212	124422664	+	ENSG00000101972	protein_coding	STAG2	subject_to_inactivation	inactive	No_significant_bias	NA	Full	nonPAR	inactive	chrX	124013952	124015778	1827	28	0.935735	0.337559	0.598176	144.445	GeneBody	NA19240 run1 nanopoe alone phasing	Yes
chrX	110673856	110795819	-	ENSG00000101938	protein_coding	CHRDL1	subject_to_inactivation	inactive	Heterogeneous	Full	NA	nonPAR	inactive	chrX	110795497	110796016	520	37	0.512902	0.0382015	0.4747	143.39	Promoter	NA19240 run1 nanopoe alone phasing	No
chrX	101009346	101052116	-	ENSG00000188917	protein_coding	TRMT2B	subject_to_inactivation	inactive	Male-bias	Full	Full	nonPAR	inactive	chrX	101041853	101044236	2384	35	0.44941	0.930337	-0.480927	-143.152	GeneBody	NA19240 run1 nanopoe alone phasing	Yes
chrX	16587999	16712936	-	ENSG00000047230	protein_coding	CTPS2	subject_to_inactivation	escape	Female-bias	NA	NA	nonPAR	escape	chrX	16640122	16642560	2439	28	0.379918	0.949647	-0.569729	-142.9	GeneBody	NA19240 run1 nanopoe alone phasing	No
chrX	155025980	155060304	+	ENSG00000165775	protein_coding	FUNDC2	subject_to_inactivation	inactive	Male-bias	Full	NA	nonPAR	inactive	chrX	155028914	155031359	2446	23	0.928052	0.305095	0.622957	142.596	GeneBody	NA19240 run1 nanopoe alone phasing	No
chrX	85861180	86047561	-	ENSG00000188419	protein_coding	CHM	subject_to_inactivation	variable	Female-bias	NA	Partial	nonPAR	variable	chrX	86047262	86048100	839	34	0.114111	0.612754	-0.498643	-141.869	Promoter	NA19240 run1 nanopoe alone phasing	Yes
chrX	131058346	131089885	+	ENSG00000147256	protein_coding	ARHGAP36	subject_to_inactivation	NA	No_significant_bias	NA	NA	nonPAR	inactive	chrX	131067839	131068369	531	28	0.109662	0.6932	-0.583538	-140.863	GeneBody	NA19240 run1 nanopoe alone phasing	No
chrX	96684663	97604997	+	ENSG00000147202	protein_coding	DIAPH2	subject_to_inactivation	variable	Male-bias	NA	Full	nonPAR	inactive	chrX	97337904	97341116	3213	29	0.343595	0.922073	-0.578479	-140.678	GeneBody	NA19240 run1 nanopoe alone phasing	No
chrX	13770939	13938638	-	ENSG00000046653	protein_coding	GPM6B	variable	escape	Heterogeneous	Partial,similar	NA	nonPAR	variable	chrX	13935867	13937628	1762	25	0.0929793	0.719257	-0.626278	-139.474	GeneBody	NA19240 run1 nanopoe alone phasing	No
chrX	96684663	97604997	+	ENSG00000147202	protein_coding	DIAPH2	subject_to_inactivation	variable	Male-bias	NA	Full	nonPAR	inactive	chrX	97435104	97438668	3565	30	0.894862	0.301197	0.593665	139.125	GeneBody	NA19240 run1 nanopoe alone phasing	No
chrX	97431286	97642589	-	ENSG00000236256	lncRNA	DIAPH2-AS1	NA	variable	NA	NA	NA	nonPAR	variable	chrX	97435104	97438668	3565	30	0.894862	0.301197	0.593665	139.125	GeneBody	NA19240 run1 nanopoe alone phasing	No
chrX	155071420	155123074	+	ENSG00000185515	protein_coding	BRCC3	subject_to_inactivation	variable	No_significant_bias	Full	NA	nonPAR	inactive	chrX	155075605	155078366	2762	28	0.934231	0.381346	0.552885	138.887	GeneBody	NA19240 run1 nanopoe alone phasing	Yes
chrX	155064034	155147937	-	ENSG00000214827	protein_coding	MTCP1	NA	inactive	No_significant_bias	NA	NA	nonPAR	inactive	chrX	155075605	155078366	2762	28	0.934231	0.381346	0.552885	138.887	GeneBody	NA19240 run1 nanopoe alone phasing	No
chrX	24693909	24996986	+	ENSG00000101868	protein_coding	POLA1	subject_to_inactivation	inactive	No_significant_bias	NA	NA	nonPAR	inactive	chrX	24873993	24877029	3037	18	0.155618	0.907173	-0.751555	-138.484	GeneBody	NA19240 run1 nanopoe alone phasing	Yes
chrX	40049815	40177329	-	ENSG00000183337	protein_coding	BCOR	subject_to_inactivation	inactive	No_significant_bias	NA	NA	nonPAR	inactive	chrX	40142752	40143783	1032	24	0.297387	0.900556	-0.603169	-138.109	GeneBody	NA19240 run1 nanopoe alone phasing	No
chrX	106802673	106876150	+	ENSG00000133138	protein_coding	TBC1D8B	subject_to_inactivation	NA	No_significant_bias	NA	NA	nonPAR	inactive	chrX	106802747	106803304	558	28	0.592999	0.0645453	0.528454	137.934	GeneBody	NA19240 run1 nanopoe alone phasing	No
chrX	101098218	101163681	+	ENSG00000102384	protein_coding	CENPI	subject_to_inactivation	inactive	Female-bias	Full	Full	nonPAR	inactive	chrX	101134076	101136018	1943	24	0.165867	0.852446	-0.686579	-137.007	GeneBody	NA19240 run1 nanopoe alone phasing	Yes
chrX	24693909	24996986	+	ENSG00000101868	protein_coding	POLA1	subject_to_inactivation	inactive	No_significant_bias	NA	NA	nonPAR	inactive	chrX	24933408	24935429	2022	19	0.254448	0.960148	-0.7057	-136.142	GeneBody	NA19240 run1 nanopoe alone phasing	Yes
chrX	150692971	150765108	+	ENSG00000063601	protein_coding	MTMR1	subject_to_inactivation	inactive	No_significant_bias	Full	Full	nonPAR	inactive	chrX	150701583	150704687	3105	17	0.972206	0.220042	0.752163	136.104	GeneBody	NA19240 run1 nanopoe alone phasing	Yes
chrX	132369317	132489968	-	ENSG00000076770	protein_coding	MBNL3	subject_to_inactivation	inactive	Male-bias	NA	NA	nonPAR	inactive	chrX	132471772	132474365	2594	16	0.934602	0.173955	0.760647	135.559	GeneBody	NA19240 run1 nanopoe alone phasing	Yes
chrX	135248920	135344109	-	ENSG00000186376	protein_coding	ZNF75D	subject_to_inactivation	inactive	Male-bias	Full	Full	nonPAR	inactive	chrX	135295502	135296126	625	32	0.53619	0.0685611	0.467629	135.234	GeneBody	NA19240 run1 nanopoe alone phasing	Yes
chrX	64268081	64395452	-	ENSG00000102043	protein_coding	MTMR8	subject_to_inactivation	inactive	No_significant_bias	NA	NA	nonPAR	inactive	chrX	64331744	64335518	3775	22	0.266245	0.924032	-0.657787	-134.547	GeneBody	NA19240 run1 nanopoe alone phasing	Yes
chrX	47983356	48071658	-	ENSG00000221994	protein_coding	ZNF630	subject_to_inactivation	NA	No_significant_bias	NA	NA	nonPAR	inactive	chrX	48021079	48021748	670	27	0.621583	0.0571231	0.56446	132.964	GeneBody	NA19240 run1 nanopoe alone phasing	Yes
chrX	129981107	130058083	+	ENSG00000085185	protein_coding	BCORL1	subject_to_inactivation	inactive	No_significant_bias	Full	NA	nonPAR	inactive	chrX	130031738	130033378	1641	24	0.928424	0.323359	0.605065	132.663	GeneBody	NA19240 run1 nanopoe alone phasing	Yes
chrX	115694880	115969130	-	ENSG00000235244	lncRNA	DANT2	NA	NA	No_significant_bias	NA	NA	nonPAR	unknown	chrX	115850161	115850630	470	32	0.286695	0.797231	-0.510536	-132.663	GeneBody	NA19240 run1 nanopoe alone phasing	No
chrX	40049815	40177329	-	ENSG00000183337	protein_coding	BCOR	subject_to_inactivation	inactive	No_significant_bias	NA	NA	nonPAR	inactive	chrX	40159322	40159645	324	23	0.278893	0.925768	-0.646876	-131.908	GeneBody	NA19240 run1 nanopoe alone phasing	No
chrX	23833353	23907938	-	ENSG00000184831	protein_coding	APOO	subject_to_inactivation	inactive	Male-bias	Full	Full	nonPAR	inactive	chrX	23904531	23905566	1036	32	0.506333	0.961174	-0.45484	-131.724	GeneBody	NA19240 run1 nanopoe alone phasing	Yes
chrX	118495898	118686163	+	ENSG00000147251	protein_coding	DOCK11	subject_to_inactivation	inactive	Female-bias	NA	Full	nonPAR	inactive	chrX	118570992	118573383	2392	24	0.924204	0.335913	0.588292	131.55	GeneBody	NA19240 run1 nanopoe alone phasing	Yes
chrX	77826364	77895593	-	ENSG00000102158	protein_coding	MAGT1	NA	inactive	No_significant_bias	NA	NA	nonPAR	inactive	chrX	77843677	77846266	2590	25	0.9655	0.396211	0.569289	131.533	GeneBody	NA19240 run1 nanopoe alone phasing	Yes
chrX	64268081	64395452	-	ENSG00000102043	protein_coding	MTMR8	subject_to_inactivation	inactive	No_significant_bias	NA	NA	nonPAR	inactive	chrX	64311935	64314808	2874	21	0.18963	0.843593	-0.653962	-130.895	GeneBody	NA19240 run1 nanopoe alone phasing	Yes
chrX	16587999	16712936	-	ENSG00000047230	protein_coding	CTPS2	subject_to_inactivation	escape	Female-bias	NA	NA	nonPAR	escape	chrX	16626002	16627739	1738	16	0.188571	0.929744	-0.741172	-130.753	GeneBody	NA19240 run1 nanopoe alone phasing	No
chrX	9463295	9741037	+	ENSG00000101849	protein_coding	TBL1X	subject_to_inactivation	escape	Heterogeneous	Full	Full	nonPAR	inactive	chrX	9466108	9466479	372	33	0.0419978	0.45626	-0.414262	-130.639	GeneBody	NA19240 run1 nanopoe alone phasing	No
chrX	123960212	124422664	+	ENSG00000101972	protein_coding	STAG2	subject_to_inactivation	inactive	No_significant_bias	NA	Full	nonPAR	inactive	chrX	124066877	124069933	3057	26	0.918377	0.328243	0.590134	130.584	GeneBody	NA19240 run1 nanopoe alone phasing	Yes
chrX	48476021	48486364	+	ENSG00000068438	protein_coding	FTSJ1	subject_to_inactivation	inactive	Male-bias	NA	Full	nonPAR	inactive	chrX	48482062	48483871	1810	27	0.957043	0.434243	0.5228	130.385	GeneBody	NA19240 run1 nanopoe alone phasing	Yes
chrX	77504878	77786233	-	ENSG00000085224	protein_coding	ATRX	NA	inactive	Male-bias	Full	Full	nonPAR	inactive	chrX	77509904	77511710	1807	18	0.898217	0.16851	0.729707	129.827	GeneBody	NA19240 run1 nanopoe alone phasing	Yes
chrX	154675249	154751583	-	ENSG00000160219	protein_coding	GAB3	subject_to_inactivation	variable	Female-bias	Full	NA	nonPAR	inactive	chrX	154674911	154677960	3050	30	0.799266	0.259718	0.539548	129.698	GeneBody	NA19240 run1 nanopoe alone phasing	No
chrX	104566199	105767829	+	ENSG00000189108	protein_coding	IL1RAPL2	variable	NA	No_significant_bias	NA	NA	nonPAR	variable	chrX	104909887	104910359	473	27	0.725123	0.139893	0.585231	129.486	GeneBody	NA19240 run1 nanopoe alone phasing	Yes
chrX	132076993	132128020	-	ENSG00000165694	protein_coding	FRMD7	variable	NA	Female-bias	NA	NA	nonPAR	variable	chrX	132077828	132081015	3188	19	0.924379	0.261258	0.663121	129.239	GeneBody	NA19240 run1 nanopoe alone phasing	No
chrX	72329516	72573101	-	ENSG00000147099	protein_coding	HDAC8	subject_to_inactivation	inactive	No_significant_bias	NA	Full	nonPAR	inactive	chrX	72350888	72354166	3279	26	0.348167	0.911843	-0.563676	-128.948	GeneBody	NA19240 run1 nanopoe alone phasing	Yes
chrX	119538149	119565409	-	ENSG00000018610	protein_coding	CXorf56	subject_to_inactivation	inactive	No_significant_bias	Full	NA	nonPAR	inactive	chrX	119565082	119565660	579	29	0.604622	0.0970822	0.50754	128.305	Promoter	NA19240 run1 nanopoe alone phasing	No
chrX	131688779	131830862	-	ENSG00000213468	lncRNA	FIRRE	variable	NA	No_significant_bias	NA	NA	nonPAR	variable	chrX	131759213	131759815	603	20	0.265149	0.944748	-0.6796	-128.235	GeneBody	NA19240 run1 nanopoe alone phasing	No
chrX	104166453	104195902	+	ENSG00000123575	protein_coding	FAM199X	subject_to_inactivation	inactive	No_significant_bias	Full	NA	nonPAR	inactive	chrX	104184849	104187368	2520	26	0.922829	0.307722	0.615107	127.615	GeneBody	NA19240 run1 nanopoe alone phasing	Yes
chrX	71366239	71532374	+	ENSG00000147133	protein_coding	TAF1	subject_to_inactivation	inactive	Female-bias	Full	NA	nonPAR	inactive	chrX	71444819	71446365	1547	21	0.264457	0.905646	-0.641189	-127.27	GeneBody	NA19240 run1 nanopoe alone phasing	Yes
chrX	11117651	11665920	-	ENSG00000047648	protein_coding	ARHGAP6	subject_to_inactivation	inactive	Male-bias	Full	NA	nonPAR	inactive	chrX	11666196	11666769	574	25	0.0814979	0.656461	-0.574963	-127.158	Promoter	NA19240 run1 nanopoe alone phasing	Yes
chrX	40049815	40177329	-	ENSG00000183337	protein_coding	BCOR	subject_to_inactivation	inactive	No_significant_bias	NA	NA	nonPAR	inactive	chrX	40068685	40070549	1865	26	0.318821	0.899898	-0.581077	-126.951	GeneBody	NA19240 run1 nanopoe alone phasing	No
chrX	149476988	149521096	-	ENSG00000010404	protein_coding	IDS	subject_to_inactivation	inactive	No_significant_bias	Full	Full	nonPAR	inactive	chrX	149503334	149504282	949	24	0.108707	0.691837	-0.583131	-126.434	GeneBody	NA19240 run1 nanopoe alone phasing	No
chrX	149477104	149540926	-	ENSG00000241489	protein_coding	AC244197.3	NA	NA	No_significant_bias	NA	NA	nonPAR	unknown	chrX	149503334	149504282	949	24	0.108707	0.691837	-0.583131	-126.434	GeneBody	NA19240 run1 nanopoe alone phasing	Yes
chrX	135520643	135582510	+	ENSG00000165359	protein_coding	INTS6L	subject_to_inactivation	inactive	Female-bias	NA	Full	nonPAR	inactive	chrX	135532700	135536697	3998	24	0.919802	0.331779	0.588023	125.577	GeneBody	NA19240 run1 nanopoe alone phasing	Yes
chrX	118495898	118686163	+	ENSG00000147251	protein_coding	DOCK11	subject_to_inactivation	inactive	Female-bias	NA	Full	nonPAR	inactive	chrX	118499209	118500134	926	27	0.956879	0.431121	0.525758	124.935	GeneBody	NA19240 run1 nanopoe alone phasing	Yes
chrX	63634967	63809274	-	ENSG00000131089	protein_coding	ARHGEF9	subject_to_inactivation	NA	Female-bias	NA	NA	nonPAR	variable	chrX	63734407	63735781	1375	18	0.232667	0.932725	-0.700057	-124.475	GeneBody	NA19240 run1 nanopoe alone phasing	No
chrX	107064420	107118823	-	ENSG00000089682	protein_coding	RBM41	subject_to_inactivation	inactive	Male-bias	Full	Full	nonPAR	inactive	chrX	107095456	107098964	3509	25	0.32712	0.914646	-0.587526	-124.226	GeneBody	NA19240 run1 nanopoe alone phasing	Yes
chrX	118346073	118449961	+	ENSG00000131725	protein_coding	WDR44	subject_to_inactivation	inactive	No_significant_bias	NA	Full	nonPAR	inactive	chrX	118388058	118390050	1993	20	0.933814	0.277877	0.655937	124.021	GeneBody	NA19240 run1 nanopoe alone phasing	Yes
chrX	48521799	48528716	+	ENSG00000147155	protein_coding	EBP	NA	NA	Heterogeneous	NA	Full	nonPAR	variable	chrX	48527802	48529168	1367	19	0.909971	0.247512	0.662459	123.726	GeneBody	NA19240 run1 nanopoe alone phasing	Yes
chrX	77910739	78129295	+	ENSG00000102144	protein_coding	PGK1	subject_to_inactivation	inactive	Male-bias	NA	NA	nonPAR	inactive	chrX	77914445	77916016	1572	29	0.917779	0.415597	0.502182	122.98	GeneBody	NA19240 run1 nanopoe alone phasing	Yes
chrX	77910656	78050395	+	ENSG00000165240	protein_coding	ATP7A	NA	variable	Heterogeneous	NA	Full	nonPAR	variable	chrX	77914445	77916016	1572	29	0.917779	0.415597	0.502182	122.98	GeneBody	NA19240 run1 nanopoe alone phasing	Yes
chrX	101349447	101390796	-	ENSG00000010671	protein_coding	BTK	subject_to_inactivation	inactive	No_significant_bias	Full	Full	nonPAR	inactive	chrX	101353455	101355044	1590	19	0.299919	0.936152	-0.636233	-122.877	GeneBody	NA19240 run1 nanopoe alone phasing	Yes
chrX	118346073	118449961	+	ENSG00000131725	protein_coding	WDR44	subject_to_inactivation	inactive	No_significant_bias	NA	Full	nonPAR	inactive	chrX	118362632	118366289	3658	23	0.913307	0.316345	0.596962	122.508	GeneBody	NA19240 run1 nanopoe alone phasing	Yes
chrX	139726346	139945276	-	ENSG00000101974	protein_coding	ATP11C	subject_to_inactivation	inactive	No_significant_bias	NA	Full	nonPAR	inactive	chrX	139732515	139736170	3656	23	0.926036	0.338843	0.587193	121.983	GeneBody	NA19240 run1 nanopoe alone phasing	No
chrX	48458537	48470260	-	ENSG00000017483	protein_coding	SLC38A5	subject_to_inactivation	inactive	Heterogeneous	NA	Full	nonPAR	inactive	chrX	48468236	48468985	750	28	0.0773762	0.610761	-0.533385	-121.416	GeneBody	NA19240 run1 nanopoe alone phasing	No
chrX	71366239	71532374	+	ENSG00000147133	protein_coding	TAF1	subject_to_inactivation	inactive	Female-bias	Full	NA	nonPAR	inactive	chrX	71383765	71386148	2384	27	0.377002	0.920524	-0.543522	-121.284	GeneBody	NA19240 run1 nanopoe alone phasing	Yes
chrX	54530183	54621521	+	ENSG00000130119	protein_coding	GNL3L	subject_to_inactivation	inactive	No_significant_bias	NA	NA	nonPAR	inactive	chrX	54551272	54552361	1090	22	0.918295	0.331068	0.587227	119.772	GeneBody	NA19240 run1 nanopoe alone phasing	Yes
chrX	154444141	154450654	+	ENSG00000071859	protein_coding	FAM50A	subject_to_inactivation	NA	Male-bias	NA	NA	nonPAR	inactive	chrX	154449481	154450358	878	34	0.938296	0.552605	0.385692	119.44	GeneBody	NA19240 run1 nanopoe alone phasing	Yes
chrX	53936676	54048958	-	ENSG00000172943	protein_coding	PHF8	subject_to_inactivation	inactive	No_significant_bias	NA	Partial	nonPAR	inactive	chrX	53984549	53986235	1687	21	0.950309	0.315793	0.634516	119.28	GeneBody	NA19240 run1 nanopoe alone phasing	No
chrX	118495898	118686163	+	ENSG00000147251	protein_coding	DOCK11	subject_to_inactivation	inactive	Female-bias	NA	Full	nonPAR	inactive	chrX	118555352	118557190	1839	23	0.909359	0.308539	0.60082	119.116	GeneBody	NA19240 run1 nanopoe alone phasing	Yes
chrX	85861180	86047561	-	ENSG00000188419	protein_coding	CHM	subject_to_inactivation	variable	Female-bias	NA	Partial	nonPAR	variable	chrX	85863178	85867296	4119	23	0.880746	0.268941	0.611805	118.896	GeneBody	NA19240 run1 nanopoe alone phasing	Yes
chrX	19533977	19887600	-	ENSG00000147010	protein_coding	SH3KBP1	subject_to_inactivation	variable	Female-bias	NA	Full	nonPAR	inactive	chrX	19702550	19705454	2905	19	0.241767	0.918626	-0.676859	-118.895	GeneBody	NA19240 run1 nanopoe alone phasing	Yes
chrX	78747709	78757094	+	ENSG00000147145	protein_coding	LPAR4	NA	inactive	No_significant_bias	NA	NA	nonPAR	inactive	chrX	78746957	78748887	1931	22	0.858342	0.239737	0.618605	118.832	Promoter	NA19240 run1 nanopoe alone phasing	No
chrX	129981107	130058083	+	ENSG00000085185	protein_coding	BCORL1	subject_to_inactivation	inactive	No_significant_bias	Full	NA	nonPAR	inactive	chrX	130050330	130051716	1387	18	0.950986	0.313332	0.637655	118.757	GeneBody	NA19240 run1 nanopoe alone phasing	Yes
chrX	45745211	45770274	-	ENSG00000270069	lncRNA	MIR222HG	NA	escape	No_significant_bias	NA	NA	nonPAR	escape	chrX	45769640	45770736	1097	24	0.652185	0.0662753	0.58591	118.159	Promoter	NA19240 run1 nanopoe alone phasing	No
chrX	25003694	25016420	-	ENSG00000004848	protein_coding	ARX	NA	NA	Female-bias	NA	NA	nonPAR	escape	chrX	25010929	25011460	532	24	0.649137	0.0838517	0.565285	117.981	GeneBody	NA19240 run1 nanopoe alone phasing	No
chrX	24558087	24672677	-	ENSG00000102230	protein_coding	PCYT1B	subject_to_inactivation	inactive	Male-bias	NA	NA	nonPAR	inactive	chrX	24647179	24647595	417	21	0.0464915	0.673063	-0.626571	-117.976	GeneBody	NA19240 run1 nanopoe alone phasing	No
chrX	72329516	72573101	-	ENSG00000147099	protein_coding	HDAC8	subject_to_inactivation	inactive	No_significant_bias	NA	Full	nonPAR	inactive	chrX	72368132	72369322	1191	26	0.311726	0.877503	-0.565777	-117.819	GeneBody	NA19240 run1 nanopoe alone phasing	Yes
chrX	121047610	121050094	+	ENSG00000182890	protein_coding	GLUD2	NA	inactive	Female-bias	NA	NA	nonPAR	variable	chrX	121047437	121047691	255	32	0.229378	0.706131	-0.476753	-117.804	Promoter	NA19240 run1 nanopoe alone phasing	No
chrX	130063955	130110716	-	ENSG00000102034	protein_coding	ELF4	subject_to_inactivation	inactive	Female-bias	Full	Full	nonPAR	inactive	chrX	130063793	130065093	1301	24	0.896188	0.316044	0.580144	117.477	GeneBody	NA19240 run1 nanopoe alone phasing	Yes
chrX	129981107	130058083	+	ENSG00000085185	protein_coding	BCORL1	subject_to_inactivation	inactive	No_significant_bias	Full	NA	nonPAR	inactive	chrX	130033975	130035407	1433	27	0.905896	0.391708	0.514188	117.059	GeneBody	NA19240 run1 nanopoe alone phasing	Yes
chrX	130063955	130110716	-	ENSG00000102034	protein_coding	ELF4	subject_to_inactivation	inactive	Female-bias	Full	Full	nonPAR	inactive	chrX	130065347	130066658	1312	27	0.918032	0.409077	0.508955	117.011	GeneBody	NA19240 run1 nanopoe alone phasing	Yes
chrX	13569601	13633575	+	ENSG00000198759	protein_coding	EGFL6	subject_to_inactivation	NA	Female-bias	NA	NA	nonPAR	variable	chrX	13569853	13570321	469	30	0.580729	0.120899	0.45983	116.69	GeneBody	NA19240 run1 nanopoe alone phasing	No
chrX	155276211	155334657	-	ENSG00000155962	protein_coding	CLIC2	subject_to_inactivation	variable	Female-bias	Partial,heterogeneous	Full	nonPAR	variable	chrX	155320552	155322731	2180	20	0.85945	0.213756	0.645694	116.615	GeneBody	NA19240 run1 nanopoe alone phasing	No
chrX	103252995	103255192	-	ENSG00000180964	protein_coding	TCEAL8	NA	NA	Male-bias	NA	NA	nonPAR	inactive	chrX	103254783	103255523	741	27	0.0430018	0.53429	-0.491288	-116.354	Promoter	NA19240 run1 nanopoe alone phasing	No
chrX	19533977	19887600	-	ENSG00000147010	protein_coding	SH3KBP1	subject_to_inactivation	variable	Female-bias	NA	Full	nonPAR	inactive	chrX	19829904	19831346	1443	18	0.353158	0.92992	-0.576762	-116.265	GeneBody	NA19240 run1 nanopoe alone phasing	Yes
chrX	101009346	101052116	-	ENSG00000188917	protein_coding	TRMT2B	subject_to_inactivation	inactive	Male-bias	Full	Full	nonPAR	inactive	chrX	101036711	101038421	1711	22	0.338404	0.933644	-0.59524	-116.141	GeneBody	NA19240 run1 nanopoe alone phasing	Yes
chrX	41085445	41236579	+	ENSG00000124486	protein_coding	USP9X	variable	escape	Female-bias	Partial,heterogeneous	Partial	nonPAR	variable	chrX	41117600	41118359	760	25	0.329929	0.876484	-0.546555	-115.907	GeneBody	NA19240 run1 nanopoe alone phasing	No
chrX	154348524	154374638	-	ENSG00000196924	protein_coding	FLNA	subject_to_inactivation	inactive	Male-bias	Full	Full	nonPAR	inactive	chrX	154358112	154359114	1003	24	0.928408	0.411012	0.517396	115.663	GeneBody	NA19240 run1 nanopoe alone phasing	Yes
chrX	135520643	135582510	+	ENSG00000165359	protein_coding	INTS6L	subject_to_inactivation	inactive	Female-bias	NA	Full	nonPAR	inactive	chrX	135573522	135575963	2442	20	0.905444	0.264157	0.641287	115.592	GeneBody	NA19240 run1 nanopoe alone phasing	Yes
chrX	19533977	19887600	-	ENSG00000147010	protein_coding	SH3KBP1	subject_to_inactivation	variable	Female-bias	NA	Full	nonPAR	inactive	chrX	19654370	19657334	2965	22	0.358929	0.936054	-0.577125	-114.997	GeneBody	NA19240 run1 nanopoe alone phasing	Yes
chrX	108091668	108154671	+	ENSG00000101844	protein_coding	ATG4A	subject_to_inactivation	inactive	Male-bias	NA	Full	nonPAR	inactive	chrX	108147712	108150934	3223	21	0.911602	0.33601	0.575592	114.862	GeneBody	NA19240 run1 nanopoe alone phasing	Yes
chrX	119805311	119852998	-	ENSG00000125351	protein_coding	UPF3B	subject_to_inactivation	inactive	No_significant_bias	NA	NA	nonPAR	inactive	chrX	119828845	119831197	2353	22	0.428177	0.954334	-0.526157	-114.249	GeneBody	NA19240 run1 nanopoe alone phasing	Yes
chrX	107713221	107777342	-	ENSG00000157514	protein_coding	TSC22D3	variable	inactive	No_significant_bias	NA	NA	nonPAR	variable	chrX	107725151	107727368	2218	27	0.818734	0.241352	0.577382	114.085	GeneBody	NA19240 run1 nanopoe alone phasing	No
chrX	14835961	14873069	-	ENSG00000181544	protein_coding	FANCB	subject_to_inactivation	inactive	Male-bias	NA	NA	nonPAR	inactive	chrX	14833002	14836561	3560	22	0.927915	0.322347	0.605569	113.877	GeneBody	NA19240 run1 nanopoe alone phasing	Yes
chrX	149476988	149521096	-	ENSG00000010404	protein_coding	IDS	subject_to_inactivation	inactive	No_significant_bias	Full	Full	nonPAR	inactive	chrX	149496295	149498300	2006	18	0.883095	0.205465	0.677631	113.434	GeneBody	NA19240 run1 nanopoe alone phasing	No
chrX	149477104	149540926	-	ENSG00000241489	protein_coding	AC244197.3	NA	NA	No_significant_bias	NA	NA	nonPAR	unknown	chrX	149496295	149498300	2006	18	0.883095	0.205465	0.677631	113.434	GeneBody	NA19240 run1 nanopoe alone phasing	Yes
chrX	136840931	136847797	-	ENSG00000232611	lncRNA	AL683813.2	NA	NA	No_significant_bias	NA	NA	nonPAR	unknown	chrX	136845938	136847087	1150	18	0.949649	0.337584	0.612064	112.797	GeneBody	NA19240 run1 nanopoe alone phasing	No
chrX	136847384	136848034	+	ENSG00000225400	processed_pseudogene	RAB28P5	NA	inactive	NA	NA	NA	nonPAR	inactive	chrX	136845938	136847087	1150	18	0.949649	0.337584	0.612064	112.797	Promoter	NA19240 run1 nanopoe alone phasing	No
chrX	136213220	136256482	-	ENSG00000129680	protein_coding	MAP7D3	subject_to_inactivation	NA	Female-bias	Partial,heterogeneous	Full	nonPAR	inactive	chrX	136222426	136224348	1923	17	0.290163	0.938475	-0.648311	-112.492	GeneBody	NA19240 run1 nanopoe alone phasing	No
chrX	23833353	23907938	-	ENSG00000184831	protein_coding	APOO	subject_to_inactivation	inactive	Male-bias	Full	Full	nonPAR	inactive	chrX	23885120	23886814	1695	20	0.421275	0.960181	-0.538905	-112.144	GeneBody	NA19240 run1 nanopoe alone phasing	Yes
chrX	150692971	150765108	+	ENSG00000063601	protein_coding	MTMR1	subject_to_inactivation	inactive	No_significant_bias	Full	Full	nonPAR	inactive	chrX	150689622	150692049	2428	19	0.903192	0.268316	0.634877	110.756	Promoter	NA19240 run1 nanopoe alone phasing	Yes
chrX	44147872	44343672	-	ENSG00000183690	protein_coding	EFHC2	variable	NA	Female-bias	NA	NA	nonPAR	variable	chrX	44310114	44310518	405	30	0.870125	0.419873	0.450252	110.539	GeneBody	NA19240 run1 nanopoe alone phasing	Yes
chrX	71910818	72161750	+	ENSG00000204131	protein_coding	NHSL2	variable	NA	Female-bias	NA	NA	nonPAR	variable	chrX	71911722	71912041	320	32	0.815757	0.381809	0.433948	110.173	GeneBody	NA19240 run1 nanopoe alone phasing	Yes
chrX	155466540	155611616	+	ENSG00000224533	lncRNA	TMLHE-AS1	NA	inactive	NA	NA	NA	nonPAR	inactive	chrX	155578555	155582885	4331	19	0.157393	0.828675	-0.671282	-109.86	GeneBody	NA19240 run1 nanopoe alone phasing	No
chrX	155489011	155669944	-	ENSG00000185973	protein_coding	TMLHE	subject_to_inactivation	inactive	No_significant_bias	NA	NA	nonPAR	inactive	chrX	155578555	155582885	4331	19	0.157393	0.828675	-0.671282	-109.86	GeneBody	NA19240 run1 nanopoe alone phasing	No
chrX	123859724	123913979	+	ENSG00000101966	protein_coding	XIAP	subject_to_inactivation	inactive	Male-bias	Full	Full	nonPAR	inactive	chrX	123877697	123878130	434	21	0.098529	0.726468	-0.627939	-109.574	GeneBody	NA19240 run1 nanopoe alone phasing	Yes
chrX	16587999	16712936	-	ENSG00000047230	protein_coding	CTPS2	subject_to_inactivation	escape	Female-bias	NA	NA	nonPAR	escape	chrX	16651811	16654225	2415	23	0.355149	0.904158	-0.549009	-109.509	GeneBody	NA19240 run1 nanopoe alone phasing	No
chrX	16650158	16654670	+	ENSG00000169906	protein_coding	S100G	NA	escape	NA	NA	NA	nonPAR	escape	chrX	16651811	16654225	2415	23	0.355149	0.904158	-0.549009	-109.509	GeneBody	NA19240 run1 nanopoe alone phasing	No
chrX	118495898	118686163	+	ENSG00000147251	protein_coding	DOCK11	subject_to_inactivation	inactive	Female-bias	NA	Full	nonPAR	inactive	chrX	118627234	118629946	2713	17	0.215469	0.917585	-0.702116	-109.433	GeneBody	NA19240 run1 nanopoe alone phasing	Yes
chrX	130202707	130268899	-	ENSG00000056277	protein_coding	ZNF280C	variable	NA	Female-bias	NA	Full	nonPAR	variable	chrX	130251617	130252439	823	24	0.965188	0.440597	0.524591	109.235	GeneBody	NA19240 run1 nanopoe alone phasing	Yes
chrX	150692971	150765108	+	ENSG00000063601	protein_coding	MTMR1	subject_to_inactivation	inactive	No_significant_bias	Full	Full	nonPAR	inactive	chrX	150742414	150744400	1987	26	0.939747	0.441787	0.49796	109.145	GeneBody	NA19240 run1 nanopoe alone phasing	Yes
chrX	13653189	13681964	+	ENSG00000176896	protein_coding	TCEANC	variable	escape	Female-bias	Partial,heterogeneous	NA	nonPAR	variable	chrX	13671688	13672154	467	22	0.123144	0.703162	-0.580017	-109.02	GeneBody	NA19240 run1 nanopoe alone phasing	No
chrX	134887632	134915257	-	ENSG00000101928	protein_coding	MOSPD1	subject_to_inactivation	inactive	Male-bias	Full	NA	nonPAR	inactive	chrX	134905743	134907214	1472	24	0.934847	0.401368	0.533479	108.956	GeneBody	NA19240 run1 nanopoe alone phasing	Yes
chrX	71366239	71532374	+	ENSG00000147133	protein_coding	TAF1	subject_to_inactivation	inactive	Female-bias	Full	NA	nonPAR	inactive	chrX	71512540	71514212	1673	21	0.349063	0.910276	-0.561213	-108.434	GeneBody	NA19240 run1 nanopoe alone phasing	Yes
chrX	115561174	115650861	+	ENSG00000102024	protein_coding	PLS3	variable	variable	No_significant_bias	NA	Full	nonPAR	variable	chrX	115613994	115614290	297	22	0.891026	0.32092	0.570106	108.053	GeneBody	NA19240 run1 nanopoe alone phasing	No
chrX	118346073	118449961	+	ENSG00000131725	protein_coding	WDR44	subject_to_inactivation	inactive	No_significant_bias	NA	Full	nonPAR	inactive	chrX	118401496	118403786	2291	20	0.907644	0.290568	0.617076	107.821	GeneBody	NA19240 run1 nanopoe alone phasing	Yes
chrX	153447666	153495516	-	ENSG00000213397	protein_coding	HAUS7	subject_to_inactivation	NA	No_significant_bias	NA	Full	nonPAR	inactive	chrX	153474769	153474926	158	30	0.533619	0.101868	0.431751	107.751	GeneBody	NA19240 run1 nanopoe alone phasing	No
chrX	14873421	14922327	+	ENSG00000130150	protein_coding	MOSPD2	subject_to_inactivation	inactive	Male-bias	NA	NA	nonPAR	inactive	chrX	14893841	14896195	2355	16	0.9608	0.271833	0.688967	107.304	GeneBody	NA19240 run1 nanopoe alone phasing	Yes
chrX	9463295	9741037	+	ENSG00000101849	protein_coding	TBL1X	subject_to_inactivation	escape	Heterogeneous	Full	Full	nonPAR	inactive	chrX	9564998	9565649	652	25	0.939553	0.455821	0.483732	107.144	GeneBody	NA19240 run1 nanopoe alone phasing	No
chrX	71366239	71532374	+	ENSG00000147133	protein_coding	TAF1	subject_to_inactivation	inactive	Female-bias	Full	NA	nonPAR	inactive	chrX	71448410	71449833	1424	23	0.450999	0.956301	-0.505302	-106.649	GeneBody	NA19240 run1 nanopoe alone phasing	Yes
chrX	48508962	48520814	+	ENSG00000102312	protein_coding	PORCN	variable	inactive	Female-bias	NA	Full	nonPAR	inactive	chrX	48514306	48515560	1255	23	0.921497	0.380987	0.54051	106.553	GeneBody	NA19240 run1 nanopoe alone phasing	Yes
chrX	19533977	19887600	-	ENSG00000147010	protein_coding	SH3KBP1	subject_to_inactivation	variable	Female-bias	NA	Full	nonPAR	inactive	chrX	19755618	19756333	716	18	0.749518	0.126171	0.623347	105.976	GeneBody	NA19240 run1 nanopoe alone phasing	Yes
chrX	19533977	19887600	-	ENSG00000147010	protein_coding	SH3KBP1	subject_to_inactivation	variable	Female-bias	NA	Full	nonPAR	inactive	chrX	19782588	19784262	1675	21	0.352389	0.923552	-0.571163	-105.97	GeneBody	NA19240 run1 nanopoe alone phasing	Yes
chrX	18892298	18984114	-	ENSG00000044446	protein_coding	PHKA2	subject_to_inactivation	inactive	Female-bias	Full	NA	nonPAR	inactive	chrX	18951503	18953123	1621	23	0.930841	0.407684	0.523157	105.952	GeneBody	NA19240 run1 nanopoe alone phasing	Yes
chrX	96684663	97604997	+	ENSG00000147202	protein_coding	DIAPH2	subject_to_inactivation	variable	Male-bias	NA	Full	nonPAR	inactive	chrX	97158189	97160322	2134	17	0.232454	0.893978	-0.661524	-105.448	GeneBody	NA19240 run1 nanopoe alone phasing	No
chrX	77504878	77786233	-	ENSG00000085224	protein_coding	ATRX	NA	inactive	Male-bias	Full	Full	nonPAR	inactive	chrX	77577967	77579836	1870	19	0.934231	0.299897	0.634333	105.43	GeneBody	NA19240 run1 nanopoe alone phasing	Yes
chrX	96684663	97604997	+	ENSG00000147202	protein_coding	DIAPH2	subject_to_inactivation	variable	Male-bias	NA	Full	nonPAR	inactive	chrX	97151587	97154306	2720	22	0.370919	0.947453	-0.576535	-105.308	GeneBody	NA19240 run1 nanopoe alone phasing	No
chrX	71118556	71142454	+	ENSG00000184634	protein_coding	MED12	subject_to_inactivation	inactive	No_significant_bias	Full	NA	nonPAR	inactive	chrX	71139696	71141127	1432	18	0.316645	0.920657	-0.604012	-104.247	GeneBody	NA19240 run1 nanopoe alone phasing	Yes
chrX	151716035	151723194	+	ENSG00000147378	protein_coding	FATE1	NA	NA	No_significant_bias	NA	NA	nonPAR	unknown	chrX	151722438	151722873	436	22	0.836462	0.257057	0.579405	104.196	GeneBody	NA19240 run1 nanopoe alone phasing	No
chrX	72329516	72573101	-	ENSG00000147099	protein_coding	HDAC8	subject_to_inactivation	inactive	No_significant_bias	NA	Full	nonPAR	inactive	chrX	72483288	72486079	2792	22	0.412908	0.957753	-0.544844	-104.147	GeneBody	NA19240 run1 nanopoe alone phasing	Yes
chrX	56729241	56819179	+	ENSG00000204272	protein_coding	NBDY	subject_to_inactivation	inactive	NA	NA	NA	nonPAR	inactive	chrX	56802685	56803436	752	21	0.0988301	0.683748	-0.584918	-104.097	GeneBody	NA19240 run1 nanopoe alone phasing	No
chrX	55908123	56209271	+	ENSG00000227486	lncRNA	AL050309.1	NA	NA	No_significant_bias	NA	NA	nonPAR	unknown	chrX	55938042	55940240	2199	18	0.926134	0.296246	0.629888	103.784	GeneBody	NA19240 run1 nanopoe alone phasing	No
chrX	150692971	150765108	+	ENSG00000063601	protein_coding	MTMR1	subject_to_inactivation	inactive	No_significant_bias	Full	Full	nonPAR	inactive	chrX	150750472	150751808	1337	20	0.949327	0.379525	0.569802	103.504	GeneBody	NA19240 run1 nanopoe alone phasing	Yes
chrX	132369317	132489968	-	ENSG00000076770	protein_coding	MBNL3	subject_to_inactivation	inactive	Male-bias	NA	NA	nonPAR	inactive	chrX	132446239	132450128	3890	22	0.320079	0.937874	-0.617795	-103.412	GeneBody	NA19240 run1 nanopoe alone phasing	Yes
chrX	9463295	9741037	+	ENSG00000101849	protein_coding	TBL1X	subject_to_inactivation	escape	Heterogeneous	Full	Full	nonPAR	inactive	chrX	9502376	9504140	1765	23	0.869935	0.33318	0.536755	102.934	GeneBody	NA19240 run1 nanopoe alone phasing	No
chrX	155276211	155334657	-	ENSG00000155962	protein_coding	CLIC2	subject_to_inactivation	variable	Female-bias	Partial,heterogeneous	Full	nonPAR	variable	chrX	155284320	155285944	1625	19	0.935071	0.340794	0.594277	102.802	GeneBody	NA19240 run1 nanopoe alone phasing	No
chrX	135248920	135344109	-	ENSG00000186376	protein_coding	ZNF75D	subject_to_inactivation	inactive	Male-bias	Full	Full	nonPAR	inactive	chrX	135335288	135338268	2981	16	0.220426	0.849498	-0.629071	-102.447	GeneBody	NA19240 run1 nanopoe alone phasing	Yes
chrX	18892298	18984114	-	ENSG00000044446	protein_coding	PHKA2	subject_to_inactivation	inactive	Female-bias	Full	NA	nonPAR	inactive	chrX	18973922	18976013	2092	25	0.955997	0.471288	0.484709	102.365	GeneBody	NA19240 run1 nanopoe alone phasing	Yes
chrX	40049815	40177329	-	ENSG00000183337	protein_coding	BCOR	subject_to_inactivation	inactive	No_significant_bias	NA	NA	nonPAR	inactive	chrX	40074104	40074569	466	24	0.526504	0.965513	-0.439009	-101.892	GeneBody	NA19240 run1 nanopoe alone phasing	No
chrX	155258235	155264491	-	ENSG00000155961	protein_coding	RAB39B	subject_to_inactivation	inactive	Female-bias	Full	Full	nonPAR	inactive	chrX	155258133	155260658	2526	16	0.910999	0.249382	0.661617	101.889	GeneBody	NA19240 run1 nanopoe alone phasing	Yes
chrX	154762742	154777689	+	ENSG00000130826	protein_coding	DKC1	NA	inactive	No_significant_bias	NA	NA	nonPAR	inactive	chrX	154775340	154776523	1184	22	0.903051	0.342349	0.560702	101.122	GeneBody	NA19240 run1 nanopoe alone phasing	Yes
chrX	101098218	101163681	+	ENSG00000102384	protein_coding	CENPI	subject_to_inactivation	inactive	Female-bias	Full	Full	nonPAR	inactive	chrX	101101903	101103245	1343	26	0.48674	0.940442	-0.453701	-100.793	GeneBody	NA19240 run1 nanopoe alone phasing	Yes
chrX	118495898	118686163	+	ENSG00000147251	protein_coding	DOCK11	subject_to_inactivation	inactive	Female-bias	NA	Full	nonPAR	inactive	chrX	118666812	118669052	2241	16	0.288311	0.930592	-0.642281	-100.692	GeneBody	NA19240 run1 nanopoe alone phasing	Yes
chrX	96684663	97604997	+	ENSG00000147202	protein_coding	DIAPH2	subject_to_inactivation	variable	Male-bias	NA	Full	nonPAR	inactive	chrX	97310438	97311585	1148	20	0.393333	0.958488	-0.565155	-100.324	GeneBody	NA19240 run1 nanopoe alone phasing	No
chrX	154428645	154436516	+	ENSG00000071553	protein_coding	ATP6AP1	subject_to_inactivation	NA	Female-bias	Full	Full	nonPAR	inactive	chrX	154432695	154433709	1015	20	0.928311	0.320823	0.607488	100.226	GeneBody	NA19240 run1 nanopoe alone phasing	Yes
chrX	77910739	78129295	+	ENSG00000102144	protein_coding	PGK1	subject_to_inactivation	inactive	Male-bias	NA	NA	nonPAR	inactive	chrX	78114782	78117345	2564	16	0.312503	0.943024	-0.63052	-100.166	GeneBody	NA19240 run1 nanopoe alone phasing	Yes
chrX	101009346	101052116	-	ENSG00000188917	protein_coding	TRMT2B	subject_to_inactivation	inactive	Male-bias	Full	Full	nonPAR	inactive	chrX	101020182	101021622	1441	20	0.421159	0.959542	-0.538383	-99.9948	GeneBody	NA19240 run1 nanopoe alone phasing	Yes
chrX	85861180	86047561	-	ENSG00000188419	protein_coding	CHM	subject_to_inactivation	variable	Female-bias	NA	Partial	nonPAR	variable	chrX	85879530	85883073	3544	18	0.852056	0.219658	0.632398	99.986	GeneBody	NA19240 run1 nanopoe alone phasing	Yes
chrX	2828822	2882820	+	ENSG00000056998	protein_coding	GYG2	variable	escape	Female-bias	Partial,heterogeneous	NA	nonPAR	variable	chrX	2828769	2828979	211	26	0.0796551	0.511786	-0.43213	-99.9539	Promoter	NA19240 run1 nanopoe alone phasing	No
chrX	123184153	123490915	+	ENSG00000125675	protein_coding	GRIA3	variable	NA	Male-bias	NA	NA	nonPAR	variable	chrX	123407253	123411471	4219	20	0.293113	0.865312	-0.572199	-99.9137	GeneBody	NA19240 run1 nanopoe alone phasing	Yes
chrX	108091668	108154671	+	ENSG00000101844	protein_coding	ATG4A	subject_to_inactivation	inactive	Male-bias	NA	Full	nonPAR	inactive	chrX	108094335	108095989	1655	20	0.905598	0.355921	0.549677	99.9026	GeneBody	NA19240 run1 nanopoe alone phasing	Yes
chrX	123600561	123733056	-	ENSG00000125676	protein_coding	THOC2	subject_to_inactivation	inactive	Heterogeneous	NA	Full	nonPAR	inactive	chrX	123605716	123607360	1645	18	0.899369	0.287687	0.611682	99.151	GeneBody	NA19240 run1 nanopoe alone phasing	Yes
chrX	10015254	10144474	+	ENSG00000047644	protein_coding	WWC3	subject_to_inactivation	inactive	Male-bias	Full	Full	nonPAR	inactive	chrX	10100454	10101341	888	21	0.864113	0.31678	0.547334	98.9735	GeneBody	NA19240 run1 nanopoe alone phasing	Yes
chrX	54530183	54621521	+	ENSG00000130119	protein_coding	GNL3L	subject_to_inactivation	inactive	No_significant_bias	NA	NA	nonPAR	inactive	chrX	54595539	54597903	2365	17	0.920704	0.279519	0.641184	98.8717	GeneBody	NA19240 run1 nanopoe alone phasing	Yes
chrX	24693909	24996986	+	ENSG00000101868	protein_coding	POLA1	subject_to_inactivation	inactive	No_significant_bias	NA	NA	nonPAR	inactive	chrX	24852293	24853774	1482	20	0.393053	0.94703	-0.553977	-98.8679	GeneBody	NA19240 run1 nanopoe alone phasing	Yes
chrX	130063955	130110716	-	ENSG00000102034	protein_coding	ELF4	subject_to_inactivation	inactive	Female-bias	Full	Full	nonPAR	inactive	chrX	130067204	130067835	632	19	0.911999	0.346787	0.565212	98.6064	GeneBody	NA19240 run1 nanopoe alone phasing	Yes
chrX	135520643	135582510	+	ENSG00000165359	protein_coding	INTS6L	subject_to_inactivation	inactive	Female-bias	NA	Full	nonPAR	inactive	chrX	135579663	135581974	2312	16	0.932843	0.32238	0.610463	98.5065	GeneBody	NA19240 run1 nanopoe alone phasing	Yes
chrX	19533977	19887600	-	ENSG00000147010	protein_coding	SH3KBP1	subject_to_inactivation	variable	Female-bias	NA	Full	nonPAR	inactive	chrX	19832204	19833616	1413	19	0.273671	0.871179	-0.597508	-98.4317	GeneBody	NA19240 run1 nanopoe alone phasing	Yes
chrX	16587999	16712936	-	ENSG00000047230	protein_coding	CTPS2	subject_to_inactivation	escape	Female-bias	NA	NA	nonPAR	escape	chrX	16604601	16605646	1046	19	0.28178	0.89603	-0.614249	-98.1483	GeneBody	NA19240 run1 nanopoe alone phasing	No
chrX	40262917	40299061	+	ENSG00000236393	lncRNA	AC091806.1	NA	NA	No_significant_bias	NA	NA	nonPAR	unknown	chrX	40267048	40267368	321	27	0.415736	0.0384562	0.37728	98.0081	GeneBody	NA19240 run1 nanopoe alone phasing	No
chrX	40049815	40177329	-	ENSG00000183337	protein_coding	BCOR	subject_to_inactivation	inactive	No_significant_bias	NA	NA	nonPAR	inactive	chrX	40061828	40062309	482	21	0.4521	0.953682	-0.501582	-97.8555	GeneBody	NA19240 run1 nanopoe alone phasing	No
chrX	101098218	101163681	+	ENSG00000102384	protein_coding	CENPI	subject_to_inactivation	inactive	Female-bias	Full	Full	nonPAR	inactive	chrX	101117773	101120749	2977	19	0.381894	0.943215	-0.561321	-97.2765	GeneBody	NA19240 run1 nanopoe alone phasing	Yes
chrX	19343893	19361718	+	ENSG00000131828	protein_coding	PDHA1	subject_to_inactivation	NA	Heterogeneous	NA	Full	nonPAR	inactive	chrX	19353528	19354472	945	17	0.322729	0.957044	-0.634316	-97.0738	GeneBody	NA19240 run1 nanopoe alone phasing	Yes
chrX	71533104	71575892	+	ENSG00000147162	protein_coding	OGT	subject_to_inactivation	inactive	Female-bias	NA	Full	nonPAR	inactive	chrX	71562185	71563631	1447	17	0.342532	0.949926	-0.607394	-96.7721	GeneBody	NA19240 run1 nanopoe alone phasing	Yes
chrX	77504878	77786233	-	ENSG00000085224	protein_coding	ATRX	NA	inactive	Male-bias	Full	Full	nonPAR	inactive	chrX	77643978	77645390	1413	17	0.9323	0.29947	0.632829	96.763	GeneBody	NA19240 run1 nanopoe alone phasing	Yes
chrX	46599251	46759118	-	ENSG00000065923	protein_coding	SLC9A7	subject_to_inactivation	inactive	Heterogeneous	NA	NA	nonPAR	inactive	chrX	46668028	46669122	1095	22	0.42202	0.951163	-0.529143	-96.6885	GeneBody	NA19240 run1 nanopoe alone phasing	Yes
chrX	103687284	103691772	+	ENSG00000231154	lncRNA	MORF4L2-AS1	NA	variable	NA	NA	NA	nonPAR	variable	chrX	103689659	103692857	3199	19	0.34169	0.931125	-0.589435	-96.6322	GeneBody	NA19240 run1 nanopoe alone phasing	Yes
chrX	102769158	102885406	+	ENSG00000223546	lncRNA	LINC00630	NA	NA	No_significant_bias	NA	NA	nonPAR	unknown	chrX	102824066	102828020	3955	20	0.948835	0.37973	0.569105	96.5104	GeneBody	NA19240 run1 nanopoe alone phasing	Yes
chrX	66595637	66639298	-	ENSG00000131080	protein_coding	EDA2R	subject_to_inactivation	variable	Heterogeneous	NA	NA	nonPAR	variable	chrX	66638776	66639304	529	24	0.180939	0.666458	-0.485519	-96.2657	Promoter	NA19240 run1 nanopoe alone phasing	No
chrX	85861180	86047561	-	ENSG00000188419	protein_coding	CHM	subject_to_inactivation	variable	Female-bias	NA	Partial	nonPAR	variable	chrX	85996000	85998714	2715	18	0.941073	0.3451	0.595973	96.2417	GeneBody	NA19240 run1 nanopoe alone phasing	Yes
chrX	47635521	47650604	-	ENSG00000126767	protein_coding	ELK1	subject_to_inactivation	inactive	No_significant_bias	Full	Full	nonPAR	inactive	chrX	47636070	47637133	1064	18	0.905934	0.290387	0.615547	96.1928	GeneBody	NA19240 run1 nanopoe alone phasing	Yes
chrX	101391011	101412297	+	ENSG00000257529	protein_coding	RPL36A-HNRNPH2	NA	inactive	NA	NA	NA	nonPAR	inactive	chrX	101391435	101392023	589	21	0.554564	0.0637202	0.490843	96.1261	GeneBody	NA19240 run1 nanopoe alone phasing	Yes
chrX	101390824	101396155	+	ENSG00000241343	protein_coding	RPL36A	subject_to_inactivation	NA	NA	NA	Partial	nonPAR	variable	chrX	101391435	101392023	589	21	0.554564	0.0637202	0.490843	96.1261	GeneBody	NA19240 run1 nanopoe alone phasing	Yes
chrX	101349447	101390796	-	ENSG00000010671	protein_coding	BTK	subject_to_inactivation	inactive	No_significant_bias	Full	Full	nonPAR	inactive	chrX	101391435	101392023	589	21	0.554564	0.0637202	0.490843	96.1261	Promoter	NA19240 run1 nanopoe alone phasing	Yes
chrX	118495898	118686163	+	ENSG00000147251	protein_coding	DOCK11	subject_to_inactivation	inactive	Female-bias	NA	Full	nonPAR	inactive	chrX	118523583	118525131	1549	20	0.819256	0.21852	0.600736	96.0204	GeneBody	NA19240 run1 nanopoe alone phasing	Yes
chrX	72329516	72573101	-	ENSG00000147099	protein_coding	HDAC8	subject_to_inactivation	inactive	No_significant_bias	NA	Full	nonPAR	inactive	chrX	72437098	72438376	1279	16	0.304577	0.930354	-0.625778	-95.9825	GeneBody	NA19240 run1 nanopoe alone phasing	Yes
chrX	103918896	103966712	+	ENSG00000158427	protein_coding	TMSB15B	NA	inactive	No_significant_bias	NA	NA	nonPAR	inactive	chrX	103922104	103925104	3001	19	0.224393	0.849476	-0.625083	-95.7613	GeneBody	NA19240 run1 nanopoe alone phasing	Yes
chrX	103675496	103688158	-	ENSG00000123562	protein_coding	MORF4L2	subject_to_inactivation	variable	No_significant_bias	NA	NA	nonPAR	variable	chrX	103676686	103678962	2277	16	0.283424	0.927769	-0.644345	-95.4839	GeneBody	NA19240 run1 nanopoe alone phasing	No
chrX	135520643	135582510	+	ENSG00000165359	protein_coding	INTS6L	subject_to_inactivation	inactive	Female-bias	NA	Full	nonPAR	inactive	chrX	135528453	135531336	2884	20	0.884024	0.343592	0.540432	95.458	GeneBody	NA19240 run1 nanopoe alone phasing	Yes
chrX	136146702	136211359	+	ENSG00000022267	protein_coding	FHL1	variable	inactive	Female-bias	Partial,heterogeneous	Partial	nonPAR	variable	chrX	136207820	136208580	761	20	0.42097	0.941383	-0.520414	-95.1501	GeneBody	NA19240 run1 nanopoe alone phasing	Yes
chrX	73447254	73455245	+	ENSG00000131264	protein_coding	CDX4	NA	NA	No_significant_bias	NA	NA	nonPAR	unknown	chrX	73448401	73449100	700	25	0.21474	0.69563	-0.48089	-95.0222	GeneBody	NA19240 run1 nanopoe alone phasing	No
chrX	130623369	130903317	-	ENSG00000165675	protein_coding	ENOX2	subject_to_inactivation	variable	Male-bias	NA	Full	nonPAR	inactive	chrX	130670514	130674400	3887	18	0.831368	0.16513	0.666238	94.7939	GeneBody	NA19240 run1 nanopoe alone phasing	Yes
chrX	9463295	9741037	+	ENSG00000101849	protein_coding	TBL1X	subject_to_inactivation	escape	Heterogeneous	Full	Full	nonPAR	inactive	chrX	9634603	9635556	954	24	0.902154	0.431429	0.470725	94.5529	GeneBody	NA19240 run1 nanopoe alone phasing	No
chrX	55143102	55161310	-	ENSG00000182518	protein_coding	FAM104B	subject_to_inactivation	inactive	Male-bias	NA	Full	nonPAR	inactive	chrX	55142168	55145290	3123	19	0.915916	0.368801	0.547115	94.54	GeneBody	NA19240 run1 nanopoe alone phasing	Yes
chrX	47836902	48002561	+	ENSG00000197779	protein_coding	ZNF81	subject_to_inactivation	inactive	No_significant_bias	NA	NA	nonPAR	inactive	chrX	47980730	47982654	1925	17	0.265342	0.891006	-0.625663	-94.5039	GeneBody	NA19240 run1 nanopoe alone phasing	No
chrX	47974851	48003989	-	ENSG00000147118	protein_coding	ZNF182	subject_to_inactivation	inactive	No_significant_bias	NA	NA	nonPAR	inactive	chrX	47980730	47982654	1925	17	0.265342	0.891006	-0.625663	-94.5039	GeneBody	NA19240 run1 nanopoe alone phasing	Yes
chrX	129906121	129929761	+	ENSG00000156697	protein_coding	UTP14A	subject_to_inactivation	variable	No_significant_bias	NA	NA	nonPAR	variable	chrX	129921795	129924191	2397	20	0.289033	0.874027	-0.584994	-94.4999	GeneBody	NA19240 run1 nanopoe alone phasing	No
chrX	134549770	134560399	+	ENSG00000227060	lncRNA	LINC00629	NA	NA	Female-bias	NA	NA	nonPAR	escape	chrX	134552396	134553875	1480	16	0.230486	0.844376	-0.61389	-94.315	GeneBody	NA19240 run1 nanopoe alone phasing	Yes
chrX	83508290	83512127	+	ENSG00000196767	protein_coding	POU3F4	NA	NA	No_significant_bias	NA	NA	nonPAR	unknown	chrX	83511168	83511576	409	19	0.182051	0.781154	-0.599103	-94.0904	GeneBody	NA19240 run1 nanopoe alone phasing	No
chrX	118495898	118686163	+	ENSG00000147251	protein_coding	DOCK11	subject_to_inactivation	inactive	Female-bias	NA	Full	nonPAR	inactive	chrX	118551691	118552920	1230	17	0.941937	0.358003	0.583934	94.0849	GeneBody	NA19240 run1 nanopoe alone phasing	Yes
chrX	155466540	155611616	+	ENSG00000224533	lncRNA	TMLHE-AS1	NA	inactive	NA	NA	NA	nonPAR	inactive	chrX	155571828	155574034	2207	21	0.396702	0.931748	-0.535046	-94.0681	GeneBody	NA19240 run1 nanopoe alone phasing	No
chrX	155489011	155669944	-	ENSG00000185973	protein_coding	TMLHE	subject_to_inactivation	inactive	No_significant_bias	NA	NA	nonPAR	inactive	chrX	155571828	155574034	2207	21	0.396702	0.931748	-0.535046	-94.0681	GeneBody	NA19240 run1 nanopoe alone phasing	No
chrX	150980509	150990771	+	ENSG00000029993	protein_coding	HMGB3	NA	inactive	Female-bias	Full	NA	nonPAR	inactive	chrX	150988573	150990120	1548	18	0.939925	0.35884	0.581085	93.6099	GeneBody	NA19240 run1 nanopoe alone phasing	No
chrX	72329516	72573101	-	ENSG00000147099	protein_coding	HDAC8	subject_to_inactivation	inactive	No_significant_bias	NA	Full	nonPAR	inactive	chrX	72538252	72539952	1701	23	0.419629	0.926724	-0.507095	-93.4444	GeneBody	NA19240 run1 nanopoe alone phasing	Yes
chrX	72329516	72573101	-	ENSG00000147099	protein_coding	HDAC8	subject_to_inactivation	inactive	No_significant_bias	NA	Full	nonPAR	inactive	chrX	72509351	72510664	1314	18	0.368684	0.918314	-0.549631	-93.2717	GeneBody	NA19240 run1 nanopoe alone phasing	Yes
chrX	150766336	150898816	-	ENSG00000102181	protein_coding	CD99L2	subject_to_inactivation	inactive	No_significant_bias	NA	Full	nonPAR	inactive	chrX	150775646	150776601	956	24	0.886967	0.414315	0.472651	93.2669	GeneBody	NA19240 run1 nanopoe alone phasing	Yes
chrX	120523858	120575794	-	ENSG00000158290	protein_coding	CUL4B	subject_to_inactivation	variable	Male-bias	NA	NA	nonPAR	inactive	chrX	120546951	120548981	2031	18	0.937338	0.368687	0.568652	93.2218	GeneBody	NA19240 run1 nanopoe alone phasing	No
chrX	123960212	124422664	+	ENSG00000101972	protein_coding	STAG2	subject_to_inactivation	inactive	No_significant_bias	NA	Full	nonPAR	inactive	chrX	124008276	124009622	1347	18	0.934294	0.336288	0.598006	93.0131	GeneBody	NA19240 run1 nanopoe alone phasing	Yes
chrX	96684663	97604997	+	ENSG00000147202	protein_coding	DIAPH2	subject_to_inactivation	variable	Male-bias	NA	Full	nonPAR	inactive	chrX	97335888	97336788	901	21	0.47196	0.968237	-0.496276	-92.9609	GeneBody	NA19240 run1 nanopoe alone phasing	No
chrX	31097677	33339441	-	ENSG00000198947	protein_coding	DMD	subject_to_inactivation	inactive	Female-bias	Full	NA	nonPAR	inactive	chrX	31163339	31164840	1502	21	0.821533	0.264775	0.556758	92.6833	GeneBody	NA19240 run1 nanopoe alone phasing	No
chrX	55908123	56209271	+	ENSG00000227486	lncRNA	AL050309.1	NA	NA	No_significant_bias	NA	NA	nonPAR	unknown	chrX	55910096	55913723	3628	16	0.92269	0.271688	0.651002	92.5453	GeneBody	NA19240 run1 nanopoe alone phasing	No
chrX	154675249	154751583	-	ENSG00000160219	protein_coding	GAB3	subject_to_inactivation	variable	Female-bias	Full	NA	nonPAR	inactive	chrX	154715405	154716455	1051	18	0.954828	0.370194	0.584634	92.5224	GeneBody	NA19240 run1 nanopoe alone phasing	No
chrX	129981107	130058083	+	ENSG00000085185	protein_coding	BCORL1	subject_to_inactivation	inactive	No_significant_bias	Full	NA	nonPAR	inactive	chrX	130012398	130013265	868	23	0.945483	0.460513	0.48497	92.4471	GeneBody	NA19240 run1 nanopoe alone phasing	Yes
chrX	119399336	119454478	+	ENSG00000077713	protein_coding	SLC25A43	subject_to_inactivation	variable	No_significant_bias	Full	Full	nonPAR	inactive	chrX	119406529	119409024	2496	23	0.350048	0.84697	-0.496922	-92.0605	GeneBody	NA19240 run1 nanopoe alone phasing	Yes
chrX	136213220	136256482	-	ENSG00000129680	protein_coding	MAP7D3	subject_to_inactivation	NA	Female-bias	Partial,heterogeneous	Full	nonPAR	inactive	chrX	136243442	136244702	1261	18	0.38235	0.944126	-0.561776	-91.4708	GeneBody	NA19240 run1 nanopoe alone phasing	No
chrX	131688779	131830862	-	ENSG00000213468	lncRNA	FIRRE	variable	NA	No_significant_bias	NA	NA	nonPAR	variable	chrX	131801411	131801899	489	22	0.417996	0.928233	-0.510237	-91.33	GeneBody	NA19240 run1 nanopoe alone phasing	No
chrX	150568621	150673143	+	ENSG00000171100	protein_coding	MTM1	subject_to_inactivation	inactive	Male-bias	NA	NA	nonPAR	inactive	chrX	150595521	150597310	1790	19	0.914151	0.351179	0.562972	91.2545	GeneBody	NA19240 run1 nanopoe alone phasing	Yes
chrX	150766336	150898816	-	ENSG00000102181	protein_coding	CD99L2	subject_to_inactivation	inactive	No_significant_bias	NA	Full	nonPAR	inactive	chrX	150828752	150830342	1591	18	0.942866	0.342786	0.60008	90.8084	GeneBody	NA19240 run1 nanopoe alone phasing	Yes
chrX	77910739	78129295	+	ENSG00000102144	protein_coding	PGK1	subject_to_inactivation	inactive	Male-bias	NA	NA	nonPAR	inactive	chrX	77970891	77974544	3654	19	0.346888	0.932007	-0.585119	-90.7832	GeneBody	NA19240 run1 nanopoe alone phasing	Yes
chrX	77910656	78050395	+	ENSG00000165240	protein_coding	ATP7A	NA	variable	Heterogeneous	NA	Full	nonPAR	variable	chrX	77970891	77974544	3654	19	0.346888	0.932007	-0.585119	-90.7832	GeneBody	NA19240 run1 nanopoe alone phasing	Yes
chrX	110944285	111227361	+	ENSG00000077264	protein_coding	PAK3	variable	inactive	Female-bias	NA	NA	nonPAR	variable	chrX	110944237	110944601	365	23	0.606297	0.133277	0.47302	90.465	Promoter	NA19240 run1 nanopoe alone phasing	No
chrX	150766336	150898816	-	ENSG00000102181	protein_coding	CD99L2	subject_to_inactivation	inactive	No_significant_bias	NA	Full	nonPAR	inactive	chrX	150851452	150853718	2267	16	0.881431	0.254163	0.627268	90.247	GeneBody	NA19240 run1 nanopoe alone phasing	Yes
chrX	20149911	20267519	-	ENSG00000177189	protein_coding	RPS6KA3	subject_to_inactivation	inactive	Male-bias	Full	NA	nonPAR	inactive	chrX	20187507	20190129	2623	16	0.94614	0.344946	0.601195	89.8675	GeneBody	NA19240 run1 nanopoe alone phasing	Yes
chrX	13770939	13938638	-	ENSG00000046653	protein_coding	GPM6B	variable	escape	Heterogeneous	Partial,similar	NA	nonPAR	variable	chrX	13776465	13778237	1773	17	0.878022	0.285813	0.592209	89.7639	GeneBody	NA19240 run1 nanopoe alone phasing	No
chrX	151176584	151181465	+	ENSG00000102195	protein_coding	GPR50	NA	NA	No_significant_bias	NA	NA	nonPAR	unknown	chrX	151178756	151179222	467	21	0.0597779	0.625416	-0.565638	-89.4518	GeneBody	NA19240 run1 nanopoe alone phasing	Yes
chrX	123600561	123733056	-	ENSG00000125676	protein_coding	THOC2	subject_to_inactivation	inactive	Heterogeneous	NA	Full	nonPAR	inactive	chrX	123642147	123645196	3050	20	0.933039	0.395827	0.537212	89.1964	GeneBody	NA19240 run1 nanopoe alone phasing	Yes
chrX	105822539	105958610	+	ENSG00000123572	protein_coding	NRK	subject_to_inactivation	NA	Heterogeneous	NA	NA	nonPAR	variable	chrX	105822580	105822929	350	26	0.36135	0.790036	-0.428686	-88.9165	GeneBody	NA19240 run1 nanopoe alone phasing	No
chrX	9463295	9741037	+	ENSG00000101849	protein_coding	TBL1X	subject_to_inactivation	escape	Heterogeneous	Full	Full	nonPAR	inactive	chrX	9585171	9586448	1278	16	0.915021	0.308741	0.60628	88.8674	GeneBody	NA19240 run1 nanopoe alone phasing	No
chrX	72329516	72573101	-	ENSG00000147099	protein_coding	HDAC8	subject_to_inactivation	inactive	No_significant_bias	NA	Full	nonPAR	inactive	chrX	72549915	72552816	2902	21	0.436575	0.943581	-0.507006	-88.7379	GeneBody	NA19240 run1 nanopoe alone phasing	Yes
chrX	112774503	112840815	-	ENSG00000126016	protein_coding	AMOT	subject_to_inactivation	inactive	No_significant_bias	Full	NA	nonPAR	inactive	chrX	112782184	112784537	2354	20	0.368531	0.878169	-0.509639	-88.2158	GeneBody	NA19240 run1 nanopoe alone phasing	Yes
chrX	154531391	154547572	-	ENSG00000160211	protein_coding	G6PD	subject_to_inactivation	inactive	Male-bias	NA	Full	nonPAR	inactive	chrX	154531324	154531924	601	18	0.91541	0.381534	0.533876	88.199	GeneBody	NA19240 run1 nanopoe alone phasing	Yes
chrX	47445879	47482946	-	ENSG00000147124	protein_coding	ZNF41	subject_to_inactivation	NA	Male-bias	NA	Full	nonPAR	inactive	chrX	47466715	47467705	991	18	0.908879	0.354711	0.554168	88.1513	GeneBody	NA19240 run1 nanopoe alone phasing	Yes
chrX	72329516	72573101	-	ENSG00000147099	protein_coding	HDAC8	subject_to_inactivation	inactive	No_significant_bias	NA	Full	nonPAR	inactive	chrX	72478739	72479830	1092	16	0.325134	0.934526	-0.609392	-87.8097	GeneBody	NA19240 run1 nanopoe alone phasing	Yes
chrX	9463295	9741037	+	ENSG00000101849	protein_coding	TBL1X	subject_to_inactivation	escape	Heterogeneous	Full	Full	nonPAR	inactive	chrX	9570738	9571644	907	21	0.959637	0.505855	0.453782	87.3331	GeneBody	NA19240 run1 nanopoe alone phasing	No
chrX	24693909	24996986	+	ENSG00000101868	protein_coding	POLA1	subject_to_inactivation	inactive	No_significant_bias	NA	NA	nonPAR	inactive	chrX	24730572	24732332	1761	17	0.960049	0.355809	0.60424	87.2938	GeneBody	NA19240 run1 nanopoe alone phasing	Yes
chrX	118495898	118686163	+	ENSG00000147251	protein_coding	DOCK11	subject_to_inactivation	inactive	Female-bias	NA	Full	nonPAR	inactive	chrX	118544721	118546250	1530	19	0.871568	0.327886	0.543682	86.8837	GeneBody	NA19240 run1 nanopoe alone phasing	Yes
chrX	19533977	19887600	-	ENSG00000147010	protein_coding	SH3KBP1	subject_to_inactivation	variable	Female-bias	NA	Full	nonPAR	inactive	chrX	19834167	19836230	2064	19	0.367229	0.894746	-0.527516	-86.6373	GeneBody	NA19240 run1 nanopoe alone phasing	Yes
chrX	133535745	133985594	-	ENSG00000147257	protein_coding	GPC3	subject_to_inactivation	NA	Female-bias	NA	NA	nonPAR	variable	chrX	133912251	133914658	2408	19	0.677844	0.090614	0.58723	86.5054	GeneBody	NA19240 run1 nanopoe alone phasing	Yes
chrX	9463295	9741037	+	ENSG00000101849	protein_coding	TBL1X	subject_to_inactivation	escape	Heterogeneous	Full	Full	nonPAR	inactive	chrX	9646262	9647663	1402	21	0.873124	0.361831	0.511293	86.499	GeneBody	NA19240 run1 nanopoe alone phasing	No
chrX	23664262	23686397	+	ENSG00000123131	protein_coding	PRDX4	subject_to_inactivation	inactive	Female-bias	NA	NA	nonPAR	inactive	chrX	23684327	23686470	2144	16	0.33707	0.937307	-0.600237	-86.4094	GeneBody	NA19240 run1 nanopoe alone phasing	No
chrX	149476988	149521096	-	ENSG00000010404	protein_coding	IDS	subject_to_inactivation	inactive	No_significant_bias	Full	Full	nonPAR	inactive	chrX	149476504	149478395	1892	17	0.953562	0.344111	0.60945	86.3662	GeneBody	NA19240 run1 nanopoe alone phasing	No
chrX	149477104	149540926	-	ENSG00000241489	protein_coding	AC244197.3	NA	NA	No_significant_bias	NA	NA	nonPAR	unknown	chrX	149476504	149478395	1892	17	0.953562	0.344111	0.60945	86.3662	GeneBody	NA19240 run1 nanopoe alone phasing	Yes
chrX	47836902	48002561	+	ENSG00000197779	protein_coding	ZNF81	subject_to_inactivation	inactive	No_significant_bias	NA	NA	nonPAR	inactive	chrX	47957565	47958464	900	18	0.301643	0.847263	-0.54562	-86.3533	GeneBody	NA19240 run1 nanopoe alone phasing	No
chrX	129981107	130058083	+	ENSG00000085185	protein_coding	BCORL1	subject_to_inactivation	inactive	No_significant_bias	Full	NA	nonPAR	inactive	chrX	130025354	130025885	532	21	0.914333	0.449461	0.464871	86.03	GeneBody	NA19240 run1 nanopoe alone phasing	Yes
chrX	120523858	120575794	-	ENSG00000158290	protein_coding	CUL4B	subject_to_inactivation	variable	Male-bias	NA	NA	nonPAR	inactive	chrX	120555667	120556557	891	20	0.959128	0.428974	0.530154	85.5854	GeneBody	NA19240 run1 nanopoe alone phasing	No
chrX	46573765	46598496	+	ENSG00000147119	protein_coding	CHST7	subject_to_inactivation	inactive	Male-bias	NA	NA	nonPAR	inactive	chrX	46592448	46594629	2182	16	0.322244	0.91754	-0.595296	-85.4844	GeneBody	NA19240 run1 nanopoe alone phasing	Yes
chrX	110673856	110795819	-	ENSG00000101938	protein_coding	CHRDL1	subject_to_inactivation	inactive	Heterogeneous	Full	NA	nonPAR	inactive	chrX	110796121	110796554	434	21	0.527748	0.0777588	0.449989	85.2473	Promoter	NA19240 run1 nanopoe alone phasing	No
chrX	136840931	136847797	-	ENSG00000232611	lncRNA	AL683813.2	NA	NA	No_significant_bias	NA	NA	nonPAR	unknown	chrX	136841952	136843069	1118	19	0.905816	0.367042	0.538774	85.1977	GeneBody	NA19240 run1 nanopoe alone phasing	No
chrX	96684663	97604997	+	ENSG00000147202	protein_coding	DIAPH2	subject_to_inactivation	variable	Male-bias	NA	Full	nonPAR	inactive	chrX	97432404	97433593	1190	19	0.92587	0.386446	0.539424	84.9962	GeneBody	NA19240 run1 nanopoe alone phasing	No
chrX	97431286	97642589	-	ENSG00000236256	lncRNA	DIAPH2-AS1	NA	variable	NA	NA	NA	nonPAR	variable	chrX	97432404	97433593	1190	19	0.92587	0.386446	0.539424	84.9962	GeneBody	NA19240 run1 nanopoe alone phasing	No
chrX	136213220	136256482	-	ENSG00000129680	protein_coding	MAP7D3	subject_to_inactivation	NA	Female-bias	Partial,heterogeneous	Full	nonPAR	inactive	chrX	136215047	136217824	2778	16	0.245554	0.849284	-0.60373	-84.4773	GeneBody	NA19240 run1 nanopoe alone phasing	No
chrX	19533977	19887600	-	ENSG00000147010	protein_coding	SH3KBP1	subject_to_inactivation	variable	Female-bias	NA	Full	nonPAR	inactive	chrX	19849446	19850435	990	16	0.713963	0.109608	0.604355	83.6638	GeneBody	NA19240 run1 nanopoe alone phasing	Yes
chrX	139726346	139945276	-	ENSG00000101974	protein_coding	ATP11C	subject_to_inactivation	inactive	No_significant_bias	NA	Full	nonPAR	inactive	chrX	139866446	139867240	795	17	0.94928	0.40364	0.54564	83.6632	GeneBody	NA19240 run1 nanopoe alone phasing	No
chrX	24465221	24550466	+	ENSG00000067992	protein_coding	PDK3	subject_to_inactivation	inactive	Male-bias	NA	Full	nonPAR	inactive	chrX	24490833	24491884	1052	16	0.938018	0.330005	0.608013	83.3485	GeneBody	NA19240 run1 nanopoe alone phasing	Yes
chrX	28587446	29956718	+	ENSG00000169306	protein_coding	IL1RAPL1	variable	NA	No_significant_bias	NA	NA	nonPAR	variable	chrX	28586819	28587643	825	19	0.568161	0.0830272	0.485134	83.0979	Promoter	NA19240 run1 nanopoe alone phasing	No
chrX	123859724	123913979	+	ENSG00000101966	protein_coding	XIAP	subject_to_inactivation	inactive	Male-bias	Full	Full	nonPAR	inactive	chrX	123870657	123871873	1217	17	0.923984	0.362537	0.561447	82.4248	GeneBody	NA19240 run1 nanopoe alone phasing	Yes
chrX	19533977	19887600	-	ENSG00000147010	protein_coding	SH3KBP1	subject_to_inactivation	variable	Female-bias	NA	Full	nonPAR	inactive	chrX	19802546	19803707	1162	18	0.327581	0.865543	-0.537962	-82.0008	GeneBody	NA19240 run1 nanopoe alone phasing	Yes
chrX	9463295	9741037	+	ENSG00000101849	protein_coding	TBL1X	subject_to_inactivation	escape	Heterogeneous	Full	Full	nonPAR	inactive	chrX	9682340	9683384	1045	19	0.912478	0.379866	0.532612	81.8273	GeneBody	NA19240 run1 nanopoe alone phasing	No
chrX	71366239	71532374	+	ENSG00000147133	protein_coding	TAF1	subject_to_inactivation	inactive	Female-bias	Full	NA	nonPAR	inactive	chrX	71417428	71419257	1830	23	0.463693	0.919006	-0.455314	-81.7627	GeneBody	NA19240 run1 nanopoe alone phasing	Yes
chrX	134373312	134428791	+	ENSG00000156531	protein_coding	PHF6	subject_to_inactivation	inactive	Male-bias	Full	Full	nonPAR	inactive	chrX	134400562	134403159	2598	19	0.433921	0.94119	-0.507269	-81.6615	GeneBody	NA19240 run1 nanopoe alone phasing	Yes
chrX	130063955	130110716	-	ENSG00000102034	protein_coding	ELF4	subject_to_inactivation	inactive	Female-bias	Full	Full	nonPAR	inactive	chrX	130082478	130083011	534	21	0.0560309	0.472902	-0.416871	-81.5317	GeneBody	NA19240 run1 nanopoe alone phasing	Yes
chrX	105822539	105958610	+	ENSG00000123572	protein_coding	NRK	subject_to_inactivation	NA	Heterogeneous	NA	NA	nonPAR	variable	chrX	105823045	105823502	458	24	0.380908	0.788038	-0.40713	-81.4249	GeneBody	NA19240 run1 nanopoe alone phasing	No
chrX	118727133	118794535	+	ENSG00000131724	protein_coding	IL13RA1	variable	inactive	No_significant_bias	NA	NA	nonPAR	variable	chrX	118754927	118756632	1706	18	0.308043	0.84829	-0.540248	-81.3534	GeneBody	NA19240 run1 nanopoe alone phasing	No
chrX	9463295	9741037	+	ENSG00000101849	protein_coding	TBL1X	subject_to_inactivation	escape	Heterogeneous	Full	Full	nonPAR	inactive	chrX	9556455	9557595	1141	19	0.900462	0.396032	0.50443	80.7742	GeneBody	NA19240 run1 nanopoe alone phasing	No
chrX	47445879	47482946	-	ENSG00000147124	protein_coding	ZNF41	subject_to_inactivation	NA	Male-bias	NA	Full	nonPAR	inactive	chrX	47455159	47456850	1692	17	0.925483	0.374118	0.551365	80.6976	GeneBody	NA19240 run1 nanopoe alone phasing	Yes
chrX	139726346	139945276	-	ENSG00000101974	protein_coding	ATP11C	subject_to_inactivation	inactive	No_significant_bias	NA	Full	nonPAR	inactive	chrX	139904265	139905329	1065	18	0.899254	0.382669	0.516585	80.5921	GeneBody	NA19240 run1 nanopoe alone phasing	No
chrX	154348524	154374638	-	ENSG00000196924	protein_coding	FLNA	subject_to_inactivation	inactive	Male-bias	Full	Full	nonPAR	inactive	chrX	154365139	154365745	607	21	0.959532	0.565571	0.393961	80.5737	GeneBody	NA19240 run1 nanopoe alone phasing	Yes
chrX	9463295	9741037	+	ENSG00000101849	protein_coding	TBL1X	subject_to_inactivation	escape	Heterogeneous	Full	Full	nonPAR	inactive	chrX	9691586	9692430	845	16	0.919555	0.331741	0.587814	80.3429	GeneBody	NA19240 run1 nanopoe alone phasing	No
chrX	131058346	131089885	+	ENSG00000147256	protein_coding	ARHGAP36	subject_to_inactivation	NA	No_significant_bias	NA	NA	nonPAR	inactive	chrX	131069066	131069435	370	22	0.1235	0.575868	-0.452368	-79.6926	GeneBody	NA19240 run1 nanopoe alone phasing	No
chrX	119805311	119852998	-	ENSG00000125351	protein_coding	UPF3B	subject_to_inactivation	inactive	No_significant_bias	NA	NA	nonPAR	inactive	chrX	119822768	119823724	957	17	0.3679	0.913769	-0.545869	-79.6022	GeneBody	NA19240 run1 nanopoe alone phasing	Yes
chrX	119805311	119852998	-	ENSG00000125351	protein_coding	UPF3B	subject_to_inactivation	inactive	No_significant_bias	NA	NA	nonPAR	inactive	chrX	119826029	119826522	494	20	0.492585	0.933458	-0.440872	-79.3655	GeneBody	NA19240 run1 nanopoe alone phasing	Yes
chrX	136665547	136780932	-	ENSG00000129675	protein_coding	ARHGEF6	subject_to_inactivation	inactive	No_significant_bias	NA	NA	nonPAR	inactive	chrX	136771369	136773352	1984	19	0.934603	0.415181	0.519422	79.3333	GeneBody	NA19240 run1 nanopoe alone phasing	No
chrX	96684663	97604997	+	ENSG00000147202	protein_coding	DIAPH2	subject_to_inactivation	variable	Male-bias	NA	Full	nonPAR	inactive	chrX	96841757	96843815	2059	17	0.25286	0.879856	-0.626996	-79.0081	GeneBody	NA19240 run1 nanopoe alone phasing	No
chrX	73126037	73128080	-	ENSG00000204118	transcribed_processed_pseudogene	NAP1L6P	NA	NA	No_significant_bias	NA	NA	nonPAR	unknown	chrX	73127734	73128179	446	22	0.37455	0.82823	-0.45368	-78.7648	Promoter	NA19240 run1 nanopoe alone phasing	No
chrX	71578411	71613583	+	ENSG00000147174	protein_coding	GCNA	NA	inactive	No_significant_bias	NA	NA	nonPAR	inactive	chrX	71598195	71599654	1460	18	0.378844	0.921595	-0.542751	-78.6439	GeneBody	NA19240 run1 nanopoe alone phasing	No
chrX	23983720	24027186	-	ENSG00000174010	protein_coding	KLHL15	subject_to_inactivation	inactive	No_significant_bias	NA	NA	nonPAR	inactive	chrX	23992850	23994634	1785	18	0.429228	0.956551	-0.527323	-78.6031	GeneBody	NA19240 run1 nanopoe alone phasing	No
chrX	150766336	150898816	-	ENSG00000102181	protein_coding	CD99L2	subject_to_inactivation	inactive	No_significant_bias	NA	Full	nonPAR	inactive	chrX	150783397	150784581	1185	19	0.930455	0.413195	0.51726	78.6005	GeneBody	NA19240 run1 nanopoe alone phasing	Yes
chrX	118346073	118449961	+	ENSG00000131725	protein_coding	WDR44	subject_to_inactivation	inactive	No_significant_bias	NA	Full	nonPAR	inactive	chrX	118443222	118444040	819	16	0.932181	0.375941	0.55624	78.3308	GeneBody	NA19240 run1 nanopoe alone phasing	Yes
chrX	44147872	44343672	-	ENSG00000183690	protein_coding	EFHC2	variable	NA	Female-bias	NA	NA	nonPAR	variable	chrX	44344034	44344532	499	22	0.0768215	0.471627	-0.394806	-78.1175	Promoter	NA19240 run1 nanopoe alone phasing	Yes
chrX	129803288	129843909	-	ENSG00000188706	protein_coding	ZDHHC9	subject_to_inactivation	inactive	Heterogeneous	Full	NA	nonPAR	inactive	chrX	129839296	129840665	1370	17	0.320455	0.863136	-0.542682	-77.7451	GeneBody	NA19240 run1 nanopoe alone phasing	Yes
chrX	154835788	155026940	-	ENSG00000185010	protein_coding	F8	subject_to_inactivation	inactive	Female-bias	Full	NA	nonPAR	inactive	chrX	155008293	155008743	451	21	0.858361	0.405754	0.452607	77.3637	GeneBody	NA19240 run1 nanopoe alone phasing	Yes
chrX	115694880	115969130	-	ENSG00000235244	lncRNA	DANT2	NA	NA	No_significant_bias	NA	NA	nonPAR	unknown	chrX	115847422	115847670	249	22	0.312812	0.736816	-0.424004	-76.8987	GeneBody	NA19240 run1 nanopoe alone phasing	No
chrX	118727133	118794535	+	ENSG00000131724	protein_coding	IL13RA1	variable	inactive	No_significant_bias	NA	NA	nonPAR	variable	chrX	118757269	118758773	1505	16	0.257645	0.824933	-0.567288	-76.5852	GeneBody	NA19240 run1 nanopoe alone phasing	No
chrX	130063955	130110716	-	ENSG00000102034	protein_coding	ELF4	subject_to_inactivation	inactive	Female-bias	Full	Full	nonPAR	inactive	chrX	130084968	130085951	984	19	0.083963	0.563357	-0.479394	-76.5569	GeneBody	NA19240 run1 nanopoe alone phasing	Yes
chrX	134565838	134764322	-	ENSG00000170965	protein_coding	PLAC1	variable	variable	No_significant_bias	NA	NA	nonPAR	variable	chrX	134738221	134740007	1787	17	0.326882	0.872922	-0.54604	-76.3449	GeneBody	NA19240 run1 nanopoe alone phasing	No
chrX	47836902	48002561	+	ENSG00000197779	protein_coding	ZNF81	subject_to_inactivation	inactive	No_significant_bias	NA	NA	nonPAR	inactive	chrX	47901698	47903615	1918	17	0.368375	0.938284	-0.569908	-76.0544	GeneBody	NA19240 run1 nanopoe alone phasing	No
chrX	71366239	71532374	+	ENSG00000147133	protein_coding	TAF1	subject_to_inactivation	inactive	Female-bias	Full	NA	nonPAR	inactive	chrX	71462486	71463983	1498	17	0.418504	0.96042	-0.541916	-75.9696	GeneBody	NA19240 run1 nanopoe alone phasing	Yes
chrX	71366239	71532374	+	ENSG00000147133	protein_coding	TAF1	subject_to_inactivation	inactive	Female-bias	Full	NA	nonPAR	inactive	chrX	71436208	71437155	948	16	0.412601	0.969077	-0.556476	-75.9034	GeneBody	NA19240 run1 nanopoe alone phasing	Yes
chrX	129981107	130058083	+	ENSG00000085185	protein_coding	BCORL1	subject_to_inactivation	inactive	No_significant_bias	Full	NA	nonPAR	inactive	chrX	130015814	130016266	453	18	0.94894	0.474182	0.474757	75.8114	GeneBody	NA19240 run1 nanopoe alone phasing	Yes
chrX	107628424	107651026	+	ENSG00000147224	protein_coding	PRPS1	NA	inactive	No_significant_bias	NA	NA	nonPAR	inactive	chrX	107635746	107636180	435	17	0.894269	0.367598	0.526671	75.6044	GeneBody	NA19240 run1 nanopoe alone phasing	Yes
chrX	150766336	150898816	-	ENSG00000102181	protein_coding	CD99L2	subject_to_inactivation	inactive	No_significant_bias	NA	Full	nonPAR	inactive	chrX	150769422	150770049	628	18	0.938043	0.45961	0.478433	75.5727	GeneBody	NA19240 run1 nanopoe alone phasing	Yes
chrX	15235288	15270467	-	ENSG00000102048	protein_coding	ASB9	subject_to_inactivation	NA	Male-bias	NA	NA	nonPAR	inactive	chrX	15270633	15271030	398	16	0.318064	0.884165	-0.566101	-75.2795	Promoter	NA19240 run1 nanopoe alone phasing	No
chrX	40579372	40606848	+	ENSG00000182220	protein_coding	ATP6AP2	subject_to_inactivation	inactive	Female-bias	Full	Partial	nonPAR	inactive	chrX	40585420	40586661	1242	17	0.394584	0.908874	-0.51429	-75.2127	GeneBody	NA19240 run1 nanopoe alone phasing	No
chrX	77910739	78129295	+	ENSG00000102144	protein_coding	PGK1	subject_to_inactivation	inactive	Male-bias	NA	NA	nonPAR	inactive	chrX	78104802	78105224	423	17	0.537555	0.0457057	0.49185	75.1386	GeneBody	NA19240 run1 nanopoe alone phasing	Yes
chrX	123859724	123913979	+	ENSG00000101966	protein_coding	XIAP	subject_to_inactivation	inactive	Male-bias	Full	Full	nonPAR	inactive	chrX	123880267	123882034	1768	17	0.910733	0.443814	0.466919	74.7021	GeneBody	NA19240 run1 nanopoe alone phasing	Yes
chrX	96684663	97604997	+	ENSG00000147202	protein_coding	DIAPH2	subject_to_inactivation	variable	Male-bias	NA	Full	nonPAR	inactive	chrX	97486405	97487584	1180	17	0.464167	0.963948	-0.499781	-74.5446	GeneBody	NA19240 run1 nanopoe alone phasing	No
chrX	97431286	97642589	-	ENSG00000236256	lncRNA	DIAPH2-AS1	NA	variable	NA	NA	NA	nonPAR	variable	chrX	97486405	97487584	1180	17	0.464167	0.963948	-0.499781	-74.5446	GeneBody	NA19240 run1 nanopoe alone phasing	No
chrX	71533104	71575892	+	ENSG00000147162	protein_coding	OGT	subject_to_inactivation	inactive	Female-bias	NA	Full	nonPAR	inactive	chrX	71554579	71555711	1133	18	0.41314	0.925107	-0.511967	-74.4286	GeneBody	NA19240 run1 nanopoe alone phasing	Yes
chrX	85861180	86047561	-	ENSG00000188419	protein_coding	CHM	subject_to_inactivation	variable	Female-bias	NA	Partial	nonPAR	variable	chrX	85987670	85990436	2767	16	0.858115	0.276915	0.5812	74.2607	GeneBody	NA19240 run1 nanopoe alone phasing	Yes
chrX	154675249	154751583	-	ENSG00000160219	protein_coding	GAB3	subject_to_inactivation	variable	Female-bias	Full	NA	nonPAR	inactive	chrX	154751129	154751274	146	22	0.147046	0.552276	-0.40523	-74.0777	GeneBody	NA19240 run1 nanopoe alone phasing	No
chrX	132217053	132432862	+	ENSG00000232160	lncRNA	RAP2C-AS1	NA	inactive	NA	NA	NA	nonPAR	inactive	chrX	132263718	132265587	1870	18	0.922154	0.390636	0.531518	73.9427	GeneBody	NA19240 run1 nanopoe alone phasing	No
chrX	54807599	54816015	+	ENSG00000102316	protein_coding	MAGED2	subject_to_inactivation	inactive	Heterogeneous	NA	Full	nonPAR	inactive	chrX	54809804	54811143	1340	17	0.372338	0.878169	-0.505831	-73.8158	GeneBody	NA19240 run1 nanopoe alone phasing	No
chrX	23701055	23766475	-	ENSG00000123130	protein_coding	ACOT9	subject_to_inactivation	inactive	No_significant_bias	Full	Full	nonPAR	inactive	chrX	23722987	23723948	962	17	0.496777	0.95846	-0.461683	-73.6702	GeneBody	NA19240 run1 nanopoe alone phasing	No
chrX	118495898	118686163	+	ENSG00000147251	protein_coding	DOCK11	subject_to_inactivation	inactive	Female-bias	NA	Full	nonPAR	inactive	chrX	118634925	118635876	952	18	0.431144	0.94986	-0.518716	-73.2633	GeneBody	NA19240 run1 nanopoe alone phasing	Yes
chrX	101098218	101163681	+	ENSG00000102384	protein_coding	CENPI	subject_to_inactivation	inactive	Female-bias	Full	Full	nonPAR	inactive	chrX	101109062	101110291	1230	19	0.469103	0.937099	-0.467997	-73.2092	GeneBody	NA19240 run1 nanopoe alone phasing	Yes
chrX	19533977	19887600	-	ENSG00000147010	protein_coding	SH3KBP1	subject_to_inactivation	variable	Female-bias	NA	Full	nonPAR	inactive	chrX	19722158	19723137	980	16	0.318338	0.90208	-0.583742	-73.0579	GeneBody	NA19240 run1 nanopoe alone phasing	Yes
chrX	109624244	109733403	-	ENSG00000068366	protein_coding	ACSL4	subject_to_inactivation	inactive	Female-bias	NA	NA	nonPAR	inactive	chrX	109638644	109640215	1572	16	0.353396	0.92684	-0.573444	-73.0316	GeneBody	NA19240 run1 nanopoe alone phasing	Yes
chrX	96684663	97604997	+	ENSG00000147202	protein_coding	DIAPH2	subject_to_inactivation	variable	Male-bias	NA	Full	nonPAR	inactive	chrX	97245223	97247151	1929	16	0.401317	0.92594	-0.524622	-72.6095	GeneBody	NA19240 run1 nanopoe alone phasing	No
chrX	18892298	18984114	-	ENSG00000044446	protein_coding	PHKA2	subject_to_inactivation	inactive	Female-bias	Full	NA	nonPAR	inactive	chrX	18916679	18918109	1431	17	0.942466	0.415412	0.527054	72.4718	GeneBody	NA19240 run1 nanopoe alone phasing	Yes
chrX	77504878	77786233	-	ENSG00000085224	protein_coding	ATRX	NA	inactive	Male-bias	Full	Full	nonPAR	inactive	chrX	77527361	77527909	549	17	0.906098	0.400697	0.5054	71.9573	GeneBody	NA19240 run1 nanopoe alone phasing	Yes
chrX	129981107	130058083	+	ENSG00000085185	protein_coding	BCORL1	subject_to_inactivation	inactive	No_significant_bias	Full	NA	nonPAR	inactive	chrX	130054664	130055361	698	18	0.91782	0.450414	0.467407	71.6304	GeneBody	NA19240 run1 nanopoe alone phasing	Yes
chrX	47983356	48071658	-	ENSG00000221994	protein_coding	ZNF630	subject_to_inactivation	NA	No_significant_bias	NA	NA	nonPAR	inactive	chrX	48014329	48015654	1326	20	0.374996	0.81684	-0.441845	-71.5462	GeneBody	NA19240 run1 nanopoe alone phasing	Yes
chrX	103356489	103358462	+	ENSG00000185222	protein_coding	TCEAL9	NA	variable	Male-bias	NA	NA	nonPAR	variable	chrX	103356445	103356915	471	16	0.0452569	0.534256	-0.488999	-71.349	Promoter	NA19240 run1 nanopoe alone phasing	No
chrX	106611930	106679439	+	ENSG00000147231	protein_coding	RADX	subject_to_inactivation	inactive	Female-bias	NA	NA	nonPAR	inactive	chrX	106638323	106638557	235	21	0.604589	0.96877	-0.364181	-71.3216	GeneBody	NA19240 run1 nanopoe alone phasing	Yes
chrX	130063955	130110716	-	ENSG00000102034	protein_coding	ELF4	subject_to_inactivation	inactive	Female-bias	Full	Full	nonPAR	inactive	chrX	130071632	130072191	560	16	0.832806	0.307289	0.525517	71.2878	GeneBody	NA19240 run1 nanopoe alone phasing	Yes
chrX	18892298	18984114	-	ENSG00000044446	protein_coding	PHKA2	subject_to_inactivation	inactive	Female-bias	Full	NA	nonPAR	inactive	chrX	18896211	18897025	815	16	0.913225	0.400046	0.513178	71.208	GeneBody	NA19240 run1 nanopoe alone phasing	Yes
chrX	123600561	123733056	-	ENSG00000125676	protein_coding	THOC2	subject_to_inactivation	inactive	Heterogeneous	NA	Full	nonPAR	inactive	chrX	123709313	123709639	327	18	0.951138	0.465525	0.485613	71.1581	GeneBody	NA19240 run1 nanopoe alone phasing	Yes
chrX	103628704	103630953	+	ENSG00000172465	protein_coding	TCEAL1	NA	inactive	NA	NA	NA	nonPAR	inactive	chrX	103629951	103630248	298	16	0.109516	0.614233	-0.504717	-70.9209	GeneBody	NA19240 run1 nanopoe alone phasing	No
chrX	47571901	47619857	-	ENSG00000008056	protein_coding	SYN1	variable	inactive	No_significant_bias	NA	NA	nonPAR	variable	chrX	47587657	47588558	902	18	0.715628	0.212534	0.503094	70.7858	GeneBody	NA19240 run1 nanopoe alone phasing	Yes
chrX	155466540	155611616	+	ENSG00000224533	lncRNA	TMLHE-AS1	NA	inactive	NA	NA	NA	nonPAR	inactive	chrX	155556335	155556845	511	17	0.3966	0.879666	-0.483066	-70.5738	GeneBody	NA19240 run1 nanopoe alone phasing	No
chrX	155489011	155669944	-	ENSG00000185973	protein_coding	TMLHE	subject_to_inactivation	inactive	No_significant_bias	NA	NA	nonPAR	inactive	chrX	155556335	155556845	511	17	0.3966	0.879666	-0.483066	-70.5738	GeneBody	NA19240 run1 nanopoe alone phasing	No
chrX	123600561	123733056	-	ENSG00000125676	protein_coding	THOC2	subject_to_inactivation	inactive	Heterogeneous	NA	Full	nonPAR	inactive	chrX	123628987	123630738	1752	17	0.916035	0.42592	0.490115	70.3549	GeneBody	NA19240 run1 nanopoe alone phasing	Yes
chrX	30653359	30731456	+	ENSG00000198814	protein_coding	GK	subject_to_inactivation	inactive	No_significant_bias	NA	NA	nonPAR	inactive	chrX	30691432	30692496	1065	18	0.912667	0.421703	0.490965	70.2933	GeneBody	NA19240 run1 nanopoe alone phasing	Yes
chrX	53936676	54048958	-	ENSG00000172943	protein_coding	PHF8	subject_to_inactivation	inactive	No_significant_bias	NA	Partial	nonPAR	inactive	chrX	53987435	53988091	657	16	0.957007	0.445588	0.511419	70.0579	GeneBody	NA19240 run1 nanopoe alone phasing	No
chrX	57286706	57489196	+	ENSG00000165591	protein_coding	FAAH2	subject_to_inactivation	inactive	No_significant_bias	Full	NA	nonPAR	inactive	chrX	57286601	57287087	487	18	0.54371	0.0722578	0.471452	70.0021	Promoter	NA19240 run1 nanopoe alone phasing	No
chrX	46497727	46545457	-	ENSG00000251192	protein_coding	ZNF674	subject_to_inactivation	NA	No_significant_bias	NA	NA	nonPAR	inactive	chrX	46539966	46540230	265	18	0.511037	0.949221	-0.438184	-69.908	GeneBody	NA19240 run1 nanopoe alone phasing	Yes
chrX	96684663	97604997	+	ENSG00000147202	protein_coding	DIAPH2	subject_to_inactivation	variable	Male-bias	NA	Full	nonPAR	inactive	chrX	97292866	97294348	1483	16	0.326441	0.878342	-0.551902	-69.9034	GeneBody	NA19240 run1 nanopoe alone phasing	No
chrX	12975110	12977227	+	ENSG00000205542	protein_coding	TMSB4X	NA	NA	Male-bias	Full	NA	nonPAR	inactive	chrX	12976777	12977864	1088	16	0.680234	0.119397	0.560837	69.7797	GeneBody	NA19240 run1 nanopoe alone phasing	No
chrX	30827442	30975084	-	ENSG00000157625	protein_coding	TAB3	subject_to_inactivation	inactive	No_significant_bias	NA	NA	nonPAR	inactive	chrX	30876536	30878454	1919	16	0.880164	0.319481	0.560683	69.634	GeneBody	NA19240 run1 nanopoe alone phasing	No
chrX	72329516	72573101	-	ENSG00000147099	protein_coding	HDAC8	subject_to_inactivation	inactive	No_significant_bias	NA	Full	nonPAR	inactive	chrX	72382919	72383826	908	18	0.460341	0.945205	-0.484865	-69.2856	GeneBody	NA19240 run1 nanopoe alone phasing	Yes
chrX	77899440	77907376	+	ENSG00000131174	protein_coding	COX7B	NA	variable	Heterogeneous	NA	NA	nonPAR	variable	chrX	77905513	77905946	434	17	0.934476	0.48844	0.446036	68.4328	GeneBody	NA19240 run1 nanopoe alone phasing	Yes
chrX	46599251	46759118	-	ENSG00000065923	protein_coding	SLC9A7	subject_to_inactivation	inactive	Heterogeneous	NA	NA	nonPAR	inactive	chrX	46609263	46610014	752	18	0.460816	0.926121	-0.465305	-68.2752	GeneBody	NA19240 run1 nanopoe alone phasing	Yes
chrX	47635521	47650604	-	ENSG00000126767	protein_coding	ELK1	subject_to_inactivation	inactive	No_significant_bias	Full	Full	nonPAR	inactive	chrX	47642206	47643569	1364	16	0.952699	0.444964	0.507736	68.0253	GeneBody	NA19240 run1 nanopoe alone phasing	Yes
chrX	154675249	154751583	-	ENSG00000160219	protein_coding	GAB3	subject_to_inactivation	variable	Female-bias	Full	NA	nonPAR	inactive	chrX	154682283	154683410	1128	16	0.888194	0.362479	0.525716	68.0237	GeneBody	NA19240 run1 nanopoe alone phasing	No
chrX	135973841	136047269	+	ENSG00000198689	protein_coding	SLC9A6	subject_to_inactivation	inactive	No_significant_bias	NA	Full	nonPAR	inactive	chrX	135990008	135990768	761	16	0.415994	0.951467	-0.535474	-67.7672	GeneBody	NA19240 run1 nanopoe alone phasing	Yes
chrX	150692971	150765108	+	ENSG00000063601	protein_coding	MTMR1	subject_to_inactivation	inactive	No_significant_bias	Full	Full	nonPAR	inactive	chrX	150760341	150760886	546	18	0.93781	0.508651	0.429159	67.4696	GeneBody	NA19240 run1 nanopoe alone phasing	Yes
chrX	48476021	48486364	+	ENSG00000068438	protein_coding	FTSJ1	subject_to_inactivation	inactive	Male-bias	NA	Full	nonPAR	inactive	chrX	48481155	48481680	526	17	0.90951	0.445951	0.463558	67.2972	GeneBody	NA19240 run1 nanopoe alone phasing	Yes
chrX	55717739	55758774	+	ENSG00000083750	protein_coding	RRAGB	subject_to_inactivation	inactive	Female-bias	NA	NA	nonPAR	inactive	chrX	55748927	55749120	194	19	0.91032	0.512073	0.398246	67.2193	GeneBody	NA19240 run1 nanopoe alone phasing	Yes
chrX	134796395	134854835	+	ENSG00000156500	protein_coding	FAM122C	subject_to_inactivation	inactive	No_significant_bias	NA	NA	nonPAR	inactive	chrX	134800319	134800891	573	16	0.434799	0.929553	-0.494754	-67.1868	GeneBody	NA19240 run1 nanopoe alone phasing	No
chrX	23701055	23766475	-	ENSG00000123130	protein_coding	ACOT9	subject_to_inactivation	inactive	No_significant_bias	Full	Full	nonPAR	inactive	chrX	23702377	23702764	388	18	0.437846	0.899094	-0.461248	-66.8096	GeneBody	NA19240 run1 nanopoe alone phasing	No
chrX	119615724	119693370	-	ENSG00000125354	protein_coding	SEPTIN6	variable	inactive	Female-bias	NA	NA	nonPAR	variable	chrX	119665704	119666188	485	16	0.615785	0.0885439	0.527241	66.7438	GeneBody	NA19240 run1 nanopoe alone phasing	Yes
chrX	154675249	154751583	-	ENSG00000160219	protein_coding	GAB3	subject_to_inactivation	variable	Female-bias	Full	NA	nonPAR	inactive	chrX	154693978	154694672	695	16	0.871392	0.378149	0.493243	66.6283	GeneBody	NA19240 run1 nanopoe alone phasing	No
chrX	47836902	48002561	+	ENSG00000197779	protein_coding	ZNF81	subject_to_inactivation	inactive	No_significant_bias	NA	NA	nonPAR	inactive	chrX	47928463	47929770	1308	16	0.398111	0.898363	-0.500251	-66.3056	GeneBody	NA19240 run1 nanopoe alone phasing	No
chrX	134769566	134797232	-	ENSG00000156504	protein_coding	FAM122B	NA	variable	Female-bias	NA	Full	nonPAR	variable	chrX	134788058	134788478	421	18	0.508861	0.92466	-0.4158	-66.2243	GeneBody	NA19240 run1 nanopoe alone phasing	Yes
chrX	10015254	10144474	+	ENSG00000047644	protein_coding	WWC3	subject_to_inactivation	inactive	Male-bias	Full	Full	nonPAR	inactive	chrX	10024498	10025133	636	16	0.925053	0.445752	0.479301	66.0375	GeneBody	NA19240 run1 nanopoe alone phasing	Yes
chrX	75782987	75785254	-	ENSG00000186675	protein_coding	MAGEE2	NA	NA	No_significant_bias	NA	NA	nonPAR	unknown	chrX	75784857	75785145	289	18	0.204499	0.666075	-0.461575	-65.6581	GeneBody	NA19240 run1 nanopoe alone phasing	No
chrX	71366239	71532374	+	ENSG00000147133	protein_coding	TAF1	subject_to_inactivation	inactive	Female-bias	Full	NA	nonPAR	inactive	chrX	71473460	71474069	610	16	0.478894	0.947926	-0.469033	-65.511	GeneBody	NA19240 run1 nanopoe alone phasing	Yes
chrX	130129362	130165887	-	ENSG00000156709	protein_coding	AIFM1	subject_to_inactivation	inactive	Heterogeneous	NA	Full	nonPAR	inactive	chrX	130157793	130158251	459	18	0.924181	0.520565	0.403617	65.4545	GeneBody	NA19240 run1 nanopoe alone phasing	Yes
chrX	130339888	130373361	+	ENSG00000102078	protein_coding	SLC25A14	subject_to_inactivation	inactive	No_significant_bias	NA	NA	nonPAR	inactive	chrX	130367843	130369152	1310	16	0.892828	0.379483	0.513344	65.0484	GeneBody	NA19240 run1 nanopoe alone phasing	Yes
chrX	41514934	41923645	-	ENSG00000147044	protein_coding	CASK	subject_to_inactivation	inactive	Heterogeneous	NA	NA	nonPAR	inactive	chrX	41872098	41874439	2342	18	0.400465	0.890025	-0.48956	-64.8033	GeneBody	NA19240 run1 nanopoe alone phasing	Yes
chrX	46497727	46545457	-	ENSG00000251192	protein_coding	ZNF674	subject_to_inactivation	NA	No_significant_bias	NA	NA	nonPAR	inactive	chrX	46532942	46533752	811	16	0.44276	0.924893	-0.482133	-64.5978	GeneBody	NA19240 run1 nanopoe alone phasing	Yes
chrX	130202707	130268899	-	ENSG00000056277	protein_coding	ZNF280C	variable	NA	Female-bias	NA	Full	nonPAR	variable	chrX	130246206	130247491	1286	16	0.950533	0.45077	0.499763	64.4548	GeneBody	NA19240 run1 nanopoe alone phasing	Yes
chrX	23833353	23907938	-	ENSG00000184831	protein_coding	APOO	subject_to_inactivation	inactive	Male-bias	Full	Full	nonPAR	inactive	chrX	23834870	23835358	489	16	0.491952	0.933901	-0.441948	-63.7479	GeneBody	NA19240 run1 nanopoe alone phasing	Yes
chrX	100644195	100675788	+	ENSG00000102359	protein_coding	SRPX2	variable	variable	Male-bias	NA	NA	nonPAR	variable	chrX	100671124	100671717	594	17	0.224334	0.76339	-0.539056	-63.6538	GeneBody	NA19240 run1 nanopoe alone phasing	No
chrX	149938613	150224580	+	ENSG00000235703	lncRNA	LINC00894	subject_to_inactivation	inactive	NA	NA	NA	nonPAR	inactive	chrX	150196979	150197952	974	17	0.836505	0.344748	0.491757	63.3238	GeneBody	NA19240 run1 nanopoe alone phasing	Yes
chrX	101349447	101390796	-	ENSG00000010671	protein_coding	BTK	subject_to_inactivation	inactive	No_significant_bias	Full	Full	nonPAR	inactive	chrX	101364179	101365035	857	16	0.344498	0.842671	-0.498173	-62.9514	GeneBody	NA19240 run1 nanopoe alone phasing	Yes
chrX	154835788	155026940	-	ENSG00000185010	protein_coding	F8	subject_to_inactivation	inactive	Female-bias	Full	NA	nonPAR	inactive	chrX	154946953	154947219	267	17	0.897926	0.443192	0.454734	62.1339	GeneBody	NA19240 run1 nanopoe alone phasing	Yes
chrX	70925579	70931125	-	ENSG00000165349	protein_coding	SLC7A3	NA	NA	No_significant_bias	NA	NA	nonPAR	unknown	chrX	70931068	70931322	255	16	0.453904	0.049055	0.404849	60.616	Promoter	NA19240 run1 nanopoe alone phasing	No
chrX	100627108	100639991	-	ENSG00000000003	protein_coding	TSPAN6	escape	inactive	Female-bias	NA	NA	nonPAR	escape	chrX	100634522	100634794	273	16	0.470398	0.907074	-0.436676	-60.42	GeneBody	NA19240 run1 nanopoe alone phasing	No
chrX	56729241	56819179	+	ENSG00000204272	protein_coding	NBDY	subject_to_inactivation	inactive	NA	NA	NA	nonPAR	inactive	chrX	56730237	56730489	253	16	0.0664894	0.524731	-0.458241	-60.3097	GeneBody	NA19240 run1 nanopoe alone phasing	No
chrX	71366239	71532374	+	ENSG00000147133	protein_coding	TAF1	subject_to_inactivation	inactive	Female-bias	Full	NA	nonPAR	inactive	chrX	71387156	71387762	607	16	0.544843	0.962227	-0.417384	-59.873	GeneBody	NA19240 run1 nanopoe alone phasing	Yes
chrX	150766336	150898816	-	ENSG00000102181	protein_coding	CD99L2	subject_to_inactivation	inactive	No_significant_bias	NA	Full	nonPAR	inactive	chrX	150767108	150767707	600	16	0.916885	0.500564	0.416321	59.7016	GeneBody	NA19240 run1 nanopoe alone phasing	Yes
chrX	65512582	65534775	-	ENSG00000001497	protein_coding	LAS1L	subject_to_inactivation	inactive	Female-bias	NA	NA	nonPAR	inactive	chrX	65534568	65534752	185	17	0.142983	0.541619	-0.398636	-58.6075	GeneBody	NA19240 run1 nanopoe alone phasing	No
chrX	154444141	154450654	+	ENSG00000071859	protein_coding	FAM50A	subject_to_inactivation	NA	Male-bias	NA	NA	nonPAR	inactive	chrX	154447961	154448524	564	16	0.949721	0.553681	0.39604	58.2406	GeneBody	NA19240 run1 nanopoe alone phasing	Yes
chrX	56729241	56819179	+	ENSG00000204272	protein_coding	NBDY	subject_to_inactivation	inactive	NA	NA	NA	nonPAR	inactive	chrX	56763914	56764322	409	17	0.743377	0.291336	0.452041	58.2323	GeneBody	NA19240 run1 nanopoe alone phasing	No
chrX	72329516	72573101	-	ENSG00000147099	protein_coding	HDAC8	subject_to_inactivation	inactive	No_significant_bias	NA	Full	nonPAR	inactive	chrX	72440814	72441260	447	17	0.616295	0.9642	-0.347906	-58.2206	GeneBody	NA19240 run1 nanopoe alone phasing	Yes
chrX	102769158	102885406	+	ENSG00000223546	lncRNA	LINC00630	NA	NA	No_significant_bias	NA	NA	nonPAR	unknown	chrX	102768651	102768877	227	16	0.154721	0.642197	-0.487476	-57.7926	Promoter	NA19240 run1 nanopoe alone phasing	Yes
chrX	73940435	74293574	-	ENSG00000230590	lncRNA	FTX	subject_to_inactivation	inactive	No_significant_bias	NA	Partial	nonPAR	inactive	chrX	74282701	74283999	1299	18	0.822218	0.482887	0.339331	56.9409	GeneBody	NA19240 run1 nanopoe alone phasing	Yes
chrX	40049815	40177329	-	ENSG00000183337	protein_coding	BCOR	subject_to_inactivation	inactive	No_significant_bias	NA	NA	nonPAR	inactive	chrX	40160168	40160419	252	17	0.46907	0.913456	-0.444387	-56.9067	GeneBody	NA19240 run1 nanopoe alone phasing	No
chrX	54068324	54183281	-	ENSG00000184083	protein_coding	FAM120C	subject_to_inactivation	NA	Male-bias	NA	NA	nonPAR	inactive	chrX	54124320	54124563	244	16	0.480191	0.897521	-0.41733	-56.8427	GeneBody	NA19240 run1 nanopoe alone phasing	No
chrX	16839283	16870362	-	ENSG00000102054	protein_coding	RBBP7	subject_to_inactivation	escape	Female-bias	Full	Partial	nonPAR	variable	chrX	16871115	16871495	381	16	0.606763	0.18767	0.419093	56.6841	Promoter	NA19240 run1 nanopoe alone phasing	No
chrX	154348524	154374638	-	ENSG00000196924	protein_coding	FLNA	subject_to_inactivation	inactive	Male-bias	Full	Full	nonPAR	inactive	chrX	154355467	154355695	229	16	0.932859	0.566954	0.365905	55.2318	GeneBody	NA19240 run1 nanopoe alone phasing	Yes
chrX	63222993	63561095	-	ENSG00000235437	lncRNA	LINC01278	variable	inactive	NA	NA	NA	nonPAR	variable	chrX	63338466	63338980	515	16	0.521409	0.926051	-0.404642	-54.8607	GeneBody	NA19240 run1 nanopoe alone phasing	No
chrX	139726346	139945276	-	ENSG00000101974	protein_coding	ATP11C	subject_to_inactivation	inactive	No_significant_bias	NA	Full	nonPAR	inactive	chrX	139764981	139768285	3305	19	0.687027	0.496474	0.190553	36.0523	GeneBody	NA19240 run1 nanopoe alone phasing	No
chrX	96684663	97604997	+	ENSG00000147202	protein_coding	DIAPH2	subject_to_inactivation	variable	Male-bias	NA	Full	nonPAR	inactive	chrX	97342624	97344342	1719	16	0.635659	0.606136	0.0295236	2.81655	GeneBody	NA19240 run1 nanopoe alone phasing	No
