# Supplementary material for: Megabase-scale methylation phasing using nanopore long reads and NanoMethPhase
Source: Genome Biol. 2021 Feb 22;22:68. doi: 10.1186/s13059-021-02283-5 (PMC7898412; doi:10.1186/s13059-021-02283-5)
Supplement: Supplementary file 8 — Additional file 8. Mapping of autosomal DMRs to known and novel ICRs. [file 13059_2021_2283_MOESM8_ESM.xlsx]

## Sheet: NA19240 Trio
Imprinted Control Regions								Differential Methylated Regions
chromosom	start	end	name	origin	Data_Source	Status	Number of CpGs in the study (data source) that supported ICR	Chromosome	DMR start	DMR end	Length2	Number of CpG	Mean Methylation of Maternal Haplotype	Mean Methylation of Paternal Haplotype	Difference of means	Area statistics	Sample
chr20	58888210	58890146	GNAS_Ex1A	Maternal	Court-etal	Known	198	chr20	58888210	58890258	2049	202	0.927648	0.0506465	0.877001	3538.76	NA19240 run1 trio phasing
chr20	58838984	58843557	GNAS	Paternal	Court-etal	Known	257	chr20	58838984	58843373	4390	256	0.17782	0.957477	-0.779656	-2581.61	NA19240 run1 trio phasing
chr11	2698718	2701029	KvDMR1	Maternal	Court-etal	Known	192	chr11	2698726	2701101	2376	192	0.902814	0.0685063	0.834308	2317.64	NA19240 run1 trio phasing
chr13	48318205	48321627	RB1	Maternal	Court-etal	Known	195	chr13	48317894	48321593	3700	206	0.954601	0.153826	0.800775	2187.47	NA19240 run1 trio phasing
chr20	58853850	58856408	GNAS_XL	Maternal	Court-etal	Known	200	chr20	58853850	58856416	2567	201	0.883345	0.0994989	0.783847	2005.5	NA19240 run1 trio phasing
chr6	144006941	144008751	PLAGL1	Maternal	Court-etal	Known	143	chr6	144007345	144008920	1576	134	0.962392	0.106624	0.855768	1880.24	NA19240 run1 trio phasing
chr7	50781029	50783615	GRB10	Maternal	Court-etal	Known	171	chr7	50782013	50783354	1342	138	0.920161	0.0724987	0.847662	1749.64	NA19240 run1 trio phasing
chr19	53537256	53538958	ZNF331	Maternal	Court-etal	Known	125	chr19	53537339	53538821	1483	115	0.903366	0.0599532	0.843413	1639.47	NA19240 run1 trio phasing
chr20	58850594	58852978	NESP-AS,GNAS-AS1	Maternal	Court-etal	Known	128	chr20	58850397	58853144	2748	135	0.891045	0.0582834	0.832762	1512.27	NA19240 run1 trio phasing
chr14	100824187	100827641	MEG3	Paternal	Court-etal	Known	188	chr14	100824147	100827636	3490	189	0.12629	0.841568	-0.715279	-1508.46	NA19240 run1 trio phasing
chr7	130490281	130494547	MEST	Maternal	Court-etal	Known	226	chr7	130490640	130493692	3053	197	0.85335	0.129367	0.723983	1465.56	NA19240 run1 trio phasing
chr18	80147168	80149255	ADNP2,PARD6G-AS1	Maternal	Zink-etal	novel	98	chr18	80147168	80149033	1866	92	0.954805	0.0818693	0.872936	1442.12	NA19240 run1 trio phasing
chr8	140098048	140100982	TRAPPC9	Maternal	Court-etal	Known	193	chr8	140098173	140100981	2809	180	0.882764	0.157523	0.725242	1385.79	NA19240 run1 trio phasing
chr19	53553832	53555171	ZNF331	Maternal	Court-etal	Novel	102	chr19	53553726	53555110	1385	103	0.888822	0.0746386	0.814183	1253.88	NA19240 run1 trio phasing
chr15	24954857	24956829	SNURF	Maternal	Court-etal	Known	113	chr15	24954857	24956895	2039	114	0.825632	0.04669	0.778942	1152.31	NA19240 run1 trio phasing
chr22	41681770	41682869	NHP2L1	Maternal	Court-etal	Novel	63	chr22	41681512	41683099	1588	73	0.968342	0.103381	0.864961	1093.28	NA19240 run1 trio phasing
chr4	88697033	88698086	NAP1L5	Maternal	Court-etal	Known	57	chr4	88697033	88698131	1099	58	0.947099	0.0675073	0.879592	867.294	NA19240 run1 trio phasing
chr16	806879	808764	PRR25	Maternal	Zink-etal	novel	138	chr16	807094	808433	1340	116	0.708665	0.0711808	0.637484	810.91	NA19240 run1 trio phasing
chr2	206249859	206271820	ZDBF2	Paternal	Court-etal	Known	439	chr2	206249935	206251352	1418	72	0.124711	0.916558	-0.791847	-795.213	NA19240 run1 trio phasing
chr20	43513725	43515400	L3MBTL	Maternal	Court-etal	Known	84	chr20	43513725	43515399	1675	84	0.824816	0.0674415	0.757374	752.394	NA19240 run1 trio phasing
chr6	3848848	3850125	FAM50B	Maternal	Court-etal	Known	90	chr6	3848794	3849916	1123	73	0.902089	0.155015	0.747074	710.484	NA19240 run1 trio phasing
chr6	169654408	169655522	WDR27	Maternal	Court-etal	Novel	58	chr6	169654367	169655464	1098	57	0.956052	0.143621	0.81243	693.308	NA19240 run1 trio phasing
chr20	31546860	31548130	MCTS2P,HM13	Maternal	Court-etal	Known	47	chr20	31546878	31548526	1649	52	0.958954	0.133442	0.825512	692.022	NA19240 run1 trio phasing
chr14	33799741	33800646	NPAS3	Maternal	Zink-etal	novel	110	chr14	33799479	33800256	778	73	0.840879	0.0914969	0.749382	670.423	NA19240 run1 trio phasing
chr16	3442828	3444463	ZNF597,NAA60	Paternal	Court-etal	Known	76	chr16	3443077	3444769	1693	77	0.115954	0.77526	-0.659307	-557.203	NA19240 run1 trio phasing
chr15	24772777	24773739	SNRPN_intragenic_CpG40	Maternal	Court-etal	Novel	67	chr15	24772567	24773758	1192	75	0.799697	0.121639	0.678058	520.912	NA19240 run1 trio phasing
chr16	817075	818443	PRR25	Maternal	Zink-etal	novel	72	chr16	817065	818036	972	73	0.869686	0.214576	0.65511	502.598	NA19240 run1 trio phasing
chr15	98865267	98866421	IGF1R	Maternal	Court-etal	Known	55	chr15	98865267	98866881	1615	66	0.735405	0.0523686	0.683036	488.565	NA19240 run1 trio phasing
chr21	39385584	39386350	WRB	Maternal	Court-etal	Novel	43	chr21	39385638	39386674	1037	51	0.912878	0.183707	0.729171	392.559	NA19240 run1 trio phasing
chr1	39558954	39559868	PPIEL	Maternal	Court-etal	Novel	39	chr1	39558960	39559991	1032	46	0.957431	0.250153	0.707278	385.527	NA19240 run1 trio phasing
chr15	23647278	23648882	MAGEL2	Maternal	Court-etal	Known	51	chr15	23647188	23648622	1435	53	0.771565	0.123556	0.648008	360.815	NA19240 run1 trio phasing
chr20	48384392	48385349	RP1-66N13.1	Maternal	Zink-etal	novel	45	chr20	48384307	48385432	1126	56	0.878059	0.204718	0.673341	357.036	NA19240 run1 trio phasing
chr16	3431801	3432388	ZNF597	Maternal	Court-etal	Novel	29	chr16	3431450	3432516	1067	40	0.918497	0.166767	0.75173	343.192	NA19240 run1 trio phasing
chr2	206249859	206271820	ZDBF2	Paternal	Court-etal	Known	439	chr2	206251948	206253987	2040	53	0.180459	0.824116	-0.643658	-321.176	NA19240 run1 trio phasing
chr2	206249859	206271820	ZDBF2	Paternal	Court-etal	Known	439	chr2	206263307	206264911	1605	45	0.188804	0.885388	-0.696585	-309.526	NA19240 run1 trio phasing
chr6	169577181	169577797	WDR27	Maternal	Zink-etal	novel	55	chr6	169577105	169577804	700	67	0.92192	0.40768	0.51424	308.188	NA19240 run1 trio phasing
chr1	68049750	68051862	DIRAS3	Maternal	Court-etal	Known	88	chr1	68050055	68051030	976	48	0.838704	0.217307	0.621397	287.459	NA19240 run1 trio phasing
chr14	100904404	100905082	MEG8	Maternal	Court-etal	Novel	43	chr14	100904404	100905081	678	43	0.772486	0.0854915	0.686995	283.325	NA19240 run1 trio phasing
chr2	172109409	172109490	DLX2-AS1	Paternal	Joshi-etal	Novel	2	chr2	172109248	172110354	1107	52	0.804752	0.217393	0.587359	264.256	NA19240 run1 trio phasing
chr15	25073965	25093073	SNORD116Cluster	Paternal	Joshi-etal	Novel	54	chr15	25080530	25084300	3771	55	0.381374	0.913417	-0.532043	-250.271	NA19240 run1 trio phasing
chr15	25073965	25093073	SNORD116Cluster	Paternal	Joshi-etal	Novel	54	chr15	25089144	25092296	3153	49	0.380275	0.914183	-0.533908	-227.467	NA19240 run1 trio phasing
chr15	24847861	24848682	SNRPN	Maternal	Court-etal	Known	44	chr15	24848045	24848458	414	41	0.712998	0.091604	0.621394	224.168	NA19240 run1 trio phasing
chr2	206249859	206271820	ZDBF2	Paternal	Court-etal	Known	439	chr2	206267141	206268649	1509	36	0.160842	0.822091	-0.661249	-223.845	NA19240 run1 trio phasing
chr3	11704930	11705437	VGLL4	Maternal	Zink-etal	novel	31	chr3	11704946	11705477	532	32	0.941278	0.357436	0.583842	184.976	NA19240 run1 trio phasing
chr15	24877880	24878758	SNRPN	Maternal	Court-etal	Known	45	chr15	24878140	24878584	445	40	0.807555	0.253012	0.554543	183.776	NA19240 run1 trio phasing
chr2	206249859	206271820	ZDBF2	Paternal	Court-etal	Known	439	chr2	206256028	206257011	984	19	0.146383	0.884692	-0.738309	-171.732	NA19240 run1 trio phasing
chr1	7827139	7827709	PER3,RP3-467L1.4	Maternal	Zink-etal	novel	33	chr1	7826917	7827604	688	35	0.845712	0.291649	0.554063	171.723	NA19240 run1 trio phasing
chr15	23869240	23869921	RP11-484P15.1	Maternal	Zink-etal	novel-chr15	31	chr15	23869298	23869921	624	31	0.69306	0.0970814	0.595978	162.994	NA19240 run1 trio phasing
chr4	121932574	121933160	TRPC3	Maternal	Zink-etal	novel	41	chr4	121932337	121932810	474	39	0.84677	0.391105	0.455665	160.338	NA19240 run1 trio phasing
chr11	7088843	7089383	RBMXL2	Maternal	Zink-etal	novel	52	chr11	7088807	7089225	419	43	0.912339	0.493762	0.418577	158.874	NA19240 run1 trio phasing
chr15	23686304	23687612	NDN	Maternal	Court-etal	Known	108	chr15	23686793	23687273	481	42	0.836542	0.412107	0.424436	151.665	NA19240 run1 trio phasing
chr4	119455534	119455914	RP11-33B1.1	Maternal	Zink-etal	novel	16	chr4	119455699	119456181	483	21	0.0773579	0.746024	-0.668666	-150.907	NA19240 run1 trio phasing
chr8	102527935	102529486	KB-1980E6.3	Maternal	Zink-etal	novel	53	chr8	102528480	102528817	338	24	0.676168	0.0389784	0.637189	142.268	NA19240 run1 trio phasing
chr2	206249859	206271820	ZDBF2	Paternal	Court-etal	Known	439	chr2	206261209	206262874	1666	30	0.260882	0.821366	-0.560485	-132.114	NA19240 run1 trio phasing
chr3	192571291	192571834	FGF12	Maternal	Zink-etal	novel	23	chr3	192571221	192571601	381	22	0.673788	0.0633941	0.610394	122.082	NA19240 run1 trio phasing
chr2	206271459	206273541	ZDBF2	Paternal	Joshi-etal	Known	3	chr2	206272575	206273818	1244	16	0.156396	0.889397	-0.733001	-119.171	NA19240 run1 trio phasing
chr8	94119077	94120749	CDH17	Maternal	Zink-etal	novel	44	chr8	94119836	94120376	541	17	0.742869	0.0573355	0.685534	113.742	NA19240 run1 trio phasing
chr15	25005051	25005302	SNHG14	Paternal	Zink-etal	novel-chr18	9	chr15	25003622	25006335	2714	26	0.438456	0.937628	-0.499172	-113.654	NA19240 run1 trio phasing
chr19	58055058	58055675	ZSCAN1	Paternal	Zink-etal	novel	26	chr19	58054984	58055406	423	28	0.201314	0.697547	-0.496233	-111.146	NA19240 run1 trio phasing
chr15	23877454	23878654	RP11-484P15.1	Maternal	Zink-etal	novel-chr16	40	chr15	23878000	23878405	406	28	0.576965	0.0973647	0.4796	110.389	NA19240 run1 trio phasing
chr7	42856558	42857371	AC010132.10	Maternal	Zink-etal	novel	42	chr7	42857134	42857723	590	26	0.607463	0.151723	0.45574	104.734	NA19240 run1 trio phasing
chr15	25060537	25061269	SNHG14	Paternal	Zink-etal	novel-chr19	14	chr15	25059895	25061148	1254	27	0.438155	0.892568	-0.454413	-102.74	NA19240 run1 trio phasing
chr15	24996577	24998201	RP11-701H24.9,SNHG14	Paternal	Zink-etal	novel-chr17	12	chr15	24995522	24999470	3949	21	0.351548	0.921914	-0.570366	-98.6655	NA19240 run1 trio phasing
chr15	25051256	25056714	SNORD116Cluster	Paternal	Joshi-etal	Novel	14	chr15	25051424	25052559	1136	21	0.320425	0.86452	-0.544095	-92.7062	NA19240 run1 trio phasing
chr2	206249859	206271820	ZDBF2	Paternal	Court-etal	Known	439	chr2	206257411	206257857	447	18	0.196744	0.76259	-0.565846	-88.8624	NA19240 run1 trio phasing
chr2	206249859	206271820	ZDBF2	Paternal	Court-etal	Known	439	chr2	206269649	206270392	744	21	0.337756	0.837104	-0.499348	-84.7967	NA19240 run1 trio phasing
chr15	50909603	50909875	AP4E1	Maternal	Zink-etal	novel	19	chr15	50909603	50909886	284	20	0.746259	0.273915	0.472344	81.8877	NA19240 run1 trio phasing
chr15	25073965	25093073	SNORD116Cluster	Paternal	Joshi-etal	Novel	54	chr15	25085856	25086799	944	18	0.450685	0.930038	-0.479353	-74.3127	NA19240 run1 trio phasing
chr4	6105403	6105907	JAKMIP1	Maternal	Joshi-etal	Novel	5	chr4	6105203	6105468	266	16	0.824195	0.416068	0.408127	58.4886	NA19240 run1 trio phasing

## Sheet: NA19240 Nanopore Alone
Imprinted Control Regions								Differential Methylated Regions
chromosom	start	end	name	origin	Data_Source	Status	Number of CpGs in the study (data source) that supported ICR	Chromosome	DMR start	DMR end	Length2	Number of CpG	Mean Methylation HP1	Mean Methylation HP2	Difference of means	Area statistics	Sample
chr7	130490281	130494547	MEST	Maternal	Court-etal	Known	226	chr7	130490447	130493449	3003	201	0.942084	0.0820746	0.86001	2653.33	NA19240 run1 nanopore alone phasing
chr20	58838984	58843557	GNAS	Paternal	Court-etal	Known	257	chr20	58838984	58843373	4390	256	0.176219	0.957561	-0.781342	-2594.54	NA19240 run1 nanopore alone phasing
chr11	2698718	2701029	KvDMR1	Maternal	Court-etal	Known	192	chr11	2698551	2701101	2551	195	0.900938	0.0645372	0.836401	2376.93	NA19240 run1 nanopore alone phasing
chr8	140098048	140100982	TRAPPC9	Maternal	Court-etal	Known	193	chr8	140098085	140100981	2897	191	0.941005	0.10613	0.834876	2308.13	NA19240 run1 nanopore alone phasing
chr20	58888210	58890146	GNAS_Ex1A	Maternal	Court-etal	Known	198	chr20	58888248	58890241	1994	197	0.831482	0.0463287	0.785153	2200.42	NA19240 run1 nanopore alone phasing
chr13	48318205	48321627	RB1	Maternal	Court-etal	Known	195	chr13	48317894	48321583	3690	205	0.154353	0.954556	-0.800204	-2174.35	NA19240 run1 nanopore alone phasing
chr20	58853850	58856408	GNAS_XL	Maternal	Court-etal	Known	200	chr20	58853850	58856416	2567	201	0.883261	0.0995549	0.783706	2004.53	NA19240 run1 nanopore alone phasing
chr6	144006941	144008751	PLAGL1	Maternal	Court-etal	Known	143	chr6	144007345	144008920	1576	134	0.106661	0.963495	-0.856834	-1888.32	NA19240 run1 nanopore alone phasing
chr7	50781029	50783615	GRB10	Maternal	Court-etal	Known	171	chr7	50782013	50783354	1342	138	0.920087	0.072566	0.847521	1748.53	NA19240 run1 nanopore alone phasing
chr19	53537256	53538958	ZNF331	Maternal	Court-etal	Known	125	chr19	53537339	53538821	1483	115	0.0599684	0.903241	-0.843273	-1638.23	NA19240 run1 nanopore alone phasing
chr14	100824187	100827641	MEG3	Paternal	Court-etal	Known	188	chr14	100824147	100827640	3494	190	0.127039	0.841704	-0.714664	-1537.36	NA19240 run1 nanopore alone phasing
chr20	58850594	58852978	NESP-AS,GNAS-AS1	Maternal	Court-etal	Known	128	chr20	58850397	58853144	2748	135	0.89096	0.0583296	0.832631	1511.53	NA19240 run1 nanopore alone phasing
chr18	80147168	80149255	ADNP2,PARD6G-AS1	Maternal	Zink-etal	Novel	98	chr18	80147168	80149033	1866	92	0.954742	0.0819103	0.872831	1441.22	NA19240 run1 nanopore alone phasing
chr19	53553832	53555171	ZNF331	Maternal	Court-etal	Novel	102	chr19	53553726	53555110	1385	103	0.0746573	0.888675	-0.814018	-1252.95	NA19240 run1 nanopore alone phasing
chr19	56837125	56841903	PEG3	Maternal	Court-etal	Known	221	chr19	56837540	56841580	4041	213	0.211991	0.799082	-0.587091	-1153.1	NA19240 run1 nanopore alone phasing
chr15	24954857	24956829	SNURF	Maternal	Court-etal	Known	113	chr15	24954857	24956895	2039	114	0.82554	0.0467252	0.778815	1151.8	NA19240 run1 nanopore alone phasing
chr22	41681770	41682869	NHP2L1	Maternal	Court-etal	Novel	63	chr22	41681512	41683099	1588	73	0.103412	0.968254	-0.864842	-1092.61	NA19240 run1 nanopore alone phasing
chr7	94656225	94658648	PEG10	Maternal	Court-etal	Known	119	chr7	94656199	94658647	2449	122	0.873426	0.112224	0.761202	1070.18	NA19240 run1 nanopore alone phasing
chr4	88697033	88698086	NAP1L5	Maternal	Court-etal	Known	57	chr4	88697033	88698131	1099	58	0.067525	0.946998	-0.879473	-866.723	NA19240 run1 nanopore alone phasing
chr16	806879	808764	PRR25	Maternal	Zink-etal	Novel	138	chr16	807094	808433	1340	116	0.071199	0.708563	-0.637364	-810.686	NA19240 run1 nanopore alone phasing
chr2	206249859	206271820	ZDBF2	Paternal	Court-etal	Known	439	chr2	206249935	206251352	1418	72	0.124561	0.916635	-0.792074	-796.066	NA19240 run1 nanopore alone phasing
chr20	43513725	43515400	L3MBTL	Maternal	Court-etal	Known	84	chr20	43513725	43515399	1675	84	0.0674638	0.798913	-0.731449	-720.153	NA19240 run1 nanopore alone phasing
chr6	3848848	3850125	FAM50B	Maternal	Court-etal	Known	90	chr6	3848794	3849916	1123	73	0.901972	0.15508	0.746892	710.043	NA19240 run1 nanopore alone phasing
chr6	169654408	169655522	WDR27	Maternal	Court-etal	Novel	58	chr6	169654367	169655464	1098	57	0.955973	0.143686	0.812287	692.862	NA19240 run1 nanopore alone phasing
chr20	31546860	31548130	MCTS2P,HM13	Maternal	Court-etal	Known	47	chr20	31546878	31548526	1649	52	0.133475	0.958835	-0.82536	-691.498	NA19240 run1 nanopore alone phasing
chr14	33799741	33800646	NPAS3	Maternal	Zink-etal	Novel	110	chr14	33799479	33800256	778	73	0.091519	0.84073	-0.749211	-670.051	NA19240 run1 nanopore alone phasing
chr16	3442828	3444463	ZNF597,NAA60	Paternal	Court-etal	Known	76	chr16	3443077	3444769	1693	77	0.775411	0.11584	0.659572	557.733	NA19240 run1 nanopore alone phasing
chr15	24772777	24773739	SNRPN_intragenic_CpG40	Maternal	Court-etal	Novel	67	chr15	24772567	24773758	1192	75	0.799544	0.121705	0.67784	520.627	NA19240 run1 nanopore alone phasing
chr16	817075	818443	PRR25	Maternal	Zink-etal	Novel	72	chr16	817065	818036	972	73	0.214648	0.869569	-0.65492	-502.353	NA19240 run1 nanopore alone phasing
chr15	98865267	98866421	IGF1R	Maternal	Court-etal	Known	55	chr15	98865267	98866881	1615	66	0.735285	0.050964	0.684321	490.536	NA19240 run1 nanopore alone phasing
chr21	39385584	39386350	WRB	Maternal	Court-etal	Novel	43	chr21	39385638	39386674	1037	51	0.18375	0.912803	-0.729052	-392.448	NA19240 run1 nanopore alone phasing
chr1	39558954	39559868	PPIEL	Maternal	Court-etal	Novel	39	chr1	39558960	39559949	990	44	0.957606	0.234318	0.723288	377.546	NA19240 run1 nanopore alone phasing
chr15	23647278	23648882	MAGEL2	Maternal	Court-etal	Known	51	chr15	23647188	23648622	1435	53	0.123583	0.771432	-0.647849	-360.68	NA19240 run1 nanopore alone phasing
chr20	48384392	48385349	RP1-66N13.1	Maternal	Zink-etal	Novel	45	chr20	48384307	48385432	1126	56	0.204769	0.877946	-0.673178	-356.899	NA19240 run1 nanopore alone phasing
chr16	3431801	3432388	ZNF597	Maternal	Court-etal	Novel	29	chr16	3431450	3432516	1067	40	0.166817	0.918393	-0.751576	-343.062	NA19240 run1 nanopore alone phasing
chr2	206249859	206271820	ZDBF2	Paternal	Court-etal	Known	439	chr2	206251948	206253987	2040	53	0.180321	0.824203	-0.643882	-321.422	NA19240 run1 nanopore alone phasing
chr2	206249859	206271820	ZDBF2	Paternal	Court-etal	Known	439	chr2	206263307	206264911	1605	45	0.181577	0.88549	-0.703913	-313.594	NA19240 run1 nanopore alone phasing
chr6	169577181	169577797	WDR27	Maternal	Zink-etal	Novel	55	chr6	169577105	169577804	700	67	0.921821	0.407805	0.514016	308.02	NA19240 run1 nanopore alone phasing
chr1	68049750	68051862	DIRAS3	Maternal	Court-etal	Known	88	chr1	68050055	68051030	976	48	0.838598	0.214593	0.624005	289.369	NA19240 run1 nanopore alone phasing
chr14	100904404	100905082	MEG8	Maternal	Court-etal	Novel	43	chr14	100904404	100905081	678	43	0.772382	0.0861738	0.686208	282.799	NA19240 run1 nanopore alone phasing
chr2	172109409	172109490	DLX2-AS1	Paternal	Joshi-etal	Novel	2	chr2	172109248	172110354	1107	52	0.217432	0.812074	-0.594642	-273.827	NA19240 run1 nanopore alone phasing
chr15	25073965	25093073	SNORD116Cluster	Paternal	Joshi-etal	Novel	54	chr15	25080530	25084300	3771	55	0.38124	0.913524	-0.532283	-250.484	NA19240 run1 nanopore alone phasing
chr15	25073965	25093073	SNORD116Cluster	Paternal	Joshi-etal	Novel	54	chr15	25089144	25092296	3153	49	0.380139	0.914325	-0.534186	-227.692	NA19240 run1 nanopore alone phasing
chr2	206249859	206271820	ZDBF2	Paternal	Court-etal	Known	439	chr2	206267141	206268649	1509	36	0.156299	0.822204	-0.665905	-227.374	NA19240 run1 nanopore alone phasing
chr15	24847861	24848682	SNRPN	Maternal	Court-etal	Known	44	chr15	24848045	24848458	414	41	0.712854	0.0955163	0.617338	222.469	NA19240 run1 nanopore alone phasing
chr4	121932574	121933160	TRPC3	Maternal	Zink-etal	Novel	41	chr4	121932328	121932847	520	43	0.423489	0.887931	-0.464441	-187.346	NA19240 run1 nanopore alone phasing
chr3	11704930	11705437	VGLL4	Maternal	Zink-etal	Novel	31	chr3	11704946	11705477	532	32	0.941186	0.357472	0.583714	185.059	NA19240 run1 nanopore alone phasing
chr15	24877880	24878758	SNRPN	Maternal	Court-etal	Known	45	chr15	24878140	24878584	445	40	0.807446	0.253103	0.554343	183.686	NA19240 run1 nanopore alone phasing
chr2	206249859	206271820	ZDBF2	Paternal	Court-etal	Known	439	chr2	206256028	206257011	984	19	0.146231	0.884782	-0.738551	-171.943	NA19240 run1 nanopore alone phasing
chr1	7827139	7827709	PER3,RP3-467L1.4	Maternal	Zink-etal	Novel	33	chr1	7826917	7827604	688	35	0.845606	0.291727	0.553879	171.65	NA19240 run1 nanopore alone phasing
chr21	13980286	13980637	ANKRD20A11P	Paternal	Joshi-etal	Novel	6	chr21	13979977	13980565	589	47	0.692489	0.261086	0.431403	160.715	NA19240 run1 nanopore alone phasing
chr11	7088843	7089383	RBMXL2	Maternal	Zink-etal	Novel	52	chr11	7088807	7089225	419	43	0.912799	0.49394	0.418859	159.128	NA19240 run1 nanopore alone phasing
chr15	23869240	23869921	RP11-484P15.1	Maternal	Zink-etal	Novel-chr15	31	chr15	23869298	23869921	624	31	0.105462	0.692832	-0.58737	-158.597	NA19240 run1 nanopore alone phasing
chr15	23686304	23687612	NDN	Maternal	Court-etal	Known	108	chr15	23686793	23687273	481	42	0.412216	0.836379	-0.424163	-151.554	NA19240 run1 nanopore alone phasing
chr4	119455534	119455914	RP11-33B1.1	Maternal	Zink-etal	Novel	16	chr4	119455699	119456181	483	21	0.746189	0.0864433	0.659746	146.517	NA19240 run1 nanopore alone phasing
chr8	102527935	102529486	KB-1980E6.3	Maternal	Zink-etal	Novel	53	chr8	102528480	102528817	338	24	0.676038	0.0390229	0.637015	142.215	NA19240 run1 nanopore alone phasing
chr21	46661264	46661774	PRMT2	Maternal	Zink-etal	Novel	45	chr21	46661201	46661698	498	34	0.460367	0.882632	-0.422264	-130.084	NA19240 run1 nanopore alone phasing
chr2	206249859	206271820	ZDBF2	Paternal	Court-etal	Known	439	chr2	206261209	206262874	1666	30	0.265048	0.821458	-0.55641	-129.021	NA19240 run1 nanopore alone phasing
chr3	192571291	192571834	FGF12	Maternal	Zink-etal	Novel	23	chr3	192571221	192571601	381	22	0.673598	0.0634478	0.61015	122.021	NA19240 run1 nanopore alone phasing
chr2	206271459	206273541	ZDBF2	Paternal	Joshi-etal	Known	3	chr2	206272575	206273818	1244	16	0.160751	0.889512	-0.728761	-117.35	NA19240 run1 nanopore alone phasing
chr15	25005051	25005302	SNHG14	Paternal	Zink-etal	Novel-chr18	9	chr15	25003622	25006335	2714	26	0.43835	0.937755	-0.499404	-113.756	NA19240 run1 nanopore alone phasing
chr8	94119077	94120749	CDH17	Maternal	Zink-etal	Novel	44	chr8	94119836	94120376	541	17	0.0573481	0.742754	-0.685406	-113.708	NA19240 run1 nanopore alone phasing
chr15	23877454	23878654	RP11-484P15.1	Maternal	Zink-etal	Novel-chr16	40	chr15	23878000	23878405	406	28	0.0973905	0.576778	-0.479387	-110.336	NA19240 run1 nanopore alone phasing
chr19	58055058	58055675	ZSCAN1	Paternal	Zink-etal	Novel	26	chr19	58054984	58055406	423	28	0.210265	0.691676	-0.481411	-107.429	NA19240 run1 nanopore alone phasing
chr7	42856558	42857371	AC010132.10	Maternal	Zink-etal	Novel	42	chr7	42857134	42857723	590	26	0.607332	0.151778	0.455554	104.69	NA19240 run1 nanopore alone phasing
chr15	24996577	24998201	RP11-701H24.9,SNHG14	Paternal	Zink-etal	Novel-chr17	12	chr15	24995522	24999470	3949	21	0.351412	0.922043	-0.570631	-98.7733	NA19240 run1 nanopore alone phasing
chr15	25060537	25061269	SNHG14	Paternal	Zink-etal	Novel-chr19	14	chr15	25059929	25061148	1220	25	0.426379	0.889218	-0.462839	-98.041	NA19240 run1 nanopore alone phasing
chr15	25051256	25056714	SNORD116Cluster	Paternal	Joshi-etal	Novel	14	chr15	25051424	25052559	1136	21	0.319263	0.864611	-0.545348	-92.1407	NA19240 run1 nanopore alone phasing
chr2	206249859	206271820	ZDBF2	Paternal	Court-etal	Known	439	chr2	206257411	206257857	447	18	0.196599	0.762674	-0.566075	-88.9264	NA19240 run1 nanopore alone phasing
chr19	38527504	38528578	AC067969.1,RYR1	Maternal	Zink-etal	Novel	51	chr19	38527496	38527835	340	24	0.832582	0.379211	0.453371	85.2261	NA19240 run1 nanopore alone phasing
chr2	206249859	206271820	ZDBF2	Paternal	Court-etal	Known	439	chr2	206269649	206270392	744	21	0.337532	0.837217	-0.499685	-84.877	NA19240 run1 nanopore alone phasing
chr15	50909603	50909875	AP4E1	Maternal	Zink-etal	Novel	19	chr15	50909603	50909886	284	20	0.266776	0.745164	-0.478388	-83.1536	NA19240 run1 nanopore alone phasing
chr15	25073965	25093073	SNORD116Cluster	Paternal	Joshi-etal	Novel	54	chr15	25085856	25086799	944	18	0.450549	0.930131	-0.479581	-74.3713	NA19240 run1 nanopore alone phasing
chr4	6105403	6105907	JAKMIP1	Maternal	Joshi-etal	Novel	5	chr4	6105203	6105468	266	16	0.824075	0.416169	0.407906	58.4539	NA19240 run1 nanopore alone phasing

## Sheet: Colo829BL
Imprinted Control Regions								Differential Methylated Regions
chromosom	start	end	name	origin	Data_Source	Status	Number of CpGs in the study (data source) that supported ICR	Chromosome	DMR start	DMR end	Length2	Number of CpG	Mean Methylation HP1	Mean Methylation HP2	Difference of means	Area statistics	Sample
chr11	2698718	2701029	KvDMR1	Maternal	Court-etal	Known	192	chr11	2698718	2701210	2493	199	0.895239	0.0557468	0.839492	2512.34	Colo829BL
chr6	144006941	144008751	PLAGL1	Maternal	Court-etal	Known	143	chr6	144006708	144008879	2172	152	0.908772	0.0762296	0.832543	1887.6	Colo829BL
chr20	58838984	58843557	GNAS	Paternal	Court-etal	Known	257	chr20	58839466	58842965	3500	231	0.845134	0.156906	0.688228	1518.8	Colo829BL
chr13	48318205	48321627	RB1	Maternal	Court-etal	Known	195	chr13	48317593	48321812	4220	224	0.847846	0.214881	0.632965	1313.79	Colo829BL
chr7	50781029	50783615	GRB10	Maternal	Court-etal	Known	171	chr7	50782013	50783354	1342	138	0.0906307	0.855727	-0.765096	-1252.75	Colo829BL
chr19	56837125	56841903	PEG3	Maternal	Court-etal	Known	221	chr19	56837623	56840994	3372	189	0.835736	0.201417	0.634319	1180.7	Colo829BL
chr14	100824187	100827641	MEG3	Paternal	Court-etal	Known	188	chr14	100824481	100827640	3160	163	0.776087	0.13437	0.641716	1042.93	Colo829BL
chr20	58853850	58856408	GNAS_XL	Maternal	Court-etal	Known	200	chr20	58854307	58856324	2018	160	0.169194	0.759548	-0.590355	-868.195	Colo829BL
chr15	24954857	24956829	SNURF	Maternal	Court-etal	Known	113	chr15	24954857	24956895	2039	114	0.754928	0.0571565	0.697772	848.324	Colo829BL
chr22	41681770	41682869	NHP2L1	Maternal	Court-etal	Novel	63	chr22	41681734	41683030	1297	69	0.125181	0.947681	-0.8225	-837.632	Colo829BL
chr19	53537256	53538958	ZNF331	Maternal	Court-etal	Known	125	chr19	53537564	53538769	1206	102	0.764916	0.072852	0.692064	756.531	Colo829BL
chr20	37520202	37522126	BLCAP,NNAT	Maternal	Court-etal	Known	135	chr20	37520910	37522090	1181	88	0.220756	0.928615	-0.707859	-720.173	Colo829BL
chr7	23490379	23491192	RPS2P32	Maternal	Joshi-etal	Novel	6	chr7	23490380	23491325	946	61	0.0599891	0.908627	-0.848638	-720.072	Colo829BL
chr8	140098048	140100982	TRAPPC9	Maternal	Court-etal	Known	193	chr8	140098200	140099830	1631	109	0.275578	0.865825	-0.590248	-635.371	Colo829BL
chr7	138664028	138664699	SVOPL	Maternal	Joshi-etal	Known	4	chr7	138663807	138665042	1236	82	0.0625942	0.760135	-0.697541	-620.749	Colo829BL
chr6	169654408	169655522	WDR27	Maternal	Court-etal	Novel	58	chr6	169654367	169655521	1155	59	0.911529	0.111274	0.800255	606.097	Colo829BL
chr18	80147168	80149255	ADNP2,PARD6G-AS1	Maternal	Zink-etal	novel	98	chr18	80147168	80148941	1774	90	0.713093	0.102157	0.610936	567.946	Colo829BL
chr20	43513725	43515400	L3MBTL	Maternal	Court-etal	Known	84	chr20	43513725	43515256	1532	81	0.748818	0.0678674	0.68095	564.624	Colo829BL
chr8	8702335	8703302	CLDN23	Maternal	Zink-etal	novel	99	chr8	8702387	8703193	807	85	0.213879	0.808533	-0.594654	-561.123	Colo829BL
chr21	13980286	13980637	ANKRD20A11P	Paternal	Joshi-etal	Novel	6	chr21	13979598	13980927	1330	97	0.696521	0.129503	0.567018	525.851	Colo829BL
chr6	3848848	3850125	FAM50B	Maternal	Court-etal	Known	90	chr6	3848794	3850154	1361	88	0.253318	0.887574	-0.634256	-525.56	Colo829BL
chr17	4900360	4902310	C17orf107,CHRNE	Maternal	Zink-etal	novel	135	chr17	4901295	4902310	1016	66	0.129432	0.858899	-0.729468	-521.468	Colo829BL
chr20	58850594	58852978	NESP-AS,GNAS-AS1	Maternal	Court-etal	Known	128	chr20	58850397	58852501	2105	103	0.149584	0.728948	-0.579364	-505.286	Colo829BL
chr19	53553832	53555171	ZNF331	Maternal	Court-etal	Novel	102	chr19	53554040	53554892	853	77	0.840323	0.177789	0.662534	500.426	Colo829BL
chr16	3442828	3444463	ZNF597,NAA60	Paternal	Court-etal	Known	76	chr16	3442978	3444175	1198	74	0.785963	0.118853	0.66711	469.43	Colo829BL
chr2	206249859	206271820	ZDBF2	Paternal	Court-etal	Known	439	chr2	206250200	206251392	1193	62	0.765091	0.0937074	0.671384	432.911	Colo829BL
chr15	23686304	23687612	NDN	Maternal	Court-etal	Known	108	chr15	23686830	23687611	782	74	0.127511	0.740271	-0.61276	-422.562	Colo829BL
chr16	817075	818443	PRR25	Maternal	Zink-etal	novel	72	chr16	817106	818036	931	68	0.0805965	0.653695	-0.573098	-360.671	Colo829BL
chr2	232351651	232352005	ECEL1P3	Maternal	Zink-etal	novel	27	chr2	232351753	232352554	802	79	0.587477	0.106956	0.480521	354.167	Colo829BL
chr8	140098048	140100982	TRAPPC9	Maternal	Court-etal	Known	193	chr8	140100041	140100981	941	63	0.339131	0.89477	-0.555639	-329.157	Colo829BL
chr4	88697033	88698086	NAP1L5	Maternal	Court-etal	Known	57	chr4	88697136	88697938	803	51	0.888356	0.200072	0.688284	319.811	Colo829BL
chr14	33799741	33800646	NPAS3	Maternal	Zink-etal	novel	110	chr14	33799699	33800210	512	55	0.166643	0.772713	-0.60607	-318.646	Colo829BL
chr2	240557132	240557566	ANKMY1	Maternal	Zink-etal	novel	32	chr2	240557132	240557808	677	57	0.178669	0.706192	-0.527522	-289.881	Colo829BL
chr15	98865267	98866421	IGF1R	Maternal	Court-etal	Known	55	chr15	98865428	98866761	1334	58	0.067607	0.609197	-0.54159	-289.092	Colo829BL
chr8	60714065	60714274	CHD7	Maternal	Joshi-etal	Novel	3	chr8	60713879	60714488	610	47	0.245793	0.876821	-0.631028	-286.082	Colo829BL
chr20	63938417	63938769	UCKL1	Maternal	Zink-etal	novel	36	chr20	63938700	63939422	723	66	0.910441	0.444548	0.465893	279.489	Colo829BL
chr15	24772777	24773739	SNRPN_intragenic_CpG40	Maternal	Court-etal	Novel	67	chr15	24772843	24773385	543	45	0.766889	0.174548	0.592341	244.295	Colo829BL
chr21	46661264	46661774	PRMT2	Maternal	Zink-etal	novel	45	chr21	46661201	46661871	671	53	0.875297	0.426683	0.448615	213.459	Colo829BL
chr15	25064951	25066060	SNHG14,SNORD116-6	Paternal	Zink-etal	Novel-chr17	19	chr15	25064739	25067014	2276	50	0.3166	0.855269	-0.538668	-212.427	Colo829BL
chr15	25066776	25067078	SNHG14	Paternal	Zink-etal	Novel-chr18	9	chr15	25064739	25067014	2276	50	0.3166	0.855269	-0.538668	-212.427	Colo829BL
chr15	24477606	24477924	SNRPN_intragenic_CpG30	Maternal	Court-etal	Novel	29	chr15	24477502	24477998	497	36	0.742396	0.0942872	0.648109	210.74	Colo829BL
chr4	6105403	6105907	JAKMIP1	Maternal	Joshi-etal	Novel	5	chr4	6105203	6105727	525	45	0.1655	0.663633	-0.498132	-193.933	Colo829BL
chr16	3431801	3432388	ZNF597	Maternal	Court-etal	Novel	29	chr16	3431687	3432311	625	33	0.22574	0.891889	-0.666149	-189.754	Colo829BL
chr1	7827139	7827709	PER3,RP3-467L1.4	Maternal	Zink-etal	novel	33	chr1	7826962	7827544	583	31	0.215035	0.839823	-0.624788	-178.874	Colo829BL
chr15	23647278	23648882	MAGEL2	Maternal	Court-etal	Known	51	chr15	23647427	23648424	998	39	0.112536	0.643798	-0.531263	-177.254	Colo829BL
chr8	37747474	37748570	CXORF56_pseudogene,ERLIN2	Maternal	Court-etal	Novel	37	chr8	37747674	37748287	614	28	0.863696	0.204541	0.659155	165.155	Colo829BL
chr15	24877880	24878758	SNRPN	Maternal	Court-etal	Known	45	chr15	24878140	24878560	421	39	0.609226	0.111097	0.498129	164.486	Colo829BL
chr6	160005526	160006529	IGF2R	Maternal	Court-etal	Known	74	chr6	160006154	160006663	510	37	0.466023	0.887401	-0.421378	-134.568	Colo829BL
chr1	39558954	39559868	PPIEL	Maternal	Court-etal	Novel	39	chr1	39559318	39559857	540	29	0.940453	0.471424	0.469029	123.577	Colo829BL
chr15	25073965	25093073	SNORD116Cluster	Paternal	Joshi-etal	Novel	54	chr15	25087231	25088447	1217	23	0.241611	0.879006	-0.637394	-118.78	Colo829BL
chr1	68046822	68047803	DIRAS3_Ex2	Maternal	Court-etal	Novel	39	chr1	68046772	68047218	447	27	0.21486	0.750926	-0.536066	-116.159	Colo829BL
chr2	206249859	206271820	ZDBF2	Paternal	Court-etal	Known	439	chr2	206256136	206257601	1466	26	0.676949	0.13049	0.546459	111.626	Colo829BL
chr15	23869240	23869921	RP11-484P15.1	Maternal	Zink-etal	Novel-chr15	31	chr15	23869298	23869763	466	27	0.102835	0.581942	-0.479107	-110.403	Colo829BL
chr7	155071009	155071672	HTR5A	Maternal	Court-etal	Novel	55	chr7	155071009	155071314	306	29	0.775795	0.348452	0.427343	104.644	Colo829BL
chr15	24996577	24998201	RP11-701H24.9,SNHG14	Paternal	Zink-etal	Novel-chr16	12	chr15	24996577	24999274	2698	18	0.188395	0.888847	-0.700452	-103.415	Colo829BL
chr2	206249859	206271820	ZDBF2	Paternal	Court-etal	Known	439	chr2	206253341	206253927	587	21	0.713409	0.155568	0.557842	99.0127	Colo829BL
chr2	206249859	206271820	ZDBF2	Paternal	Court-etal	Known	439	chr2	206264112	206264633	522	19	0.75134	0.149243	0.602097	98.5245	Colo829BL
chr8	94119077	94120749	CDH17	Maternal	Zink-etal	novel	44	chr8	94119836	94120235	400	16	0.661358	0.0481947	0.613163	94.9174	Colo829BL
chr4	169774385	169774935	PTGES3P3	Maternal	Zink-etal	novel	28	chr4	169774860	169775088	229	26	0.191513	0.601212	-0.409698	-87.4344	Colo829BL
chr10	119818534	119819215	INPP5F	Maternal	Court-etal	Known	52	chr10	119818730	119819049	320	22	0.350739	0.813114	-0.462376	-81.6085	Colo829BL
chr20	58888210	58890146	GNAS_Ex1A	Maternal	Court-etal	Known	198	chr20	58888448	58888712	265	21	0.509308	0.0944823	0.414826	77.3926	Colo829BL
