# Supplementary material for: Megabase-scale methylation phasing using nanopore long reads and NanoMethPhase
Source: Genome Biol. 2021 Feb 22;22:68. doi: 10.1186/s13059-021-02283-5 (PMC7898412; doi:10.1186/s13059-021-02283-5)
Supplement: Supplementary file 9 — Additional file 9. List of imprinted, predicted, conflicting, and provisional imprinted genes from GeneImprint (http://www.geneimprint.com/) and the catalog of human imprinted gene (http://igc.otago.ac.nz/home.html) database. [file 13059_2021_2283_MOESM9_ESM.xlsx]

## Sheet: GeneImprint & Catalogue genes
Chromosome	Start	End	Strand	gene_name	Gene_ID	gene_type	Status	Expressed Allele	Resource
chr11	112086824	112120016	+	SDHD	ENSG00000204370	protein_coding	Conflicting Data	Paternal	GeneImprint
chr12	65050626	65121305	-	WIF1	ENSG00000156076	protein_coding	Conflicting Data	Paternal	Catalogoue
chr13	46831550	46897076	-	HTR2A	ENSG00000102468	protein_coding	Conflicting Data	Maternal	GeneImprint
chr15	24101827	24823365	+	PWRN1	ENSG00000259905	lncRNA	Conflicting Data	Unknown	Catalogoue
chr15	26543546	26939539	-	GABRB3	ENSG00000166206	protein_coding	Conflicting Data	Paternal	GeneImprint
chr15	26866911	26949208	+	GABRA5	ENSG00000186297	protein_coding	Conflicting Data	Paternal	GeneImprint
chr15	26971181	27541984	+	GABRG3	ENSG00000182256	protein_coding	Conflicting Data	Paternal	GeneImprint
chr16	86510527	86515422	+	FOXF1	ENSG00000103241	protein_coding	Conflicting Data	Maternal	GeneImprint
chr19	41219223	41261766	+	AXL	ENSG00000167601	protein_coding	Conflicting Data	Maternal	Catalogoue
chr19	53519527	53580269	+	ZNF331	ENSG00000130844	protein_coding	Conflicting Data	Maternal	Catalogoue
chr5	95713522	95824383	+	RHOBTB3	ENSG00000164292	protein_coding	Conflicting Data	Paternal	Catalogoue
chr6	57314805	57646850	+	PRIM2	ENSG00000146143	protein_coding	Conflicting Data	Biallelic	GeneImprint
chr6	159969099	160113507	+	IGF2R	ENSG00000197081	protein_coding	Conflicting Data	Biallelic	GeneImprint
chr7	130506238	130668748	-	COPG2	ENSG00000158623	protein_coding	Conflicting Data	Paternal	GeneImprint
chr1	3652516	3736201	+	TP73	ENSG00000078900	protein_coding	Imprinted	Maternal	GeneImprint
chr1	44731055	44731170	-	RNU5D-1	ENSG00000200169	snRNA	Imprinted	Paternal	GeneImprint
chr1	68045886	68051631	-	DIRAS3	ENSG00000162595	protein_coding	Imprinted	Paternal	GeneImprint
chr10	119726042	119829147	+	INPP5F	ENSG00000198825	protein_coding	Imprinted	Paternal	GeneImprint
chr11	1995176	2001470	-	H19	ENSG00000130600	lncRNA	Imprinted	Maternal	GeneImprint
chr11	2129112	2141238	-	IGF2	ENSG00000167244	protein_coding	Imprinted	Paternal	GeneImprint
chr11	2140501	2148666	+	IGF2-AS	ENSG00000099869	lncRNA	Imprinted	Paternal	GeneImprint
chr11	2159779	2161221	-	INS	ENSG00000254647	protein_coding	Imprinted	Paternal	GeneImprint
chr11	2444684	2849105	+	KCNQ1	ENSG00000053918	protein_coding	Imprinted	Maternal	GeneImprint
chr11	2608328	2699994	-	KCNQ1OT1	ENSG00000269821	lncRNA	Imprinted	Paternal	GeneImprint
chr11	2870033	2872105	+	KCNQ1DN	ENSG00000237941	lncRNA	Imprinted	Maternal	GeneImprint
chr11	2883213	2885773	-	CDKN1C	ENSG00000129757	protein_coding	Imprinted	Maternal	GeneImprint
chr11	2899721	2925246	+	SLC22A18	ENSG00000110628	protein_coding	Imprinted	Maternal	GeneImprint
chr11	2928273	2929420	-	PHLDA2	ENSG00000181649	protein_coding	Imprinted	Maternal	GeneImprint
chr11	3087107	3166739	-	OSBPL5	ENSG00000021762	protein_coding	Imprinted	Maternal	GeneImprint
chr11	32387775	32435564	-	WT1	ENSG00000184937	protein_coding	Imprinted	Paternal	GeneImprint
chr11	32435518	32458769	+	WT1-AS	ENSG00000183242	lncRNA	Imprinted	Paternal	GeneImprint
chr11	70078302	70189528	+	ANO1	ENSG00000131620	protein_coding	Imprinted	Maternal	GeneImprint
chr11	110093392	110171841	+	ZC3H12C	ENSG00000149289	protein_coding	Imprinted	Paternal	GeneImprint
chr11	131370478	132336822	+	NTM	ENSG00000182667	protein_coding	Imprinted	Maternal	GeneImprint
chr12	7115736	7128889	-	RBP5	ENSG00000139194	protein_coding	Imprinted	Maternal	GeneImprint
chr12	57128483	57213361	+	LRP1	ENSG00000123384	protein_coding	Imprinted	NA	GeneImprint
chr13	27945260	27945415	+	ATP5F1EP2	ENSG00000180389	processed_pseudogene	Imprinted	Maternal	GeneImprint
chr13	48303726	48599436	+	RB1	ENSG00000139687	protein_coding	Imprinted	Maternal	GeneImprint
chr14	69854131	70032366	+	SMOC1	ENSG00000198732	protein_coding	Imprinted	Maternal	GeneImprint
chr14	100725705	100738224	+	DLK1	ENSG00000185559	protein_coding	Imprinted	Paternal	GeneImprint
chr14	100779410	100861031	+	MEG3	ENSG00000214548	lncRNA	Imprinted	Maternal	GeneImprint
chr14	100874493	100874585	+	MIR337	ENSG00000199151	miRNA	Imprinted	Maternal	Catalogoue
chr14	100879753	100903722	-	RTL1	ENSG00000254656	protein_coding	Imprinted	Paternal	GeneImprint
chr14	100894770	101038859	+	MEG8	ENSG00000225746	lncRNA	Imprinted	Maternal	GeneImprint
chr14	100924824	100924892	+	SNORD113-1	ENSG00000202191	snoRNA	Imprinted	Maternal	GeneImprint
chr14	100949833	100949904	+	SNORD114-1	ENSG00000199575	snoRNA	Imprinted	Maternal	GeneImprint
chr15	23565674	23630075	+	MKRN3	ENSG00000179455	protein_coding	Imprinted	Paternal	GeneImprint
chr15	23643549	23647867	-	MAGEL2	ENSG00000254585	protein_coding	Imprinted	Paternal	GeneImprint
chr15	23685400	23687305	-	NDN	ENSG00000182636	protein_coding	Imprinted	Paternal	GeneImprint
chr15	24675775	24683393	+	NPAP1	ENSG00000185823	protein_coding	Imprinted	Unknown	GeneImprint
chr15	24823637	24978723	+	SNRPN	ENSG00000128739	protein_coding	Imprinted	Paternal	GeneImprint
chr15	24954986	24977850	+	SNURF	ENSG00000273173	protein_coding	Imprinted	Paternal	GeneImprint
chr15	24981994	24982068	+	SNORD107	ENSG00000276314	snoRNA	Imprinted	Paternal	GeneImprint
chr15	24985100	24985166	+	SNORD64	ENSG00000276610	snoRNA	Imprinted	Paternal	GeneImprint
chr15	24986925	24986995	+	SNORD108	ENSG00000239014	snoRNA	Imprinted	Paternal	GeneImprint
chr15	25041974	25042040	+	SNORD109A	ENSG00000274640	snoRNA	Imprinted	Paternal	GeneImprint
chr15	25051476	25106603	+	SNORD116@	NA	NA	Imprinted	Paternal	GeneImprint
chr15	25170723	25269858	+	SNORD115@	NA	NA	Imprinted	Paternal	GeneImprint
chr15	25269783	25269858	+	SNORD115-48	ENSG00000201634	snoRNA	Imprinted	Paternal	GeneImprint
chr15	25278343	25278409	+	SNORD109B	ENSG00000239169	snoRNA	Imprinted	Paternal	GeneImprint
chr15	25333728	25439051	-	UBE3A	ENSG00000114062	protein_coding	Imprinted	Maternal	GeneImprint
chr15	25677271	25865184	-	ATP10A	ENSG00000206190	protein_coding	Imprinted	Maternal	GeneImprint
chr15	98646951	98647371	-	IRAIN	ENSG00000259424	lncRNA	Imprinted	Paternal	GeneImprint
chr16	3432414	3443504	-	ZNF597	ENSG00000167981	protein_coding	Imprinted	Maternal	GeneImprint
chr16	3443649	3486953	+	NAA60	ENSG00000122390	protein_coding	Imprinted	Maternal	GeneImprint
chr17	7661779	7687550	-	TP53	ENSG00000141510	protein_coding	Imprinted	NA	GeneImprint
chr18	46962768	46964644	-	ELOA3D	ENSG00000183791	protein_coding	Imprinted	Maternal	GeneImprint
chr19	10133345	10231286	-	DNMT1	ENSG00000130816	protein_coding	Imprinted	Paternal	GeneImprint
chr19	53787675	53787741	+	MIR371A	ENSG00000199031	miRNA	Imprinted	Paternal	GeneImprint
chr19	54953130	55001142	+	NLRP2	ENSG00000022556	protein_coding	Imprinted	Maternal	GeneImprint
chr19	56774547	56840729	-	ZIM2	ENSG00000269699	protein_coding	Imprinted	Paternal	GeneImprint
chr19	56810077	56840728	-	PEG3	ENSG00000198300	protein_coding	Imprinted	Paternal	GeneImprint
chr19	56840866	56848556	+	MIMT1	ENSG00000268654	lncRNA	Imprinted	Paternal	GeneImprint
chr2	80288351	80304752	-	LRRTM1	ENSG00000162951	protein_coding	Imprinted	Paternal	GeneImprint
chr2	206175316	206218047	-	GPR1	ENSG00000183671	protein_coding	Imprinted	Paternal	GeneImprint
chr2	206203543	206265326	+	GPR1-AS	ENSG00000279220	lncRNA	Imprinted	Paternal	Catalogoue
chr2	206274663	206314427	+	ZDBF2	ENSG00000204186	protein_coding	Imprinted	Paternal	GeneImprint
chr20	31547412	31548081	+	MCTS2P	ENSG00000101898	protein_coding	Imprinted	Paternal	GeneImprint
chr20	37492472	37527931	-	BLCAP	ENSG00000166619	protein_coding	Imprinted	Isoform Dependent	GeneImprint
chr20	37521206	37523690	+	NNAT	ENSG00000053438	protein_coding	Imprinted	Paternal	GeneImprint
chr20	43489442	43550950	+	L3MBTL1	ENSG00000185513	protein_coding	Imprinted	Paternal	GeneImprint
chr20	43558968	43588237	+	SGK2	ENSG00000101049	protein_coding	Imprinted	Paternal	GeneImprint
chr20	44247099	44280917	+	GDAP1L1	ENSG00000124194	protein_coding	Imprinted	Paternal	GeneImprint
chr20	58817132	58817725	-	AL132655.2	ENSG00000268649	lncRNA	Imprinted	Paternal	GeneImprint
chr20	58818226	58818313	-	MIR298	ENSG00000216031	miRNA	Imprinted	Paternal	GeneImprint
chr20	58818919	58850903	-	GNAS-AS1	ENSG00000235590	lncRNA	Imprinted	Paternal	GeneImprint
chr20	58839718	58911192	+	GNAS	ENSG00000087460	protein_coding	Imprinted	Isoform Dependent	GeneImprint
chr22	18906028	18914238	+	DGCR6	ENSG00000183628	protein_coding	Imprinted	Random	GeneImprint
chr22	20314238	20320080	-	DGCR6L	ENSG00000128185	protein_coding	Imprinted	Random	GeneImprint
chr4	88695913	88697829	-	NAP1L5	ENSG00000177432	protein_coding	Imprinted	Paternal	GeneImprint
chr5	96875986	96919703	+	ERAP2	ENSG00000164308	protein_coding	Imprinted	Paternal	GeneImprint
chr5	136080470	136080597	-	VTRNA2-1	ENSG00000270123	vaultRNA	Imprinted	Paternal	GeneImprint
chr6	3849373	3851320	+	FAM50B	ENSG00000145945	protein_coding	Imprinted	Paternal	GeneImprint
chr6	11712054	11807046	-	ADTRP	ENSG00000111863	protein_coding	Imprinted	Maternal	GeneImprint
chr6	104936616	105083332	+	LIN28B	ENSG00000187772	protein_coding	Imprinted	Paternal	GeneImprint
chr6	106360717	106572017	+	CRYBG1	ENSG00000112297	protein_coding	Imprinted	Paternal	GeneImprint
chr6	138300000	148500000	NA	TNDM	NA	NA	Imprinted	NA	GeneImprint
chr6	143536845	143831185	+	PHACTR2	ENSG00000112419	protein_coding	Imprinted	Maternal	Catalogoue
chr6	143940300	144064599	-	PLAGL1	ENSG00000118495	protein_coding	Imprinted	Paternal	GeneImprint
chr6	144004916	144008262	-	HYMAI	ENSG00000283122	lncRNA	Imprinted	Paternal	GeneImprint
chr6	160171061	160277638	-	SLC22A2	ENSG00000112499	protein_coding	Imprinted	Maternal	GeneImprint
chr6	160348378	160452577	+	SLC22A3	ENSG00000146477	protein_coding	Imprinted	Maternal	GeneImprint
chr7	50458436	50565405	-	DDC	ENSG00000132437	protein_coding	Imprinted	Isoform Dependent	GeneImprint
chr7	50590063	50793462	-	GRB10	ENSG00000106070	protein_coding	Imprinted	Isoform Dependent	GeneImprint
chr7	78017055	79453667	-	MAGI2	ENSG00000187391	protein_coding	Imprinted	Maternal	GeneImprint
chr7	93885396	93890753	-	TFPI2	ENSG00000105825	protein_coding	Imprinted	Maternal	GeneImprint
chr7	94524204	94656572	-	SGCE	ENSG00000127990	protein_coding	Imprinted	Paternal	GeneImprint
chr7	94656325	94669695	+	PEG10	ENSG00000242265	protein_coding	Imprinted	Paternal	GeneImprint
chr7	94907202	95296415	+	PPP1R9A	ENSG00000158528	protein_coding	Imprinted	Maternal	GeneImprint
chr7	97020396	97024950	-	DLX5	ENSG00000105880	protein_coding	Imprinted	Maternal	GeneImprint
chr7	130293134	130324180	+	CPA4	ENSG00000128510	protein_coding	Imprinted	Maternal	GeneImprint
chr7	130486042	130491033	-	MESTIT1	ENSG00000272701	lncRNA	Imprinted	Paternal	GeneImprint
chr7	130486171	130506465	+	MEST	ENSG00000106484	protein_coding	Imprinted	Paternal	GeneImprint
chr7	130543453	130546899	+	COPG2IT1	NA	Non-protein	Imprinted	Paternal	GeneImprint
chr7	130731235	130734176	-	KLF14	ENSG00000266265	protein_coding	Imprinted	Maternal	GeneImprint
chr8	737596	1708474	+	DLGAP2	ENSG00000198010	protein_coding	Imprinted	Paternal	GeneImprint
chr8	134477788	134713049	-	ZFAT	ENSG00000066827	protein_coding	Imprinted	Paternal	GeneImprint
chr8	134598071	134600689	+	ZFAT-AS1	ENSG00000248492	lncRNA	Imprinted	Paternal	GeneImprint
chr8	139600838	139704109	-	KCNK9	ENSG00000169427	protein_coding	Imprinted	Maternal	GeneImprint
chr8	140094894	140100543	-	PEG13	ENSG00000282164	lncRNA	Imprinted	Paternal	GeneImprint
chr9	3824127	4348392	-	GLIS3	ENSG00000107249	protein_coding	Imprinted	Paternal	GeneImprint
chr1	1335276	1349418	-	DVL1	ENSG00000107404	protein_coding	Predicted	Maternal	GeneImprint
chr1	1917590	1919279	-	TMEM52	ENSG00000178821	protein_coding	Predicted	Paternal	GeneImprint
chr1	2403964	2413797	-	PEX10	ENSG00000157911	protein_coding	Predicted	Maternal	GeneImprint
chr1	3069168	3438621	+	PRDM16	ENSG00000142611	protein_coding	Predicted	Paternal	GeneImprint
chr1	3630767	3652761	-	WRAP73	ENSG00000116213	protein_coding	Predicted	Maternal	GeneImprint
chr1	6185020	6209389	-	RPL22	ENSG00000116251	protein_coding	Predicted	Paternal	GeneImprint
chr1	23845077	23868294	-	FUCA1	ENSG00000179163	protein_coding	Predicted	Paternal	GeneImprint
chr1	39757182	39788865	-	BMP8B	ENSG00000116985	protein_coding	Predicted	Paternal	GeneImprint
chr1	92473043	92486925	-	GFI1	ENSG00000162676	protein_coding	Predicted	Paternal	GeneImprint
chr1	161524540	161526894	+	HSPA6	ENSG00000173110	protein_coding	Predicted	Maternal	GeneImprint
chr1	214348700	214552449	-	PTPN14	ENSG00000152104	protein_coding	Predicted	Maternal	GeneImprint
chr1	228208063	228378876	+	OBSCN	ENSG00000154358	protein_coding	Predicted	Paternal	GeneImprint
chr1	228458107	228460470	+	H2BU1	ENSG00000196890	protein_coding	Predicted	Maternal	GeneImprint
chr1	247840928	247841896	-	OR11L1	ENSG00000197591	protein_coding	Predicted	Paternal	GeneImprint
chr10	8045378	8075198	+	GATA3	ENSG00000107485	protein_coding	Predicted	Paternal	GeneImprint
chr10	102106489	102120368	-	LDB1	ENSG00000198728	protein_coding	Predicted	Maternal	GeneImprint
chr10	132444327	132449408	+	LINC02870	ENSG00000180066	lncRNA	Predicted	Maternal	GeneImprint
chr10	132783179	132786147	-	NKX6-2	ENSG00000148826	protein_coding	Predicted	Maternal	GeneImprint
chr10	132808392	132942823	-	CFAP46	ENSG00000171811	protein_coding	Predicted	Maternal	GeneImprint
chr10	133237855	133241928	+	VENTX	ENSG00000151650	protein_coding	Predicted	Maternal	GeneImprint
chr10	133379261	133391694	+	PAOX	ENSG00000148832	protein_coding	Predicted	Maternal	GeneImprint
chr11	313506	315272	+	IFITM1	ENSG00000185885	protein_coding	Predicted	Maternal	GeneImprint
chr11	369499	382117	+	B4GALNT4	ENSG00000182272	protein_coding	Predicted	Maternal	GeneImprint
chr11	392614	404908	+	PKP3	ENSG00000184363	protein_coding	Predicted	Maternal	GeneImprint
chr11	66268590	66277492	+	RAB1B	ENSG00000174903	protein_coding	Predicted	Maternal	GeneImprint
chr11	106051098	106077459	-	KBTBD3	ENSG00000182359	protein_coding	Predicted	Paternal	GeneImprint
chr12	21797401	21942529	-	ABCC9	ENSG00000069431	protein_coding	Predicted	Maternal	GeneImprint
chr12	53994895	54003337	+	HOXC9	ENSG00000180806	protein_coding	Predicted	Maternal	GeneImprint
chr12	54016931	54056030	+	HOXC4	ENSG00000198353	protein_coding	Predicted	Maternal	GeneImprint
chr12	57619527	57626151	+	SLC26A10	ENSG00000135502	protein_coding	Predicted	Maternal	GeneImprint
chr12	57747727	57756013	-	CDK4	ENSG00000135446	protein_coding	Predicted	Maternal	GeneImprint
chr12	77021248	77065569	-	E2F7	ENSG00000165891	protein_coding	Predicted	Maternal	GeneImprint
chr12	132489551	132585188	+	FBRSL1	ENSG00000112787	protein_coding	Predicted	Maternal	GeneImprint
chr13	57140918	57143939	+	PRR20A	ENSG00000204919	protein_coding	Predicted	Maternal	GeneImprint
chr13	113759226	113816995	+	TMEM255B	ENSG00000184497	protein_coding	Predicted	Maternal	GeneImprint
chr14	28766787	28770277	+	FOXG1	ENSG00000176165	protein_coding	Predicted	Paternal	GeneImprint
chr14	52857268	52952435	-	FERMT2	ENSG00000073712	protein_coding	Predicted	Paternal	GeneImprint
chr16	981770	986979	+	SOX8	ENSG00000005513	protein_coding	Predicted	Paternal	GeneImprint
chr16	51135975	51151367	-	SALL1	ENSG00000103449	protein_coding	Predicted	Maternal	GeneImprint
chr16	57999546	58021618	+	USB1	ENSG00000103005	protein_coding	Predicted	Maternal	GeneImprint
chr16	67657512	67660815	-	ACD	ENSG00000102977	protein_coding	Predicted	Maternal	GeneImprint
chr17	7855066	7856099	+	TMEM88	ENSG00000167874	protein_coding	Predicted	Maternal	GeneImprint
chr17	28226563	28228065	+	PYY2	ENSG00000237575	transcribed_unprocessed_pseudogene	Predicted	Paternal	GeneImprint
chr17	48540894	48544989	-	HOXB2	ENSG00000173917	protein_coding	Predicted	Maternal	GeneImprint
chr17	48548870	48604912	-	HOXB3	ENSG00000120093	protein_coding	Predicted	Maternal	GeneImprint
chr17	76702250	76700600	NA	LOC100131170	NA	NA	Predicted	Paternal	GeneImprint
chr18	32124877	32470882	-	GAREM1	ENSG00000141441	protein_coding	Predicted	Paternal	GeneImprint
chr18	37243040	37565827	-	CELF4	ENSG00000101489	protein_coding	Predicted	Maternal	GeneImprint
chr19	281040	291403	-	PLPP2	ENSG00000141934	protein_coding	Predicted	Maternal	GeneImprint
chr19	31149979	31349436	-	TSHZ3	ENSG00000121297	protein_coding	Predicted	Paternal	GeneImprint
chr19	33621953	33773509	+	CHST8	ENSG00000124302	protein_coding	Predicted	Maternal	GeneImprint
chr19	44112181	44134822	+	ZNF225	ENSG00000256294	protein_coding	Predicted	Paternal	GeneImprint
chr19	44417519	44448578	-	ZNF229	ENSG00000278318	protein_coding	Predicted	Maternal	GeneImprint
chr19	54643889	54670359	+	LILRB4	ENSG00000186818	protein_coding	Predicted	Maternal	GeneImprint
chr19	58551566	58555105	-	CHMP2A	ENSG00000130724	protein_coding	Predicted	Maternal	GeneImprint
chr19	58561931	58573575	-	MZF1	ENSG00000099326	protein_coding	Predicted	Maternal	GeneImprint
chr2	38066973	38109902	-	CYP1B1	ENSG00000138061	protein_coding	Predicted	Paternal	GeneImprint
chr2	43222402	43226606	-	ZFP36L2	ENSG00000152518	protein_coding	Predicted	Maternal	GeneImprint
chr2	43831942	43882988	+	ABCG8	ENSG00000143921	protein_coding	Predicted	Maternal	GeneImprint
chr2	56183990	56386172	+	CCDC85A	ENSG00000055813	protein_coding	Predicted	Paternal	GeneImprint
chr2	63050057	63057836	+	OTX1	ENSG00000115507	protein_coding	Predicted	Maternal	GeneImprint
chr2	70900576	70965373	+	VAX2	ENSG00000116035	protein_coding	Predicted	Maternal	GeneImprint
chr2	232547970	232550557	-	TIGD1	ENSG00000221944	protein_coding	Predicted	Paternal	GeneImprint
chr2	240126563	240136807	-	COPS9	ENSG00000172428	protein_coding	Predicted	Paternal	GeneImprint
chr20	13221274	13300651	+	ISM1	ENSG00000101230	protein_coding	Predicted	Paternal	GeneImprint
chr20	62796473	62801729	+	MRGBP	ENSG00000101189	protein_coding	Predicted	Maternal	GeneImprint
chr20	62816244	62841159	+	COL9A3	ENSG00000092758	protein_coding	Predicted	Maternal	GeneImprint
chr21	36699115	36749917	+	SIM2	ENSG00000159263	protein_coding	Predicted	Paternal	GeneImprint
chr22	31346777	31348719	+	LINC01521	ENSG00000213888	lncRNA	Predicted	Paternal	GeneImprint
chr3	126103562	126197994	-	ALDH1L1	ENSG00000144908	protein_coding	Predicted	Maternal	GeneImprint
chr3	147393422	147510293	+	ZIC1	ENSG00000152977	protein_coding	Predicted	Maternal	GeneImprint
chr3	194136148	194138732	+	HES1	ENSG00000114315	protein_coding	Predicted	Paternal	GeneImprint
chr4	1009936	1026898	+	FGFRL1	ENSG00000127418	protein_coding	Predicted	Maternal	GeneImprint
chr4	1166932	1208962	-	SPON2	ENSG00000159674	protein_coding	Predicted	Paternal	GeneImprint
chr4	1347208	1395989	+	UVSSA	ENSG00000163945	protein_coding	Predicted	Maternal	GeneImprint
chr5	5140330	5320304	+	ADAMTS16	ENSG00000145536	protein_coding	Predicted	Maternal	GeneImprint
chr5	19471296	20575873	-	CDH18	ENSG00000145526	protein_coding	Predicted	Paternal	GeneImprint
chr5	132073789	132076170	+	CSF2	ENSG00000164400	protein_coding	Predicted	Maternal	GeneImprint
chr6	32393963	32407128	-	BTNL2	ENSG00000204290	protein_coding	Predicted	Maternal	GeneImprint
chr6	84033772	84090881	+	MRAP2	ENSG00000135324	protein_coding	Predicted	Paternal	GeneImprint
chr6	166364919	166383013	-	MPC1	ENSG00000060762	protein_coding	Predicted	Paternal	GeneImprint
chr7	10931943	10940153	-	NDUFA4	ENSG00000189043	protein_coding	Predicted	Paternal	GeneImprint
chr7	27100354	27102686	-	HOXA2	ENSG00000105996	protein_coding	Predicted	Maternal	GeneImprint
chr7	27106184	27152581	-	HOXA3	ENSG00000105997	protein_coding	Predicted	Maternal	GeneImprint
chr7	27128507	27130780	-	HOXA4	ENSG00000197576	protein_coding	Predicted	Maternal	GeneImprint
chr7	27141052	27143681	-	HOXA5	ENSG00000106004	protein_coding	Predicted	Maternal	GeneImprint
chr7	27181157	27185232	-	HOXA11	ENSG00000005073	protein_coding	Predicted	Maternal	GeneImprint
chr7	27242700	27250493	+	EVX1	ENSG00000106038	protein_coding	Predicted	Paternal	GeneImprint
chr7	41960949	42237870	-	GLI3	ENSG00000106571	protein_coding	Predicted	Maternal	GeneImprint
chr7	77793728	77798434	-	TMEM60	ENSG00000135211	protein_coding	Predicted	Paternal	GeneImprint
chr7	151057210	151076526	+	SLC4A2	ENSG00000164889	protein_coding	Predicted	Maternal	GeneImprint
chr7	151076593	151080866	-	FASTK	ENSG00000164896	protein_coding	Predicted	Maternal	GeneImprint
chr8	30995802	31033715	-	PURG	ENSG00000172733	protein_coding	Predicted	Paternal	GeneImprint
chr8	62248591	62999652	+	NKAIN3	ENSG00000185942	protein_coding	Predicted	Paternal	GeneImprint
chr8	142784882	142786539	-	LY6D	ENSG00000167656	protein_coding	Predicted	Paternal	GeneImprint
chr8	144502973	144507174	+	GPT	ENSG00000167701	protein_coding	Predicted	Maternal	GeneImprint
chr9	69427532	69672371	-	APBA1	ENSG00000107282	protein_coding	Predicted	Paternal	GeneImprint
chr9	71911510	71986054	+	C9orf85	ENSG00000155621	protein_coding	Predicted	Paternal	GeneImprint
chr9	81988772	81995253	+	SPATA31D1	ENSG00000214929	protein_coding	Predicted	Maternal	GeneImprint
chr9	126613928	126701032	+	LMX1B	ENSG00000136944	protein_coding	Predicted	Maternal	GeneImprint
chr9	135495181	135501734	-	C9orf116	ENSG00000160345	protein_coding	Predicted	Paternal	GeneImprint
chr9	136658856	136672678	+	EGFL7	ENSG00000172889	protein_coding	Predicted	Paternal	GeneImprint
chr9	136848724	136851027	+	PHPT1	ENSG00000054148	protein_coding	Predicted	Maternal	GeneImprint
chr10	65912523	67696195	-	CTNNA3	ENSG00000183230	protein_coding	Provisional Data	Maternal	GeneImprint
chr11	2404515	2423045	-	TRPM5	ENSG00000070985	protein_coding	Provisional Data	Paternal	GeneImprint
chr11	2887344	2903575	-	SLC22A18AS	ENSG00000254827	protein_coding	Provisional Data	Maternal	GeneImprint
chr11	6926404	7001004	+	ZNF215	ENSG00000149054	protein_coding	Provisional Data	Maternal	GeneImprint
chr7	93424487	93574730	-	CALCR	ENSG00000004948	protein_coding	Provisional Data	Maternal	GeneImprint
chr7	95297676	95324532	-	PON1	ENSG00000005421	protein_coding	Provisional Data	Maternal	GeneImprint
