# Supplementary material for: Megabase-scale methylation phasing using nanopore long reads and NanoMethPhase
Source: Genome Biol. 2021 Feb 22;22:68. doi: 10.1186/s13059-021-02283-5 (PMC7898412; doi:10.1186/s13059-021-02283-5)
Supplement: Supplementary file 10 — Additional file 10. Mapping DMRs to 4 Mb upstream and downstream of the list of imprinted, predicted, conflicting, and provisional imprinted genes. [file 13059_2021_2283_MOESM10_ESM.xlsx]

## Sheet: NA19240 Trio
Genes from GeneImprint and Catalogue of Imprinted Gene Databases										Differentially Methylated Regions
Chromosome	Start	End	Strand	gene_name	Gene_ID	gene_type	Status	Expressed Allele	Resource	DMR Distance to Gene	Chromosome2	DMR start	DMR end	Length	Number of CpG	Mean Methylation of Maternal Haplotype	Mean Methylation of Paternal Haplotype	Difference of means	Area statistics	Sample
chr20	58817132	58817725	-	AL132655.2	ENSG00000268649	lncRNA	Imprinted	Paternal	GeneImprint	70485	chr20	58888210	58890258	2049	202	0.927648	0.0506465	0.877001	3538.76	NA19240 run1 trio phasing
chr20	58818226	58818313	-	MIR298	ENSG00000216031	miRNA	Imprinted	Paternal	GeneImprint	69897	chr20	58888210	58890258	2049	202	0.927648	0.0506465	0.877001	3538.76	NA19240 run1 trio phasing
chr20	58818919	58850903	-	GNAS-AS1	ENSG00000235590	lncRNA	Imprinted	Paternal	GeneImprint	37307	chr20	58888210	58890258	2049	202	0.927648	0.0506465	0.877001	3538.76	NA19240 run1 trio phasing
chr20	58839718	58911192	+	GNAS	ENSG00000087460	protein_coding	Imprinted	Isoform Dependent	GeneImprint	0	chr20	58888210	58890258	2049	202	0.927648	0.0506465	0.877001	3538.76	NA19240 run1 trio phasing
chr20	62796473	62801729	+	MRGBP	ENSG00000101189	protein_coding	Predicted	Maternal	GeneImprint	3906215	chr20	58888210	58890258	2049	202	0.927648	0.0506465	0.877001	3538.76	NA19240 run1 trio phasing
chr20	62816244	62841159	+	COL9A3	ENSG00000092758	protein_coding	Predicted	Maternal	GeneImprint	3925986	chr20	58888210	58890258	2049	202	0.927648	0.0506465	0.877001	3538.76	NA19240 run1 trio phasing
chr20	58817132	58817725	-	AL132655.2	ENSG00000268649	lncRNA	Imprinted	Paternal	GeneImprint	21259	chr20	58838984	58843373	4390	256	0.17782	0.957477	-0.779656	-2581.61	NA19240 run1 trio phasing
chr20	58818226	58818313	-	MIR298	ENSG00000216031	miRNA	Imprinted	Paternal	GeneImprint	20671	chr20	58838984	58843373	4390	256	0.17782	0.957477	-0.779656	-2581.61	NA19240 run1 trio phasing
chr20	58818919	58850903	-	GNAS-AS1	ENSG00000235590	lncRNA	Imprinted	Paternal	GeneImprint	0	chr20	58838984	58843373	4390	256	0.17782	0.957477	-0.779656	-2581.61	NA19240 run1 trio phasing
chr20	58839718	58911192	+	GNAS	ENSG00000087460	protein_coding	Imprinted	Isoform Dependent	GeneImprint	0	chr20	58838984	58843373	4390	256	0.17782	0.957477	-0.779656	-2581.61	NA19240 run1 trio phasing
chr20	62796473	62801729	+	MRGBP	ENSG00000101189	protein_coding	Predicted	Maternal	GeneImprint	3953100	chr20	58838984	58843373	4390	256	0.17782	0.957477	-0.779656	-2581.61	NA19240 run1 trio phasing
chr20	62816244	62841159	+	COL9A3	ENSG00000092758	protein_coding	Predicted	Maternal	GeneImprint	3972871	chr20	58838984	58843373	4390	256	0.17782	0.957477	-0.779656	-2581.61	NA19240 run1 trio phasing
chr11	1995176	2001470	-	H19	ENSG00000130600	lncRNA	Imprinted	Maternal	GeneImprint	697256	chr11	2698726	2701101	2376	192	0.902814	0.0685063	0.834308	2317.64	NA19240 run1 trio phasing
chr11	2129112	2141238	-	IGF2	ENSG00000167244	protein_coding	Imprinted	Paternal	GeneImprint	557488	chr11	2698726	2701101	2376	192	0.902814	0.0685063	0.834308	2317.64	NA19240 run1 trio phasing
chr11	2140501	2148666	+	IGF2-AS	ENSG00000099869	lncRNA	Imprinted	Paternal	GeneImprint	550060	chr11	2698726	2701101	2376	192	0.902814	0.0685063	0.834308	2317.64	NA19240 run1 trio phasing
chr11	2159779	2161221	-	INS	ENSG00000254647	protein_coding	Imprinted	Paternal	GeneImprint	537505	chr11	2698726	2701101	2376	192	0.902814	0.0685063	0.834308	2317.64	NA19240 run1 trio phasing
chr11	2444684	2849105	+	KCNQ1	ENSG00000053918	protein_coding	Imprinted	Maternal	GeneImprint	0	chr11	2698726	2701101	2376	192	0.902814	0.0685063	0.834308	2317.64	NA19240 run1 trio phasing
chr11	2608328	2699994	-	KCNQ1OT1	ENSG00000269821	lncRNA	Imprinted	Paternal	GeneImprint	0	chr11	2698726	2701101	2376	192	0.902814	0.0685063	0.834308	2317.64	NA19240 run1 trio phasing
chr11	2870033	2872105	+	KCNQ1DN	ENSG00000237941	lncRNA	Imprinted	Maternal	GeneImprint	168932	chr11	2698726	2701101	2376	192	0.902814	0.0685063	0.834308	2317.64	NA19240 run1 trio phasing
chr11	2883213	2885773	-	CDKN1C	ENSG00000129757	protein_coding	Imprinted	Maternal	GeneImprint	182112	chr11	2698726	2701101	2376	192	0.902814	0.0685063	0.834308	2317.64	NA19240 run1 trio phasing
chr11	2899721	2925246	+	SLC22A18	ENSG00000110628	protein_coding	Imprinted	Maternal	GeneImprint	198620	chr11	2698726	2701101	2376	192	0.902814	0.0685063	0.834308	2317.64	NA19240 run1 trio phasing
chr11	2928273	2929420	-	PHLDA2	ENSG00000181649	protein_coding	Imprinted	Maternal	GeneImprint	227172	chr11	2698726	2701101	2376	192	0.902814	0.0685063	0.834308	2317.64	NA19240 run1 trio phasing
chr11	3087107	3166739	-	OSBPL5	ENSG00000021762	protein_coding	Imprinted	Maternal	GeneImprint	386006	chr11	2698726	2701101	2376	192	0.902814	0.0685063	0.834308	2317.64	NA19240 run1 trio phasing
chr11	313506	315272	+	IFITM1	ENSG00000185885	protein_coding	Predicted	Maternal	GeneImprint	2383454	chr11	2698726	2701101	2376	192	0.902814	0.0685063	0.834308	2317.64	NA19240 run1 trio phasing
chr11	369499	382117	+	B4GALNT4	ENSG00000182272	protein_coding	Predicted	Maternal	GeneImprint	2316609	chr11	2698726	2701101	2376	192	0.902814	0.0685063	0.834308	2317.64	NA19240 run1 trio phasing
chr11	392614	404908	+	PKP3	ENSG00000184363	protein_coding	Predicted	Maternal	GeneImprint	2293818	chr11	2698726	2701101	2376	192	0.902814	0.0685063	0.834308	2317.64	NA19240 run1 trio phasing
chr11	2404515	2423045	-	TRPM5	ENSG00000070985	protein_coding	ProvisionalÂ Data	Paternal	GeneImprint	275681	chr11	2698726	2701101	2376	192	0.902814	0.0685063	0.834308	2317.64	NA19240 run1 trio phasing
chr11	2887344	2903575	-	SLC22A18AS	ENSG00000254827	protein_coding	ProvisionalÂ Data	Maternal	GeneImprint	186243	chr11	2698726	2701101	2376	192	0.902814	0.0685063	0.834308	2317.64	NA19240 run1 trio phasing
chr13	46831550	46897076	-	HTR2A	ENSG00000102468	protein_coding	ConflictingÂ Data	Maternal	GeneImprint	1420818	chr13	48317894	48321593	3700	206	0.954601	0.153826	0.800775	2187.47	NA19240 run1 trio phasing
chr13	48303726	48599436	+	RB1	ENSG00000139687	protein_coding	Imprinted	Maternal	GeneImprint	0	chr13	48317894	48321593	3700	206	0.954601	0.153826	0.800775	2187.47	NA19240 run1 trio phasing
chr20	58817132	58817725	-	AL132655.2	ENSG00000268649	lncRNA	Imprinted	Paternal	GeneImprint	36125	chr20	58853850	58856416	2567	201	0.883345	0.0994989	0.783847	2005.5	NA19240 run1 trio phasing
chr20	58818226	58818313	-	MIR298	ENSG00000216031	miRNA	Imprinted	Paternal	GeneImprint	35537	chr20	58853850	58856416	2567	201	0.883345	0.0994989	0.783847	2005.5	NA19240 run1 trio phasing
chr20	58818919	58850903	-	GNAS-AS1	ENSG00000235590	lncRNA	Imprinted	Paternal	GeneImprint	2947	chr20	58853850	58856416	2567	201	0.883345	0.0994989	0.783847	2005.5	NA19240 run1 trio phasing
chr20	58839718	58911192	+	GNAS	ENSG00000087460	protein_coding	Imprinted	Isoform Dependent	GeneImprint	0	chr20	58853850	58856416	2567	201	0.883345	0.0994989	0.783847	2005.5	NA19240 run1 trio phasing
chr20	62796473	62801729	+	MRGBP	ENSG00000101189	protein_coding	Predicted	Maternal	GeneImprint	3940057	chr20	58853850	58856416	2567	201	0.883345	0.0994989	0.783847	2005.5	NA19240 run1 trio phasing
chr20	62816244	62841159	+	COL9A3	ENSG00000092758	protein_coding	Predicted	Maternal	GeneImprint	3959828	chr20	58853850	58856416	2567	201	0.883345	0.0994989	0.783847	2005.5	NA19240 run1 trio phasing
chr6	138300000	148500000	NA	TNDM	NA	NA	Imprinted	NA	GeneImprint	0	chr6	144007345	144008920	1576	134	0.962392	0.106624	0.855768	1880.24	NA19240 run1 trio phasing
chr6	143536845	143831185	+	PHACTR2	ENSG00000112419	protein_coding	Imprinted	Maternal	Catalogoue	176160	chr6	144007345	144008920	1576	134	0.962392	0.106624	0.855768	1880.24	NA19240 run1 trio phasing
chr6	143940300	144064599	-	PLAGL1	ENSG00000118495	protein_coding	Imprinted	Paternal	GeneImprint	0	chr6	144007345	144008920	1576	134	0.962392	0.106624	0.855768	1880.24	NA19240 run1 trio phasing
chr6	144004916	144008262	-	HYMAI	ENSG00000283122	lncRNA	Imprinted	Paternal	GeneImprint	0	chr6	144007345	144008920	1576	134	0.962392	0.106624	0.855768	1880.24	NA19240 run1 trio phasing
chr7	50458436	50565405	-	DDC	ENSG00000132437	protein_coding	Imprinted	Isoform Dependent	GeneImprint	216608	chr7	50782013	50783354	1342	138	0.920161	0.0724987	0.847662	1749.64	NA19240 run1 trio phasing
chr7	50590063	50793462	-	GRB10	ENSG00000106070	protein_coding	Imprinted	Isoform Dependent	GeneImprint	0	chr7	50782013	50783354	1342	138	0.920161	0.0724987	0.847662	1749.64	NA19240 run1 trio phasing
chr19	53519527	53580269	+	ZNF331	ENSG00000130844	protein_coding	ConflictingÂ Data	Maternal	Catalogoue	0	chr19	53537339	53538821	1483	115	0.903366	0.0599532	0.843413	1639.47	NA19240 run1 trio phasing
chr19	53787675	53787741	+	MIR371A	ENSG00000199031	miRNA	Imprinted	Paternal	GeneImprint	248854	chr19	53537339	53538821	1483	115	0.903366	0.0599532	0.843413	1639.47	NA19240 run1 trio phasing
chr19	54953130	55001142	+	NLRP2	ENSG00000022556	protein_coding	Imprinted	Maternal	GeneImprint	1414309	chr19	53537339	53538821	1483	115	0.903366	0.0599532	0.843413	1639.47	NA19240 run1 trio phasing
chr19	56774547	56840729	-	ZIM2	ENSG00000269699	protein_coding	Imprinted	Paternal	GeneImprint	3235726	chr19	53537339	53538821	1483	115	0.903366	0.0599532	0.843413	1639.47	NA19240 run1 trio phasing
chr19	56810077	56840728	-	PEG3	ENSG00000198300	protein_coding	Imprinted	Paternal	GeneImprint	3271256	chr19	53537339	53538821	1483	115	0.903366	0.0599532	0.843413	1639.47	NA19240 run1 trio phasing
chr19	56840866	56848556	+	MIMT1	ENSG00000268654	lncRNA	Imprinted	Paternal	GeneImprint	3302045	chr19	53537339	53538821	1483	115	0.903366	0.0599532	0.843413	1639.47	NA19240 run1 trio phasing
chr19	54643889	54670359	+	LILRB4	ENSG00000186818	protein_coding	Predicted	Maternal	GeneImprint	1105068	chr19	53537339	53538821	1483	115	0.903366	0.0599532	0.843413	1639.47	NA19240 run1 trio phasing
chr20	58817132	58817725	-	AL132655.2	ENSG00000268649	lncRNA	Imprinted	Paternal	GeneImprint	32672	chr20	58850397	58853144	2748	135	0.891045	0.0582834	0.832762	1512.27	NA19240 run1 trio phasing
chr20	58818226	58818313	-	MIR298	ENSG00000216031	miRNA	Imprinted	Paternal	GeneImprint	32084	chr20	58850397	58853144	2748	135	0.891045	0.0582834	0.832762	1512.27	NA19240 run1 trio phasing
chr20	58818919	58850903	-	GNAS-AS1	ENSG00000235590	lncRNA	Imprinted	Paternal	GeneImprint	0	chr20	58850397	58853144	2748	135	0.891045	0.0582834	0.832762	1512.27	NA19240 run1 trio phasing
chr20	58839718	58911192	+	GNAS	ENSG00000087460	protein_coding	Imprinted	Isoform Dependent	GeneImprint	0	chr20	58850397	58853144	2748	135	0.891045	0.0582834	0.832762	1512.27	NA19240 run1 trio phasing
chr20	62796473	62801729	+	MRGBP	ENSG00000101189	protein_coding	Predicted	Maternal	GeneImprint	3943329	chr20	58850397	58853144	2748	135	0.891045	0.0582834	0.832762	1512.27	NA19240 run1 trio phasing
chr20	62816244	62841159	+	COL9A3	ENSG00000092758	protein_coding	Predicted	Maternal	GeneImprint	3963100	chr20	58850397	58853144	2748	135	0.891045	0.0582834	0.832762	1512.27	NA19240 run1 trio phasing
chr14	100725705	100738224	+	DLK1	ENSG00000185559	protein_coding	Imprinted	Paternal	GeneImprint	85923	chr14	100824147	100827636	3490	189	0.12629	0.841568	-0.715279	-1508.46	NA19240 run1 trio phasing
chr14	100779410	100861031	+	MEG3	ENSG00000214548	lncRNA	Imprinted	Maternal	GeneImprint	0	chr14	100824147	100827636	3490	189	0.12629	0.841568	-0.715279	-1508.46	NA19240 run1 trio phasing
chr14	100874493	100874585	+	MIR337	ENSG00000199151	miRNA	Imprinted	Maternal	Catalogoue	46857	chr14	100824147	100827636	3490	189	0.12629	0.841568	-0.715279	-1508.46	NA19240 run1 trio phasing
chr14	100879753	100903722	-	RTL1	ENSG00000254656	protein_coding	Imprinted	Paternal	GeneImprint	52117	chr14	100824147	100827636	3490	189	0.12629	0.841568	-0.715279	-1508.46	NA19240 run1 trio phasing
chr14	100894770	101038859	+	MEG8	ENSG00000225746	lncRNA	Imprinted	Maternal	GeneImprint	67134	chr14	100824147	100827636	3490	189	0.12629	0.841568	-0.715279	-1508.46	NA19240 run1 trio phasing
chr14	100924824	100924892	+	SNORD113-1	ENSG00000202191	snoRNA	Imprinted	Maternal	GeneImprint	97188	chr14	100824147	100827636	3490	189	0.12629	0.841568	-0.715279	-1508.46	NA19240 run1 trio phasing
chr14	100949833	100949904	+	SNORD114-1	ENSG00000199575	snoRNA	Imprinted	Maternal	GeneImprint	122197	chr14	100824147	100827636	3490	189	0.12629	0.841568	-0.715279	-1508.46	NA19240 run1 trio phasing
chr7	130506238	130668748	-	COPG2	ENSG00000158623	protein_coding	ConflictingÂ Data	Paternal	GeneImprint	12546	chr7	130490640	130493692	3053	197	0.85335	0.129367	0.723983	1465.56	NA19240 run1 trio phasing
chr7	130293134	130324180	+	CPA4	ENSG00000128510	protein_coding	Imprinted	Maternal	GeneImprint	166460	chr7	130490640	130493692	3053	197	0.85335	0.129367	0.723983	1465.56	NA19240 run1 trio phasing
chr7	130486042	130491033	-	MESTIT1	ENSG00000272701	lncRNA	Imprinted	Paternal	GeneImprint	0	chr7	130490640	130493692	3053	197	0.85335	0.129367	0.723983	1465.56	NA19240 run1 trio phasing
chr7	130486171	130506465	+	MEST	ENSG00000106484	protein_coding	Imprinted	Paternal	GeneImprint	0	chr7	130490640	130493692	3053	197	0.85335	0.129367	0.723983	1465.56	NA19240 run1 trio phasing
chr7	130543453	130546899	+	COPG2IT1	NA	Non-protein	Imprinted	Paternal	GeneImprint	49761	chr7	130490640	130493692	3053	197	0.85335	0.129367	0.723983	1465.56	NA19240 run1 trio phasing
chr7	130731235	130734176	-	KLF14	ENSG00000266265	protein_coding	Imprinted	Maternal	GeneImprint	237543	chr7	130490640	130493692	3053	197	0.85335	0.129367	0.723983	1465.56	NA19240 run1 trio phasing
chr8	139600838	139704109	-	KCNK9	ENSG00000169427	protein_coding	Imprinted	Maternal	GeneImprint	394064	chr8	140098173	140100981	2809	180	0.882764	0.157523	0.725242	1385.79	NA19240 run1 trio phasing
chr8	140094894	140100543	-	PEG13	ENSG00000282164	lncRNA	Imprinted	Paternal	GeneImprint	0	chr8	140098173	140100981	2809	180	0.882764	0.157523	0.725242	1385.79	NA19240 run1 trio phasing
chr8	142784882	142786539	-	LY6D	ENSG00000167656	protein_coding	Predicted	Paternal	GeneImprint	2683901	chr8	140098173	140100981	2809	180	0.882764	0.157523	0.725242	1385.79	NA19240 run1 trio phasing
chr19	53519527	53580269	+	ZNF331	ENSG00000130844	protein_coding	ConflictingÂ Data	Maternal	Catalogoue	0	chr19	53553726	53555110	1385	103	0.888822	0.0746386	0.814183	1253.88	NA19240 run1 trio phasing
chr19	53787675	53787741	+	MIR371A	ENSG00000199031	miRNA	Imprinted	Paternal	GeneImprint	232565	chr19	53553726	53555110	1385	103	0.888822	0.0746386	0.814183	1253.88	NA19240 run1 trio phasing
chr19	54953130	55001142	+	NLRP2	ENSG00000022556	protein_coding	Imprinted	Maternal	GeneImprint	1398020	chr19	53553726	53555110	1385	103	0.888822	0.0746386	0.814183	1253.88	NA19240 run1 trio phasing
chr19	56774547	56840729	-	ZIM2	ENSG00000269699	protein_coding	Imprinted	Paternal	GeneImprint	3219437	chr19	53553726	53555110	1385	103	0.888822	0.0746386	0.814183	1253.88	NA19240 run1 trio phasing
chr19	56810077	56840728	-	PEG3	ENSG00000198300	protein_coding	Imprinted	Paternal	GeneImprint	3254967	chr19	53553726	53555110	1385	103	0.888822	0.0746386	0.814183	1253.88	NA19240 run1 trio phasing
chr19	56840866	56848556	+	MIMT1	ENSG00000268654	lncRNA	Imprinted	Paternal	GeneImprint	3285756	chr19	53553726	53555110	1385	103	0.888822	0.0746386	0.814183	1253.88	NA19240 run1 trio phasing
chr19	54643889	54670359	+	LILRB4	ENSG00000186818	protein_coding	Predicted	Maternal	GeneImprint	1088779	chr19	53553726	53555110	1385	103	0.888822	0.0746386	0.814183	1253.88	NA19240 run1 trio phasing
chr15	24101827	24823365	+	PWRN1	ENSG00000259905	lncRNA	ConflictingÂ Data	Unknown	Catalogoue	131492	chr15	24954857	24956895	2039	114	0.825632	0.04669	0.778942	1152.31	NA19240 run1 trio phasing
chr15	26543546	26939539	-	GABRB3	ENSG00000166206	protein_coding	ConflictingÂ Data	Paternal	GeneImprint	1586651	chr15	24954857	24956895	2039	114	0.825632	0.04669	0.778942	1152.31	NA19240 run1 trio phasing
chr15	26866911	26949208	+	GABRA5	ENSG00000186297	protein_coding	ConflictingÂ Data	Paternal	GeneImprint	1910016	chr15	24954857	24956895	2039	114	0.825632	0.04669	0.778942	1152.31	NA19240 run1 trio phasing
chr15	26971181	27541984	+	GABRG3	ENSG00000182256	protein_coding	ConflictingÂ Data	Paternal	GeneImprint	2014286	chr15	24954857	24956895	2039	114	0.825632	0.04669	0.778942	1152.31	NA19240 run1 trio phasing
chr15	23565674	23630075	+	MKRN3	ENSG00000179455	protein_coding	Imprinted	Paternal	GeneImprint	1324782	chr15	24954857	24956895	2039	114	0.825632	0.04669	0.778942	1152.31	NA19240 run1 trio phasing
chr15	23643549	23647867	-	MAGEL2	ENSG00000254585	protein_coding	Imprinted	Paternal	GeneImprint	1306990	chr15	24954857	24956895	2039	114	0.825632	0.04669	0.778942	1152.31	NA19240 run1 trio phasing
chr15	23685400	23687305	-	NDN	ENSG00000182636	protein_coding	Imprinted	Paternal	GeneImprint	1267552	chr15	24954857	24956895	2039	114	0.825632	0.04669	0.778942	1152.31	NA19240 run1 trio phasing
chr15	24675775	24683393	+	NPAP1	ENSG00000185823	protein_coding	Imprinted	Unknown	GeneImprint	271464	chr15	24954857	24956895	2039	114	0.825632	0.04669	0.778942	1152.31	NA19240 run1 trio phasing
chr15	24823637	24978723	+	SNRPN	ENSG00000128739	protein_coding	Imprinted	Paternal	GeneImprint	0	chr15	24954857	24956895	2039	114	0.825632	0.04669	0.778942	1152.31	NA19240 run1 trio phasing
chr15	24954986	24977850	+	SNURF	ENSG00000273173	protein_coding	Imprinted	Paternal	GeneImprint	0	chr15	24954857	24956895	2039	114	0.825632	0.04669	0.778942	1152.31	NA19240 run1 trio phasing
chr15	24981994	24982068	+	SNORD107	ENSG00000276314	snoRNA	Imprinted	Paternal	GeneImprint	25099	chr15	24954857	24956895	2039	114	0.825632	0.04669	0.778942	1152.31	NA19240 run1 trio phasing
chr15	24985100	24985166	+	SNORD64	ENSG00000276610	snoRNA	Imprinted	Paternal	GeneImprint	28205	chr15	24954857	24956895	2039	114	0.825632	0.04669	0.778942	1152.31	NA19240 run1 trio phasing
chr15	24986925	24986995	+	SNORD108	ENSG00000239014	snoRNA	Imprinted	Paternal	GeneImprint	30030	chr15	24954857	24956895	2039	114	0.825632	0.04669	0.778942	1152.31	NA19240 run1 trio phasing
chr15	25041974	25042040	+	SNORD109A	ENSG00000274640	snoRNA	Imprinted	Paternal	GeneImprint	85079	chr15	24954857	24956895	2039	114	0.825632	0.04669	0.778942	1152.31	NA19240 run1 trio phasing
chr15	25051476	25106603	+	SNORD116@	NA	NA	Imprinted	Paternal	GeneImprint	94581	chr15	24954857	24956895	2039	114	0.825632	0.04669	0.778942	1152.31	NA19240 run1 trio phasing
chr15	25170723	25269858	+	SNORD115@	NA	NA	Imprinted	Paternal	GeneImprint	213828	chr15	24954857	24956895	2039	114	0.825632	0.04669	0.778942	1152.31	NA19240 run1 trio phasing
chr15	25269783	25269858	+	SNORD115-48	ENSG00000201634	snoRNA	Imprinted	Paternal	GeneImprint	312888	chr15	24954857	24956895	2039	114	0.825632	0.04669	0.778942	1152.31	NA19240 run1 trio phasing
chr15	25278343	25278409	+	SNORD109B	ENSG00000239169	snoRNA	Imprinted	Paternal	GeneImprint	321448	chr15	24954857	24956895	2039	114	0.825632	0.04669	0.778942	1152.31	NA19240 run1 trio phasing
chr15	25333728	25439051	-	UBE3A	ENSG00000114062	protein_coding	Imprinted	Maternal	GeneImprint	376833	chr15	24954857	24956895	2039	114	0.825632	0.04669	0.778942	1152.31	NA19240 run1 trio phasing
chr15	25677271	25865184	-	ATP10A	ENSG00000206190	protein_coding	Imprinted	Maternal	GeneImprint	720376	chr15	24954857	24956895	2039	114	0.825632	0.04669	0.778942	1152.31	NA19240 run1 trio phasing
chr1	247840928	247841896	-	OR11L1	ENSG00000197591	protein_coding	Predicted	Paternal	GeneImprint	713780	chr1	247126059	247127148	1090	80	0.100912	0.943849	-0.842937	-1047.3	NA19240 run1 trio phasing
chr1	214348700	214552449	-	PTPN14	ENSG00000152104	protein_coding	Predicted	Maternal	GeneImprint	2931257	chr1	211416317	211417443	1127	92	0.0920001	0.889993	-0.797993	-951.086	NA19240 run1 trio phasing
chr4	88695913	88697829	-	NAP1L5	ENSG00000177432	protein_coding	Imprinted	Paternal	GeneImprint	0	chr4	88697033	88698131	1099	58	0.947099	0.0675073	0.879592	867.294	NA19240 run1 trio phasing
chr8	139600838	139704109	-	KCNK9	ENSG00000169427	protein_coding	Imprinted	Maternal	GeneImprint	3571696	chr8	143275805	143277045	1241	121	0.114572	0.75875	-0.644178	-839.789	NA19240 run1 trio phasing
chr8	140094894	140100543	-	PEG13	ENSG00000282164	lncRNA	Imprinted	Paternal	GeneImprint	3175262	chr8	143275805	143277045	1241	121	0.114572	0.75875	-0.644178	-839.789	NA19240 run1 trio phasing
chr8	142784882	142786539	-	LY6D	ENSG00000167656	protein_coding	Predicted	Paternal	GeneImprint	489266	chr8	143275805	143277045	1241	121	0.114572	0.75875	-0.644178	-839.789	NA19240 run1 trio phasing
chr8	144502973	144507174	+	GPT	ENSG00000167701	protein_coding	Predicted	Maternal	GeneImprint	1225928	chr8	143275805	143277045	1241	121	0.114572	0.75875	-0.644178	-839.789	NA19240 run1 trio phasing
chr16	3432414	3443504	-	ZNF597	ENSG00000167981	protein_coding	Imprinted	Maternal	GeneImprint	2623981	chr16	807094	808433	1340	116	0.708665	0.0711808	0.637484	810.91	NA19240 run1 trio phasing
chr16	3443649	3486953	+	NAA60	ENSG00000122390	protein_coding	Imprinted	Maternal	GeneImprint	2635216	chr16	807094	808433	1340	116	0.708665	0.0711808	0.637484	810.91	NA19240 run1 trio phasing
chr16	981770	986979	+	SOX8	ENSG00000005513	protein_coding	Predicted	Paternal	GeneImprint	173337	chr16	807094	808433	1340	116	0.708665	0.0711808	0.637484	810.91	NA19240 run1 trio phasing
chr2	206175316	206218047	-	GPR1	ENSG00000183671	protein_coding	Imprinted	Paternal	GeneImprint	31888	chr2	206249935	206251352	1418	72	0.124711	0.916558	-0.791847	-795.213	NA19240 run1 trio phasing
chr2	206203543	206265326	+	GPR1-AS	ENSG00000279220	lncRNA	Imprinted	Paternal	Catalogoue	0	chr2	206249935	206251352	1418	72	0.124711	0.916558	-0.791847	-795.213	NA19240 run1 trio phasing
chr2	206274663	206314427	+	ZDBF2	ENSG00000204186	protein_coding	Imprinted	Paternal	GeneImprint	23311	chr2	206249935	206251352	1418	72	0.124711	0.916558	-0.791847	-795.213	NA19240 run1 trio phasing
chr8	142784882	142786539	-	LY6D	ENSG00000167656	protein_coding	Predicted	Paternal	GeneImprint	1626497	chr8	144413036	144414071	1036	75	0.112188	0.894323	-0.782134	-783.881	NA19240 run1 trio phasing
chr8	144502973	144507174	+	GPT	ENSG00000167701	protein_coding	Predicted	Maternal	GeneImprint	88902	chr8	144413036	144414071	1036	75	0.112188	0.894323	-0.782134	-783.881	NA19240 run1 trio phasing
chr20	43489442	43550950	+	L3MBTL1	ENSG00000185513	protein_coding	Imprinted	Paternal	GeneImprint	0	chr20	43513725	43515399	1675	84	0.824816	0.0674415	0.757374	752.394	NA19240 run1 trio phasing
chr20	43558968	43588237	+	SGK2	ENSG00000101049	protein_coding	Imprinted	Paternal	GeneImprint	43569	chr20	43513725	43515399	1675	84	0.824816	0.0674415	0.757374	752.394	NA19240 run1 trio phasing
chr20	44247099	44280917	+	GDAP1L1	ENSG00000124194	protein_coding	Imprinted	Paternal	GeneImprint	731700	chr20	43513725	43515399	1675	84	0.824816	0.0674415	0.757374	752.394	NA19240 run1 trio phasing
chr6	3849373	3851320	+	FAM50B	ENSG00000145945	protein_coding	Imprinted	Paternal	GeneImprint	0	chr6	3848794	3849916	1123	73	0.902089	0.155015	0.747074	710.484	NA19240 run1 trio phasing
chr6	166364919	166383013	-	MPC1	ENSG00000060762	protein_coding	Predicted	Paternal	GeneImprint	3271354	chr6	169654367	169655464	1098	57	0.956052	0.143621	0.81243	693.308	NA19240 run1 trio phasing
chr20	31547412	31548081	+	MCTS2P	ENSG00000101898	protein_coding	Imprinted	Paternal	GeneImprint	0	chr20	31546878	31548526	1649	52	0.958954	0.133442	0.825512	692.022	NA19240 run1 trio phasing
chr2	232547970	232550557	-	TIGD1	ENSG00000221944	protein_coding	Predicted	Paternal	GeneImprint	1063620	chr2	231483265	231484350	1086	73	0.80094	0.0586051	0.742335	669.858	NA19240 run1 trio phasing
chr19	281040	291403	-	PLPP2	ENSG00000141934	protein_coding	Predicted	Maternal	GeneImprint	1935903	chr19	2227306	2228137	832	74	0.964177	0.277951	0.686225	593.401	NA19240 run1 trio phasing
chr16	3432414	3443504	-	ZNF597	ENSG00000167981	protein_coding	Imprinted	Maternal	GeneImprint	0	chr16	3443077	3444769	1693	77	0.115954	0.77526	-0.659307	-557.203	NA19240 run1 trio phasing
chr16	3443649	3486953	+	NAA60	ENSG00000122390	protein_coding	Imprinted	Maternal	GeneImprint	0	chr16	3443077	3444769	1693	77	0.115954	0.77526	-0.659307	-557.203	NA19240 run1 trio phasing
chr16	981770	986979	+	SOX8	ENSG00000005513	protein_coding	Predicted	Paternal	GeneImprint	2456098	chr16	3443077	3444769	1693	77	0.115954	0.77526	-0.659307	-557.203	NA19240 run1 trio phasing
chr1	23845077	23868294	-	FUCA1	ENSG00000179163	protein_coding	Predicted	Paternal	GeneImprint	3481020	chr1	27349314	27350306	993	96	0.731986	0.169549	0.562437	540.578	NA19240 run1 trio phasing
chr2	232547970	232550557	-	TIGD1	ENSG00000221944	protein_coding	Predicted	Paternal	GeneImprint	137924	chr2	232409352	232410046	695	58	0.146672	0.901031	-0.75436	-522.914	NA19240 run1 trio phasing
chr15	24101827	24823365	+	PWRN1	ENSG00000259905	lncRNA	ConflictingÂ Data	Unknown	Catalogoue	0	chr15	24772567	24773758	1192	75	0.799697	0.121639	0.678058	520.912	NA19240 run1 trio phasing
chr15	26543546	26939539	-	GABRB3	ENSG00000166206	protein_coding	ConflictingÂ Data	Paternal	GeneImprint	1769788	chr15	24772567	24773758	1192	75	0.799697	0.121639	0.678058	520.912	NA19240 run1 trio phasing
chr15	26866911	26949208	+	GABRA5	ENSG00000186297	protein_coding	ConflictingÂ Data	Paternal	GeneImprint	2093153	chr15	24772567	24773758	1192	75	0.799697	0.121639	0.678058	520.912	NA19240 run1 trio phasing
chr15	26971181	27541984	+	GABRG3	ENSG00000182256	protein_coding	ConflictingÂ Data	Paternal	GeneImprint	2197423	chr15	24772567	24773758	1192	75	0.799697	0.121639	0.678058	520.912	NA19240 run1 trio phasing
chr15	23565674	23630075	+	MKRN3	ENSG00000179455	protein_coding	Imprinted	Paternal	GeneImprint	1142492	chr15	24772567	24773758	1192	75	0.799697	0.121639	0.678058	520.912	NA19240 run1 trio phasing
chr15	23643549	23647867	-	MAGEL2	ENSG00000254585	protein_coding	Imprinted	Paternal	GeneImprint	1124700	chr15	24772567	24773758	1192	75	0.799697	0.121639	0.678058	520.912	NA19240 run1 trio phasing
chr15	23685400	23687305	-	NDN	ENSG00000182636	protein_coding	Imprinted	Paternal	GeneImprint	1085262	chr15	24772567	24773758	1192	75	0.799697	0.121639	0.678058	520.912	NA19240 run1 trio phasing
chr15	24675775	24683393	+	NPAP1	ENSG00000185823	protein_coding	Imprinted	Unknown	GeneImprint	89174	chr15	24772567	24773758	1192	75	0.799697	0.121639	0.678058	520.912	NA19240 run1 trio phasing
chr15	24823637	24978723	+	SNRPN	ENSG00000128739	protein_coding	Imprinted	Paternal	GeneImprint	49879	chr15	24772567	24773758	1192	75	0.799697	0.121639	0.678058	520.912	NA19240 run1 trio phasing
chr15	24954986	24977850	+	SNURF	ENSG00000273173	protein_coding	Imprinted	Paternal	GeneImprint	181228	chr15	24772567	24773758	1192	75	0.799697	0.121639	0.678058	520.912	NA19240 run1 trio phasing
chr15	24981994	24982068	+	SNORD107	ENSG00000276314	snoRNA	Imprinted	Paternal	GeneImprint	208236	chr15	24772567	24773758	1192	75	0.799697	0.121639	0.678058	520.912	NA19240 run1 trio phasing
chr15	24985100	24985166	+	SNORD64	ENSG00000276610	snoRNA	Imprinted	Paternal	GeneImprint	211342	chr15	24772567	24773758	1192	75	0.799697	0.121639	0.678058	520.912	NA19240 run1 trio phasing
chr15	24986925	24986995	+	SNORD108	ENSG00000239014	snoRNA	Imprinted	Paternal	GeneImprint	213167	chr15	24772567	24773758	1192	75	0.799697	0.121639	0.678058	520.912	NA19240 run1 trio phasing
chr15	25041974	25042040	+	SNORD109A	ENSG00000274640	snoRNA	Imprinted	Paternal	GeneImprint	268216	chr15	24772567	24773758	1192	75	0.799697	0.121639	0.678058	520.912	NA19240 run1 trio phasing
chr15	25051476	25106603	+	SNORD116@	NA	NA	Imprinted	Paternal	GeneImprint	277718	chr15	24772567	24773758	1192	75	0.799697	0.121639	0.678058	520.912	NA19240 run1 trio phasing
chr15	25170723	25269858	+	SNORD115@	NA	NA	Imprinted	Paternal	GeneImprint	396965	chr15	24772567	24773758	1192	75	0.799697	0.121639	0.678058	520.912	NA19240 run1 trio phasing
chr15	25269783	25269858	+	SNORD115-48	ENSG00000201634	snoRNA	Imprinted	Paternal	GeneImprint	496025	chr15	24772567	24773758	1192	75	0.799697	0.121639	0.678058	520.912	NA19240 run1 trio phasing
chr15	25278343	25278409	+	SNORD109B	ENSG00000239169	snoRNA	Imprinted	Paternal	GeneImprint	504585	chr15	24772567	24773758	1192	75	0.799697	0.121639	0.678058	520.912	NA19240 run1 trio phasing
chr15	25333728	25439051	-	UBE3A	ENSG00000114062	protein_coding	Imprinted	Maternal	GeneImprint	559970	chr15	24772567	24773758	1192	75	0.799697	0.121639	0.678058	520.912	NA19240 run1 trio phasing
chr15	25677271	25865184	-	ATP10A	ENSG00000206190	protein_coding	Imprinted	Maternal	GeneImprint	903513	chr15	24772567	24773758	1192	75	0.799697	0.121639	0.678058	520.912	NA19240 run1 trio phasing
chr19	281040	291403	-	PLPP2	ENSG00000141934	protein_coding	Predicted	Maternal	GeneImprint	324311	chr19	615714	616375	662	92	0.715433	0.152082	0.563351	518.059	NA19240 run1 trio phasing
chr18	46962768	46964644	-	ELOA3D	ENSG00000183791	protein_coding	Imprinted	Maternal	GeneImprint	1186798	chr18	45775270	45775970	701	45	0.914322	0.086205	0.828117	507.103	NA19240 run1 trio phasing
chr8	139600838	139704109	-	KCNK9	ENSG00000169427	protein_coding	Imprinted	Maternal	GeneImprint	2621612	chr8	142325721	142326788	1068	58	0.853058	0.110698	0.742359	503.888	NA19240 run1 trio phasing
chr8	140094894	140100543	-	PEG13	ENSG00000282164	lncRNA	Imprinted	Paternal	GeneImprint	2225178	chr8	142325721	142326788	1068	58	0.853058	0.110698	0.742359	503.888	NA19240 run1 trio phasing
chr8	142784882	142786539	-	LY6D	ENSG00000167656	protein_coding	Predicted	Paternal	GeneImprint	458094	chr8	142325721	142326788	1068	58	0.853058	0.110698	0.742359	503.888	NA19240 run1 trio phasing
chr8	144502973	144507174	+	GPT	ENSG00000167701	protein_coding	Predicted	Maternal	GeneImprint	2176185	chr8	142325721	142326788	1068	58	0.853058	0.110698	0.742359	503.888	NA19240 run1 trio phasing
chr16	3432414	3443504	-	ZNF597	ENSG00000167981	protein_coding	Imprinted	Maternal	GeneImprint	2614378	chr16	817065	818036	972	73	0.869686	0.214576	0.65511	502.598	NA19240 run1 trio phasing
chr16	3443649	3486953	+	NAA60	ENSG00000122390	protein_coding	Imprinted	Maternal	GeneImprint	2625613	chr16	817065	818036	972	73	0.869686	0.214576	0.65511	502.598	NA19240 run1 trio phasing
chr16	981770	986979	+	SOX8	ENSG00000005513	protein_coding	Predicted	Paternal	GeneImprint	163734	chr16	817065	818036	972	73	0.869686	0.214576	0.65511	502.598	NA19240 run1 trio phasing
chr19	41219223	41261766	+	AXL	ENSG00000167601	protein_coding	ConflictingÂ Data	Maternal	Catalogoue	3884107	chr19	37334200	37335116	917	53	0.16194	0.931642	-0.769702	-500.426	NA19240 run1 trio phasing
chr19	33621953	33773509	+	CHST8	ENSG00000124302	protein_coding	Predicted	Maternal	GeneImprint	3560691	chr19	37334200	37335116	917	53	0.16194	0.931642	-0.769702	-500.426	NA19240 run1 trio phasing
chr15	98646951	98647371	-	IRAIN	ENSG00000259424	lncRNA	Imprinted	Paternal	GeneImprint	217896	chr15	98865267	98866881	1615	66	0.735405	0.0523686	0.683036	488.565	NA19240 run1 trio phasing
chr19	281040	291403	-	PLPP2	ENSG00000141934	protein_coding	Predicted	Maternal	GeneImprint	227241	chr19	518644	519340	697	79	0.94647	0.364107	0.582363	479.487	NA19240 run1 trio phasing
chr17	7661779	7687550	-	TP53	ENSG00000141510	protein_coding	Imprinted	NA	GeneImprint	1005952	chr17	6654674	6655827	1154	57	0.191642	0.886726	-0.695085	-475.319	NA19240 run1 trio phasing
chr17	7855066	7856099	+	TMEM88	ENSG00000167874	protein_coding	Predicted	Maternal	GeneImprint	1199239	chr17	6654674	6655827	1154	57	0.191642	0.886726	-0.695085	-475.319	NA19240 run1 trio phasing
chr3	126103562	126197994	-	ALDH1L1	ENSG00000144908	protein_coding	Predicted	Maternal	GeneImprint	144977	chr3	125957852	125958585	734	82	0.106731	0.717564	-0.610833	-467.717	NA19240 run1 trio phasing
chr19	44112181	44134822	+	ZNF225	ENSG00000256294	protein_coding	Predicted	Paternal	GeneImprint	1805140	chr19	45939962	45940699	738	86	0.299649	0.852394	-0.552745	-461.088	NA19240 run1 trio phasing
chr19	44417519	44448578	-	ZNF229	ENSG00000278318	protein_coding	Predicted	Maternal	GeneImprint	1491384	chr19	45939962	45940699	738	86	0.299649	0.852394	-0.552745	-461.088	NA19240 run1 trio phasing
chr11	66268590	66277492	+	RAB1B	ENSG00000174903	protein_coding	Predicted	Maternal	GeneImprint	3601588	chr11	62665558	62667002	1445	62	0.836305	0.14443	0.691875	452.397	NA19240 run1 trio phasing
chr17	7661779	7687550	-	TP53	ENSG00000141510	protein_coding	Imprinted	NA	GeneImprint	2952011	chr17	4708953	4709768	816	50	0.140821	0.889644	-0.748823	-449.451	NA19240 run1 trio phasing
chr17	7855066	7856099	+	TMEM88	ENSG00000167874	protein_coding	Predicted	Maternal	GeneImprint	3145298	chr17	4708953	4709768	816	50	0.140821	0.889644	-0.748823	-449.451	NA19240 run1 trio phasing
chr19	33621953	33773509	+	CHST8	ENSG00000124302	protein_coding	Predicted	Maternal	GeneImprint	1981919	chr19	35755428	35756005	578	69	0.921616	0.262784	0.658833	443.414	NA19240 run1 trio phasing
chr20	31547412	31548081	+	MCTS2P	ENSG00000101898	protein_coding	Imprinted	Paternal	GeneImprint	2100348	chr20	33648429	33650056	1628	42	0.118212	0.923165	-0.804953	-438.342	NA19240 run1 trio phasing
chr20	37492472	37527931	-	BLCAP	ENSG00000166619	protein_coding	Imprinted	Isoform Dependent	GeneImprint	3842416	chr20	33648429	33650056	1628	42	0.118212	0.923165	-0.804953	-438.342	NA19240 run1 trio phasing
chr20	37521206	37523690	+	NNAT	ENSG00000053438	protein_coding	Imprinted	Paternal	GeneImprint	3871150	chr20	33648429	33650056	1628	42	0.118212	0.923165	-0.804953	-438.342	NA19240 run1 trio phasing
chr2	232547970	232550557	-	TIGD1	ENSG00000221944	protein_coding	Predicted	Paternal	GeneImprint	160877	chr2	232386450	232387093	644	69	0.197136	0.850386	-0.653251	-433.249	NA19240 run1 trio phasing
chr16	3432414	3443504	-	ZNF597	ENSG00000167981	protein_coding	Imprinted	Maternal	GeneImprint	1999159	chr16	1432172	1433255	1084	69	0.107558	0.736921	-0.629363	-428.455	NA19240 run1 trio phasing
chr16	3443649	3486953	+	NAA60	ENSG00000122390	protein_coding	Imprinted	Maternal	GeneImprint	2010394	chr16	1432172	1433255	1084	69	0.107558	0.736921	-0.629363	-428.455	NA19240 run1 trio phasing
chr16	981770	986979	+	SOX8	ENSG00000005513	protein_coding	Predicted	Paternal	GeneImprint	445193	chr16	1432172	1433255	1084	69	0.107558	0.736921	-0.629363	-428.455	NA19240 run1 trio phasing
chr4	88695913	88697829	-	NAP1L5	ENSG00000177432	protein_coding	Imprinted	Paternal	GeneImprint	1791270	chr4	86903960	86904643	684	49	0.127993	0.885883	-0.75789	-420.671	NA19240 run1 trio phasing
chr9	126613928	126701032	+	LMX1B	ENSG00000136944	protein_coding	Predicted	Maternal	GeneImprint	130837	chr9	126482360	126483091	732	48	0.837844	0.101416	0.736429	408.034	NA19240 run1 trio phasing
chr8	139600838	139704109	-	KCNK9	ENSG00000169427	protein_coding	Imprinted	Maternal	GeneImprint	3574357	chr8	143278466	143279206	741	62	0.334276	0.945954	-0.611679	-402.118	NA19240 run1 trio phasing
chr8	140094894	140100543	-	PEG13	ENSG00000282164	lncRNA	Imprinted	Paternal	GeneImprint	3177923	chr8	143278466	143279206	741	62	0.334276	0.945954	-0.611679	-402.118	NA19240 run1 trio phasing
chr8	142784882	142786539	-	LY6D	ENSG00000167656	protein_coding	Predicted	Paternal	GeneImprint	491927	chr8	143278466	143279206	741	62	0.334276	0.945954	-0.611679	-402.118	NA19240 run1 trio phasing
chr8	144502973	144507174	+	GPT	ENSG00000167701	protein_coding	Predicted	Maternal	GeneImprint	1223767	chr8	143278466	143279206	741	62	0.334276	0.945954	-0.611679	-402.118	NA19240 run1 trio phasing
chr5	19471296	20575873	-	CDH18	ENSG00000145526	protein_coding	Predicted	Paternal	GeneImprint	3375235	chr5	23951108	23951863	756	57	0.743411	0.0553221	0.688089	398.681	NA19240 run1 trio phasing
chr21	36699115	36749917	+	SIM2	ENSG00000159263	protein_coding	Predicted	Paternal	GeneImprint	2635721	chr21	39385638	39386674	1037	51	0.912878	0.183707	0.729171	392.559	NA19240 run1 trio phasing
chr7	50458436	50565405	-	DDC	ENSG00000132437	protein_coding	Imprinted	Isoform Dependent	GeneImprint	3405232	chr7	47052458	47053204	747	72	0.768802	0.190035	0.578767	386.825	NA19240 run1 trio phasing
chr7	50590063	50793462	-	GRB10	ENSG00000106070	protein_coding	Imprinted	Isoform Dependent	GeneImprint	3536859	chr7	47052458	47053204	747	72	0.768802	0.190035	0.578767	386.825	NA19240 run1 trio phasing
chr1	39757182	39788865	-	BMP8B	ENSG00000116985	protein_coding	Predicted	Paternal	GeneImprint	197191	chr1	39558960	39559991	1032	46	0.957431	0.250153	0.707278	385.527	NA19240 run1 trio phasing
chr11	1995176	2001470	-	H19	ENSG00000130600	lncRNA	Imprinted	Maternal	GeneImprint	1597526	chr11	396593	397650	1058	68	0.711	0.134689	0.576311	377.638	NA19240 run1 trio phasing
chr11	2129112	2141238	-	IGF2	ENSG00000167244	protein_coding	Imprinted	Paternal	GeneImprint	1731462	chr11	396593	397650	1058	68	0.711	0.134689	0.576311	377.638	NA19240 run1 trio phasing
chr11	2140501	2148666	+	IGF2-AS	ENSG00000099869	lncRNA	Imprinted	Paternal	GeneImprint	1742851	chr11	396593	397650	1058	68	0.711	0.134689	0.576311	377.638	NA19240 run1 trio phasing
chr11	2159779	2161221	-	INS	ENSG00000254647	protein_coding	Imprinted	Paternal	GeneImprint	1762129	chr11	396593	397650	1058	68	0.711	0.134689	0.576311	377.638	NA19240 run1 trio phasing
chr11	2444684	2849105	+	KCNQ1	ENSG00000053918	protein_coding	Imprinted	Maternal	GeneImprint	2047034	chr11	396593	397650	1058	68	0.711	0.134689	0.576311	377.638	NA19240 run1 trio phasing
chr11	2608328	2699994	-	KCNQ1OT1	ENSG00000269821	lncRNA	Imprinted	Paternal	GeneImprint	2210678	chr11	396593	397650	1058	68	0.711	0.134689	0.576311	377.638	NA19240 run1 trio phasing
chr11	2870033	2872105	+	KCNQ1DN	ENSG00000237941	lncRNA	Imprinted	Maternal	GeneImprint	2472383	chr11	396593	397650	1058	68	0.711	0.134689	0.576311	377.638	NA19240 run1 trio phasing
chr11	2883213	2885773	-	CDKN1C	ENSG00000129757	protein_coding	Imprinted	Maternal	GeneImprint	2485563	chr11	396593	397650	1058	68	0.711	0.134689	0.576311	377.638	NA19240 run1 trio phasing
chr11	2899721	2925246	+	SLC22A18	ENSG00000110628	protein_coding	Imprinted	Maternal	GeneImprint	2502071	chr11	396593	397650	1058	68	0.711	0.134689	0.576311	377.638	NA19240 run1 trio phasing
chr11	2928273	2929420	-	PHLDA2	ENSG00000181649	protein_coding	Imprinted	Maternal	GeneImprint	2530623	chr11	396593	397650	1058	68	0.711	0.134689	0.576311	377.638	NA19240 run1 trio phasing
chr11	3087107	3166739	-	OSBPL5	ENSG00000021762	protein_coding	Imprinted	Maternal	GeneImprint	2689457	chr11	396593	397650	1058	68	0.711	0.134689	0.576311	377.638	NA19240 run1 trio phasing
chr11	313506	315272	+	IFITM1	ENSG00000185885	protein_coding	Predicted	Maternal	GeneImprint	81321	chr11	396593	397650	1058	68	0.711	0.134689	0.576311	377.638	NA19240 run1 trio phasing
chr11	369499	382117	+	B4GALNT4	ENSG00000182272	protein_coding	Predicted	Maternal	GeneImprint	14476	chr11	396593	397650	1058	68	0.711	0.134689	0.576311	377.638	NA19240 run1 trio phasing
chr11	392614	404908	+	PKP3	ENSG00000184363	protein_coding	Predicted	Maternal	GeneImprint	0	chr11	396593	397650	1058	68	0.711	0.134689	0.576311	377.638	NA19240 run1 trio phasing
chr11	2404515	2423045	-	TRPM5	ENSG00000070985	protein_coding	ProvisionalÂ Data	Paternal	GeneImprint	2006865	chr11	396593	397650	1058	68	0.711	0.134689	0.576311	377.638	NA19240 run1 trio phasing
chr11	2887344	2903575	-	SLC22A18AS	ENSG00000254827	protein_coding	ProvisionalÂ Data	Maternal	GeneImprint	2489694	chr11	396593	397650	1058	68	0.711	0.134689	0.576311	377.638	NA19240 run1 trio phasing
chr20	58817132	58817725	-	AL132655.2	ENSG00000268649	lncRNA	Imprinted	Paternal	GeneImprint	374037	chr20	59191762	59192339	578	53	0.295467	0.945065	-0.649598	-367.976	NA19240 run1 trio phasing
chr20	58818226	58818313	-	MIR298	ENSG00000216031	miRNA	Imprinted	Paternal	GeneImprint	373449	chr20	59191762	59192339	578	53	0.295467	0.945065	-0.649598	-367.976	NA19240 run1 trio phasing
chr20	58818919	58850903	-	GNAS-AS1	ENSG00000235590	lncRNA	Imprinted	Paternal	GeneImprint	340859	chr20	59191762	59192339	578	53	0.295467	0.945065	-0.649598	-367.976	NA19240 run1 trio phasing
chr20	58839718	58911192	+	GNAS	ENSG00000087460	protein_coding	Imprinted	Isoform Dependent	GeneImprint	280570	chr20	59191762	59192339	578	53	0.295467	0.945065	-0.649598	-367.976	NA19240 run1 trio phasing
chr20	62796473	62801729	+	MRGBP	ENSG00000101189	protein_coding	Predicted	Maternal	GeneImprint	3604134	chr20	59191762	59192339	578	53	0.295467	0.945065	-0.649598	-367.976	NA19240 run1 trio phasing
chr20	62816244	62841159	+	COL9A3	ENSG00000092758	protein_coding	Predicted	Maternal	GeneImprint	3623905	chr20	59191762	59192339	578	53	0.295467	0.945065	-0.649598	-367.976	NA19240 run1 trio phasing
chr15	24101827	24823365	+	PWRN1	ENSG00000259905	lncRNA	ConflictingÂ Data	Unknown	Catalogoue	453205	chr15	23647188	23648622	1435	53	0.771565	0.123556	0.648008	360.815	NA19240 run1 trio phasing
chr15	26543546	26939539	-	GABRB3	ENSG00000166206	protein_coding	ConflictingÂ Data	Paternal	GeneImprint	2894924	chr15	23647188	23648622	1435	53	0.771565	0.123556	0.648008	360.815	NA19240 run1 trio phasing
chr15	26866911	26949208	+	GABRA5	ENSG00000186297	protein_coding	ConflictingÂ Data	Paternal	GeneImprint	3218289	chr15	23647188	23648622	1435	53	0.771565	0.123556	0.648008	360.815	NA19240 run1 trio phasing
chr15	26971181	27541984	+	GABRG3	ENSG00000182256	protein_coding	ConflictingÂ Data	Paternal	GeneImprint	3322559	chr15	23647188	23648622	1435	53	0.771565	0.123556	0.648008	360.815	NA19240 run1 trio phasing
chr15	23565674	23630075	+	MKRN3	ENSG00000179455	protein_coding	Imprinted	Paternal	GeneImprint	17113	chr15	23647188	23648622	1435	53	0.771565	0.123556	0.648008	360.815	NA19240 run1 trio phasing
chr15	23643549	23647867	-	MAGEL2	ENSG00000254585	protein_coding	Imprinted	Paternal	GeneImprint	0	chr15	23647188	23648622	1435	53	0.771565	0.123556	0.648008	360.815	NA19240 run1 trio phasing
chr15	23685400	23687305	-	NDN	ENSG00000182636	protein_coding	Imprinted	Paternal	GeneImprint	36778	chr15	23647188	23648622	1435	53	0.771565	0.123556	0.648008	360.815	NA19240 run1 trio phasing
chr15	24675775	24683393	+	NPAP1	ENSG00000185823	protein_coding	Imprinted	Unknown	GeneImprint	1027153	chr15	23647188	23648622	1435	53	0.771565	0.123556	0.648008	360.815	NA19240 run1 trio phasing
chr15	24823637	24978723	+	SNRPN	ENSG00000128739	protein_coding	Imprinted	Paternal	GeneImprint	1175015	chr15	23647188	23648622	1435	53	0.771565	0.123556	0.648008	360.815	NA19240 run1 trio phasing
chr15	24954986	24977850	+	SNURF	ENSG00000273173	protein_coding	Imprinted	Paternal	GeneImprint	1306364	chr15	23647188	23648622	1435	53	0.771565	0.123556	0.648008	360.815	NA19240 run1 trio phasing
chr15	24981994	24982068	+	SNORD107	ENSG00000276314	snoRNA	Imprinted	Paternal	GeneImprint	1333372	chr15	23647188	23648622	1435	53	0.771565	0.123556	0.648008	360.815	NA19240 run1 trio phasing
chr15	24985100	24985166	+	SNORD64	ENSG00000276610	snoRNA	Imprinted	Paternal	GeneImprint	1336478	chr15	23647188	23648622	1435	53	0.771565	0.123556	0.648008	360.815	NA19240 run1 trio phasing
chr15	24986925	24986995	+	SNORD108	ENSG00000239014	snoRNA	Imprinted	Paternal	GeneImprint	1338303	chr15	23647188	23648622	1435	53	0.771565	0.123556	0.648008	360.815	NA19240 run1 trio phasing
chr15	25041974	25042040	+	SNORD109A	ENSG00000274640	snoRNA	Imprinted	Paternal	GeneImprint	1393352	chr15	23647188	23648622	1435	53	0.771565	0.123556	0.648008	360.815	NA19240 run1 trio phasing
chr15	25051476	25106603	+	SNORD116@	NA	NA	Imprinted	Paternal	GeneImprint	1402854	chr15	23647188	23648622	1435	53	0.771565	0.123556	0.648008	360.815	NA19240 run1 trio phasing
chr15	25170723	25269858	+	SNORD115@	NA	NA	Imprinted	Paternal	GeneImprint	1522101	chr15	23647188	23648622	1435	53	0.771565	0.123556	0.648008	360.815	NA19240 run1 trio phasing
chr15	25269783	25269858	+	SNORD115-48	ENSG00000201634	snoRNA	Imprinted	Paternal	GeneImprint	1621161	chr15	23647188	23648622	1435	53	0.771565	0.123556	0.648008	360.815	NA19240 run1 trio phasing
chr15	25278343	25278409	+	SNORD109B	ENSG00000239169	snoRNA	Imprinted	Paternal	GeneImprint	1629721	chr15	23647188	23648622	1435	53	0.771565	0.123556	0.648008	360.815	NA19240 run1 trio phasing
chr15	25333728	25439051	-	UBE3A	ENSG00000114062	protein_coding	Imprinted	Maternal	GeneImprint	1685106	chr15	23647188	23648622	1435	53	0.771565	0.123556	0.648008	360.815	NA19240 run1 trio phasing
chr15	25677271	25865184	-	ATP10A	ENSG00000206190	protein_coding	Imprinted	Maternal	GeneImprint	2028649	chr15	23647188	23648622	1435	53	0.771565	0.123556	0.648008	360.815	NA19240 run1 trio phasing
chr8	142784882	142786539	-	LY6D	ENSG00000167656	protein_coding	Predicted	Paternal	GeneImprint	1526857	chr8	144313396	144314046	651	52	0.855657	0.17359	0.682067	358.271	NA19240 run1 trio phasing
chr8	144502973	144507174	+	GPT	ENSG00000167701	protein_coding	Predicted	Maternal	GeneImprint	188927	chr8	144313396	144314046	651	52	0.855657	0.17359	0.682067	358.271	NA19240 run1 trio phasing
chr15	98646951	98647371	-	IRAIN	ENSG00000259424	lncRNA	Imprinted	Paternal	GeneImprint	1896828	chr15	100544199	100544838	640	70	0.397063	0.920024	-0.522962	-357.178	NA19240 run1 trio phasing
chr6	138300000	148500000	NA	TNDM	NA	NA	Imprinted	NA	GeneImprint	2825177	chr6	151325177	151326161	985	46	0.8282	0.1162	0.712	343.241	NA19240 run1 trio phasing
chr16	3432414	3443504	-	ZNF597	ENSG00000167981	protein_coding	Imprinted	Maternal	GeneImprint	0	chr16	3431450	3432516	1067	40	0.918497	0.166767	0.75173	343.192	NA19240 run1 trio phasing
chr16	3443649	3486953	+	NAA60	ENSG00000122390	protein_coding	Imprinted	Maternal	GeneImprint	11133	chr16	3431450	3432516	1067	40	0.918497	0.166767	0.75173	343.192	NA19240 run1 trio phasing
chr16	981770	986979	+	SOX8	ENSG00000005513	protein_coding	Predicted	Paternal	GeneImprint	2444471	chr16	3431450	3432516	1067	40	0.918497	0.166767	0.75173	343.192	NA19240 run1 trio phasing
chr5	136080470	136080597	-	VTRNA2-1	ENSG00000270123	vaultRNA	Imprinted	Paternal	GeneImprint	3808534	chr5	132271303	132271936	634	54	0.922673	0.313623	0.609051	338.041	NA19240 run1 trio phasing
chr5	132073789	132076170	+	CSF2	ENSG00000164400	protein_coding	Predicted	Maternal	GeneImprint	195133	chr5	132271303	132271936	634	54	0.922673	0.313623	0.609051	338.041	NA19240 run1 trio phasing
chr9	69427532	69672371	-	APBA1	ENSG00000107282	protein_coding	Predicted	Paternal	GeneImprint	1103286	chr9	68322854	68324246	1393	57	0.794365	0.135295	0.65907	336.727	NA19240 run1 trio phasing
chr9	71911510	71986054	+	C9orf85	ENSG00000155621	protein_coding	Predicted	Paternal	GeneImprint	3587264	chr9	68322854	68324246	1393	57	0.794365	0.135295	0.65907	336.727	NA19240 run1 trio phasing
chr20	31547412	31548081	+	MCTS2P	ENSG00000101898	protein_coding	Imprinted	Paternal	GeneImprint	2927979	chr20	34476060	34476887	828	38	0.0431444	0.80586	-0.762716	-335.758	NA19240 run1 trio phasing
chr20	37492472	37527931	-	BLCAP	ENSG00000166619	protein_coding	Imprinted	Isoform Dependent	GeneImprint	3015585	chr20	34476060	34476887	828	38	0.0431444	0.80586	-0.762716	-335.758	NA19240 run1 trio phasing
chr20	37521206	37523690	+	NNAT	ENSG00000053438	protein_coding	Imprinted	Paternal	GeneImprint	3044319	chr20	34476060	34476887	828	38	0.0431444	0.80586	-0.762716	-335.758	NA19240 run1 trio phasing
chr19	10133345	10231286	-	DNMT1	ENSG00000130816	protein_coding	Imprinted	Paternal	GeneImprint	3067134	chr19	13298420	13298941	522	61	0.21482	0.808062	-0.593242	-335.36	NA19240 run1 trio phasing
chr12	132489551	132585188	+	FBRSL1	ENSG00000112787	protein_coding	Predicted	Maternal	GeneImprint	42888	chr12	132445428	132446663	1236	60	0.918461	0.376162	0.542299	334.416	NA19240 run1 trio phasing
chr20	62796473	62801729	+	MRGBP	ENSG00000101189	protein_coding	Predicted	Maternal	GeneImprint	894858	chr20	63696587	63697233	647	54	0.159982	0.779008	-0.619026	-330.415	NA19240 run1 trio phasing
chr20	62816244	62841159	+	COL9A3	ENSG00000092758	protein_coding	Predicted	Maternal	GeneImprint	855428	chr20	63696587	63697233	647	54	0.159982	0.779008	-0.619026	-330.415	NA19240 run1 trio phasing
chr20	62796473	62801729	+	MRGBP	ENSG00000101189	protein_coding	Predicted	Maternal	GeneImprint	1210053	chr20	64011782	64013211	1430	42	0.159631	0.878836	-0.719205	-325.818	NA19240 run1 trio phasing
chr20	62816244	62841159	+	COL9A3	ENSG00000092758	protein_coding	Predicted	Maternal	GeneImprint	1170623	chr20	64011782	64013211	1430	42	0.159631	0.878836	-0.719205	-325.818	NA19240 run1 trio phasing
chr17	7661779	7687550	-	TP53	ENSG00000141510	protein_coding	Imprinted	NA	GeneImprint	767209	chr17	6893426	6894570	1145	55	0.272766	0.88052	-0.607754	-323.324	NA19240 run1 trio phasing
chr17	7855066	7856099	+	TMEM88	ENSG00000167874	protein_coding	Predicted	Maternal	GeneImprint	960496	chr17	6893426	6894570	1145	55	0.272766	0.88052	-0.607754	-323.324	NA19240 run1 trio phasing
chr2	206175316	206218047	-	GPR1	ENSG00000183671	protein_coding	Imprinted	Paternal	GeneImprint	33901	chr2	206251948	206253987	2040	53	0.180459	0.824116	-0.643658	-321.176	NA19240 run1 trio phasing
chr2	206203543	206265326	+	GPR1-AS	ENSG00000279220	lncRNA	Imprinted	Paternal	Catalogoue	0	chr2	206251948	206253987	2040	53	0.180459	0.824116	-0.643658	-321.176	NA19240 run1 trio phasing
chr2	206274663	206314427	+	ZDBF2	ENSG00000204186	protein_coding	Imprinted	Paternal	GeneImprint	20676	chr2	206251948	206253987	2040	53	0.180459	0.824116	-0.643658	-321.176	NA19240 run1 trio phasing
chr11	1995176	2001470	-	H19	ENSG00000130600	lncRNA	Imprinted	Maternal	GeneImprint	1594563	chr11	399594	400613	1020	73	0.11434	0.600505	-0.486165	-319.121	NA19240 run1 trio phasing
chr11	2129112	2141238	-	IGF2	ENSG00000167244	protein_coding	Imprinted	Paternal	GeneImprint	1728499	chr11	399594	400613	1020	73	0.11434	0.600505	-0.486165	-319.121	NA19240 run1 trio phasing
chr11	2140501	2148666	+	IGF2-AS	ENSG00000099869	lncRNA	Imprinted	Paternal	GeneImprint	1739888	chr11	399594	400613	1020	73	0.11434	0.600505	-0.486165	-319.121	NA19240 run1 trio phasing
chr11	2159779	2161221	-	INS	ENSG00000254647	protein_coding	Imprinted	Paternal	GeneImprint	1759166	chr11	399594	400613	1020	73	0.11434	0.600505	-0.486165	-319.121	NA19240 run1 trio phasing
chr11	2444684	2849105	+	KCNQ1	ENSG00000053918	protein_coding	Imprinted	Maternal	GeneImprint	2044071	chr11	399594	400613	1020	73	0.11434	0.600505	-0.486165	-319.121	NA19240 run1 trio phasing
chr11	2608328	2699994	-	KCNQ1OT1	ENSG00000269821	lncRNA	Imprinted	Paternal	GeneImprint	2207715	chr11	399594	400613	1020	73	0.11434	0.600505	-0.486165	-319.121	NA19240 run1 trio phasing
chr11	2870033	2872105	+	KCNQ1DN	ENSG00000237941	lncRNA	Imprinted	Maternal	GeneImprint	2469420	chr11	399594	400613	1020	73	0.11434	0.600505	-0.486165	-319.121	NA19240 run1 trio phasing
chr11	2883213	2885773	-	CDKN1C	ENSG00000129757	protein_coding	Imprinted	Maternal	GeneImprint	2482600	chr11	399594	400613	1020	73	0.11434	0.600505	-0.486165	-319.121	NA19240 run1 trio phasing
chr11	2899721	2925246	+	SLC22A18	ENSG00000110628	protein_coding	Imprinted	Maternal	GeneImprint	2499108	chr11	399594	400613	1020	73	0.11434	0.600505	-0.486165	-319.121	NA19240 run1 trio phasing
chr11	2928273	2929420	-	PHLDA2	ENSG00000181649	protein_coding	Imprinted	Maternal	GeneImprint	2527660	chr11	399594	400613	1020	73	0.11434	0.600505	-0.486165	-319.121	NA19240 run1 trio phasing
chr11	3087107	3166739	-	OSBPL5	ENSG00000021762	protein_coding	Imprinted	Maternal	GeneImprint	2686494	chr11	399594	400613	1020	73	0.11434	0.600505	-0.486165	-319.121	NA19240 run1 trio phasing
chr11	313506	315272	+	IFITM1	ENSG00000185885	protein_coding	Predicted	Maternal	GeneImprint	84322	chr11	399594	400613	1020	73	0.11434	0.600505	-0.486165	-319.121	NA19240 run1 trio phasing
chr11	369499	382117	+	B4GALNT4	ENSG00000182272	protein_coding	Predicted	Maternal	GeneImprint	17477	chr11	399594	400613	1020	73	0.11434	0.600505	-0.486165	-319.121	NA19240 run1 trio phasing
chr11	392614	404908	+	PKP3	ENSG00000184363	protein_coding	Predicted	Maternal	GeneImprint	0	chr11	399594	400613	1020	73	0.11434	0.600505	-0.486165	-319.121	NA19240 run1 trio phasing
chr11	2404515	2423045	-	TRPM5	ENSG00000070985	protein_coding	ProvisionalÂ Data	Paternal	GeneImprint	2003902	chr11	399594	400613	1020	73	0.11434	0.600505	-0.486165	-319.121	NA19240 run1 trio phasing
chr11	2887344	2903575	-	SLC22A18AS	ENSG00000254827	protein_coding	ProvisionalÂ Data	Maternal	GeneImprint	2486731	chr11	399594	400613	1020	73	0.11434	0.600505	-0.486165	-319.121	NA19240 run1 trio phasing
chr2	206175316	206218047	-	GPR1	ENSG00000183671	protein_coding	Imprinted	Paternal	GeneImprint	45260	chr2	206263307	206264911	1605	45	0.188804	0.885388	-0.696585	-309.526	NA19240 run1 trio phasing
chr2	206203543	206265326	+	GPR1-AS	ENSG00000279220	lncRNA	Imprinted	Paternal	Catalogoue	0	chr2	206263307	206264911	1605	45	0.188804	0.885388	-0.696585	-309.526	NA19240 run1 trio phasing
chr2	206274663	206314427	+	ZDBF2	ENSG00000204186	protein_coding	Imprinted	Paternal	GeneImprint	9752	chr2	206263307	206264911	1605	45	0.188804	0.885388	-0.696585	-309.526	NA19240 run1 trio phasing
chr6	166364919	166383013	-	MPC1	ENSG00000060762	protein_coding	Predicted	Paternal	GeneImprint	3194092	chr6	169577105	169577804	700	67	0.92192	0.40768	0.51424	308.188	NA19240 run1 trio phasing
chr9	135495181	135501734	-	C9orf116	ENSG00000160345	protein_coding	Predicted	Paternal	GeneImprint	1481349	chr9	134013272	134013832	561	72	0.520777	0.952539	-0.431762	-303.505	NA19240 run1 trio phasing
chr9	136658856	136672678	+	EGFL7	ENSG00000172889	protein_coding	Predicted	Paternal	GeneImprint	2645024	chr9	134013272	134013832	561	72	0.520777	0.952539	-0.431762	-303.505	NA19240 run1 trio phasing
chr9	136848724	136851027	+	PHPT1	ENSG00000054148	protein_coding	Predicted	Maternal	GeneImprint	2834892	chr9	134013272	134013832	561	72	0.520777	0.952539	-0.431762	-303.505	NA19240 run1 trio phasing
chr16	3432414	3443504	-	ZNF597	ENSG00000167981	protein_coding	Imprinted	Maternal	GeneImprint	56508	chr16	3500012	3500590	579	49	0.0790046	0.696702	-0.617697	-302.731	NA19240 run1 trio phasing
chr16	3443649	3486953	+	NAA60	ENSG00000122390	protein_coding	Imprinted	Maternal	GeneImprint	13059	chr16	3500012	3500590	579	49	0.0790046	0.696702	-0.617697	-302.731	NA19240 run1 trio phasing
chr16	981770	986979	+	SOX8	ENSG00000005513	protein_coding	Predicted	Paternal	GeneImprint	2513033	chr16	3500012	3500590	579	49	0.0790046	0.696702	-0.617697	-302.731	NA19240 run1 trio phasing
chr17	7661779	7687550	-	TP53	ENSG00000141510	protein_coding	Imprinted	NA	GeneImprint	1888614	chr17	9576164	9577362	1199	45	0.0501175	0.712963	-0.662846	-301.542	NA19240 run1 trio phasing
chr17	7855066	7856099	+	TMEM88	ENSG00000167874	protein_coding	Predicted	Maternal	GeneImprint	1720065	chr17	9576164	9577362	1199	45	0.0501175	0.712963	-0.662846	-301.542	NA19240 run1 trio phasing
chr3	194136148	194138732	+	HES1	ENSG00000114315	protein_coding	Predicted	Paternal	GeneImprint	2361722	chr3	196500454	196501221	768	36	0.804885	0.0651704	0.739715	300.963	NA19240 run1 trio phasing
chr1	44731055	44731170	-	RNU5D-1	ENSG00000200169	snRNA	Imprinted	Paternal	GeneImprint	3846435	chr1	40884069	40884620	552	67	0.747262	0.202211	0.545052	299.24	NA19240 run1 trio phasing
chr1	39757182	39788865	-	BMP8B	ENSG00000116985	protein_coding	Predicted	Paternal	GeneImprint	1095204	chr1	40884069	40884620	552	67	0.747262	0.202211	0.545052	299.24	NA19240 run1 trio phasing
chr9	3824127	4348392	-	GLIS3	ENSG00000107249	protein_coding	Imprinted	Paternal	GeneImprint	2824925	chr9	998317	999202	886	58	0.173667	0.721723	-0.548056	-297.487	NA19240 run1 trio phasing
chr4	1009936	1026898	+	FGFRL1	ENSG00000127418	protein_coding	Predicted	Maternal	GeneImprint	224323	chr4	784874	785613	740	58	0.232174	0.769446	-0.537272	-290.071	NA19240 run1 trio phasing
chr4	1166932	1208962	-	SPON2	ENSG00000159674	protein_coding	Predicted	Paternal	GeneImprint	381319	chr4	784874	785613	740	58	0.232174	0.769446	-0.537272	-290.071	NA19240 run1 trio phasing
chr4	1347208	1395989	+	UVSSA	ENSG00000163945	protein_coding	Predicted	Maternal	GeneImprint	561595	chr4	784874	785613	740	58	0.232174	0.769446	-0.537272	-290.071	NA19240 run1 trio phasing
chr10	8045378	8075198	+	GATA3	ENSG00000107485	protein_coding	Predicted	Paternal	GeneImprint	3667384	chr10	11742582	11743094	513	55	0.098492	0.68022	-0.581728	-288.017	NA19240 run1 trio phasing
chr19	53519527	53580269	+	ZNF331	ENSG00000130844	protein_coding	ConflictingÂ Data	Maternal	Catalogoue	2059721	chr19	55639990	55640576	587	40	0.0620992	0.740042	-0.677943	-287.924	NA19240 run1 trio phasing
chr19	53787675	53787741	+	MIR371A	ENSG00000199031	miRNA	Imprinted	Paternal	GeneImprint	1852249	chr19	55639990	55640576	587	40	0.0620992	0.740042	-0.677943	-287.924	NA19240 run1 trio phasing
chr19	54953130	55001142	+	NLRP2	ENSG00000022556	protein_coding	Imprinted	Maternal	GeneImprint	638848	chr19	55639990	55640576	587	40	0.0620992	0.740042	-0.677943	-287.924	NA19240 run1 trio phasing
chr19	56774547	56840729	-	ZIM2	ENSG00000269699	protein_coding	Imprinted	Paternal	GeneImprint	1133971	chr19	55639990	55640576	587	40	0.0620992	0.740042	-0.677943	-287.924	NA19240 run1 trio phasing
chr19	56810077	56840728	-	PEG3	ENSG00000198300	protein_coding	Imprinted	Paternal	GeneImprint	1169501	chr19	55639990	55640576	587	40	0.0620992	0.740042	-0.677943	-287.924	NA19240 run1 trio phasing
chr19	56840866	56848556	+	MIMT1	ENSG00000268654	lncRNA	Imprinted	Paternal	GeneImprint	1200290	chr19	55639990	55640576	587	40	0.0620992	0.740042	-0.677943	-287.924	NA19240 run1 trio phasing
chr19	54643889	54670359	+	LILRB4	ENSG00000186818	protein_coding	Predicted	Maternal	GeneImprint	969631	chr19	55639990	55640576	587	40	0.0620992	0.740042	-0.677943	-287.924	NA19240 run1 trio phasing
chr19	58551566	58555105	-	CHMP2A	ENSG00000130724	protein_coding	Predicted	Maternal	GeneImprint	2910990	chr19	55639990	55640576	587	40	0.0620992	0.740042	-0.677943	-287.924	NA19240 run1 trio phasing
chr19	58561931	58573575	-	MZF1	ENSG00000099326	protein_coding	Predicted	Maternal	GeneImprint	2921355	chr19	55639990	55640576	587	40	0.0620992	0.740042	-0.677943	-287.924	NA19240 run1 trio phasing
chr1	68045886	68051631	-	DIRAS3	ENSG00000162595	protein_coding	Imprinted	Paternal	GeneImprint	0	chr1	68050055	68051030	976	48	0.838704	0.217307	0.621397	287.459	NA19240 run1 trio phasing
chr11	70078302	70189528	+	ANO1	ENSG00000131620	protein_coding	Imprinted	Maternal	GeneImprint	2774281	chr11	67303404	67304021	618	66	0.667878	0.177087	0.490791	286.991	NA19240 run1 trio phasing
chr11	66268590	66277492	+	RAB1B	ENSG00000174903	protein_coding	Predicted	Maternal	GeneImprint	1025912	chr11	67303404	67304021	618	66	0.667878	0.177087	0.490791	286.991	NA19240 run1 trio phasing
chr14	100725705	100738224	+	DLK1	ENSG00000185559	protein_coding	Imprinted	Paternal	GeneImprint	166180	chr14	100904404	100905081	678	43	0.772486	0.0854915	0.686995	283.325	NA19240 run1 trio phasing
chr14	100779410	100861031	+	MEG3	ENSG00000214548	lncRNA	Imprinted	Maternal	GeneImprint	43373	chr14	100904404	100905081	678	43	0.772486	0.0854915	0.686995	283.325	NA19240 run1 trio phasing
chr14	100874493	100874585	+	MIR337	ENSG00000199151	miRNA	Imprinted	Maternal	Catalogoue	29819	chr14	100904404	100905081	678	43	0.772486	0.0854915	0.686995	283.325	NA19240 run1 trio phasing
chr14	100879753	100903722	-	RTL1	ENSG00000254656	protein_coding	Imprinted	Paternal	GeneImprint	682	chr14	100904404	100905081	678	43	0.772486	0.0854915	0.686995	283.325	NA19240 run1 trio phasing
chr14	100894770	101038859	+	MEG8	ENSG00000225746	lncRNA	Imprinted	Maternal	GeneImprint	0	chr14	100904404	100905081	678	43	0.772486	0.0854915	0.686995	283.325	NA19240 run1 trio phasing
chr14	100924824	100924892	+	SNORD113-1	ENSG00000202191	snoRNA	Imprinted	Maternal	GeneImprint	19743	chr14	100904404	100905081	678	43	0.772486	0.0854915	0.686995	283.325	NA19240 run1 trio phasing
chr14	100949833	100949904	+	SNORD114-1	ENSG00000199575	snoRNA	Imprinted	Maternal	GeneImprint	44752	chr14	100904404	100905081	678	43	0.772486	0.0854915	0.686995	283.325	NA19240 run1 trio phasing
chr19	53519527	53580269	+	ZNF331	ENSG00000130844	protein_coding	ConflictingÂ Data	Maternal	Catalogoue	3526025	chr19	57106294	57107079	786	82	0.537644	0.124891	0.412753	281.57	NA19240 run1 trio phasing
chr19	53787675	53787741	+	MIR371A	ENSG00000199031	miRNA	Imprinted	Paternal	GeneImprint	3318553	chr19	57106294	57107079	786	82	0.537644	0.124891	0.412753	281.57	NA19240 run1 trio phasing
chr19	54953130	55001142	+	NLRP2	ENSG00000022556	protein_coding	Imprinted	Maternal	GeneImprint	2105152	chr19	57106294	57107079	786	82	0.537644	0.124891	0.412753	281.57	NA19240 run1 trio phasing
chr19	56774547	56840729	-	ZIM2	ENSG00000269699	protein_coding	Imprinted	Paternal	GeneImprint	265565	chr19	57106294	57107079	786	82	0.537644	0.124891	0.412753	281.57	NA19240 run1 trio phasing
chr19	56810077	56840728	-	PEG3	ENSG00000198300	protein_coding	Imprinted	Paternal	GeneImprint	265566	chr19	57106294	57107079	786	82	0.537644	0.124891	0.412753	281.57	NA19240 run1 trio phasing
chr19	56840866	56848556	+	MIMT1	ENSG00000268654	lncRNA	Imprinted	Paternal	GeneImprint	257738	chr19	57106294	57107079	786	82	0.537644	0.124891	0.412753	281.57	NA19240 run1 trio phasing
chr19	54643889	54670359	+	LILRB4	ENSG00000186818	protein_coding	Predicted	Maternal	GeneImprint	2435935	chr19	57106294	57107079	786	82	0.537644	0.124891	0.412753	281.57	NA19240 run1 trio phasing
chr19	58551566	58555105	-	CHMP2A	ENSG00000130724	protein_coding	Predicted	Maternal	GeneImprint	1444487	chr19	57106294	57107079	786	82	0.537644	0.124891	0.412753	281.57	NA19240 run1 trio phasing
chr19	58561931	58573575	-	MZF1	ENSG00000099326	protein_coding	Predicted	Maternal	GeneImprint	1454852	chr19	57106294	57107079	786	82	0.537644	0.124891	0.412753	281.57	NA19240 run1 trio phasing
chr7	27100354	27102686	-	HOXA2	ENSG00000105996	protein_coding	Predicted	Maternal	GeneImprint	27471	chr7	27130157	27130673	517	70	0.57989	0.136159	0.443731	281.168	NA19240 run1 trio phasing
chr7	27106184	27152581	-	HOXA3	ENSG00000105997	protein_coding	Predicted	Maternal	GeneImprint	0	chr7	27130157	27130673	517	70	0.57989	0.136159	0.443731	281.168	NA19240 run1 trio phasing
chr7	27128507	27130780	-	HOXA4	ENSG00000197576	protein_coding	Predicted	Maternal	GeneImprint	0	chr7	27130157	27130673	517	70	0.57989	0.136159	0.443731	281.168	NA19240 run1 trio phasing
chr7	27141052	27143681	-	HOXA5	ENSG00000106004	protein_coding	Predicted	Maternal	GeneImprint	10379	chr7	27130157	27130673	517	70	0.57989	0.136159	0.443731	281.168	NA19240 run1 trio phasing
chr7	27181157	27185232	-	HOXA11	ENSG00000005073	protein_coding	Predicted	Maternal	GeneImprint	50484	chr7	27130157	27130673	517	70	0.57989	0.136159	0.443731	281.168	NA19240 run1 trio phasing
chr7	27242700	27250493	+	EVX1	ENSG00000106038	protein_coding	Predicted	Paternal	GeneImprint	112027	chr7	27130157	27130673	517	70	0.57989	0.136159	0.443731	281.168	NA19240 run1 trio phasing
chr1	39757182	39788865	-	BMP8B	ENSG00000116985	protein_coding	Predicted	Paternal	GeneImprint	1760718	chr1	37995393	37996464	1072	64	0.877301	0.400005	0.477297	279.082	NA19240 run1 trio phasing
chr3	194136148	194138732	+	HES1	ENSG00000114315	protein_coding	Predicted	Paternal	GeneImprint	3782302	chr3	197921034	197921596	563	34	0.753359	0.0611744	0.692184	276.375	NA19240 run1 trio phasing
chr19	10133345	10231286	-	DNMT1	ENSG00000130816	protein_coding	Imprinted	Paternal	GeneImprint	2581567	chr19	7551018	7551778	761	51	0.882652	0.29054	0.592113	267.423	NA19240 run1 trio phasing
chr6	3849373	3851320	+	FAM50B	ENSG00000145945	protein_coding	Imprinted	Paternal	GeneImprint	3492518	chr6	7343838	7344649	812	41	0.217196	0.870855	-0.653659	-265.214	NA19240 run1 trio phasing
chr10	132444327	132449408	+	LINC02870	ENSG00000180066	lncRNA	Predicted	Maternal	GeneImprint	2545061	chr10	129898748	129899266	519	38	0.207514	0.880575	-0.67306	-263.143	NA19240 run1 trio phasing
chr10	132783179	132786147	-	NKX6-2	ENSG00000148826	protein_coding	Predicted	Maternal	GeneImprint	2883913	chr10	129898748	129899266	519	38	0.207514	0.880575	-0.67306	-263.143	NA19240 run1 trio phasing
chr10	132808392	132942823	-	CFAP46	ENSG00000171811	protein_coding	Predicted	Maternal	GeneImprint	2909126	chr10	129898748	129899266	519	38	0.207514	0.880575	-0.67306	-263.143	NA19240 run1 trio phasing
chr10	133237855	133241928	+	VENTX	ENSG00000151650	protein_coding	Predicted	Maternal	GeneImprint	3338589	chr10	129898748	129899266	519	38	0.207514	0.880575	-0.67306	-263.143	NA19240 run1 trio phasing
chr10	133379261	133391694	+	PAOX	ENSG00000148832	protein_coding	Predicted	Maternal	GeneImprint	3479995	chr10	129898748	129899266	519	38	0.207514	0.880575	-0.67306	-263.143	NA19240 run1 trio phasing
chr19	53519527	53580269	+	ZNF331	ENSG00000130844	protein_coding	ConflictingÂ Data	Maternal	Catalogoue	2336723	chr19	51182101	51182804	704	43	0.786912	0.169347	0.617565	261.408	NA19240 run1 trio phasing
chr19	53787675	53787741	+	MIR371A	ENSG00000199031	miRNA	Imprinted	Paternal	GeneImprint	2604871	chr19	51182101	51182804	704	43	0.786912	0.169347	0.617565	261.408	NA19240 run1 trio phasing
chr19	54953130	55001142	+	NLRP2	ENSG00000022556	protein_coding	Imprinted	Maternal	GeneImprint	3770326	chr19	51182101	51182804	704	43	0.786912	0.169347	0.617565	261.408	NA19240 run1 trio phasing
chr19	54643889	54670359	+	LILRB4	ENSG00000186818	protein_coding	Predicted	Maternal	GeneImprint	3461085	chr19	51182101	51182804	704	43	0.786912	0.169347	0.617565	261.408	NA19240 run1 trio phasing
chr3	194136148	194138732	+	HES1	ENSG00000114315	protein_coding	Predicted	Paternal	GeneImprint	158002	chr3	194296734	194297343	610	53	0.898801	0.363703	0.535098	260.273	NA19240 run1 trio phasing
chr14	69854131	70032366	+	SMOC1	ENSG00000198732	protein_coding	Imprinted	Maternal	GeneImprint	280796	chr14	69572927	69573335	409	57	0.113736	0.617516	-0.50378	-260.218	NA19240 run1 trio phasing
chr2	43222402	43226606	-	ZFP36L2	ENSG00000152518	protein_coding	Predicted	Maternal	GeneImprint	121238	chr2	43100594	43101164	571	49	0.688181	0.116076	0.572105	256.245	NA19240 run1 trio phasing
chr2	43831942	43882988	+	ABCG8	ENSG00000143921	protein_coding	Predicted	Maternal	GeneImprint	730778	chr2	43100594	43101164	571	49	0.688181	0.116076	0.572105	256.245	NA19240 run1 trio phasing
chr6	3849373	3851320	+	FAM50B	ENSG00000145945	protein_coding	Imprinted	Paternal	GeneImprint	3556517	chr6	292355	292856	502	62	0.0280673	0.386445	-0.358378	-251.786	NA19240 run1 trio phasing
chr1	228208063	228378876	+	OBSCN	ENSG00000154358	protein_coding	Predicted	Paternal	GeneImprint	2296114	chr1	225911269	225911949	681	43	0.898396	0.25618	0.642216	251.643	NA19240 run1 trio phasing
chr1	228458107	228460470	+	H2BU1	ENSG00000196890	protein_coding	Predicted	Maternal	GeneImprint	2546158	chr1	225911269	225911949	681	43	0.898396	0.25618	0.642216	251.643	NA19240 run1 trio phasing
chr5	5140330	5320304	+	ADAMTS16	ENSG00000145536	protein_coding	Predicted	Maternal	GeneImprint	3282892	chr5	1856735	1857438	704	55	0.806338	0.284627	0.521711	250.972	NA19240 run1 trio phasing
chr16	3432414	3443504	-	ZNF597	ENSG00000167981	protein_coding	Imprinted	Maternal	GeneImprint	614732	chr16	2817087	2817682	596	52	0.184909	0.750249	-0.56534	-250.852	NA19240 run1 trio phasing
chr16	3443649	3486953	+	NAA60	ENSG00000122390	protein_coding	Imprinted	Maternal	GeneImprint	625967	chr16	2817087	2817682	596	52	0.184909	0.750249	-0.56534	-250.852	NA19240 run1 trio phasing
chr16	981770	986979	+	SOX8	ENSG00000005513	protein_coding	Predicted	Paternal	GeneImprint	1830108	chr16	2817087	2817682	596	52	0.184909	0.750249	-0.56534	-250.852	NA19240 run1 trio phasing
chr15	24101827	24823365	+	PWRN1	ENSG00000259905	lncRNA	ConflictingÂ Data	Unknown	Catalogoue	257165	chr15	25080530	25084300	3771	55	0.381374	0.913417	-0.532043	-250.271	NA19240 run1 trio phasing
chr15	26543546	26939539	-	GABRB3	ENSG00000166206	protein_coding	ConflictingÂ Data	Paternal	GeneImprint	1459246	chr15	25080530	25084300	3771	55	0.381374	0.913417	-0.532043	-250.271	NA19240 run1 trio phasing
chr15	26866911	26949208	+	GABRA5	ENSG00000186297	protein_coding	ConflictingÂ Data	Paternal	GeneImprint	1782611	chr15	25080530	25084300	3771	55	0.381374	0.913417	-0.532043	-250.271	NA19240 run1 trio phasing
chr15	26971181	27541984	+	GABRG3	ENSG00000182256	protein_coding	ConflictingÂ Data	Paternal	GeneImprint	1886881	chr15	25080530	25084300	3771	55	0.381374	0.913417	-0.532043	-250.271	NA19240 run1 trio phasing
chr15	23565674	23630075	+	MKRN3	ENSG00000179455	protein_coding	Imprinted	Paternal	GeneImprint	1450455	chr15	25080530	25084300	3771	55	0.381374	0.913417	-0.532043	-250.271	NA19240 run1 trio phasing
chr15	23643549	23647867	-	MAGEL2	ENSG00000254585	protein_coding	Imprinted	Paternal	GeneImprint	1432663	chr15	25080530	25084300	3771	55	0.381374	0.913417	-0.532043	-250.271	NA19240 run1 trio phasing
chr15	23685400	23687305	-	NDN	ENSG00000182636	protein_coding	Imprinted	Paternal	GeneImprint	1393225	chr15	25080530	25084300	3771	55	0.381374	0.913417	-0.532043	-250.271	NA19240 run1 trio phasing
chr15	24675775	24683393	+	NPAP1	ENSG00000185823	protein_coding	Imprinted	Unknown	GeneImprint	397137	chr15	25080530	25084300	3771	55	0.381374	0.913417	-0.532043	-250.271	NA19240 run1 trio phasing
chr15	24823637	24978723	+	SNRPN	ENSG00000128739	protein_coding	Imprinted	Paternal	GeneImprint	101807	chr15	25080530	25084300	3771	55	0.381374	0.913417	-0.532043	-250.271	NA19240 run1 trio phasing
chr15	24954986	24977850	+	SNURF	ENSG00000273173	protein_coding	Imprinted	Paternal	GeneImprint	102680	chr15	25080530	25084300	3771	55	0.381374	0.913417	-0.532043	-250.271	NA19240 run1 trio phasing
chr15	24981994	24982068	+	SNORD107	ENSG00000276314	snoRNA	Imprinted	Paternal	GeneImprint	98462	chr15	25080530	25084300	3771	55	0.381374	0.913417	-0.532043	-250.271	NA19240 run1 trio phasing
chr15	24985100	24985166	+	SNORD64	ENSG00000276610	snoRNA	Imprinted	Paternal	GeneImprint	95364	chr15	25080530	25084300	3771	55	0.381374	0.913417	-0.532043	-250.271	NA19240 run1 trio phasing
chr15	24986925	24986995	+	SNORD108	ENSG00000239014	snoRNA	Imprinted	Paternal	GeneImprint	93535	chr15	25080530	25084300	3771	55	0.381374	0.913417	-0.532043	-250.271	NA19240 run1 trio phasing
chr15	25041974	25042040	+	SNORD109A	ENSG00000274640	snoRNA	Imprinted	Paternal	GeneImprint	38490	chr15	25080530	25084300	3771	55	0.381374	0.913417	-0.532043	-250.271	NA19240 run1 trio phasing
chr15	25051476	25106603	+	SNORD116@	NA	NA	Imprinted	Paternal	GeneImprint	0	chr15	25080530	25084300	3771	55	0.381374	0.913417	-0.532043	-250.271	NA19240 run1 trio phasing
chr15	25170723	25269858	+	SNORD115@	NA	NA	Imprinted	Paternal	GeneImprint	86423	chr15	25080530	25084300	3771	55	0.381374	0.913417	-0.532043	-250.271	NA19240 run1 trio phasing
chr15	25269783	25269858	+	SNORD115-48	ENSG00000201634	snoRNA	Imprinted	Paternal	GeneImprint	185483	chr15	25080530	25084300	3771	55	0.381374	0.913417	-0.532043	-250.271	NA19240 run1 trio phasing
chr15	25278343	25278409	+	SNORD109B	ENSG00000239169	snoRNA	Imprinted	Paternal	GeneImprint	194043	chr15	25080530	25084300	3771	55	0.381374	0.913417	-0.532043	-250.271	NA19240 run1 trio phasing
chr15	25333728	25439051	-	UBE3A	ENSG00000114062	protein_coding	Imprinted	Maternal	GeneImprint	249428	chr15	25080530	25084300	3771	55	0.381374	0.913417	-0.532043	-250.271	NA19240 run1 trio phasing
chr15	25677271	25865184	-	ATP10A	ENSG00000206190	protein_coding	Imprinted	Maternal	GeneImprint	592971	chr15	25080530	25084300	3771	55	0.381374	0.913417	-0.532043	-250.271	NA19240 run1 trio phasing
chr2	56183990	56386172	+	CCDC85A	ENSG00000055813	protein_coding	Predicted	Paternal	GeneImprint	1474152	chr2	54709018	54709838	821	34	0.75761	0.0902593	0.667351	245.852	NA19240 run1 trio phasing
chr1	228208063	228378876	+	OBSCN	ENSG00000154358	protein_coding	Predicted	Paternal	GeneImprint	0	chr1	228276234	228276731	498	43	0.195066	0.780141	-0.585075	-245.537	NA19240 run1 trio phasing
chr1	228458107	228460470	+	H2BU1	ENSG00000196890	protein_coding	Predicted	Maternal	GeneImprint	181376	chr1	228276234	228276731	498	43	0.195066	0.780141	-0.585075	-245.537	NA19240 run1 trio phasing
chr17	48540894	48544989	-	HOXB2	ENSG00000173917	protein_coding	Predicted	Maternal	GeneImprint	2236090	chr17	50781079	50781576	498	42	0.749993	0.142745	0.607249	242.542	NA19240 run1 trio phasing
chr17	48548870	48604912	-	HOXB3	ENSG00000120093	protein_coding	Predicted	Maternal	GeneImprint	2176167	chr17	50781079	50781576	498	42	0.749993	0.142745	0.607249	242.542	NA19240 run1 trio phasing
chr20	31547412	31548081	+	MCTS2P	ENSG00000101898	protein_coding	Imprinted	Paternal	GeneImprint	2967045	chr20	34515126	34515933	808	32	0.783749	0.0907071	0.693042	241.669	NA19240 run1 trio phasing
chr20	37492472	37527931	-	BLCAP	ENSG00000166619	protein_coding	Imprinted	Isoform Dependent	GeneImprint	2976539	chr20	34515126	34515933	808	32	0.783749	0.0907071	0.693042	241.669	NA19240 run1 trio phasing
chr20	37521206	37523690	+	NNAT	ENSG00000053438	protein_coding	Imprinted	Paternal	GeneImprint	3005273	chr20	34515126	34515933	808	32	0.783749	0.0907071	0.693042	241.669	NA19240 run1 trio phasing
chr13	113759226	113816995	+	TMEM255B	ENSG00000184497	protein_coding	Predicted	Maternal	GeneImprint	2347552	chr13	111411204	111411674	471	43	0.84461	0.23635	0.60826	241.332	NA19240 run1 trio phasing
chr19	41219223	41261766	+	AXL	ENSG00000167601	protein_coding	ConflictingÂ Data	Maternal	Catalogoue	3972397	chr19	45234163	45234534	372	51	0.133671	0.610936	-0.477266	-233.115	NA19240 run1 trio phasing
chr19	44112181	44134822	+	ZNF225	ENSG00000256294	protein_coding	Predicted	Paternal	GeneImprint	1099341	chr19	45234163	45234534	372	51	0.133671	0.610936	-0.477266	-233.115	NA19240 run1 trio phasing
chr19	44417519	44448578	-	ZNF229	ENSG00000278318	protein_coding	Predicted	Maternal	GeneImprint	785585	chr19	45234163	45234534	372	51	0.133671	0.610936	-0.477266	-233.115	NA19240 run1 trio phasing
chr6	11712054	11807046	-	ADTRP	ENSG00000111863	protein_coding	Imprinted	Maternal	GeneImprint	1223503	chr6	10487817	10488551	735	44	0.199789	0.774428	-0.574638	-231.658	NA19240 run1 trio phasing
chr19	281040	291403	-	PLPP2	ENSG00000141934	protein_coding	Predicted	Maternal	GeneImprint	236	chr19	291639	291973	335	51	0.814268	0.313837	0.500431	231.585	NA19240 run1 trio phasing
chr19	41219223	41261766	+	AXL	ENSG00000167601	protein_coding	ConflictingÂ Data	Maternal	Catalogoue	2427201	chr19	38791409	38792022	614	42	0.087585	0.635781	-0.548196	-230.088	NA19240 run1 trio phasing
chr2	38066973	38109902	-	CYP1B1	ENSG00000138061	protein_coding	Predicted	Paternal	GeneImprint	1135030	chr2	39244932	39245780	849	36	0.189903	0.843883	-0.65398	-230.066	NA19240 run1 trio phasing
chr2	43222402	43226606	-	ZFP36L2	ENSG00000152518	protein_coding	Predicted	Maternal	GeneImprint	3976622	chr2	39244932	39245780	849	36	0.189903	0.843883	-0.65398	-230.066	NA19240 run1 trio phasing
chr6	106360717	106572017	+	CRYBG1	ENSG00000112297	protein_coding	Imprinted	Paternal	GeneImprint	3827435	chr6	110399452	110400211	760	48	0.235034	0.775313	-0.540279	-227.486	NA19240 run1 trio phasing
chr15	24101827	24823365	+	PWRN1	ENSG00000259905	lncRNA	ConflictingÂ Data	Unknown	Catalogoue	265779	chr15	25089144	25092296	3153	49	0.380275	0.914183	-0.533908	-227.467	NA19240 run1 trio phasing
chr15	26543546	26939539	-	GABRB3	ENSG00000166206	protein_coding	ConflictingÂ Data	Paternal	GeneImprint	1451250	chr15	25089144	25092296	3153	49	0.380275	0.914183	-0.533908	-227.467	NA19240 run1 trio phasing
chr15	26866911	26949208	+	GABRA5	ENSG00000186297	protein_coding	ConflictingÂ Data	Paternal	GeneImprint	1774615	chr15	25089144	25092296	3153	49	0.380275	0.914183	-0.533908	-227.467	NA19240 run1 trio phasing
chr15	26971181	27541984	+	GABRG3	ENSG00000182256	protein_coding	ConflictingÂ Data	Paternal	GeneImprint	1878885	chr15	25089144	25092296	3153	49	0.380275	0.914183	-0.533908	-227.467	NA19240 run1 trio phasing
chr15	23565674	23630075	+	MKRN3	ENSG00000179455	protein_coding	Imprinted	Paternal	GeneImprint	1459069	chr15	25089144	25092296	3153	49	0.380275	0.914183	-0.533908	-227.467	NA19240 run1 trio phasing
chr15	23643549	23647867	-	MAGEL2	ENSG00000254585	protein_coding	Imprinted	Paternal	GeneImprint	1441277	chr15	25089144	25092296	3153	49	0.380275	0.914183	-0.533908	-227.467	NA19240 run1 trio phasing
chr15	23685400	23687305	-	NDN	ENSG00000182636	protein_coding	Imprinted	Paternal	GeneImprint	1401839	chr15	25089144	25092296	3153	49	0.380275	0.914183	-0.533908	-227.467	NA19240 run1 trio phasing
chr15	24675775	24683393	+	NPAP1	ENSG00000185823	protein_coding	Imprinted	Unknown	GeneImprint	405751	chr15	25089144	25092296	3153	49	0.380275	0.914183	-0.533908	-227.467	NA19240 run1 trio phasing
chr15	24823637	24978723	+	SNRPN	ENSG00000128739	protein_coding	Imprinted	Paternal	GeneImprint	110421	chr15	25089144	25092296	3153	49	0.380275	0.914183	-0.533908	-227.467	NA19240 run1 trio phasing
chr15	24954986	24977850	+	SNURF	ENSG00000273173	protein_coding	Imprinted	Paternal	GeneImprint	111294	chr15	25089144	25092296	3153	49	0.380275	0.914183	-0.533908	-227.467	NA19240 run1 trio phasing
chr15	24981994	24982068	+	SNORD107	ENSG00000276314	snoRNA	Imprinted	Paternal	GeneImprint	107076	chr15	25089144	25092296	3153	49	0.380275	0.914183	-0.533908	-227.467	NA19240 run1 trio phasing
chr15	24985100	24985166	+	SNORD64	ENSG00000276610	snoRNA	Imprinted	Paternal	GeneImprint	103978	chr15	25089144	25092296	3153	49	0.380275	0.914183	-0.533908	-227.467	NA19240 run1 trio phasing
chr15	24986925	24986995	+	SNORD108	ENSG00000239014	snoRNA	Imprinted	Paternal	GeneImprint	102149	chr15	25089144	25092296	3153	49	0.380275	0.914183	-0.533908	-227.467	NA19240 run1 trio phasing
chr15	25041974	25042040	+	SNORD109A	ENSG00000274640	snoRNA	Imprinted	Paternal	GeneImprint	47104	chr15	25089144	25092296	3153	49	0.380275	0.914183	-0.533908	-227.467	NA19240 run1 trio phasing
chr15	25051476	25106603	+	SNORD116@	NA	NA	Imprinted	Paternal	GeneImprint	0	chr15	25089144	25092296	3153	49	0.380275	0.914183	-0.533908	-227.467	NA19240 run1 trio phasing
chr15	25170723	25269858	+	SNORD115@	NA	NA	Imprinted	Paternal	GeneImprint	78427	chr15	25089144	25092296	3153	49	0.380275	0.914183	-0.533908	-227.467	NA19240 run1 trio phasing
chr15	25269783	25269858	+	SNORD115-48	ENSG00000201634	snoRNA	Imprinted	Paternal	GeneImprint	177487	chr15	25089144	25092296	3153	49	0.380275	0.914183	-0.533908	-227.467	NA19240 run1 trio phasing
chr15	25278343	25278409	+	SNORD109B	ENSG00000239169	snoRNA	Imprinted	Paternal	GeneImprint	186047	chr15	25089144	25092296	3153	49	0.380275	0.914183	-0.533908	-227.467	NA19240 run1 trio phasing
chr15	25333728	25439051	-	UBE3A	ENSG00000114062	protein_coding	Imprinted	Maternal	GeneImprint	241432	chr15	25089144	25092296	3153	49	0.380275	0.914183	-0.533908	-227.467	NA19240 run1 trio phasing
chr15	25677271	25865184	-	ATP10A	ENSG00000206190	protein_coding	Imprinted	Maternal	GeneImprint	584975	chr15	25089144	25092296	3153	49	0.380275	0.914183	-0.533908	-227.467	NA19240 run1 trio phasing
chr12	7115736	7128889	-	RBP5	ENSG00000139194	protein_coding	Imprinted	Maternal	GeneImprint	2070947	chr12	5044314	5044789	476	51	0.741061	0.286989	0.454073	226.586	NA19240 run1 trio phasing
chr12	7115736	7128889	-	RBP5	ENSG00000139194	protein_coding	Imprinted	Maternal	GeneImprint	1058603	chr12	6056650	6057133	484	49	0.719874	0.177359	0.542515	225.309	NA19240 run1 trio phasing
chr8	139600838	139704109	-	KCNK9	ENSG00000169427	protein_coding	Imprinted	Maternal	GeneImprint	1846647	chr8	141550756	141551540	785	47	0.879279	0.350735	0.528544	225.129	NA19240 run1 trio phasing
chr8	140094894	140100543	-	PEG13	ENSG00000282164	lncRNA	Imprinted	Paternal	GeneImprint	1450213	chr8	141550756	141551540	785	47	0.879279	0.350735	0.528544	225.129	NA19240 run1 trio phasing
chr8	142784882	142786539	-	LY6D	ENSG00000167656	protein_coding	Predicted	Paternal	GeneImprint	1233342	chr8	141550756	141551540	785	47	0.879279	0.350735	0.528544	225.129	NA19240 run1 trio phasing
chr8	144502973	144507174	+	GPT	ENSG00000167701	protein_coding	Predicted	Maternal	GeneImprint	2951433	chr8	141550756	141551540	785	47	0.879279	0.350735	0.528544	225.129	NA19240 run1 trio phasing
chr1	39757182	39788865	-	BMP8B	ENSG00000116985	protein_coding	Predicted	Paternal	GeneImprint	973009	chr1	38783508	38784173	666	38	0.746096	0.11299	0.633107	224.955	NA19240 run1 trio phasing
chr2	38066973	38109902	-	CYP1B1	ENSG00000138061	protein_coding	Predicted	Paternal	GeneImprint	530602	chr2	37535774	37536371	598	27	0.897208	0.145696	0.751512	224.737	NA19240 run1 trio phasing
chr15	24101827	24823365	+	PWRN1	ENSG00000259905	lncRNA	ConflictingÂ Data	Unknown	Catalogoue	24680	chr15	24848045	24848458	414	41	0.712998	0.091604	0.621394	224.168	NA19240 run1 trio phasing
chr15	26543546	26939539	-	GABRB3	ENSG00000166206	protein_coding	ConflictingÂ Data	Paternal	GeneImprint	1695088	chr15	24848045	24848458	414	41	0.712998	0.091604	0.621394	224.168	NA19240 run1 trio phasing
chr15	26866911	26949208	+	GABRA5	ENSG00000186297	protein_coding	ConflictingÂ Data	Paternal	GeneImprint	2018453	chr15	24848045	24848458	414	41	0.712998	0.091604	0.621394	224.168	NA19240 run1 trio phasing
chr15	26971181	27541984	+	GABRG3	ENSG00000182256	protein_coding	ConflictingÂ Data	Paternal	GeneImprint	2122723	chr15	24848045	24848458	414	41	0.712998	0.091604	0.621394	224.168	NA19240 run1 trio phasing
chr15	23565674	23630075	+	MKRN3	ENSG00000179455	protein_coding	Imprinted	Paternal	GeneImprint	1217970	chr15	24848045	24848458	414	41	0.712998	0.091604	0.621394	224.168	NA19240 run1 trio phasing
chr15	23643549	23647867	-	MAGEL2	ENSG00000254585	protein_coding	Imprinted	Paternal	GeneImprint	1200178	chr15	24848045	24848458	414	41	0.712998	0.091604	0.621394	224.168	NA19240 run1 trio phasing
chr15	23685400	23687305	-	NDN	ENSG00000182636	protein_coding	Imprinted	Paternal	GeneImprint	1160740	chr15	24848045	24848458	414	41	0.712998	0.091604	0.621394	224.168	NA19240 run1 trio phasing
chr15	24675775	24683393	+	NPAP1	ENSG00000185823	protein_coding	Imprinted	Unknown	GeneImprint	164652	chr15	24848045	24848458	414	41	0.712998	0.091604	0.621394	224.168	NA19240 run1 trio phasing
chr15	24823637	24978723	+	SNRPN	ENSG00000128739	protein_coding	Imprinted	Paternal	GeneImprint	0	chr15	24848045	24848458	414	41	0.712998	0.091604	0.621394	224.168	NA19240 run1 trio phasing
chr15	24954986	24977850	+	SNURF	ENSG00000273173	protein_coding	Imprinted	Paternal	GeneImprint	106528	chr15	24848045	24848458	414	41	0.712998	0.091604	0.621394	224.168	NA19240 run1 trio phasing
chr15	24981994	24982068	+	SNORD107	ENSG00000276314	snoRNA	Imprinted	Paternal	GeneImprint	133536	chr15	24848045	24848458	414	41	0.712998	0.091604	0.621394	224.168	NA19240 run1 trio phasing
chr15	24985100	24985166	+	SNORD64	ENSG00000276610	snoRNA	Imprinted	Paternal	GeneImprint	136642	chr15	24848045	24848458	414	41	0.712998	0.091604	0.621394	224.168	NA19240 run1 trio phasing
chr15	24986925	24986995	+	SNORD108	ENSG00000239014	snoRNA	Imprinted	Paternal	GeneImprint	138467	chr15	24848045	24848458	414	41	0.712998	0.091604	0.621394	224.168	NA19240 run1 trio phasing
chr15	25041974	25042040	+	SNORD109A	ENSG00000274640	snoRNA	Imprinted	Paternal	GeneImprint	193516	chr15	24848045	24848458	414	41	0.712998	0.091604	0.621394	224.168	NA19240 run1 trio phasing
chr15	25051476	25106603	+	SNORD116@	NA	NA	Imprinted	Paternal	GeneImprint	203018	chr15	24848045	24848458	414	41	0.712998	0.091604	0.621394	224.168	NA19240 run1 trio phasing
chr15	25170723	25269858	+	SNORD115@	NA	NA	Imprinted	Paternal	GeneImprint	322265	chr15	24848045	24848458	414	41	0.712998	0.091604	0.621394	224.168	NA19240 run1 trio phasing
chr15	25269783	25269858	+	SNORD115-48	ENSG00000201634	snoRNA	Imprinted	Paternal	GeneImprint	421325	chr15	24848045	24848458	414	41	0.712998	0.091604	0.621394	224.168	NA19240 run1 trio phasing
chr15	25278343	25278409	+	SNORD109B	ENSG00000239169	snoRNA	Imprinted	Paternal	GeneImprint	429885	chr15	24848045	24848458	414	41	0.712998	0.091604	0.621394	224.168	NA19240 run1 trio phasing
chr15	25333728	25439051	-	UBE3A	ENSG00000114062	protein_coding	Imprinted	Maternal	GeneImprint	485270	chr15	24848045	24848458	414	41	0.712998	0.091604	0.621394	224.168	NA19240 run1 trio phasing
chr15	25677271	25865184	-	ATP10A	ENSG00000206190	protein_coding	Imprinted	Maternal	GeneImprint	828813	chr15	24848045	24848458	414	41	0.712998	0.091604	0.621394	224.168	NA19240 run1 trio phasing
chr2	206175316	206218047	-	GPR1	ENSG00000183671	protein_coding	Imprinted	Paternal	GeneImprint	49094	chr2	206267141	206268649	1509	36	0.160842	0.822091	-0.661249	-223.845	NA19240 run1 trio phasing
chr2	206203543	206265326	+	GPR1-AS	ENSG00000279220	lncRNA	Imprinted	Paternal	Catalogoue	1815	chr2	206267141	206268649	1509	36	0.160842	0.822091	-0.661249	-223.845	NA19240 run1 trio phasing
chr2	206274663	206314427	+	ZDBF2	ENSG00000204186	protein_coding	Imprinted	Paternal	GeneImprint	6014	chr2	206267141	206268649	1509	36	0.160842	0.822091	-0.661249	-223.845	NA19240 run1 trio phasing
chr7	50458436	50565405	-	DDC	ENSG00000132437	protein_coding	Imprinted	Isoform Dependent	GeneImprint	365008	chr7	50092977	50093428	452	46	0.666356	0.0800083	0.586348	223.267	NA19240 run1 trio phasing
chr7	50590063	50793462	-	GRB10	ENSG00000106070	protein_coding	Imprinted	Isoform Dependent	GeneImprint	496635	chr7	50092977	50093428	452	46	0.666356	0.0800083	0.586348	223.267	NA19240 run1 trio phasing
chr17	7661779	7687550	-	TP53	ENSG00000141510	protein_coding	Imprinted	NA	GeneImprint	2548842	chr17	5112303	5112937	635	31	0.908431	0.203983	0.704448	223.202	NA19240 run1 trio phasing
chr17	7855066	7856099	+	TMEM88	ENSG00000167874	protein_coding	Predicted	Maternal	GeneImprint	2742129	chr17	5112303	5112937	635	31	0.908431	0.203983	0.704448	223.202	NA19240 run1 trio phasing
chr8	139600838	139704109	-	KCNK9	ENSG00000169427	protein_coding	Imprinted	Maternal	GeneImprint	2795671	chr8	142499780	142500561	782	53	0.808122	0.283364	0.524757	220.133	NA19240 run1 trio phasing
chr8	140094894	140100543	-	PEG13	ENSG00000282164	lncRNA	Imprinted	Paternal	GeneImprint	2399237	chr8	142499780	142500561	782	53	0.808122	0.283364	0.524757	220.133	NA19240 run1 trio phasing
chr8	142784882	142786539	-	LY6D	ENSG00000167656	protein_coding	Predicted	Paternal	GeneImprint	284321	chr8	142499780	142500561	782	53	0.808122	0.283364	0.524757	220.133	NA19240 run1 trio phasing
chr8	144502973	144507174	+	GPT	ENSG00000167701	protein_coding	Predicted	Maternal	GeneImprint	2002412	chr8	142499780	142500561	782	53	0.808122	0.283364	0.524757	220.133	NA19240 run1 trio phasing
chr11	66268590	66277492	+	RAB1B	ENSG00000174903	protein_coding	Predicted	Maternal	GeneImprint	3665905	chr11	62602285	62602685	401	49	0.30555	0.780362	-0.474812	-218.673	NA19240 run1 trio phasing
chr1	228208063	228378876	+	OBSCN	ENSG00000154358	protein_coding	Predicted	Paternal	GeneImprint	176565	chr1	228555441	228555958	518	42	0.366442	0.925872	-0.559429	-216.768	NA19240 run1 trio phasing
chr1	228458107	228460470	+	H2BU1	ENSG00000196890	protein_coding	Predicted	Maternal	GeneImprint	94971	chr1	228555441	228555958	518	42	0.366442	0.925872	-0.559429	-216.768	NA19240 run1 trio phasing
chr19	33621953	33773509	+	CHST8	ENSG00000124302	protein_coding	Predicted	Maternal	GeneImprint	2535826	chr19	36309335	36309821	487	47	0.906908	0.409445	0.497462	213.662	NA19240 run1 trio phasing
chr4	1009936	1026898	+	FGFRL1	ENSG00000127418	protein_coding	Predicted	Maternal	GeneImprint	884756	chr4	124211	125180	970	52	0.648817	0.141245	0.507572	212.679	NA19240 run1 trio phasing
chr4	1166932	1208962	-	SPON2	ENSG00000159674	protein_coding	Predicted	Paternal	GeneImprint	1041752	chr4	124211	125180	970	52	0.648817	0.141245	0.507572	212.679	NA19240 run1 trio phasing
chr4	1347208	1395989	+	UVSSA	ENSG00000163945	protein_coding	Predicted	Maternal	GeneImprint	1222028	chr4	124211	125180	970	52	0.648817	0.141245	0.507572	212.679	NA19240 run1 trio phasing
chr17	48540894	48544989	-	HOXB2	ENSG00000173917	protein_coding	Predicted	Maternal	GeneImprint	62765	chr17	48607754	48608250	497	33	0.249915	0.887623	-0.637708	-205.277	NA19240 run1 trio phasing
chr17	48548870	48604912	-	HOXB3	ENSG00000120093	protein_coding	Predicted	Maternal	GeneImprint	2842	chr17	48607754	48608250	497	33	0.249915	0.887623	-0.637708	-205.277	NA19240 run1 trio phasing
chr1	228208063	228378876	+	OBSCN	ENSG00000154358	protein_coding	Predicted	Paternal	GeneImprint	319780	chr1	227887617	227888283	667	44	0.152182	0.679929	-0.527747	-204.211	NA19240 run1 trio phasing
chr1	228458107	228460470	+	H2BU1	ENSG00000196890	protein_coding	Predicted	Maternal	GeneImprint	569824	chr1	227887617	227888283	667	44	0.152182	0.679929	-0.527747	-204.211	NA19240 run1 trio phasing
chr4	1009936	1026898	+	FGFRL1	ENSG00000127418	protein_coding	Predicted	Maternal	GeneImprint	596051	chr4	1622949	1623689	741	49	0.351148	0.840311	-0.489164	-204.063	NA19240 run1 trio phasing
chr4	1166932	1208962	-	SPON2	ENSG00000159674	protein_coding	Predicted	Paternal	GeneImprint	413987	chr4	1622949	1623689	741	49	0.351148	0.840311	-0.489164	-204.063	NA19240 run1 trio phasing
chr4	1347208	1395989	+	UVSSA	ENSG00000163945	protein_coding	Predicted	Maternal	GeneImprint	226960	chr4	1622949	1623689	741	49	0.351148	0.840311	-0.489164	-204.063	NA19240 run1 trio phasing
chr16	3432414	3443504	-	ZNF597	ENSG00000167981	protein_coding	Imprinted	Maternal	GeneImprint	1986990	chr16	1444767	1445424	658	40	0.713141	0.143036	0.570104	203.808	NA19240 run1 trio phasing
chr16	3443649	3486953	+	NAA60	ENSG00000122390	protein_coding	Imprinted	Maternal	GeneImprint	1998225	chr16	1444767	1445424	658	40	0.713141	0.143036	0.570104	203.808	NA19240 run1 trio phasing
chr16	981770	986979	+	SOX8	ENSG00000005513	protein_coding	Predicted	Paternal	GeneImprint	457788	chr16	1444767	1445424	658	40	0.713141	0.143036	0.570104	203.808	NA19240 run1 trio phasing
chr10	132444327	132449408	+	LINC02870	ENSG00000180066	lncRNA	Predicted	Maternal	GeneImprint	682324	chr10	133131732	133132308	577	39	0.211586	0.805103	-0.593517	-202.268	NA19240 run1 trio phasing
chr10	132783179	132786147	-	NKX6-2	ENSG00000148826	protein_coding	Predicted	Maternal	GeneImprint	345585	chr10	133131732	133132308	577	39	0.211586	0.805103	-0.593517	-202.268	NA19240 run1 trio phasing
chr10	132808392	132942823	-	CFAP46	ENSG00000171811	protein_coding	Predicted	Maternal	GeneImprint	188909	chr10	133131732	133132308	577	39	0.211586	0.805103	-0.593517	-202.268	NA19240 run1 trio phasing
chr10	133237855	133241928	+	VENTX	ENSG00000151650	protein_coding	Predicted	Maternal	GeneImprint	105547	chr10	133131732	133132308	577	39	0.211586	0.805103	-0.593517	-202.268	NA19240 run1 trio phasing
chr10	133379261	133391694	+	PAOX	ENSG00000148832	protein_coding	Predicted	Maternal	GeneImprint	246953	chr10	133131732	133132308	577	39	0.211586	0.805103	-0.593517	-202.268	NA19240 run1 trio phasing
chr19	41219223	41261766	+	AXL	ENSG00000167601	protein_coding	ConflictingÂ Data	Maternal	Catalogoue	2447875	chr19	38770811	38771348	538	33	0.133264	0.761412	-0.628148	-199.681	NA19240 run1 trio phasing
chr7	27100354	27102686	-	HOXA2	ENSG00000105996	protein_coding	Predicted	Maternal	GeneImprint	42831	chr7	27145517	27146019	503	35	0.86712	0.25359	0.61353	199.375	NA19240 run1 trio phasing
chr7	27106184	27152581	-	HOXA3	ENSG00000105997	protein_coding	Predicted	Maternal	GeneImprint	0	chr7	27145517	27146019	503	35	0.86712	0.25359	0.61353	199.375	NA19240 run1 trio phasing
chr7	27128507	27130780	-	HOXA4	ENSG00000197576	protein_coding	Predicted	Maternal	GeneImprint	14737	chr7	27145517	27146019	503	35	0.86712	0.25359	0.61353	199.375	NA19240 run1 trio phasing
chr7	27141052	27143681	-	HOXA5	ENSG00000106004	protein_coding	Predicted	Maternal	GeneImprint	1836	chr7	27145517	27146019	503	35	0.86712	0.25359	0.61353	199.375	NA19240 run1 trio phasing
chr7	27181157	27185232	-	HOXA11	ENSG00000005073	protein_coding	Predicted	Maternal	GeneImprint	35138	chr7	27145517	27146019	503	35	0.86712	0.25359	0.61353	199.375	NA19240 run1 trio phasing
chr7	27242700	27250493	+	EVX1	ENSG00000106038	protein_coding	Predicted	Paternal	GeneImprint	96681	chr7	27145517	27146019	503	35	0.86712	0.25359	0.61353	199.375	NA19240 run1 trio phasing
chr14	69854131	70032366	+	SMOC1	ENSG00000198732	protein_coding	Imprinted	Maternal	GeneImprint	282292	chr14	69571392	69571839	448	49	0.250135	0.72865	-0.478515	-198.812	NA19240 run1 trio phasing
chr16	86510527	86515422	+	FOXF1	ENSG00000103241	protein_coding	ConflictingÂ Data	Maternal	GeneImprint	1352287	chr16	87867709	87868261	553	24	0.822803	0.0877498	0.735054	198.628	NA19240 run1 trio phasing
chr17	76702250	76700600	NA	LOC100131170	NA	NA	Predicted	Paternal	GeneImprint	753197	chr17	77453797	77455265	1469	46	0.629522	0.148231	0.481291	193.75	NA19240 run1 trio phasing
chr5	136080470	136080597	-	VTRNA2-1	ENSG00000270123	vaultRNA	Imprinted	Paternal	GeneImprint	3211920	chr5	139292517	139293222	706	36	0.311786	0.892556	-0.58077	-193.284	NA19240 run1 trio phasing
chr20	43489442	43550950	+	L3MBTL1	ENSG00000185513	protein_coding	Imprinted	Paternal	GeneImprint	1546718	chr20	45097668	45098042	375	44	0.202508	0.682804	-0.480296	-193.267	NA19240 run1 trio phasing
chr20	43558968	43588237	+	SGK2	ENSG00000101049	protein_coding	Imprinted	Paternal	GeneImprint	1509431	chr20	45097668	45098042	375	44	0.202508	0.682804	-0.480296	-193.267	NA19240 run1 trio phasing
chr20	44247099	44280917	+	GDAP1L1	ENSG00000124194	protein_coding	Imprinted	Paternal	GeneImprint	816751	chr20	45097668	45098042	375	44	0.202508	0.682804	-0.480296	-193.267	NA19240 run1 trio phasing
chr1	3652516	3736201	+	TP73	ENSG00000078900	protein_coding	Imprinted	Maternal	GeneImprint	1263679	chr1	2387766	2388837	1072	37	0.910657	0.374499	0.536157	192.1	NA19240 run1 trio phasing
chr1	1335276	1349418	-	DVL1	ENSG00000107404	protein_coding	Predicted	Maternal	GeneImprint	1038348	chr1	2387766	2388837	1072	37	0.910657	0.374499	0.536157	192.1	NA19240 run1 trio phasing
chr1	1917590	1919279	-	TMEM52	ENSG00000178821	protein_coding	Predicted	Paternal	GeneImprint	468487	chr1	2387766	2388837	1072	37	0.910657	0.374499	0.536157	192.1	NA19240 run1 trio phasing
chr1	2403964	2413797	-	PEX10	ENSG00000157911	protein_coding	Predicted	Maternal	GeneImprint	15127	chr1	2387766	2388837	1072	37	0.910657	0.374499	0.536157	192.1	NA19240 run1 trio phasing
chr1	3069168	3438621	+	PRDM16	ENSG00000142611	protein_coding	Predicted	Paternal	GeneImprint	680331	chr1	2387766	2388837	1072	37	0.910657	0.374499	0.536157	192.1	NA19240 run1 trio phasing
chr1	3630767	3652761	-	WRAP73	ENSG00000116213	protein_coding	Predicted	Maternal	GeneImprint	1241930	chr1	2387766	2388837	1072	37	0.910657	0.374499	0.536157	192.1	NA19240 run1 trio phasing
chr1	6185020	6209389	-	RPL22	ENSG00000116251	protein_coding	Predicted	Paternal	GeneImprint	3796183	chr1	2387766	2388837	1072	37	0.910657	0.374499	0.536157	192.1	NA19240 run1 trio phasing
chr1	247840928	247841896	-	OR11L1	ENSG00000197591	protein_coding	Predicted	Paternal	GeneImprint	1885406	chr1	245954775	245955522	748	24	0.125868	0.863504	-0.737636	-189.064	NA19240 run1 trio phasing
chr2	232547970	232550557	-	TIGD1	ENSG00000221944	protein_coding	Predicted	Paternal	GeneImprint	1557153	chr2	230990376	230990817	442	46	0.848523	0.347437	0.501086	186.877	NA19240 run1 trio phasing
chr13	113759226	113816995	+	TMEM255B	ENSG00000184497	protein_coding	Predicted	Maternal	GeneImprint	756968	chr13	113001722	113002258	537	39	0.625545	0.0780878	0.547457	185.269	NA19240 run1 trio phasing
chr12	53994895	54003337	+	HOXC9	ENSG00000180806	protein_coding	Predicted	Maternal	GeneImprint	1393233	chr12	52601170	52601662	493	42	0.775631	0.255527	0.520104	184.575	NA19240 run1 trio phasing
chr12	54016931	54056030	+	HOXC4	ENSG00000198353	protein_coding	Predicted	Maternal	GeneImprint	1415269	chr12	52601170	52601662	493	42	0.775631	0.255527	0.520104	184.575	NA19240 run1 trio phasing
chr2	240126563	240136807	-	COPS9	ENSG00000172428	protein_coding	Predicted	Paternal	GeneImprint	2499240	chr2	237626832	237627323	492	39	0.65098	0.172898	0.478082	183.99	NA19240 run1 trio phasing
chr15	24101827	24823365	+	PWRN1	ENSG00000259905	lncRNA	ConflictingÂ Data	Unknown	Catalogoue	54775	chr15	24878140	24878584	445	40	0.807555	0.253012	0.554543	183.776	NA19240 run1 trio phasing
chr15	26543546	26939539	-	GABRB3	ENSG00000166206	protein_coding	ConflictingÂ Data	Paternal	GeneImprint	1664962	chr15	24878140	24878584	445	40	0.807555	0.253012	0.554543	183.776	NA19240 run1 trio phasing
chr15	26866911	26949208	+	GABRA5	ENSG00000186297	protein_coding	ConflictingÂ Data	Paternal	GeneImprint	1988327	chr15	24878140	24878584	445	40	0.807555	0.253012	0.554543	183.776	NA19240 run1 trio phasing
chr15	26971181	27541984	+	GABRG3	ENSG00000182256	protein_coding	ConflictingÂ Data	Paternal	GeneImprint	2092597	chr15	24878140	24878584	445	40	0.807555	0.253012	0.554543	183.776	NA19240 run1 trio phasing
chr15	23565674	23630075	+	MKRN3	ENSG00000179455	protein_coding	Imprinted	Paternal	GeneImprint	1248065	chr15	24878140	24878584	445	40	0.807555	0.253012	0.554543	183.776	NA19240 run1 trio phasing
chr15	23643549	23647867	-	MAGEL2	ENSG00000254585	protein_coding	Imprinted	Paternal	GeneImprint	1230273	chr15	24878140	24878584	445	40	0.807555	0.253012	0.554543	183.776	NA19240 run1 trio phasing
chr15	23685400	23687305	-	NDN	ENSG00000182636	protein_coding	Imprinted	Paternal	GeneImprint	1190835	chr15	24878140	24878584	445	40	0.807555	0.253012	0.554543	183.776	NA19240 run1 trio phasing
chr15	24675775	24683393	+	NPAP1	ENSG00000185823	protein_coding	Imprinted	Unknown	GeneImprint	194747	chr15	24878140	24878584	445	40	0.807555	0.253012	0.554543	183.776	NA19240 run1 trio phasing
chr15	24823637	24978723	+	SNRPN	ENSG00000128739	protein_coding	Imprinted	Paternal	GeneImprint	0	chr15	24878140	24878584	445	40	0.807555	0.253012	0.554543	183.776	NA19240 run1 trio phasing
chr15	24954986	24977850	+	SNURF	ENSG00000273173	protein_coding	Imprinted	Paternal	GeneImprint	76402	chr15	24878140	24878584	445	40	0.807555	0.253012	0.554543	183.776	NA19240 run1 trio phasing
chr15	24981994	24982068	+	SNORD107	ENSG00000276314	snoRNA	Imprinted	Paternal	GeneImprint	103410	chr15	24878140	24878584	445	40	0.807555	0.253012	0.554543	183.776	NA19240 run1 trio phasing
chr15	24985100	24985166	+	SNORD64	ENSG00000276610	snoRNA	Imprinted	Paternal	GeneImprint	106516	chr15	24878140	24878584	445	40	0.807555	0.253012	0.554543	183.776	NA19240 run1 trio phasing
chr15	24986925	24986995	+	SNORD108	ENSG00000239014	snoRNA	Imprinted	Paternal	GeneImprint	108341	chr15	24878140	24878584	445	40	0.807555	0.253012	0.554543	183.776	NA19240 run1 trio phasing
chr15	25041974	25042040	+	SNORD109A	ENSG00000274640	snoRNA	Imprinted	Paternal	GeneImprint	163390	chr15	24878140	24878584	445	40	0.807555	0.253012	0.554543	183.776	NA19240 run1 trio phasing
chr15	25051476	25106603	+	SNORD116@	NA	NA	Imprinted	Paternal	GeneImprint	172892	chr15	24878140	24878584	445	40	0.807555	0.253012	0.554543	183.776	NA19240 run1 trio phasing
chr15	25170723	25269858	+	SNORD115@	NA	NA	Imprinted	Paternal	GeneImprint	292139	chr15	24878140	24878584	445	40	0.807555	0.253012	0.554543	183.776	NA19240 run1 trio phasing
chr15	25269783	25269858	+	SNORD115-48	ENSG00000201634	snoRNA	Imprinted	Paternal	GeneImprint	391199	chr15	24878140	24878584	445	40	0.807555	0.253012	0.554543	183.776	NA19240 run1 trio phasing
chr15	25278343	25278409	+	SNORD109B	ENSG00000239169	snoRNA	Imprinted	Paternal	GeneImprint	399759	chr15	24878140	24878584	445	40	0.807555	0.253012	0.554543	183.776	NA19240 run1 trio phasing
chr15	25333728	25439051	-	UBE3A	ENSG00000114062	protein_coding	Imprinted	Maternal	GeneImprint	455144	chr15	24878140	24878584	445	40	0.807555	0.253012	0.554543	183.776	NA19240 run1 trio phasing
chr15	25677271	25865184	-	ATP10A	ENSG00000206190	protein_coding	Imprinted	Maternal	GeneImprint	798687	chr15	24878140	24878584	445	40	0.807555	0.253012	0.554543	183.776	NA19240 run1 trio phasing
chr12	7115736	7128889	-	RBP5	ENSG00000139194	protein_coding	Imprinted	Maternal	GeneImprint	3276329	chr12	3839122	3839407	286	45	0.422676	0.85865	-0.435974	-182.826	NA19240 run1 trio phasing
chr11	70078302	70189528	+	ANO1	ENSG00000131620	protein_coding	Imprinted	Maternal	GeneImprint	2426986	chr11	67650350	67651316	967	44	0.0497034	0.506592	-0.456888	-182.092	NA19240 run1 trio phasing
chr11	66268590	66277492	+	RAB1B	ENSG00000174903	protein_coding	Predicted	Maternal	GeneImprint	1372858	chr11	67650350	67651316	967	44	0.0497034	0.506592	-0.456888	-182.092	NA19240 run1 trio phasing
chr13	46831550	46897076	-	HTR2A	ENSG00000102468	protein_coding	ConflictingÂ Data	Maternal	GeneImprint	2416270	chr13	44414468	44415280	813	44	0.799583	0.324982	0.474601	181.867	NA19240 run1 trio phasing
chr13	48303726	48599436	+	RB1	ENSG00000139687	protein_coding	Imprinted	Maternal	GeneImprint	3888446	chr13	44414468	44415280	813	44	0.799583	0.324982	0.474601	181.867	NA19240 run1 trio phasing
chr22	18906028	18914238	+	DGCR6	ENSG00000183628	protein_coding	Imprinted	Random	GeneImprint	1746032	chr22	17159530	17159996	467	35	0.730805	0.185215	0.54559	180.422	NA19240 run1 trio phasing
chr22	20314238	20320080	-	DGCR6L	ENSG00000128185	protein_coding	Imprinted	Random	GeneImprint	3154242	chr22	17159530	17159996	467	35	0.730805	0.185215	0.54559	180.422	NA19240 run1 trio phasing
chr20	31547412	31548081	+	MCTS2P	ENSG00000101898	protein_coding	Imprinted	Paternal	GeneImprint	2720943	chr20	34269024	34269647	624	45	0.647763	0.191141	0.456621	179.711	NA19240 run1 trio phasing
chr20	37492472	37527931	-	BLCAP	ENSG00000166619	protein_coding	Imprinted	Isoform Dependent	GeneImprint	3222825	chr20	34269024	34269647	624	45	0.647763	0.191141	0.456621	179.711	NA19240 run1 trio phasing
chr20	37521206	37523690	+	NNAT	ENSG00000053438	protein_coding	Imprinted	Paternal	GeneImprint	3251559	chr20	34269024	34269647	624	45	0.647763	0.191141	0.456621	179.711	NA19240 run1 trio phasing
chr1	228208063	228378876	+	OBSCN	ENSG00000154358	protein_coding	Predicted	Paternal	GeneImprint	2268317	chr1	225939269	225939746	478	39	0.883936	0.369541	0.514395	179.324	NA19240 run1 trio phasing
chr1	228458107	228460470	+	H2BU1	ENSG00000196890	protein_coding	Predicted	Maternal	GeneImprint	2518361	chr1	225939269	225939746	478	39	0.883936	0.369541	0.514395	179.324	NA19240 run1 trio phasing
chr1	23845077	23868294	-	FUCA1	ENSG00000179163	protein_coding	Predicted	Paternal	GeneImprint	811563	chr1	23031088	23033514	2427	26	0.825939	0.131761	0.694178	178.118	NA19240 run1 trio phasing
chr19	281040	291403	-	PLPP2	ENSG00000141934	protein_coding	Predicted	Maternal	GeneImprint	219673	chr19	511076	511861	786	33	0.695236	0.139325	0.555911	178.072	NA19240 run1 trio phasing
chr14	100725705	100738224	+	DLK1	ENSG00000185559	protein_coding	Imprinted	Paternal	GeneImprint	1050392	chr14	99674900	99675313	414	49	0.233829	0.669812	-0.435982	-177.927	NA19240 run1 trio phasing
chr14	100779410	100861031	+	MEG3	ENSG00000214548	lncRNA	Imprinted	Maternal	GeneImprint	1104097	chr14	99674900	99675313	414	49	0.233829	0.669812	-0.435982	-177.927	NA19240 run1 trio phasing
chr14	100874493	100874585	+	MIR337	ENSG00000199151	miRNA	Imprinted	Maternal	Catalogoue	1199180	chr14	99674900	99675313	414	49	0.233829	0.669812	-0.435982	-177.927	NA19240 run1 trio phasing
chr14	100879753	100903722	-	RTL1	ENSG00000254656	protein_coding	Imprinted	Paternal	GeneImprint	1204440	chr14	99674900	99675313	414	49	0.233829	0.669812	-0.435982	-177.927	NA19240 run1 trio phasing
chr14	100894770	101038859	+	MEG8	ENSG00000225746	lncRNA	Imprinted	Maternal	GeneImprint	1219457	chr14	99674900	99675313	414	49	0.233829	0.669812	-0.435982	-177.927	NA19240 run1 trio phasing
chr14	100924824	100924892	+	SNORD113-1	ENSG00000202191	snoRNA	Imprinted	Maternal	GeneImprint	1249511	chr14	99674900	99675313	414	49	0.233829	0.669812	-0.435982	-177.927	NA19240 run1 trio phasing
chr14	100949833	100949904	+	SNORD114-1	ENSG00000199575	snoRNA	Imprinted	Maternal	GeneImprint	1274520	chr14	99674900	99675313	414	49	0.233829	0.669812	-0.435982	-177.927	NA19240 run1 trio phasing
chr16	57999546	58021618	+	USB1	ENSG00000103005	protein_coding	Predicted	Maternal	GeneImprint	519661	chr16	57479244	57479885	642	35	0.629989	0.0694316	0.560557	176.859	NA19240 run1 trio phasing
chr17	76702250	76700600	NA	LOC100131170	NA	NA	Predicted	Paternal	GeneImprint	1340151	chr17	78040751	78041379	629	40	0.100089	0.594071	-0.493982	-176.621	NA19240 run1 trio phasing
chr10	8045378	8075198	+	GATA3	ENSG00000107485	protein_coding	Predicted	Paternal	GeneImprint	1872843	chr10	6171741	6172535	795	26	0.773359	0.132091	0.641268	174.291	NA19240 run1 trio phasing
chr11	1995176	2001470	-	H19	ENSG00000130600	lncRNA	Imprinted	Maternal	GeneImprint	1221586	chr11	3223056	3223495	440	25	0.106908	0.798314	-0.691406	-173.67	NA19240 run1 trio phasing
chr11	2129112	2141238	-	IGF2	ENSG00000167244	protein_coding	Imprinted	Paternal	GeneImprint	1081818	chr11	3223056	3223495	440	25	0.106908	0.798314	-0.691406	-173.67	NA19240 run1 trio phasing
chr11	2140501	2148666	+	IGF2-AS	ENSG00000099869	lncRNA	Imprinted	Paternal	GeneImprint	1074390	chr11	3223056	3223495	440	25	0.106908	0.798314	-0.691406	-173.67	NA19240 run1 trio phasing
chr11	2159779	2161221	-	INS	ENSG00000254647	protein_coding	Imprinted	Paternal	GeneImprint	1061835	chr11	3223056	3223495	440	25	0.106908	0.798314	-0.691406	-173.67	NA19240 run1 trio phasing
chr11	2444684	2849105	+	KCNQ1	ENSG00000053918	protein_coding	Imprinted	Maternal	GeneImprint	373951	chr11	3223056	3223495	440	25	0.106908	0.798314	-0.691406	-173.67	NA19240 run1 trio phasing
chr11	2608328	2699994	-	KCNQ1OT1	ENSG00000269821	lncRNA	Imprinted	Paternal	GeneImprint	523062	chr11	3223056	3223495	440	25	0.106908	0.798314	-0.691406	-173.67	NA19240 run1 trio phasing
chr11	2870033	2872105	+	KCNQ1DN	ENSG00000237941	lncRNA	Imprinted	Maternal	GeneImprint	350951	chr11	3223056	3223495	440	25	0.106908	0.798314	-0.691406	-173.67	NA19240 run1 trio phasing
chr11	2883213	2885773	-	CDKN1C	ENSG00000129757	protein_coding	Imprinted	Maternal	GeneImprint	337283	chr11	3223056	3223495	440	25	0.106908	0.798314	-0.691406	-173.67	NA19240 run1 trio phasing
chr11	2899721	2925246	+	SLC22A18	ENSG00000110628	protein_coding	Imprinted	Maternal	GeneImprint	297810	chr11	3223056	3223495	440	25	0.106908	0.798314	-0.691406	-173.67	NA19240 run1 trio phasing
chr11	2928273	2929420	-	PHLDA2	ENSG00000181649	protein_coding	Imprinted	Maternal	GeneImprint	293636	chr11	3223056	3223495	440	25	0.106908	0.798314	-0.691406	-173.67	NA19240 run1 trio phasing
chr11	3087107	3166739	-	OSBPL5	ENSG00000021762	protein_coding	Imprinted	Maternal	GeneImprint	56317	chr11	3223056	3223495	440	25	0.106908	0.798314	-0.691406	-173.67	NA19240 run1 trio phasing
chr11	313506	315272	+	IFITM1	ENSG00000185885	protein_coding	Predicted	Maternal	GeneImprint	2907784	chr11	3223056	3223495	440	25	0.106908	0.798314	-0.691406	-173.67	NA19240 run1 trio phasing
chr11	369499	382117	+	B4GALNT4	ENSG00000182272	protein_coding	Predicted	Maternal	GeneImprint	2840939	chr11	3223056	3223495	440	25	0.106908	0.798314	-0.691406	-173.67	NA19240 run1 trio phasing
chr11	392614	404908	+	PKP3	ENSG00000184363	protein_coding	Predicted	Maternal	GeneImprint	2818148	chr11	3223056	3223495	440	25	0.106908	0.798314	-0.691406	-173.67	NA19240 run1 trio phasing
chr11	2404515	2423045	-	TRPM5	ENSG00000070985	protein_coding	ProvisionalÂ Data	Paternal	GeneImprint	800011	chr11	3223056	3223495	440	25	0.106908	0.798314	-0.691406	-173.67	NA19240 run1 trio phasing
chr11	2887344	2903575	-	SLC22A18AS	ENSG00000254827	protein_coding	ProvisionalÂ Data	Maternal	GeneImprint	319481	chr11	3223056	3223495	440	25	0.106908	0.798314	-0.691406	-173.67	NA19240 run1 trio phasing
chr11	6926404	7001004	+	ZNF215	ENSG00000149054	protein_coding	ProvisionalÂ Data	Maternal	GeneImprint	3702909	chr11	3223056	3223495	440	25	0.106908	0.798314	-0.691406	-173.67	NA19240 run1 trio phasing
chr19	53519527	53580269	+	ZNF331	ENSG00000130844	protein_coding	ConflictingÂ Data	Maternal	Catalogoue	1631341	chr19	51887660	51888186	527	44	0.1478	0.587221	-0.439421	-173.186	NA19240 run1 trio phasing
chr19	53787675	53787741	+	MIR371A	ENSG00000199031	miRNA	Imprinted	Paternal	GeneImprint	1899489	chr19	51887660	51888186	527	44	0.1478	0.587221	-0.439421	-173.186	NA19240 run1 trio phasing
chr19	54953130	55001142	+	NLRP2	ENSG00000022556	protein_coding	Imprinted	Maternal	GeneImprint	3064944	chr19	51887660	51888186	527	44	0.1478	0.587221	-0.439421	-173.186	NA19240 run1 trio phasing
chr19	54643889	54670359	+	LILRB4	ENSG00000186818	protein_coding	Predicted	Maternal	GeneImprint	2755703	chr19	51887660	51888186	527	44	0.1478	0.587221	-0.439421	-173.186	NA19240 run1 trio phasing
chr7	41960949	42237870	-	GLI3	ENSG00000106571	protein_coding	Predicted	Maternal	GeneImprint	1826671	chr7	44064541	44065411	871	38	0.0879096	0.600557	-0.512647	-172.324	NA19240 run1 trio phasing
chr12	57128483	57213361	+	LRP1	ENSG00000123384	protein_coding	Imprinted	NA	GeneImprint	1481756	chr12	55646051	55646727	677	42	0.0930974	0.572867	-0.47977	-172.074	NA19240 run1 trio phasing
chr12	53994895	54003337	+	HOXC9	ENSG00000180806	protein_coding	Predicted	Maternal	GeneImprint	1642714	chr12	55646051	55646727	677	42	0.0930974	0.572867	-0.47977	-172.074	NA19240 run1 trio phasing
chr12	54016931	54056030	+	HOXC4	ENSG00000198353	protein_coding	Predicted	Maternal	GeneImprint	1590021	chr12	55646051	55646727	677	42	0.0930974	0.572867	-0.47977	-172.074	NA19240 run1 trio phasing
chr12	57619527	57626151	+	SLC26A10	ENSG00000135502	protein_coding	Predicted	Maternal	GeneImprint	1972800	chr12	55646051	55646727	677	42	0.0930974	0.572867	-0.47977	-172.074	NA19240 run1 trio phasing
chr12	57747727	57756013	-	CDK4	ENSG00000135446	protein_coding	Predicted	Maternal	GeneImprint	2101000	chr12	55646051	55646727	677	42	0.0930974	0.572867	-0.47977	-172.074	NA19240 run1 trio phasing
chr2	206175316	206218047	-	GPR1	ENSG00000183671	protein_coding	Imprinted	Paternal	GeneImprint	37981	chr2	206256028	206257011	984	19	0.146383	0.884692	-0.738309	-171.732	NA19240 run1 trio phasing
chr2	206203543	206265326	+	GPR1-AS	ENSG00000279220	lncRNA	Imprinted	Paternal	Catalogoue	0	chr2	206256028	206257011	984	19	0.146383	0.884692	-0.738309	-171.732	NA19240 run1 trio phasing
chr2	206274663	206314427	+	ZDBF2	ENSG00000204186	protein_coding	Imprinted	Paternal	GeneImprint	17652	chr2	206256028	206257011	984	19	0.146383	0.884692	-0.738309	-171.732	NA19240 run1 trio phasing
chr1	6185020	6209389	-	RPL22	ENSG00000116251	protein_coding	Predicted	Paternal	GeneImprint	1617528	chr1	7826917	7827604	688	35	0.845712	0.291649	0.554063	171.723	NA19240 run1 trio phasing
chr10	132444327	132449408	+	LINC02870	ENSG00000180066	lncRNA	Predicted	Maternal	GeneImprint	675319	chr10	133124727	133125085	359	38	0.187541	0.732543	-0.545002	-171.638	NA19240 run1 trio phasing
chr10	132783179	132786147	-	NKX6-2	ENSG00000148826	protein_coding	Predicted	Maternal	GeneImprint	338580	chr10	133124727	133125085	359	38	0.187541	0.732543	-0.545002	-171.638	NA19240 run1 trio phasing
chr10	132808392	132942823	-	CFAP46	ENSG00000171811	protein_coding	Predicted	Maternal	GeneImprint	181904	chr10	133124727	133125085	359	38	0.187541	0.732543	-0.545002	-171.638	NA19240 run1 trio phasing
chr10	133237855	133241928	+	VENTX	ENSG00000151650	protein_coding	Predicted	Maternal	GeneImprint	112770	chr10	133124727	133125085	359	38	0.187541	0.732543	-0.545002	-171.638	NA19240 run1 trio phasing
chr10	133379261	133391694	+	PAOX	ENSG00000148832	protein_coding	Predicted	Maternal	GeneImprint	254176	chr10	133124727	133125085	359	38	0.187541	0.732543	-0.545002	-171.638	NA19240 run1 trio phasing
chr7	151057210	151076526	+	SLC4A2	ENSG00000164889	protein_coding	Predicted	Maternal	GeneImprint	715335	chr7	150341331	150341875	545	39	0.695341	0.196559	0.498781	171.109	NA19240 run1 trio phasing
chr7	151076593	151080866	-	FASTK	ENSG00000164896	protein_coding	Predicted	Maternal	GeneImprint	734718	chr7	150341331	150341875	545	39	0.695341	0.196559	0.498781	171.109	NA19240 run1 trio phasing
chr20	62796473	62801729	+	MRGBP	ENSG00000101189	protein_coding	Predicted	Maternal	GeneImprint	747250	chr20	63548979	63549474	496	30	0.830365	0.205591	0.624774	170.929	NA19240 run1 trio phasing
chr20	62816244	62841159	+	COL9A3	ENSG00000092758	protein_coding	Predicted	Maternal	GeneImprint	707820	chr20	63548979	63549474	496	30	0.830365	0.205591	0.624774	170.929	NA19240 run1 trio phasing
chr1	228208063	228378876	+	OBSCN	ENSG00000154358	protein_coding	Predicted	Paternal	GeneImprint	2960405	chr1	231339281	231339826	546	19	0.898773	0.128404	0.770368	170.743	NA19240 run1 trio phasing
chr1	228458107	228460470	+	H2BU1	ENSG00000196890	protein_coding	Predicted	Maternal	GeneImprint	2878811	chr1	231339281	231339826	546	19	0.898773	0.128404	0.770368	170.743	NA19240 run1 trio phasing
chr19	53519527	53580269	+	ZNF331	ENSG00000130844	protein_coding	ConflictingÂ Data	Maternal	Catalogoue	3002179	chr19	50516852	50517348	497	33	0.761758	0.196393	0.565365	169.738	NA19240 run1 trio phasing
chr19	53787675	53787741	+	MIR371A	ENSG00000199031	miRNA	Imprinted	Paternal	GeneImprint	3270327	chr19	50516852	50517348	497	33	0.761758	0.196393	0.565365	169.738	NA19240 run1 trio phasing
chr16	86510527	86515422	+	FOXF1	ENSG00000103241	protein_coding	ConflictingÂ Data	Maternal	GeneImprint	3125496	chr16	89640918	89641434	517	27	0.790444	0.162057	0.628387	167.876	NA19240 run1 trio phasing
chr18	37243040	37565827	-	CELF4	ENSG00000101489	protein_coding	Predicted	Maternal	GeneImprint	0	chr18	37274499	37274973	475	43	0.701943	0.233145	0.468798	166.261	NA19240 run1 trio phasing
chr20	62796473	62801729	+	MRGBP	ENSG00000101189	protein_coding	Predicted	Maternal	GeneImprint	706254	chr20	63507983	63508609	627	34	0.654876	0.110366	0.54451	165.344	NA19240 run1 trio phasing
chr20	62816244	62841159	+	COL9A3	ENSG00000092758	protein_coding	Predicted	Maternal	GeneImprint	666824	chr20	63507983	63508609	627	34	0.654876	0.110366	0.54451	165.344	NA19240 run1 trio phasing
chr13	113759226	113816995	+	TMEM255B	ENSG00000184497	protein_coding	Predicted	Maternal	GeneImprint	3974519	chr13	109784433	109784707	275	40	0.711391	0.330911	0.380481	164.673	NA19240 run1 trio phasing
chr10	119726042	119829147	+	INPP5F	ENSG00000198825	protein_coding	Imprinted	Paternal	GeneImprint	2989365	chr10	122818512	122818906	395	42	0.79004	0.282172	0.507868	163.81	NA19240 run1 trio phasing
chr15	24101827	24823365	+	PWRN1	ENSG00000259905	lncRNA	ConflictingÂ Data	Unknown	Catalogoue	231906	chr15	23869298	23869921	624	31	0.69306	0.0970814	0.595978	162.994	NA19240 run1 trio phasing
chr15	26543546	26939539	-	GABRB3	ENSG00000166206	protein_coding	ConflictingÂ Data	Paternal	GeneImprint	2673625	chr15	23869298	23869921	624	31	0.69306	0.0970814	0.595978	162.994	NA19240 run1 trio phasing
chr15	26866911	26949208	+	GABRA5	ENSG00000186297	protein_coding	ConflictingÂ Data	Paternal	GeneImprint	2996990	chr15	23869298	23869921	624	31	0.69306	0.0970814	0.595978	162.994	NA19240 run1 trio phasing
chr15	26971181	27541984	+	GABRG3	ENSG00000182256	protein_coding	ConflictingÂ Data	Paternal	GeneImprint	3101260	chr15	23869298	23869921	624	31	0.69306	0.0970814	0.595978	162.994	NA19240 run1 trio phasing
chr15	23565674	23630075	+	MKRN3	ENSG00000179455	protein_coding	Imprinted	Paternal	GeneImprint	239223	chr15	23869298	23869921	624	31	0.69306	0.0970814	0.595978	162.994	NA19240 run1 trio phasing
chr15	23643549	23647867	-	MAGEL2	ENSG00000254585	protein_coding	Imprinted	Paternal	GeneImprint	221431	chr15	23869298	23869921	624	31	0.69306	0.0970814	0.595978	162.994	NA19240 run1 trio phasing
chr15	23685400	23687305	-	NDN	ENSG00000182636	protein_coding	Imprinted	Paternal	GeneImprint	181993	chr15	23869298	23869921	624	31	0.69306	0.0970814	0.595978	162.994	NA19240 run1 trio phasing
chr15	24675775	24683393	+	NPAP1	ENSG00000185823	protein_coding	Imprinted	Unknown	GeneImprint	805854	chr15	23869298	23869921	624	31	0.69306	0.0970814	0.595978	162.994	NA19240 run1 trio phasing
chr15	24823637	24978723	+	SNRPN	ENSG00000128739	protein_coding	Imprinted	Paternal	GeneImprint	953716	chr15	23869298	23869921	624	31	0.69306	0.0970814	0.595978	162.994	NA19240 run1 trio phasing
chr15	24954986	24977850	+	SNURF	ENSG00000273173	protein_coding	Imprinted	Paternal	GeneImprint	1085065	chr15	23869298	23869921	624	31	0.69306	0.0970814	0.595978	162.994	NA19240 run1 trio phasing
chr15	24981994	24982068	+	SNORD107	ENSG00000276314	snoRNA	Imprinted	Paternal	GeneImprint	1112073	chr15	23869298	23869921	624	31	0.69306	0.0970814	0.595978	162.994	NA19240 run1 trio phasing
chr15	24985100	24985166	+	SNORD64	ENSG00000276610	snoRNA	Imprinted	Paternal	GeneImprint	1115179	chr15	23869298	23869921	624	31	0.69306	0.0970814	0.595978	162.994	NA19240 run1 trio phasing
chr15	24986925	24986995	+	SNORD108	ENSG00000239014	snoRNA	Imprinted	Paternal	GeneImprint	1117004	chr15	23869298	23869921	624	31	0.69306	0.0970814	0.595978	162.994	NA19240 run1 trio phasing
chr15	25041974	25042040	+	SNORD109A	ENSG00000274640	snoRNA	Imprinted	Paternal	GeneImprint	1172053	chr15	23869298	23869921	624	31	0.69306	0.0970814	0.595978	162.994	NA19240 run1 trio phasing
chr15	25051476	25106603	+	SNORD116@	NA	NA	Imprinted	Paternal	GeneImprint	1181555	chr15	23869298	23869921	624	31	0.69306	0.0970814	0.595978	162.994	NA19240 run1 trio phasing
chr15	25170723	25269858	+	SNORD115@	NA	NA	Imprinted	Paternal	GeneImprint	1300802	chr15	23869298	23869921	624	31	0.69306	0.0970814	0.595978	162.994	NA19240 run1 trio phasing
chr15	25269783	25269858	+	SNORD115-48	ENSG00000201634	snoRNA	Imprinted	Paternal	GeneImprint	1399862	chr15	23869298	23869921	624	31	0.69306	0.0970814	0.595978	162.994	NA19240 run1 trio phasing
chr15	25278343	25278409	+	SNORD109B	ENSG00000239169	snoRNA	Imprinted	Paternal	GeneImprint	1408422	chr15	23869298	23869921	624	31	0.69306	0.0970814	0.595978	162.994	NA19240 run1 trio phasing
chr15	25333728	25439051	-	UBE3A	ENSG00000114062	protein_coding	Imprinted	Maternal	GeneImprint	1463807	chr15	23869298	23869921	624	31	0.69306	0.0970814	0.595978	162.994	NA19240 run1 trio phasing
chr15	25677271	25865184	-	ATP10A	ENSG00000206190	protein_coding	Imprinted	Maternal	GeneImprint	1807350	chr15	23869298	23869921	624	31	0.69306	0.0970814	0.595978	162.994	NA19240 run1 trio phasing
chr2	70900576	70965373	+	VAX2	ENSG00000116035	protein_coding	Predicted	Maternal	GeneImprint	718679	chr2	70180732	70181897	1166	26	0.144124	0.812945	-0.668821	-162.542	NA19240 run1 trio phasing
chr1	3652516	3736201	+	TP73	ENSG00000078900	protein_coding	Imprinted	Maternal	GeneImprint	1462627	chr1	2189357	2189889	533	36	0.30975	0.797932	-0.488181	-162.115	NA19240 run1 trio phasing
chr1	1335276	1349418	-	DVL1	ENSG00000107404	protein_coding	Predicted	Maternal	GeneImprint	839939	chr1	2189357	2189889	533	36	0.30975	0.797932	-0.488181	-162.115	NA19240 run1 trio phasing
chr1	1917590	1919279	-	TMEM52	ENSG00000178821	protein_coding	Predicted	Paternal	GeneImprint	270078	chr1	2189357	2189889	533	36	0.30975	0.797932	-0.488181	-162.115	NA19240 run1 trio phasing
chr1	2403964	2413797	-	PEX10	ENSG00000157911	protein_coding	Predicted	Maternal	GeneImprint	214075	chr1	2189357	2189889	533	36	0.30975	0.797932	-0.488181	-162.115	NA19240 run1 trio phasing
chr1	3069168	3438621	+	PRDM16	ENSG00000142611	protein_coding	Predicted	Paternal	GeneImprint	879279	chr1	2189357	2189889	533	36	0.30975	0.797932	-0.488181	-162.115	NA19240 run1 trio phasing
chr1	3630767	3652761	-	WRAP73	ENSG00000116213	protein_coding	Predicted	Maternal	GeneImprint	1440878	chr1	2189357	2189889	533	36	0.30975	0.797932	-0.488181	-162.115	NA19240 run1 trio phasing
chr1	6185020	6209389	-	RPL22	ENSG00000116251	protein_coding	Predicted	Paternal	GeneImprint	3995131	chr1	2189357	2189889	533	36	0.30975	0.797932	-0.488181	-162.115	NA19240 run1 trio phasing
chr15	98646951	98647371	-	IRAIN	ENSG00000259424	lncRNA	Imprinted	Paternal	GeneImprint	771110	chr15	97875369	97875841	473	42	0.301106	0.805595	-0.504489	-160.937	NA19240 run1 trio phasing
chr13	113759226	113816995	+	TMEM255B	ENSG00000184497	protein_coding	Predicted	Maternal	GeneImprint	28468	chr13	113730005	113730758	754	43	0.266239	0.720768	-0.45453	-160.074	NA19240 run1 trio phasing
chr19	10133345	10231286	-	DNMT1	ENSG00000130816	protein_coding	Imprinted	Paternal	GeneImprint	1011845	chr19	11243131	11243795	665	40	0.691134	0.14261	0.548523	159.284	NA19240 run1 trio phasing
chr11	3087107	3166739	-	OSBPL5	ENSG00000021762	protein_coding	Imprinted	Maternal	GeneImprint	3922068	chr11	7088807	7089225	419	43	0.912339	0.493762	0.418577	158.874	NA19240 run1 trio phasing
chr11	6926404	7001004	+	ZNF215	ENSG00000149054	protein_coding	ProvisionalÂ Data	Maternal	GeneImprint	87803	chr11	7088807	7089225	419	43	0.912339	0.493762	0.418577	158.874	NA19240 run1 trio phasing
chr16	3432414	3443504	-	ZNF597	ENSG00000167981	protein_coding	Imprinted	Maternal	GeneImprint	1719326	chr16	1711982	1713088	1107	32	0.359447	0.911613	-0.552166	-158.781	NA19240 run1 trio phasing
chr16	3443649	3486953	+	NAA60	ENSG00000122390	protein_coding	Imprinted	Maternal	GeneImprint	1730561	chr16	1711982	1713088	1107	32	0.359447	0.911613	-0.552166	-158.781	NA19240 run1 trio phasing
chr16	981770	986979	+	SOX8	ENSG00000005513	protein_coding	Predicted	Paternal	GeneImprint	725003	chr16	1711982	1713088	1107	32	0.359447	0.911613	-0.552166	-158.781	NA19240 run1 trio phasing
chr8	140094894	140100543	-	PEG13	ENSG00000282164	lncRNA	Imprinted	Paternal	GeneImprint	3951730	chr8	144052273	144052710	438	39	0.70823	0.23265	0.475579	158.635	NA19240 run1 trio phasing
chr8	142784882	142786539	-	LY6D	ENSG00000167656	protein_coding	Predicted	Paternal	GeneImprint	1265734	chr8	144052273	144052710	438	39	0.70823	0.23265	0.475579	158.635	NA19240 run1 trio phasing
chr8	144502973	144507174	+	GPT	ENSG00000167701	protein_coding	Predicted	Maternal	GeneImprint	450263	chr8	144052273	144052710	438	39	0.70823	0.23265	0.475579	158.635	NA19240 run1 trio phasing
chr1	247840928	247841896	-	OR11L1	ENSG00000197591	protein_coding	Predicted	Paternal	GeneImprint	492581	chr1	247347828	247348347	520	28	0.73093	0.0843104	0.64662	158.128	NA19240 run1 trio phasing
chr16	67657512	67660815	-	ACD	ENSG00000102977	protein_coding	Predicted	Maternal	GeneImprint	1446757	chr16	69107572	69108065	494	38	0.635952	0.142409	0.493543	156.49	NA19240 run1 trio phasing
chr2	63050057	63057836	+	OTX1	ENSG00000115507	protein_coding	Predicted	Maternal	GeneImprint	1904728	chr2	61144883	61145329	447	27	0.671618	0.0669161	0.604702	156.243	NA19240 run1 trio phasing
chr13	46831550	46897076	-	HTR2A	ENSG00000102468	protein_coding	ConflictingÂ Data	Maternal	GeneImprint	1513404	chr13	48410480	48413104	2625	22	0.893959	0.156288	0.737671	155.261	NA19240 run1 trio phasing
chr13	48303726	48599436	+	RB1	ENSG00000139687	protein_coding	Imprinted	Maternal	GeneImprint	0	chr13	48410480	48413104	2625	22	0.893959	0.156288	0.737671	155.261	NA19240 run1 trio phasing
chr19	41219223	41261766	+	AXL	ENSG00000167601	protein_coding	ConflictingÂ Data	Maternal	Catalogoue	3667651	chr19	37551132	37551572	441	42	0.0653396	0.467506	-0.402167	-153.869	NA19240 run1 trio phasing
chr19	33621953	33773509	+	CHST8	ENSG00000124302	protein_coding	Predicted	Maternal	GeneImprint	3777623	chr19	37551132	37551572	441	42	0.0653396	0.467506	-0.402167	-153.869	NA19240 run1 trio phasing
chr2	240126563	240136807	-	COPS9	ENSG00000172428	protein_coding	Predicted	Paternal	GeneImprint	898533	chr2	241035340	241035840	501	31	0.73168	0.185032	0.546648	153.443	NA19240 run1 trio phasing
chr1	23845077	23868294	-	FUCA1	ENSG00000179163	protein_coding	Predicted	Paternal	GeneImprint	2416266	chr1	21428530	21428811	282	38	0.660827	0.236957	0.42387	153.32	NA19240 run1 trio phasing
chr16	86510527	86515422	+	FOXF1	ENSG00000103241	protein_coding	ConflictingÂ Data	Maternal	GeneImprint	3434022	chr16	89949444	89949925	482	27	0.706805	0.120386	0.586419	153.059	NA19240 run1 trio phasing
chr10	119726042	119829147	+	INPP5F	ENSG00000198825	protein_coding	Imprinted	Paternal	GeneImprint	3445622	chr10	123274769	123275591	823	36	0.132484	0.633951	-0.501467	-152.267	NA19240 run1 trio phasing
chr15	24101827	24823365	+	PWRN1	ENSG00000259905	lncRNA	ConflictingÂ Data	Unknown	Catalogoue	414554	chr15	23686793	23687273	481	42	0.836542	0.412107	0.424436	151.665	NA19240 run1 trio phasing
chr15	26543546	26939539	-	GABRB3	ENSG00000166206	protein_coding	ConflictingÂ Data	Paternal	GeneImprint	2856273	chr15	23686793	23687273	481	42	0.836542	0.412107	0.424436	151.665	NA19240 run1 trio phasing
chr15	26866911	26949208	+	GABRA5	ENSG00000186297	protein_coding	ConflictingÂ Data	Paternal	GeneImprint	3179638	chr15	23686793	23687273	481	42	0.836542	0.412107	0.424436	151.665	NA19240 run1 trio phasing
chr15	26971181	27541984	+	GABRG3	ENSG00000182256	protein_coding	ConflictingÂ Data	Paternal	GeneImprint	3283908	chr15	23686793	23687273	481	42	0.836542	0.412107	0.424436	151.665	NA19240 run1 trio phasing
chr15	23565674	23630075	+	MKRN3	ENSG00000179455	protein_coding	Imprinted	Paternal	GeneImprint	56718	chr15	23686793	23687273	481	42	0.836542	0.412107	0.424436	151.665	NA19240 run1 trio phasing
chr15	23643549	23647867	-	MAGEL2	ENSG00000254585	protein_coding	Imprinted	Paternal	GeneImprint	38926	chr15	23686793	23687273	481	42	0.836542	0.412107	0.424436	151.665	NA19240 run1 trio phasing
chr15	23685400	23687305	-	NDN	ENSG00000182636	protein_coding	Imprinted	Paternal	GeneImprint	0	chr15	23686793	23687273	481	42	0.836542	0.412107	0.424436	151.665	NA19240 run1 trio phasing
chr15	24675775	24683393	+	NPAP1	ENSG00000185823	protein_coding	Imprinted	Unknown	GeneImprint	988502	chr15	23686793	23687273	481	42	0.836542	0.412107	0.424436	151.665	NA19240 run1 trio phasing
chr15	24823637	24978723	+	SNRPN	ENSG00000128739	protein_coding	Imprinted	Paternal	GeneImprint	1136364	chr15	23686793	23687273	481	42	0.836542	0.412107	0.424436	151.665	NA19240 run1 trio phasing
chr15	24954986	24977850	+	SNURF	ENSG00000273173	protein_coding	Imprinted	Paternal	GeneImprint	1267713	chr15	23686793	23687273	481	42	0.836542	0.412107	0.424436	151.665	NA19240 run1 trio phasing
chr15	24981994	24982068	+	SNORD107	ENSG00000276314	snoRNA	Imprinted	Paternal	GeneImprint	1294721	chr15	23686793	23687273	481	42	0.836542	0.412107	0.424436	151.665	NA19240 run1 trio phasing
chr15	24985100	24985166	+	SNORD64	ENSG00000276610	snoRNA	Imprinted	Paternal	GeneImprint	1297827	chr15	23686793	23687273	481	42	0.836542	0.412107	0.424436	151.665	NA19240 run1 trio phasing
chr15	24986925	24986995	+	SNORD108	ENSG00000239014	snoRNA	Imprinted	Paternal	GeneImprint	1299652	chr15	23686793	23687273	481	42	0.836542	0.412107	0.424436	151.665	NA19240 run1 trio phasing
chr15	25041974	25042040	+	SNORD109A	ENSG00000274640	snoRNA	Imprinted	Paternal	GeneImprint	1354701	chr15	23686793	23687273	481	42	0.836542	0.412107	0.424436	151.665	NA19240 run1 trio phasing
chr15	25051476	25106603	+	SNORD116@	NA	NA	Imprinted	Paternal	GeneImprint	1364203	chr15	23686793	23687273	481	42	0.836542	0.412107	0.424436	151.665	NA19240 run1 trio phasing
chr15	25170723	25269858	+	SNORD115@	NA	NA	Imprinted	Paternal	GeneImprint	1483450	chr15	23686793	23687273	481	42	0.836542	0.412107	0.424436	151.665	NA19240 run1 trio phasing
chr15	25269783	25269858	+	SNORD115-48	ENSG00000201634	snoRNA	Imprinted	Paternal	GeneImprint	1582510	chr15	23686793	23687273	481	42	0.836542	0.412107	0.424436	151.665	NA19240 run1 trio phasing
chr15	25278343	25278409	+	SNORD109B	ENSG00000239169	snoRNA	Imprinted	Paternal	GeneImprint	1591070	chr15	23686793	23687273	481	42	0.836542	0.412107	0.424436	151.665	NA19240 run1 trio phasing
chr15	25333728	25439051	-	UBE3A	ENSG00000114062	protein_coding	Imprinted	Maternal	GeneImprint	1646455	chr15	23686793	23687273	481	42	0.836542	0.412107	0.424436	151.665	NA19240 run1 trio phasing
chr15	25677271	25865184	-	ATP10A	ENSG00000206190	protein_coding	Imprinted	Maternal	GeneImprint	1989998	chr15	23686793	23687273	481	42	0.836542	0.412107	0.424436	151.665	NA19240 run1 trio phasing
chr9	126613928	126701032	+	LMX1B	ENSG00000136944	protein_coding	Predicted	Maternal	GeneImprint	3295963	chr9	123317286	123317965	680	20	0.791315	0.0914696	0.699846	149.369	NA19240 run1 trio phasing
chr16	86510527	86515422	+	FOXF1	ENSG00000103241	protein_coding	ConflictingÂ Data	Maternal	GeneImprint	2484187	chr16	88999609	89000154	546	31	0.730661	0.160304	0.570357	148.717	NA19240 run1 trio phasing
chr5	5140330	5320304	+	ADAMTS16	ENSG00000145536	protein_coding	Predicted	Maternal	GeneImprint	2391531	chr5	2748550	2748799	250	35	0.152806	0.639564	-0.486758	-148.597	NA19240 run1 trio phasing
chr2	240126563	240136807	-	COPS9	ENSG00000172428	protein_coding	Predicted	Paternal	GeneImprint	894468	chr2	239231490	239232095	606	36	0.213026	0.717404	-0.504378	-148.506	NA19240 run1 trio phasing
chr19	53519527	53580269	+	ZNF331	ENSG00000130844	protein_coding	ConflictingÂ Data	Maternal	Catalogoue	2790707	chr19	50728251	50728820	570	34	0.712044	0.162497	0.549548	148.292	NA19240 run1 trio phasing
chr19	53787675	53787741	+	MIR371A	ENSG00000199031	miRNA	Imprinted	Paternal	GeneImprint	3058855	chr19	50728251	50728820	570	34	0.712044	0.162497	0.549548	148.292	NA19240 run1 trio phasing
chr19	54643889	54670359	+	LILRB4	ENSG00000186818	protein_coding	Predicted	Maternal	GeneImprint	3915069	chr19	50728251	50728820	570	34	0.712044	0.162497	0.549548	148.292	NA19240 run1 trio phasing
chr19	41219223	41261766	+	AXL	ENSG00000167601	protein_coding	ConflictingÂ Data	Maternal	Catalogoue	1202891	chr19	42464657	42465260	604	23	0.884514	0.229988	0.654526	147.793	NA19240 run1 trio phasing
chr19	44112181	44134822	+	ZNF225	ENSG00000256294	protein_coding	Predicted	Paternal	GeneImprint	1646921	chr19	42464657	42465260	604	23	0.884514	0.229988	0.654526	147.793	NA19240 run1 trio phasing
chr19	44417519	44448578	-	ZNF229	ENSG00000278318	protein_coding	Predicted	Maternal	GeneImprint	1952259	chr19	42464657	42465260	604	23	0.884514	0.229988	0.654526	147.793	NA19240 run1 trio phasing
chr2	240126563	240136807	-	COPS9	ENSG00000172428	protein_coding	Predicted	Paternal	GeneImprint	1986871	chr2	238139133	238139692	560	32	0.199952	0.770461	-0.570509	-147.487	NA19240 run1 trio phasing
chr6	11712054	11807046	-	ADTRP	ENSG00000111863	protein_coding	Imprinted	Maternal	GeneImprint	2687441	chr6	9024232	9024613	382	39	0.337819	0.802431	-0.464612	-147.277	NA19240 run1 trio phasing
chr1	3652516	3736201	+	TP73	ENSG00000078900	protein_coding	Imprinted	Maternal	GeneImprint	581044	chr1	3071097	3071472	376	33	0.626614	0.144576	0.482039	147.03	NA19240 run1 trio phasing
chr1	1335276	1349418	-	DVL1	ENSG00000107404	protein_coding	Predicted	Maternal	GeneImprint	1721679	chr1	3071097	3071472	376	33	0.626614	0.144576	0.482039	147.03	NA19240 run1 trio phasing
chr1	1917590	1919279	-	TMEM52	ENSG00000178821	protein_coding	Predicted	Paternal	GeneImprint	1151818	chr1	3071097	3071472	376	33	0.626614	0.144576	0.482039	147.03	NA19240 run1 trio phasing
chr1	2403964	2413797	-	PEX10	ENSG00000157911	protein_coding	Predicted	Maternal	GeneImprint	657300	chr1	3071097	3071472	376	33	0.626614	0.144576	0.482039	147.03	NA19240 run1 trio phasing
chr1	3069168	3438621	+	PRDM16	ENSG00000142611	protein_coding	Predicted	Paternal	GeneImprint	0	chr1	3071097	3071472	376	33	0.626614	0.144576	0.482039	147.03	NA19240 run1 trio phasing
chr1	3630767	3652761	-	WRAP73	ENSG00000116213	protein_coding	Predicted	Maternal	GeneImprint	559295	chr1	3071097	3071472	376	33	0.626614	0.144576	0.482039	147.03	NA19240 run1 trio phasing
chr1	6185020	6209389	-	RPL22	ENSG00000116251	protein_coding	Predicted	Paternal	GeneImprint	3113548	chr1	3071097	3071472	376	33	0.626614	0.144576	0.482039	147.03	NA19240 run1 trio phasing
chr17	76702250	76700600	NA	LOC100131170	NA	NA	Predicted	Paternal	GeneImprint	2189625	chr17	78890225	78890858	634	25	0.834547	0.205861	0.628686	146.246	NA19240 run1 trio phasing
chr1	6185020	6209389	-	RPL22	ENSG00000116251	protein_coding	Predicted	Paternal	GeneImprint	3519070	chr1	9728459	9728780	322	19	0.204431	0.92714	-0.722709	-146.182	NA19240 run1 trio phasing
chr1	3652516	3736201	+	TP73	ENSG00000078900	protein_coding	Imprinted	Maternal	GeneImprint	2718102	chr1	933994	934414	421	34	0.680452	0.155564	0.524888	145.6	NA19240 run1 trio phasing
chr1	1335276	1349418	-	DVL1	ENSG00000107404	protein_coding	Predicted	Maternal	GeneImprint	400862	chr1	933994	934414	421	34	0.680452	0.155564	0.524888	145.6	NA19240 run1 trio phasing
chr1	1917590	1919279	-	TMEM52	ENSG00000178821	protein_coding	Predicted	Paternal	GeneImprint	983176	chr1	933994	934414	421	34	0.680452	0.155564	0.524888	145.6	NA19240 run1 trio phasing
chr1	2403964	2413797	-	PEX10	ENSG00000157911	protein_coding	Predicted	Maternal	GeneImprint	1469550	chr1	933994	934414	421	34	0.680452	0.155564	0.524888	145.6	NA19240 run1 trio phasing
chr1	3069168	3438621	+	PRDM16	ENSG00000142611	protein_coding	Predicted	Paternal	GeneImprint	2134754	chr1	933994	934414	421	34	0.680452	0.155564	0.524888	145.6	NA19240 run1 trio phasing
chr1	3630767	3652761	-	WRAP73	ENSG00000116213	protein_coding	Predicted	Maternal	GeneImprint	2696353	chr1	933994	934414	421	34	0.680452	0.155564	0.524888	145.6	NA19240 run1 trio phasing
chr6	159969099	160113507	+	IGF2R	ENSG00000197081	protein_coding	ConflictingÂ Data	Biallelic	GeneImprint	3035585	chr6	163149092	163149592	501	35	0.234357	0.740201	-0.505844	-145.297	NA19240 run1 trio phasing
chr6	160171061	160277638	-	SLC22A2	ENSG00000112499	protein_coding	Imprinted	Maternal	GeneImprint	2871454	chr6	163149092	163149592	501	35	0.234357	0.740201	-0.505844	-145.297	NA19240 run1 trio phasing
chr6	160348378	160452577	+	SLC22A3	ENSG00000146477	protein_coding	Imprinted	Maternal	GeneImprint	2696515	chr6	163149092	163149592	501	35	0.234357	0.740201	-0.505844	-145.297	NA19240 run1 trio phasing
chr6	166364919	166383013	-	MPC1	ENSG00000060762	protein_coding	Predicted	Paternal	GeneImprint	3215327	chr6	163149092	163149592	501	35	0.234357	0.740201	-0.505844	-145.297	NA19240 run1 trio phasing
chr22	20314238	20320080	-	DGCR6L	ENSG00000128185	protein_coding	Imprinted	Random	GeneImprint	3443129	chr22	23763209	23763818	610	35	0.219498	0.706055	-0.486556	-144.897	NA19240 run1 trio phasing
chr11	1995176	2001470	-	H19	ENSG00000130600	lncRNA	Imprinted	Maternal	GeneImprint	442328	chr11	2443798	2444363	566	35	0.735925	0.201459	0.534466	144.064	NA19240 run1 trio phasing
chr11	2129112	2141238	-	IGF2	ENSG00000167244	protein_coding	Imprinted	Paternal	GeneImprint	302560	chr11	2443798	2444363	566	35	0.735925	0.201459	0.534466	144.064	NA19240 run1 trio phasing
chr11	2140501	2148666	+	IGF2-AS	ENSG00000099869	lncRNA	Imprinted	Paternal	GeneImprint	295132	chr11	2443798	2444363	566	35	0.735925	0.201459	0.534466	144.064	NA19240 run1 trio phasing
chr11	2159779	2161221	-	INS	ENSG00000254647	protein_coding	Imprinted	Paternal	GeneImprint	282577	chr11	2443798	2444363	566	35	0.735925	0.201459	0.534466	144.064	NA19240 run1 trio phasing
chr11	2444684	2849105	+	KCNQ1	ENSG00000053918	protein_coding	Imprinted	Maternal	GeneImprint	321	chr11	2443798	2444363	566	35	0.735925	0.201459	0.534466	144.064	NA19240 run1 trio phasing
chr11	2608328	2699994	-	KCNQ1OT1	ENSG00000269821	lncRNA	Imprinted	Paternal	GeneImprint	163965	chr11	2443798	2444363	566	35	0.735925	0.201459	0.534466	144.064	NA19240 run1 trio phasing
chr11	2870033	2872105	+	KCNQ1DN	ENSG00000237941	lncRNA	Imprinted	Maternal	GeneImprint	425670	chr11	2443798	2444363	566	35	0.735925	0.201459	0.534466	144.064	NA19240 run1 trio phasing
chr11	2883213	2885773	-	CDKN1C	ENSG00000129757	protein_coding	Imprinted	Maternal	GeneImprint	438850	chr11	2443798	2444363	566	35	0.735925	0.201459	0.534466	144.064	NA19240 run1 trio phasing
chr11	2899721	2925246	+	SLC22A18	ENSG00000110628	protein_coding	Imprinted	Maternal	GeneImprint	455358	chr11	2443798	2444363	566	35	0.735925	0.201459	0.534466	144.064	NA19240 run1 trio phasing
chr11	2928273	2929420	-	PHLDA2	ENSG00000181649	protein_coding	Imprinted	Maternal	GeneImprint	483910	chr11	2443798	2444363	566	35	0.735925	0.201459	0.534466	144.064	NA19240 run1 trio phasing
chr11	3087107	3166739	-	OSBPL5	ENSG00000021762	protein_coding	Imprinted	Maternal	GeneImprint	642744	chr11	2443798	2444363	566	35	0.735925	0.201459	0.534466	144.064	NA19240 run1 trio phasing
chr11	313506	315272	+	IFITM1	ENSG00000185885	protein_coding	Predicted	Maternal	GeneImprint	2128526	chr11	2443798	2444363	566	35	0.735925	0.201459	0.534466	144.064	NA19240 run1 trio phasing
chr11	369499	382117	+	B4GALNT4	ENSG00000182272	protein_coding	Predicted	Maternal	GeneImprint	2061681	chr11	2443798	2444363	566	35	0.735925	0.201459	0.534466	144.064	NA19240 run1 trio phasing
chr11	392614	404908	+	PKP3	ENSG00000184363	protein_coding	Predicted	Maternal	GeneImprint	2038890	chr11	2443798	2444363	566	35	0.735925	0.201459	0.534466	144.064	NA19240 run1 trio phasing
chr11	2404515	2423045	-	TRPM5	ENSG00000070985	protein_coding	ProvisionalÂ Data	Paternal	GeneImprint	20753	chr11	2443798	2444363	566	35	0.735925	0.201459	0.534466	144.064	NA19240 run1 trio phasing
chr11	2887344	2903575	-	SLC22A18AS	ENSG00000254827	protein_coding	ProvisionalÂ Data	Maternal	GeneImprint	442981	chr11	2443798	2444363	566	35	0.735925	0.201459	0.534466	144.064	NA19240 run1 trio phasing
chr9	126613928	126701032	+	LMX1B	ENSG00000136944	protein_coding	Predicted	Maternal	GeneImprint	1437765	chr9	128138797	128139354	558	30	0.147783	0.692438	-0.544655	-144.054	NA19240 run1 trio phasing
chr10	102106489	102120368	-	LDB1	ENSG00000198728	protein_coding	Predicted	Maternal	GeneImprint	342715	chr10	102463083	102463583	501	26	0.785222	0.156588	0.628634	143.936	NA19240 run1 trio phasing
chr1	228208063	228378876	+	OBSCN	ENSG00000154358	protein_coding	Predicted	Paternal	GeneImprint	0	chr1	228214018	228214432	415	36	0.732402	0.254251	0.47815	143.098	NA19240 run1 trio phasing
chr1	228458107	228460470	+	H2BU1	ENSG00000196890	protein_coding	Predicted	Maternal	GeneImprint	243675	chr1	228214018	228214432	415	36	0.732402	0.254251	0.47815	143.098	NA19240 run1 trio phasing
chr10	132444327	132449408	+	LINC02870	ENSG00000180066	lncRNA	Predicted	Maternal	GeneImprint	91656	chr10	132352229	132352671	443	38	0.299397	0.758984	-0.459587	-143.013	NA19240 run1 trio phasing
chr10	132783179	132786147	-	NKX6-2	ENSG00000148826	protein_coding	Predicted	Maternal	GeneImprint	430508	chr10	132352229	132352671	443	38	0.299397	0.758984	-0.459587	-143.013	NA19240 run1 trio phasing
chr10	132808392	132942823	-	CFAP46	ENSG00000171811	protein_coding	Predicted	Maternal	GeneImprint	455721	chr10	132352229	132352671	443	38	0.299397	0.758984	-0.459587	-143.013	NA19240 run1 trio phasing
chr10	133237855	133241928	+	VENTX	ENSG00000151650	protein_coding	Predicted	Maternal	GeneImprint	885184	chr10	132352229	132352671	443	38	0.299397	0.758984	-0.459587	-143.013	NA19240 run1 trio phasing
chr10	133379261	133391694	+	PAOX	ENSG00000148832	protein_coding	Predicted	Maternal	GeneImprint	1026590	chr10	132352229	132352671	443	38	0.299397	0.758984	-0.459587	-143.013	NA19240 run1 trio phasing
chr7	27100354	27102686	-	HOXA2	ENSG00000105996	protein_coding	Predicted	Maternal	GeneImprint	12128	chr7	27087882	27088226	345	33	0.740931	0.243392	0.497539	142.983	NA19240 run1 trio phasing
chr7	27106184	27152581	-	HOXA3	ENSG00000105997	protein_coding	Predicted	Maternal	GeneImprint	17958	chr7	27087882	27088226	345	33	0.740931	0.243392	0.497539	142.983	NA19240 run1 trio phasing
chr7	27128507	27130780	-	HOXA4	ENSG00000197576	protein_coding	Predicted	Maternal	GeneImprint	40281	chr7	27087882	27088226	345	33	0.740931	0.243392	0.497539	142.983	NA19240 run1 trio phasing
chr7	27141052	27143681	-	HOXA5	ENSG00000106004	protein_coding	Predicted	Maternal	GeneImprint	52826	chr7	27087882	27088226	345	33	0.740931	0.243392	0.497539	142.983	NA19240 run1 trio phasing
chr7	27181157	27185232	-	HOXA11	ENSG00000005073	protein_coding	Predicted	Maternal	GeneImprint	92931	chr7	27087882	27088226	345	33	0.740931	0.243392	0.497539	142.983	NA19240 run1 trio phasing
chr7	27242700	27250493	+	EVX1	ENSG00000106038	protein_coding	Predicted	Paternal	GeneImprint	154474	chr7	27087882	27088226	345	33	0.740931	0.243392	0.497539	142.983	NA19240 run1 trio phasing
chr3	194136148	194138732	+	HES1	ENSG00000114315	protein_coding	Predicted	Paternal	GeneImprint	2891460	chr3	197030192	197030724	533	30	0.686819	0.150983	0.535836	142.065	NA19240 run1 trio phasing
chr19	10133345	10231286	-	DNMT1	ENSG00000130816	protein_coding	Imprinted	Paternal	GeneImprint	1393219	chr19	11624505	11625095	591	28	0.132903	0.694441	-0.561538	-141.903	NA19240 run1 trio phasing
chr10	132444327	132449408	+	LINC02870	ENSG00000180066	lncRNA	Predicted	Maternal	GeneImprint	515149	chr10	132964557	132964973	417	27	0.130287	0.697642	-0.567355	-141.653	NA19240 run1 trio phasing
chr10	132783179	132786147	-	NKX6-2	ENSG00000148826	protein_coding	Predicted	Maternal	GeneImprint	178410	chr10	132964557	132964973	417	27	0.130287	0.697642	-0.567355	-141.653	NA19240 run1 trio phasing
chr10	132808392	132942823	-	CFAP46	ENSG00000171811	protein_coding	Predicted	Maternal	GeneImprint	21734	chr10	132964557	132964973	417	27	0.130287	0.697642	-0.567355	-141.653	NA19240 run1 trio phasing
chr10	133237855	133241928	+	VENTX	ENSG00000151650	protein_coding	Predicted	Maternal	GeneImprint	272882	chr10	132964557	132964973	417	27	0.130287	0.697642	-0.567355	-141.653	NA19240 run1 trio phasing
chr10	133379261	133391694	+	PAOX	ENSG00000148832	protein_coding	Predicted	Maternal	GeneImprint	414288	chr10	132964557	132964973	417	27	0.130287	0.697642	-0.567355	-141.653	NA19240 run1 trio phasing
chr1	228208063	228378876	+	OBSCN	ENSG00000154358	protein_coding	Predicted	Paternal	GeneImprint	179091	chr1	228557967	228558341	375	29	0.433158	0.94254	-0.509382	-141.118	NA19240 run1 trio phasing
chr1	228458107	228460470	+	H2BU1	ENSG00000196890	protein_coding	Predicted	Maternal	GeneImprint	97497	chr1	228557967	228558341	375	29	0.433158	0.94254	-0.509382	-141.118	NA19240 run1 trio phasing
chr13	57140918	57143939	+	PRR20A	ENSG00000204919	protein_coding	Predicted	Maternal	GeneImprint	3939949	chr13	53200654	53200969	316	36	0.360792	0.813585	-0.452793	-140.859	NA19240 run1 trio phasing
chr13	113759226	113816995	+	TMEM255B	ENSG00000184497	protein_coding	Predicted	Maternal	GeneImprint	829854	chr13	112928191	112929372	1182	32	0.760464	0.242193	0.518272	140.427	NA19240 run1 trio phasing
chr16	86510527	86515422	+	FOXF1	ENSG00000103241	protein_coding	ConflictingÂ Data	Maternal	GeneImprint	231440	chr16	86278406	86279087	682	30	0.72025	0.14604	0.57421	139.608	NA19240 run1 trio phasing
chr5	5140330	5320304	+	ADAMTS16	ENSG00000145536	protein_coding	Predicted	Maternal	GeneImprint	2390789	chr5	2749274	2749541	268	32	0.153097	0.65133	-0.498233	-139.483	NA19240 run1 trio phasing
chr13	113759226	113816995	+	TMEM255B	ENSG00000184497	protein_coding	Predicted	Maternal	GeneImprint	956886	chr13	112801955	112802340	386	21	0.80724	0.0991658	0.708074	139.326	NA19240 run1 trio phasing
chr19	10133345	10231286	-	DNMT1	ENSG00000130816	protein_coding	Imprinted	Paternal	GeneImprint	2778887	chr19	13010173	13010568	396	38	0.640319	0.204519	0.435799	138.669	NA19240 run1 trio phasing
chr16	3432414	3443504	-	ZNF597	ENSG00000167981	protein_coding	Imprinted	Maternal	GeneImprint	1998186	chr16	1433739	1434228	490	24	0.109149	0.750819	-0.64167	-138.394	NA19240 run1 trio phasing
chr16	3443649	3486953	+	NAA60	ENSG00000122390	protein_coding	Imprinted	Maternal	GeneImprint	2009421	chr16	1433739	1434228	490	24	0.109149	0.750819	-0.64167	-138.394	NA19240 run1 trio phasing
chr16	981770	986979	+	SOX8	ENSG00000005513	protein_coding	Predicted	Paternal	GeneImprint	446760	chr16	1433739	1434228	490	24	0.109149	0.750819	-0.64167	-138.394	NA19240 run1 trio phasing
chr12	7115736	7128889	-	RBP5	ENSG00000139194	protein_coding	Imprinted	Maternal	GeneImprint	1098209	chr12	8227098	8227878	781	27	0.122367	0.705709	-0.583341	-138.163	NA19240 run1 trio phasing
chr16	57999546	58021618	+	USB1	ENSG00000103005	protein_coding	Predicted	Maternal	GeneImprint	1140690	chr16	56858472	56858856	385	16	0.961764	0.194717	0.767047	137.98	NA19240 run1 trio phasing
chr10	102106489	102120368	-	LDB1	ENSG00000198728	protein_coding	Predicted	Maternal	GeneImprint	1540094	chr10	103660462	103661136	675	34	0.334778	0.774524	-0.439746	-137.606	NA19240 run1 trio phasing
chr10	132444327	132449408	+	LINC02870	ENSG00000180066	lncRNA	Predicted	Maternal	GeneImprint	114226	chr10	132563634	132564212	579	24	0.764899	0.166902	0.597997	137.303	NA19240 run1 trio phasing
chr10	132783179	132786147	-	NKX6-2	ENSG00000148826	protein_coding	Predicted	Maternal	GeneImprint	218967	chr10	132563634	132564212	579	24	0.764899	0.166902	0.597997	137.303	NA19240 run1 trio phasing
chr10	132808392	132942823	-	CFAP46	ENSG00000171811	protein_coding	Predicted	Maternal	GeneImprint	244180	chr10	132563634	132564212	579	24	0.764899	0.166902	0.597997	137.303	NA19240 run1 trio phasing
chr10	133237855	133241928	+	VENTX	ENSG00000151650	protein_coding	Predicted	Maternal	GeneImprint	673643	chr10	132563634	132564212	579	24	0.764899	0.166902	0.597997	137.303	NA19240 run1 trio phasing
chr10	133379261	133391694	+	PAOX	ENSG00000148832	protein_coding	Predicted	Maternal	GeneImprint	815049	chr10	132563634	132564212	579	24	0.764899	0.166902	0.597997	137.303	NA19240 run1 trio phasing
chr21	36699115	36749917	+	SIM2	ENSG00000159263	protein_coding	Predicted	Paternal	GeneImprint	2010501	chr21	34688216	34688614	399	19	0.882001	0.139437	0.742564	137.079	NA19240 run1 trio phasing
chr11	70078302	70189528	+	ANO1	ENSG00000131620	protein_coding	Imprinted	Maternal	GeneImprint	2086917	chr11	67990956	67991385	430	35	0.740862	0.266393	0.474469	136.605	NA19240 run1 trio phasing
chr11	66268590	66277492	+	RAB1B	ENSG00000174903	protein_coding	Predicted	Maternal	GeneImprint	1713464	chr11	67990956	67991385	430	35	0.740862	0.266393	0.474469	136.605	NA19240 run1 trio phasing
chr6	3849373	3851320	+	FAM50B	ENSG00000145945	protein_coding	Imprinted	Paternal	GeneImprint	2247749	chr6	1601113	1601624	512	33	0.694425	0.202062	0.492363	136.303	NA19240 run1 trio phasing
chr19	41219223	41261766	+	AXL	ENSG00000167601	protein_coding	ConflictingÂ Data	Maternal	Catalogoue	2520856	chr19	43782622	43783462	841	34	0.720802	0.225636	0.495166	135.661	NA19240 run1 trio phasing
chr19	44112181	44134822	+	ZNF225	ENSG00000256294	protein_coding	Predicted	Paternal	GeneImprint	328719	chr19	43782622	43783462	841	34	0.720802	0.225636	0.495166	135.661	NA19240 run1 trio phasing
chr19	44417519	44448578	-	ZNF229	ENSG00000278318	protein_coding	Predicted	Maternal	GeneImprint	634057	chr19	43782622	43783462	841	34	0.720802	0.225636	0.495166	135.661	NA19240 run1 trio phasing
chr22	31346777	31348719	+	LINC01521	ENSG00000213888	lncRNA	Predicted	Paternal	GeneImprint	2033084	chr22	29313432	29313693	262	34	0.124884	0.579724	-0.45484	-135.651	NA19240 run1 trio phasing
chr11	1995176	2001470	-	H19	ENSG00000130600	lncRNA	Imprinted	Maternal	GeneImprint	907803	chr11	2909273	2909626	354	36	0.737689	0.292586	0.445104	134.433	NA19240 run1 trio phasing
chr11	2129112	2141238	-	IGF2	ENSG00000167244	protein_coding	Imprinted	Paternal	GeneImprint	768035	chr11	2909273	2909626	354	36	0.737689	0.292586	0.445104	134.433	NA19240 run1 trio phasing
chr11	2140501	2148666	+	IGF2-AS	ENSG00000099869	lncRNA	Imprinted	Paternal	GeneImprint	760607	chr11	2909273	2909626	354	36	0.737689	0.292586	0.445104	134.433	NA19240 run1 trio phasing
chr11	2159779	2161221	-	INS	ENSG00000254647	protein_coding	Imprinted	Paternal	GeneImprint	748052	chr11	2909273	2909626	354	36	0.737689	0.292586	0.445104	134.433	NA19240 run1 trio phasing
chr11	2444684	2849105	+	KCNQ1	ENSG00000053918	protein_coding	Imprinted	Maternal	GeneImprint	60168	chr11	2909273	2909626	354	36	0.737689	0.292586	0.445104	134.433	NA19240 run1 trio phasing
chr11	2608328	2699994	-	KCNQ1OT1	ENSG00000269821	lncRNA	Imprinted	Paternal	GeneImprint	209279	chr11	2909273	2909626	354	36	0.737689	0.292586	0.445104	134.433	NA19240 run1 trio phasing
chr11	2870033	2872105	+	KCNQ1DN	ENSG00000237941	lncRNA	Imprinted	Maternal	GeneImprint	37168	chr11	2909273	2909626	354	36	0.737689	0.292586	0.445104	134.433	NA19240 run1 trio phasing
chr11	2883213	2885773	-	CDKN1C	ENSG00000129757	protein_coding	Imprinted	Maternal	GeneImprint	23500	chr11	2909273	2909626	354	36	0.737689	0.292586	0.445104	134.433	NA19240 run1 trio phasing
chr11	2899721	2925246	+	SLC22A18	ENSG00000110628	protein_coding	Imprinted	Maternal	GeneImprint	0	chr11	2909273	2909626	354	36	0.737689	0.292586	0.445104	134.433	NA19240 run1 trio phasing
chr11	2928273	2929420	-	PHLDA2	ENSG00000181649	protein_coding	Imprinted	Maternal	GeneImprint	18647	chr11	2909273	2909626	354	36	0.737689	0.292586	0.445104	134.433	NA19240 run1 trio phasing
chr11	3087107	3166739	-	OSBPL5	ENSG00000021762	protein_coding	Imprinted	Maternal	GeneImprint	177481	chr11	2909273	2909626	354	36	0.737689	0.292586	0.445104	134.433	NA19240 run1 trio phasing
chr11	313506	315272	+	IFITM1	ENSG00000185885	protein_coding	Predicted	Maternal	GeneImprint	2594001	chr11	2909273	2909626	354	36	0.737689	0.292586	0.445104	134.433	NA19240 run1 trio phasing
chr11	369499	382117	+	B4GALNT4	ENSG00000182272	protein_coding	Predicted	Maternal	GeneImprint	2527156	chr11	2909273	2909626	354	36	0.737689	0.292586	0.445104	134.433	NA19240 run1 trio phasing
chr11	392614	404908	+	PKP3	ENSG00000184363	protein_coding	Predicted	Maternal	GeneImprint	2504365	chr11	2909273	2909626	354	36	0.737689	0.292586	0.445104	134.433	NA19240 run1 trio phasing
chr11	2404515	2423045	-	TRPM5	ENSG00000070985	protein_coding	ProvisionalÂ Data	Paternal	GeneImprint	486228	chr11	2909273	2909626	354	36	0.737689	0.292586	0.445104	134.433	NA19240 run1 trio phasing
chr11	2887344	2903575	-	SLC22A18AS	ENSG00000254827	protein_coding	ProvisionalÂ Data	Maternal	GeneImprint	5698	chr11	2909273	2909626	354	36	0.737689	0.292586	0.445104	134.433	NA19240 run1 trio phasing
chr19	44112181	44134822	+	ZNF225	ENSG00000256294	protein_coding	Predicted	Paternal	GeneImprint	3410419	chr19	47545241	47545598	358	32	0.346398	0.839732	-0.493334	-134.182	NA19240 run1 trio phasing
chr19	44417519	44448578	-	ZNF229	ENSG00000278318	protein_coding	Predicted	Maternal	GeneImprint	3096663	chr19	47545241	47545598	358	32	0.346398	0.839732	-0.493334	-134.182	NA19240 run1 trio phasing
chr19	53519527	53580269	+	ZNF331	ENSG00000130844	protein_coding	ConflictingÂ Data	Maternal	Catalogoue	2759198	chr19	56339467	56339851	385	24	0.212609	0.791768	-0.579159	-132.968	NA19240 run1 trio phasing
chr19	53787675	53787741	+	MIR371A	ENSG00000199031	miRNA	Imprinted	Paternal	GeneImprint	2551726	chr19	56339467	56339851	385	24	0.212609	0.791768	-0.579159	-132.968	NA19240 run1 trio phasing
chr19	54953130	55001142	+	NLRP2	ENSG00000022556	protein_coding	Imprinted	Maternal	GeneImprint	1338325	chr19	56339467	56339851	385	24	0.212609	0.791768	-0.579159	-132.968	NA19240 run1 trio phasing
chr19	56774547	56840729	-	ZIM2	ENSG00000269699	protein_coding	Imprinted	Paternal	GeneImprint	434696	chr19	56339467	56339851	385	24	0.212609	0.791768	-0.579159	-132.968	NA19240 run1 trio phasing
chr19	56810077	56840728	-	PEG3	ENSG00000198300	protein_coding	Imprinted	Paternal	GeneImprint	470226	chr19	56339467	56339851	385	24	0.212609	0.791768	-0.579159	-132.968	NA19240 run1 trio phasing
chr19	56840866	56848556	+	MIMT1	ENSG00000268654	lncRNA	Imprinted	Paternal	GeneImprint	501015	chr19	56339467	56339851	385	24	0.212609	0.791768	-0.579159	-132.968	NA19240 run1 trio phasing
chr19	54643889	54670359	+	LILRB4	ENSG00000186818	protein_coding	Predicted	Maternal	GeneImprint	1669108	chr19	56339467	56339851	385	24	0.212609	0.791768	-0.579159	-132.968	NA19240 run1 trio phasing
chr19	58551566	58555105	-	CHMP2A	ENSG00000130724	protein_coding	Predicted	Maternal	GeneImprint	2211715	chr19	56339467	56339851	385	24	0.212609	0.791768	-0.579159	-132.968	NA19240 run1 trio phasing
chr19	58561931	58573575	-	MZF1	ENSG00000099326	protein_coding	Predicted	Maternal	GeneImprint	2222080	chr19	56339467	56339851	385	24	0.212609	0.791768	-0.579159	-132.968	NA19240 run1 trio phasing
chr13	46831550	46897076	-	HTR2A	ENSG00000102468	protein_coding	ConflictingÂ Data	Maternal	GeneImprint	3229785	chr13	50126861	50127365	505	27	0.342955	0.880281	-0.537326	-132.204	NA19240 run1 trio phasing
chr13	48303726	48599436	+	RB1	ENSG00000139687	protein_coding	Imprinted	Maternal	GeneImprint	1527425	chr13	50126861	50127365	505	27	0.342955	0.880281	-0.537326	-132.204	NA19240 run1 trio phasing
chr2	206175316	206218047	-	GPR1	ENSG00000183671	protein_coding	Imprinted	Paternal	GeneImprint	43162	chr2	206261209	206262874	1666	30	0.260882	0.821366	-0.560485	-132.114	NA19240 run1 trio phasing
chr2	206203543	206265326	+	GPR1-AS	ENSG00000279220	lncRNA	Imprinted	Paternal	Catalogoue	0	chr2	206261209	206262874	1666	30	0.260882	0.821366	-0.560485	-132.114	NA19240 run1 trio phasing
chr2	206274663	206314427	+	ZDBF2	ENSG00000204186	protein_coding	Imprinted	Paternal	GeneImprint	11789	chr2	206261209	206262874	1666	30	0.260882	0.821366	-0.560485	-132.114	NA19240 run1 trio phasing
chr16	86510527	86515422	+	FOXF1	ENSG00000103241	protein_coding	ConflictingÂ Data	Maternal	GeneImprint	3456531	chr16	89971953	89972305	353	29	0.219851	0.739731	-0.51988	-132.058	NA19240 run1 trio phasing
chr13	113759226	113816995	+	TMEM255B	ENSG00000184497	protein_coding	Predicted	Maternal	GeneImprint	351330	chr13	113407456	113407896	441	30	0.279549	0.804367	-0.524818	-131.882	NA19240 run1 trio phasing
chr19	41219223	41261766	+	AXL	ENSG00000167601	protein_coding	ConflictingÂ Data	Maternal	Catalogoue	338359	chr19	40880372	40880864	493	32	0.135384	0.635517	-0.500133	-131.618	NA19240 run1 trio phasing
chr19	44112181	44134822	+	ZNF225	ENSG00000256294	protein_coding	Predicted	Paternal	GeneImprint	3231317	chr19	40880372	40880864	493	32	0.135384	0.635517	-0.500133	-131.618	NA19240 run1 trio phasing
chr19	44417519	44448578	-	ZNF229	ENSG00000278318	protein_coding	Predicted	Maternal	GeneImprint	3536655	chr19	40880372	40880864	493	32	0.135384	0.635517	-0.500133	-131.618	NA19240 run1 trio phasing
chr2	240126563	240136807	-	COPS9	ENSG00000172428	protein_coding	Predicted	Paternal	GeneImprint	927072	chr2	241063879	241064400	522	28	0.616819	0.0895767	0.527243	131.533	NA19240 run1 trio phasing
chr13	113759226	113816995	+	TMEM255B	ENSG00000184497	protein_coding	Predicted	Maternal	GeneImprint	827592	chr13	112931065	112931634	570	22	0.109071	0.753141	-0.644071	-131.259	NA19240 run1 trio phasing
chr1	247840928	247841896	-	OR11L1	ENSG00000197591	protein_coding	Predicted	Paternal	GeneImprint	3516035	chr1	244323547	244324893	1347	20	0.197534	0.859999	-0.662465	-131.005	NA19240 run1 trio phasing
chr9	135495181	135501734	-	C9orf116	ENSG00000160345	protein_coding	Predicted	Paternal	GeneImprint	1515448	chr9	133979275	133979733	459	29	0.305088	0.81481	-0.509722	-130.271	NA19240 run1 trio phasing
chr9	136658856	136672678	+	EGFL7	ENSG00000172889	protein_coding	Predicted	Paternal	GeneImprint	2679123	chr9	133979275	133979733	459	29	0.305088	0.81481	-0.509722	-130.271	NA19240 run1 trio phasing
chr9	136848724	136851027	+	PHPT1	ENSG00000054148	protein_coding	Predicted	Maternal	GeneImprint	2868991	chr9	133979275	133979733	459	29	0.305088	0.81481	-0.509722	-130.271	NA19240 run1 trio phasing
chr8	142784882	142786539	-	LY6D	ENSG00000167656	protein_coding	Predicted	Paternal	GeneImprint	1642596	chr8	144429135	144429763	629	35	0.489545	0.924548	-0.435003	-129.882	NA19240 run1 trio phasing
chr8	144502973	144507174	+	GPT	ENSG00000167701	protein_coding	Predicted	Maternal	GeneImprint	73210	chr8	144429135	144429763	629	35	0.489545	0.924548	-0.435003	-129.882	NA19240 run1 trio phasing
chr8	62248591	62999652	+	NKAIN3	ENSG00000185942	protein_coding	Predicted	Paternal	GeneImprint	2871545	chr8	65871197	65872878	1682	17	0.160437	0.883616	-0.72318	-129.386	NA19240 run1 trio phasing
chr10	132444327	132449408	+	LINC02870	ENSG00000180066	lncRNA	Predicted	Maternal	GeneImprint	2837580	chr10	129606009	129606747	739	22	0.841708	0.199892	0.641816	129.374	NA19240 run1 trio phasing
chr10	132783179	132786147	-	NKX6-2	ENSG00000148826	protein_coding	Predicted	Maternal	GeneImprint	3176432	chr10	129606009	129606747	739	22	0.841708	0.199892	0.641816	129.374	NA19240 run1 trio phasing
chr10	132808392	132942823	-	CFAP46	ENSG00000171811	protein_coding	Predicted	Maternal	GeneImprint	3201645	chr10	129606009	129606747	739	22	0.841708	0.199892	0.641816	129.374	NA19240 run1 trio phasing
chr10	133237855	133241928	+	VENTX	ENSG00000151650	protein_coding	Predicted	Maternal	GeneImprint	3631108	chr10	129606009	129606747	739	22	0.841708	0.199892	0.641816	129.374	NA19240 run1 trio phasing
chr10	133379261	133391694	+	PAOX	ENSG00000148832	protein_coding	Predicted	Maternal	GeneImprint	3772514	chr10	129606009	129606747	739	22	0.841708	0.199892	0.641816	129.374	NA19240 run1 trio phasing
chr11	131370478	132336822	+	NTM	ENSG00000182667	protein_coding	Imprinted	Maternal	GeneImprint	1751921	chr11	129618160	129618557	398	34	0.728209	0.244786	0.483424	129.317	NA19240 run1 trio phasing
chr16	86510527	86515422	+	FOXF1	ENSG00000103241	protein_coding	ConflictingÂ Data	Maternal	GeneImprint	525101	chr16	85984912	85985426	515	22	0.0968814	0.719302	-0.622421	-128.392	NA19240 run1 trio phasing
chr19	281040	291403	-	PLPP2	ENSG00000141934	protein_coding	Predicted	Maternal	GeneImprint	92633	chr19	384036	384512	477	33	0.798886	0.307917	0.490969	127.865	NA19240 run1 trio phasing
chr12	132489551	132585188	+	FBRSL1	ENSG00000112787	protein_coding	Predicted	Maternal	GeneImprint	103467	chr12	132688655	132688995	341	31	0.69964	0.237677	0.461963	127.757	NA19240 run1 trio phasing
chr2	232547970	232550557	-	TIGD1	ENSG00000221944	protein_coding	Predicted	Paternal	GeneImprint	127889	chr2	232419717	232420081	365	33	0.170293	0.676961	-0.506667	-127.269	NA19240 run1 trio phasing
chr10	132444327	132449408	+	LINC02870	ENSG00000180066	lncRNA	Predicted	Maternal	GeneImprint	654940	chr10	133104348	133104745	398	26	0.139326	0.746201	-0.606875	-126.409	NA19240 run1 trio phasing
chr10	132783179	132786147	-	NKX6-2	ENSG00000148826	protein_coding	Predicted	Maternal	GeneImprint	318201	chr10	133104348	133104745	398	26	0.139326	0.746201	-0.606875	-126.409	NA19240 run1 trio phasing
chr10	132808392	132942823	-	CFAP46	ENSG00000171811	protein_coding	Predicted	Maternal	GeneImprint	161525	chr10	133104348	133104745	398	26	0.139326	0.746201	-0.606875	-126.409	NA19240 run1 trio phasing
chr10	133237855	133241928	+	VENTX	ENSG00000151650	protein_coding	Predicted	Maternal	GeneImprint	133110	chr10	133104348	133104745	398	26	0.139326	0.746201	-0.606875	-126.409	NA19240 run1 trio phasing
chr10	133379261	133391694	+	PAOX	ENSG00000148832	protein_coding	Predicted	Maternal	GeneImprint	274516	chr10	133104348	133104745	398	26	0.139326	0.746201	-0.606875	-126.409	NA19240 run1 trio phasing
chr4	1009936	1026898	+	FGFRL1	ENSG00000127418	protein_coding	Predicted	Maternal	GeneImprint	2457153	chr4	3484051	3484520	470	28	0.103763	0.638105	-0.534343	-125.911	NA19240 run1 trio phasing
chr4	1166932	1208962	-	SPON2	ENSG00000159674	protein_coding	Predicted	Paternal	GeneImprint	2275089	chr4	3484051	3484520	470	28	0.103763	0.638105	-0.534343	-125.911	NA19240 run1 trio phasing
chr4	1347208	1395989	+	UVSSA	ENSG00000163945	protein_coding	Predicted	Maternal	GeneImprint	2088062	chr4	3484051	3484520	470	28	0.103763	0.638105	-0.534343	-125.911	NA19240 run1 trio phasing
chr7	27100354	27102686	-	HOXA2	ENSG00000105996	protein_coding	Predicted	Maternal	GeneImprint	0	chr7	27102667	27103191	525	24	0.0499497	0.592589	-0.54264	-125.616	NA19240 run1 trio phasing
chr7	27106184	27152581	-	HOXA3	ENSG00000105997	protein_coding	Predicted	Maternal	GeneImprint	2993	chr7	27102667	27103191	525	24	0.0499497	0.592589	-0.54264	-125.616	NA19240 run1 trio phasing
chr7	27128507	27130780	-	HOXA4	ENSG00000197576	protein_coding	Predicted	Maternal	GeneImprint	25316	chr7	27102667	27103191	525	24	0.0499497	0.592589	-0.54264	-125.616	NA19240 run1 trio phasing
chr7	27141052	27143681	-	HOXA5	ENSG00000106004	protein_coding	Predicted	Maternal	GeneImprint	37861	chr7	27102667	27103191	525	24	0.0499497	0.592589	-0.54264	-125.616	NA19240 run1 trio phasing
chr7	27181157	27185232	-	HOXA11	ENSG00000005073	protein_coding	Predicted	Maternal	GeneImprint	77966	chr7	27102667	27103191	525	24	0.0499497	0.592589	-0.54264	-125.616	NA19240 run1 trio phasing
chr7	27242700	27250493	+	EVX1	ENSG00000106038	protein_coding	Predicted	Paternal	GeneImprint	139509	chr7	27102667	27103191	525	24	0.0499497	0.592589	-0.54264	-125.616	NA19240 run1 trio phasing
chr6	159969099	160113507	+	IGF2R	ENSG00000197081	protein_coding	ConflictingÂ Data	Biallelic	GeneImprint	148514	chr6	159819904	159820585	682	29	0.27072	0.779996	-0.509276	-125.309	NA19240 run1 trio phasing
chr6	160171061	160277638	-	SLC22A2	ENSG00000112499	protein_coding	Imprinted	Maternal	GeneImprint	350476	chr6	159819904	159820585	682	29	0.27072	0.779996	-0.509276	-125.309	NA19240 run1 trio phasing
chr6	160348378	160452577	+	SLC22A3	ENSG00000146477	protein_coding	Imprinted	Maternal	GeneImprint	527793	chr6	159819904	159820585	682	29	0.27072	0.779996	-0.509276	-125.309	NA19240 run1 trio phasing
chr17	76702250	76700600	NA	LOC100131170	NA	NA	Predicted	Paternal	GeneImprint	2389868	chr17	79090468	79090967	500	26	0.277322	0.83608	-0.558758	-125.062	NA19240 run1 trio phasing
chr8	142784882	142786539	-	LY6D	ENSG00000167656	protein_coding	Predicted	Paternal	GeneImprint	1738063	chr8	144524602	144524914	313	32	0.258147	0.716785	-0.458638	-124.972	NA19240 run1 trio phasing
chr8	144502973	144507174	+	GPT	ENSG00000167701	protein_coding	Predicted	Maternal	GeneImprint	17428	chr8	144524602	144524914	313	32	0.258147	0.716785	-0.458638	-124.972	NA19240 run1 trio phasing
chr2	240126563	240136807	-	COPS9	ENSG00000172428	protein_coding	Predicted	Paternal	GeneImprint	2969783	chr2	237156273	237156780	508	26	0.204634	0.766151	-0.561517	-124.261	NA19240 run1 trio phasing
chr10	132444327	132449408	+	LINC02870	ENSG00000180066	lncRNA	Predicted	Maternal	GeneImprint	195063	chr10	132248785	132249264	480	27	0.787866	0.247467	0.540399	124.067	NA19240 run1 trio phasing
chr10	132783179	132786147	-	NKX6-2	ENSG00000148826	protein_coding	Predicted	Maternal	GeneImprint	533915	chr10	132248785	132249264	480	27	0.787866	0.247467	0.540399	124.067	NA19240 run1 trio phasing
chr10	132808392	132942823	-	CFAP46	ENSG00000171811	protein_coding	Predicted	Maternal	GeneImprint	559128	chr10	132248785	132249264	480	27	0.787866	0.247467	0.540399	124.067	NA19240 run1 trio phasing
chr10	133237855	133241928	+	VENTX	ENSG00000151650	protein_coding	Predicted	Maternal	GeneImprint	988591	chr10	132248785	132249264	480	27	0.787866	0.247467	0.540399	124.067	NA19240 run1 trio phasing
chr10	133379261	133391694	+	PAOX	ENSG00000148832	protein_coding	Predicted	Maternal	GeneImprint	1129997	chr10	132248785	132249264	480	27	0.787866	0.247467	0.540399	124.067	NA19240 run1 trio phasing
chr13	27945260	27945415	+	ATP5F1EP2	ENSG00000180389	processed_pseudogene	Imprinted	Maternal	GeneImprint	3433544	chr13	24510912	24511716	805	22	0.716246	0.113742	0.602504	124.007	NA19240 run1 trio phasing
chr10	102106489	102120368	-	LDB1	ENSG00000198728	protein_coding	Predicted	Maternal	GeneImprint	1548246	chr10	103668614	103669231	618	28	0.769748	0.257968	0.511779	123.968	NA19240 run1 trio phasing
chr19	41219223	41261766	+	AXL	ENSG00000167601	protein_coding	ConflictingÂ Data	Maternal	Catalogoue	2364876	chr19	43626642	43626998	357	23	0.855689	0.229645	0.626044	123.842	NA19240 run1 trio phasing
chr19	44112181	44134822	+	ZNF225	ENSG00000256294	protein_coding	Predicted	Paternal	GeneImprint	485183	chr19	43626642	43626998	357	23	0.855689	0.229645	0.626044	123.842	NA19240 run1 trio phasing
chr19	44417519	44448578	-	ZNF229	ENSG00000278318	protein_coding	Predicted	Maternal	GeneImprint	790521	chr19	43626642	43626998	357	23	0.855689	0.229645	0.626044	123.842	NA19240 run1 trio phasing
chr22	31346777	31348719	+	LINC01521	ENSG00000213888	lncRNA	Predicted	Paternal	GeneImprint	2667435	chr22	28678923	28679342	420	28	0.587215	0.126394	0.460821	123.514	NA19240 run1 trio phasing
chr16	86510527	86515422	+	FOXF1	ENSG00000103241	protein_coding	ConflictingÂ Data	Maternal	GeneImprint	1763033	chr16	88278455	88278984	530	32	0.52489	0.929089	-0.404199	-122.608	NA19240 run1 trio phasing
chr19	44112181	44134822	+	ZNF225	ENSG00000256294	protein_coding	Predicted	Paternal	GeneImprint	3817318	chr19	47952140	47952464	325	21	0.779648	0.123645	0.656003	122.181	NA19240 run1 trio phasing
chr19	44417519	44448578	-	ZNF229	ENSG00000278318	protein_coding	Predicted	Maternal	GeneImprint	3503562	chr19	47952140	47952464	325	21	0.779648	0.123645	0.656003	122.181	NA19240 run1 trio phasing
chr3	194136148	194138732	+	HES1	ENSG00000114315	protein_coding	Predicted	Paternal	GeneImprint	1564547	chr3	192571221	192571601	381	22	0.673788	0.0633941	0.610394	122.082	NA19240 run1 trio phasing
chr20	37492472	37527931	-	BLCAP	ENSG00000166619	protein_coding	Imprinted	Isoform Dependent	GeneImprint	1021030	chr20	36470483	36471442	960	19	0.181739	0.873101	-0.691362	-121.813	NA19240 run1 trio phasing
chr20	37521206	37523690	+	NNAT	ENSG00000053438	protein_coding	Imprinted	Paternal	GeneImprint	1049764	chr20	36470483	36471442	960	19	0.181739	0.873101	-0.691362	-121.813	NA19240 run1 trio phasing
chr12	132489551	132585188	+	FBRSL1	ENSG00000112787	protein_coding	Predicted	Maternal	GeneImprint	2325936	chr12	130163345	130163615	271	37	0.153488	0.539597	-0.386109	-121.753	NA19240 run1 trio phasing
chr1	214348700	214552449	-	PTPN14	ENSG00000152104	protein_coding	Predicted	Maternal	GeneImprint	2518882	chr1	211829270	211829818	549	22	0.888164	0.303539	0.584624	121.667	NA19240 run1 trio phasing
chr19	53519527	53580269	+	ZNF331	ENSG00000130844	protein_coding	ConflictingÂ Data	Maternal	Catalogoue	2064572	chr19	55644841	55645324	484	27	0.108327	0.650275	-0.541948	-120.84	NA19240 run1 trio phasing
chr19	53787675	53787741	+	MIR371A	ENSG00000199031	miRNA	Imprinted	Paternal	GeneImprint	1857100	chr19	55644841	55645324	484	27	0.108327	0.650275	-0.541948	-120.84	NA19240 run1 trio phasing
chr19	54953130	55001142	+	NLRP2	ENSG00000022556	protein_coding	Imprinted	Maternal	GeneImprint	643699	chr19	55644841	55645324	484	27	0.108327	0.650275	-0.541948	-120.84	NA19240 run1 trio phasing
chr19	56774547	56840729	-	ZIM2	ENSG00000269699	protein_coding	Imprinted	Paternal	GeneImprint	1129223	chr19	55644841	55645324	484	27	0.108327	0.650275	-0.541948	-120.84	NA19240 run1 trio phasing
chr19	56810077	56840728	-	PEG3	ENSG00000198300	protein_coding	Imprinted	Paternal	GeneImprint	1164753	chr19	55644841	55645324	484	27	0.108327	0.650275	-0.541948	-120.84	NA19240 run1 trio phasing
chr19	56840866	56848556	+	MIMT1	ENSG00000268654	lncRNA	Imprinted	Paternal	GeneImprint	1195542	chr19	55644841	55645324	484	27	0.108327	0.650275	-0.541948	-120.84	NA19240 run1 trio phasing
chr19	54643889	54670359	+	LILRB4	ENSG00000186818	protein_coding	Predicted	Maternal	GeneImprint	974482	chr19	55644841	55645324	484	27	0.108327	0.650275	-0.541948	-120.84	NA19240 run1 trio phasing
chr19	58551566	58555105	-	CHMP2A	ENSG00000130724	protein_coding	Predicted	Maternal	GeneImprint	2906242	chr19	55644841	55645324	484	27	0.108327	0.650275	-0.541948	-120.84	NA19240 run1 trio phasing
chr19	58561931	58573575	-	MZF1	ENSG00000099326	protein_coding	Predicted	Maternal	GeneImprint	2916607	chr19	55644841	55645324	484	27	0.108327	0.650275	-0.541948	-120.84	NA19240 run1 trio phasing
chr2	70900576	70965373	+	VAX2	ENSG00000116035	protein_coding	Predicted	Maternal	GeneImprint	814707	chr2	70084852	70085869	1018	17	0.222853	0.88539	-0.662537	-120.784	NA19240 run1 trio phasing
chr12	7115736	7128889	-	RBP5	ENSG00000139194	protein_coding	Imprinted	Maternal	GeneImprint	2333013	chr12	9461902	9462725	824	17	0.854523	0.168552	0.685971	120.674	NA19240 run1 trio phasing
chr9	135495181	135501734	-	C9orf116	ENSG00000160345	protein_coding	Predicted	Paternal	GeneImprint	2645762	chr9	138147496	138147867	372	32	0.236131	0.707167	-0.471037	-120.437	NA19240 run1 trio phasing
chr9	136658856	136672678	+	EGFL7	ENSG00000172889	protein_coding	Predicted	Paternal	GeneImprint	1474818	chr9	138147496	138147867	372	32	0.236131	0.707167	-0.471037	-120.437	NA19240 run1 trio phasing
chr9	136848724	136851027	+	PHPT1	ENSG00000054148	protein_coding	Predicted	Maternal	GeneImprint	1296469	chr9	138147496	138147867	372	32	0.236131	0.707167	-0.471037	-120.437	NA19240 run1 trio phasing
chr11	131370478	132336822	+	NTM	ENSG00000182667	protein_coding	Imprinted	Maternal	GeneImprint	745144	chr11	133081966	133082398	433	31	0.713144	0.244796	0.468348	120.157	NA19240 run1 trio phasing
chr3	126103562	126197994	-	ALDH1L1	ENSG00000144908	protein_coding	Predicted	Maternal	GeneImprint	954307	chr3	125148879	125149255	377	18	0.120528	0.821152	-0.700624	-120.119	NA19240 run1 trio phasing
chr11	70078302	70189528	+	ANO1	ENSG00000131620	protein_coding	Imprinted	Maternal	GeneImprint	1786298	chr11	68291577	68292004	428	27	0.362258	0.894644	-0.532386	-120.069	NA19240 run1 trio phasing
chr11	66268590	66277492	+	RAB1B	ENSG00000174903	protein_coding	Predicted	Maternal	GeneImprint	2014085	chr11	68291577	68292004	428	27	0.362258	0.894644	-0.532386	-120.069	NA19240 run1 trio phasing
chr19	10133345	10231286	-	DNMT1	ENSG00000130816	protein_coding	Imprinted	Paternal	GeneImprint	1322735	chr19	11554021	11554636	616	22	0.248788	0.863203	-0.614414	-119.386	NA19240 run1 trio phasing
chr2	206175316	206218047	-	GPR1	ENSG00000183671	protein_coding	Imprinted	Paternal	GeneImprint	54528	chr2	206272575	206273818	1244	16	0.156396	0.889397	-0.733001	-119.171	NA19240 run1 trio phasing
chr2	206203543	206265326	+	GPR1-AS	ENSG00000279220	lncRNA	Imprinted	Paternal	Catalogoue	7249	chr2	206272575	206273818	1244	16	0.156396	0.889397	-0.733001	-119.171	NA19240 run1 trio phasing
chr2	206274663	206314427	+	ZDBF2	ENSG00000204186	protein_coding	Imprinted	Paternal	GeneImprint	845	chr2	206272575	206273818	1244	16	0.156396	0.889397	-0.733001	-119.171	NA19240 run1 trio phasing
chr8	139600838	139704109	-	KCNK9	ENSG00000169427	protein_coding	Imprinted	Maternal	GeneImprint	809387	chr8	140513496	140514197	702	27	0.0922107	0.598804	-0.506593	-119.084	NA19240 run1 trio phasing
chr8	140094894	140100543	-	PEG13	ENSG00000282164	lncRNA	Imprinted	Paternal	GeneImprint	412953	chr8	140513496	140514197	702	27	0.0922107	0.598804	-0.506593	-119.084	NA19240 run1 trio phasing
chr8	142784882	142786539	-	LY6D	ENSG00000167656	protein_coding	Predicted	Paternal	GeneImprint	2270685	chr8	140513496	140514197	702	27	0.0922107	0.598804	-0.506593	-119.084	NA19240 run1 trio phasing
chr8	144502973	144507174	+	GPT	ENSG00000167701	protein_coding	Predicted	Maternal	GeneImprint	3988776	chr8	140513496	140514197	702	27	0.0922107	0.598804	-0.506593	-119.084	NA19240 run1 trio phasing
chr2	240126563	240136807	-	COPS9	ENSG00000172428	protein_coding	Predicted	Paternal	GeneImprint	598910	chr2	239527191	239527653	463	33	0.900341	0.481907	0.418434	119.016	NA19240 run1 trio phasing
chr17	28226563	28228065	+	PYY2	ENSG00000237575	transcribed_unprocessed_pseudogene	Predicted	Paternal	GeneImprint	2416890	chr17	30644955	30645466	512	25	0.371368	0.920251	-0.548883	-118.267	NA19240 run1 trio phasing
chr1	3652516	3736201	+	TP73	ENSG00000078900	protein_coding	Imprinted	Maternal	GeneImprint	0	chr1	3703826	3704326	501	26	0.855767	0.348107	0.50766	117.515	NA19240 run1 trio phasing
chr1	1335276	1349418	-	DVL1	ENSG00000107404	protein_coding	Predicted	Maternal	GeneImprint	2354408	chr1	3703826	3704326	501	26	0.855767	0.348107	0.50766	117.515	NA19240 run1 trio phasing
chr1	1917590	1919279	-	TMEM52	ENSG00000178821	protein_coding	Predicted	Paternal	GeneImprint	1784547	chr1	3703826	3704326	501	26	0.855767	0.348107	0.50766	117.515	NA19240 run1 trio phasing
chr1	2403964	2413797	-	PEX10	ENSG00000157911	protein_coding	Predicted	Maternal	GeneImprint	1290029	chr1	3703826	3704326	501	26	0.855767	0.348107	0.50766	117.515	NA19240 run1 trio phasing
chr1	3069168	3438621	+	PRDM16	ENSG00000142611	protein_coding	Predicted	Paternal	GeneImprint	265205	chr1	3703826	3704326	501	26	0.855767	0.348107	0.50766	117.515	NA19240 run1 trio phasing
chr1	3630767	3652761	-	WRAP73	ENSG00000116213	protein_coding	Predicted	Maternal	GeneImprint	51065	chr1	3703826	3704326	501	26	0.855767	0.348107	0.50766	117.515	NA19240 run1 trio phasing
chr1	6185020	6209389	-	RPL22	ENSG00000116251	protein_coding	Predicted	Paternal	GeneImprint	2480694	chr1	3703826	3704326	501	26	0.855767	0.348107	0.50766	117.515	NA19240 run1 trio phasing
chr6	3849373	3851320	+	FAM50B	ENSG00000145945	protein_coding	Imprinted	Paternal	GeneImprint	1236031	chr6	5087351	5087929	579	25	0.3723	0.890182	-0.517882	-117.449	NA19240 run1 trio phasing
chr8	30995802	31033715	-	PURG	ENSG00000172733	protein_coding	Predicted	Paternal	GeneImprint	949263	chr8	30046117	30046539	423	22	0.162432	0.801517	-0.639085	-117.379	NA19240 run1 trio phasing
chr3	194136148	194138732	+	HES1	ENSG00000114315	protein_coding	Predicted	Paternal	GeneImprint	2792685	chr3	196931417	196932620	1204	18	0.1529	0.814493	-0.661592	-117.173	NA19240 run1 trio phasing
chr3	194136148	194138732	+	HES1	ENSG00000114315	protein_coding	Predicted	Paternal	GeneImprint	2897599	chr3	197036331	197036928	598	29	0.922069	0.419129	0.50294	117.059	NA19240 run1 trio phasing
chr6	159969099	160113507	+	IGF2R	ENSG00000197081	protein_coding	ConflictingÂ Data	Biallelic	GeneImprint	2992100	chr6	156976247	156976999	753	21	0.17084	0.781485	-0.610644	-116.887	NA19240 run1 trio phasing
chr6	160171061	160277638	-	SLC22A2	ENSG00000112499	protein_coding	Imprinted	Maternal	GeneImprint	3194062	chr6	156976247	156976999	753	21	0.17084	0.781485	-0.610644	-116.887	NA19240 run1 trio phasing
chr6	160348378	160452577	+	SLC22A3	ENSG00000146477	protein_coding	Imprinted	Maternal	GeneImprint	3371379	chr6	156976247	156976999	753	21	0.17084	0.781485	-0.610644	-116.887	NA19240 run1 trio phasing
chr19	281040	291403	-	PLPP2	ENSG00000141934	protein_coding	Predicted	Maternal	GeneImprint	319253	chr19	610656	611107	452	22	0.748596	0.187684	0.560912	115.944	NA19240 run1 trio phasing
chr4	1009936	1026898	+	FGFRL1	ENSG00000127418	protein_coding	Predicted	Maternal	GeneImprint	41927	chr4	967779	968009	231	33	0.296562	0.73626	-0.439698	-115.729	NA19240 run1 trio phasing
chr4	1166932	1208962	-	SPON2	ENSG00000159674	protein_coding	Predicted	Paternal	GeneImprint	198923	chr4	967779	968009	231	33	0.296562	0.73626	-0.439698	-115.729	NA19240 run1 trio phasing
chr4	1347208	1395989	+	UVSSA	ENSG00000163945	protein_coding	Predicted	Maternal	GeneImprint	379199	chr4	967779	968009	231	33	0.296562	0.73626	-0.439698	-115.729	NA19240 run1 trio phasing
chr7	93885396	93890753	-	TFPI2	ENSG00000105825	protein_coding	Imprinted	Maternal	GeneImprint	1705439	chr7	95596192	95596428	237	29	0.519243	0.0617888	0.457454	115.679	NA19240 run1 trio phasing
chr7	94524204	94656572	-	SGCE	ENSG00000127990	protein_coding	Imprinted	Paternal	GeneImprint	939620	chr7	95596192	95596428	237	29	0.519243	0.0617888	0.457454	115.679	NA19240 run1 trio phasing
chr7	94656325	94669695	+	PEG10	ENSG00000242265	protein_coding	Imprinted	Paternal	GeneImprint	926497	chr7	95596192	95596428	237	29	0.519243	0.0617888	0.457454	115.679	NA19240 run1 trio phasing
chr7	94907202	95296415	+	PPP1R9A	ENSG00000158528	protein_coding	Imprinted	Maternal	GeneImprint	299777	chr7	95596192	95596428	237	29	0.519243	0.0617888	0.457454	115.679	NA19240 run1 trio phasing
chr7	97020396	97024950	-	DLX5	ENSG00000105880	protein_coding	Imprinted	Maternal	GeneImprint	1423968	chr7	95596192	95596428	237	29	0.519243	0.0617888	0.457454	115.679	NA19240 run1 trio phasing
chr7	93424487	93574730	-	CALCR	ENSG00000004948	protein_coding	ProvisionalÂ Data	Maternal	GeneImprint	2021462	chr7	95596192	95596428	237	29	0.519243	0.0617888	0.457454	115.679	NA19240 run1 trio phasing
chr7	95297676	95324532	-	PON1	ENSG00000005421	protein_coding	ProvisionalÂ Data	Maternal	GeneImprint	271660	chr7	95596192	95596428	237	29	0.519243	0.0617888	0.457454	115.679	NA19240 run1 trio phasing
chr15	24101827	24823365	+	PWRN1	ENSG00000259905	lncRNA	ConflictingÂ Data	Unknown	Catalogoue	183625	chr15	25006990	25010339	3350	17	0.196503	0.881003	-0.6845	-115.433	NA19240 run1 trio phasing
chr15	26543546	26939539	-	GABRB3	ENSG00000166206	protein_coding	ConflictingÂ Data	Paternal	GeneImprint	1533207	chr15	25006990	25010339	3350	17	0.196503	0.881003	-0.6845	-115.433	NA19240 run1 trio phasing
chr15	26866911	26949208	+	GABRA5	ENSG00000186297	protein_coding	ConflictingÂ Data	Paternal	GeneImprint	1856572	chr15	25006990	25010339	3350	17	0.196503	0.881003	-0.6845	-115.433	NA19240 run1 trio phasing
chr15	26971181	27541984	+	GABRG3	ENSG00000182256	protein_coding	ConflictingÂ Data	Paternal	GeneImprint	1960842	chr15	25006990	25010339	3350	17	0.196503	0.881003	-0.6845	-115.433	NA19240 run1 trio phasing
chr15	23565674	23630075	+	MKRN3	ENSG00000179455	protein_coding	Imprinted	Paternal	GeneImprint	1376915	chr15	25006990	25010339	3350	17	0.196503	0.881003	-0.6845	-115.433	NA19240 run1 trio phasing
chr15	23643549	23647867	-	MAGEL2	ENSG00000254585	protein_coding	Imprinted	Paternal	GeneImprint	1359123	chr15	25006990	25010339	3350	17	0.196503	0.881003	-0.6845	-115.433	NA19240 run1 trio phasing
chr15	23685400	23687305	-	NDN	ENSG00000182636	protein_coding	Imprinted	Paternal	GeneImprint	1319685	chr15	25006990	25010339	3350	17	0.196503	0.881003	-0.6845	-115.433	NA19240 run1 trio phasing
chr15	24675775	24683393	+	NPAP1	ENSG00000185823	protein_coding	Imprinted	Unknown	GeneImprint	323597	chr15	25006990	25010339	3350	17	0.196503	0.881003	-0.6845	-115.433	NA19240 run1 trio phasing
chr15	24823637	24978723	+	SNRPN	ENSG00000128739	protein_coding	Imprinted	Paternal	GeneImprint	28267	chr15	25006990	25010339	3350	17	0.196503	0.881003	-0.6845	-115.433	NA19240 run1 trio phasing
chr15	24954986	24977850	+	SNURF	ENSG00000273173	protein_coding	Imprinted	Paternal	GeneImprint	29140	chr15	25006990	25010339	3350	17	0.196503	0.881003	-0.6845	-115.433	NA19240 run1 trio phasing
chr15	24981994	24982068	+	SNORD107	ENSG00000276314	snoRNA	Imprinted	Paternal	GeneImprint	24922	chr15	25006990	25010339	3350	17	0.196503	0.881003	-0.6845	-115.433	NA19240 run1 trio phasing
chr15	24985100	24985166	+	SNORD64	ENSG00000276610	snoRNA	Imprinted	Paternal	GeneImprint	21824	chr15	25006990	25010339	3350	17	0.196503	0.881003	-0.6845	-115.433	NA19240 run1 trio phasing
chr15	24986925	24986995	+	SNORD108	ENSG00000239014	snoRNA	Imprinted	Paternal	GeneImprint	19995	chr15	25006990	25010339	3350	17	0.196503	0.881003	-0.6845	-115.433	NA19240 run1 trio phasing
chr15	25041974	25042040	+	SNORD109A	ENSG00000274640	snoRNA	Imprinted	Paternal	GeneImprint	31635	chr15	25006990	25010339	3350	17	0.196503	0.881003	-0.6845	-115.433	NA19240 run1 trio phasing
chr15	25051476	25106603	+	SNORD116@	NA	NA	Imprinted	Paternal	GeneImprint	41137	chr15	25006990	25010339	3350	17	0.196503	0.881003	-0.6845	-115.433	NA19240 run1 trio phasing
chr15	25170723	25269858	+	SNORD115@	NA	NA	Imprinted	Paternal	GeneImprint	160384	chr15	25006990	25010339	3350	17	0.196503	0.881003	-0.6845	-115.433	NA19240 run1 trio phasing
chr15	25269783	25269858	+	SNORD115-48	ENSG00000201634	snoRNA	Imprinted	Paternal	GeneImprint	259444	chr15	25006990	25010339	3350	17	0.196503	0.881003	-0.6845	-115.433	NA19240 run1 trio phasing
chr15	25278343	25278409	+	SNORD109B	ENSG00000239169	snoRNA	Imprinted	Paternal	GeneImprint	268004	chr15	25006990	25010339	3350	17	0.196503	0.881003	-0.6845	-115.433	NA19240 run1 trio phasing
chr15	25333728	25439051	-	UBE3A	ENSG00000114062	protein_coding	Imprinted	Maternal	GeneImprint	323389	chr15	25006990	25010339	3350	17	0.196503	0.881003	-0.6845	-115.433	NA19240 run1 trio phasing
chr15	25677271	25865184	-	ATP10A	ENSG00000206190	protein_coding	Imprinted	Maternal	GeneImprint	666932	chr15	25006990	25010339	3350	17	0.196503	0.881003	-0.6845	-115.433	NA19240 run1 trio phasing
chr21	36699115	36749917	+	SIM2	ENSG00000159263	protein_coding	Predicted	Paternal	GeneImprint	2831026	chr21	33867719	33868089	371	22	0.168272	0.777162	-0.608891	-114.166	NA19240 run1 trio phasing
chr15	24101827	24823365	+	PWRN1	ENSG00000259905	lncRNA	ConflictingÂ Data	Unknown	Catalogoue	180257	chr15	25003622	25006335	2714	26	0.438456	0.937628	-0.499172	-113.654	NA19240 run1 trio phasing
chr15	26543546	26939539	-	GABRB3	ENSG00000166206	protein_coding	ConflictingÂ Data	Paternal	GeneImprint	1537211	chr15	25003622	25006335	2714	26	0.438456	0.937628	-0.499172	-113.654	NA19240 run1 trio phasing
chr15	26866911	26949208	+	GABRA5	ENSG00000186297	protein_coding	ConflictingÂ Data	Paternal	GeneImprint	1860576	chr15	25003622	25006335	2714	26	0.438456	0.937628	-0.499172	-113.654	NA19240 run1 trio phasing
chr15	26971181	27541984	+	GABRG3	ENSG00000182256	protein_coding	ConflictingÂ Data	Paternal	GeneImprint	1964846	chr15	25003622	25006335	2714	26	0.438456	0.937628	-0.499172	-113.654	NA19240 run1 trio phasing
chr15	23565674	23630075	+	MKRN3	ENSG00000179455	protein_coding	Imprinted	Paternal	GeneImprint	1373547	chr15	25003622	25006335	2714	26	0.438456	0.937628	-0.499172	-113.654	NA19240 run1 trio phasing
chr15	23643549	23647867	-	MAGEL2	ENSG00000254585	protein_coding	Imprinted	Paternal	GeneImprint	1355755	chr15	25003622	25006335	2714	26	0.438456	0.937628	-0.499172	-113.654	NA19240 run1 trio phasing
chr15	23685400	23687305	-	NDN	ENSG00000182636	protein_coding	Imprinted	Paternal	GeneImprint	1316317	chr15	25003622	25006335	2714	26	0.438456	0.937628	-0.499172	-113.654	NA19240 run1 trio phasing
chr15	24675775	24683393	+	NPAP1	ENSG00000185823	protein_coding	Imprinted	Unknown	GeneImprint	320229	chr15	25003622	25006335	2714	26	0.438456	0.937628	-0.499172	-113.654	NA19240 run1 trio phasing
chr15	24823637	24978723	+	SNRPN	ENSG00000128739	protein_coding	Imprinted	Paternal	GeneImprint	24899	chr15	25003622	25006335	2714	26	0.438456	0.937628	-0.499172	-113.654	NA19240 run1 trio phasing
chr15	24954986	24977850	+	SNURF	ENSG00000273173	protein_coding	Imprinted	Paternal	GeneImprint	25772	chr15	25003622	25006335	2714	26	0.438456	0.937628	-0.499172	-113.654	NA19240 run1 trio phasing
chr15	24981994	24982068	+	SNORD107	ENSG00000276314	snoRNA	Imprinted	Paternal	GeneImprint	21554	chr15	25003622	25006335	2714	26	0.438456	0.937628	-0.499172	-113.654	NA19240 run1 trio phasing
chr15	24985100	24985166	+	SNORD64	ENSG00000276610	snoRNA	Imprinted	Paternal	GeneImprint	18456	chr15	25003622	25006335	2714	26	0.438456	0.937628	-0.499172	-113.654	NA19240 run1 trio phasing
chr15	24986925	24986995	+	SNORD108	ENSG00000239014	snoRNA	Imprinted	Paternal	GeneImprint	16627	chr15	25003622	25006335	2714	26	0.438456	0.937628	-0.499172	-113.654	NA19240 run1 trio phasing
chr15	25041974	25042040	+	SNORD109A	ENSG00000274640	snoRNA	Imprinted	Paternal	GeneImprint	35639	chr15	25003622	25006335	2714	26	0.438456	0.937628	-0.499172	-113.654	NA19240 run1 trio phasing
chr15	25051476	25106603	+	SNORD116@	NA	NA	Imprinted	Paternal	GeneImprint	45141	chr15	25003622	25006335	2714	26	0.438456	0.937628	-0.499172	-113.654	NA19240 run1 trio phasing
chr15	25170723	25269858	+	SNORD115@	NA	NA	Imprinted	Paternal	GeneImprint	164388	chr15	25003622	25006335	2714	26	0.438456	0.937628	-0.499172	-113.654	NA19240 run1 trio phasing
chr15	25269783	25269858	+	SNORD115-48	ENSG00000201634	snoRNA	Imprinted	Paternal	GeneImprint	263448	chr15	25003622	25006335	2714	26	0.438456	0.937628	-0.499172	-113.654	NA19240 run1 trio phasing
chr15	25278343	25278409	+	SNORD109B	ENSG00000239169	snoRNA	Imprinted	Paternal	GeneImprint	272008	chr15	25003622	25006335	2714	26	0.438456	0.937628	-0.499172	-113.654	NA19240 run1 trio phasing
chr15	25333728	25439051	-	UBE3A	ENSG00000114062	protein_coding	Imprinted	Maternal	GeneImprint	327393	chr15	25003622	25006335	2714	26	0.438456	0.937628	-0.499172	-113.654	NA19240 run1 trio phasing
chr15	25677271	25865184	-	ATP10A	ENSG00000206190	protein_coding	Imprinted	Maternal	GeneImprint	670936	chr15	25003622	25006335	2714	26	0.438456	0.937628	-0.499172	-113.654	NA19240 run1 trio phasing
chr12	57128483	57213361	+	LRP1	ENSG00000123384	protein_coding	Imprinted	NA	GeneImprint	427756	chr12	56700232	56700727	496	22	0.671083	0.148285	0.522799	113.424	NA19240 run1 trio phasing
chr12	53994895	54003337	+	HOXC9	ENSG00000180806	protein_coding	Predicted	Maternal	GeneImprint	2696895	chr12	56700232	56700727	496	22	0.671083	0.148285	0.522799	113.424	NA19240 run1 trio phasing
chr12	54016931	54056030	+	HOXC4	ENSG00000198353	protein_coding	Predicted	Maternal	GeneImprint	2644202	chr12	56700232	56700727	496	22	0.671083	0.148285	0.522799	113.424	NA19240 run1 trio phasing
chr12	57619527	57626151	+	SLC26A10	ENSG00000135502	protein_coding	Predicted	Maternal	GeneImprint	918800	chr12	56700232	56700727	496	22	0.671083	0.148285	0.522799	113.424	NA19240 run1 trio phasing
chr12	57747727	57756013	-	CDK4	ENSG00000135446	protein_coding	Predicted	Maternal	GeneImprint	1047000	chr12	56700232	56700727	496	22	0.671083	0.148285	0.522799	113.424	NA19240 run1 trio phasing
chr8	62248591	62999652	+	NKAIN3	ENSG00000185942	protein_coding	Predicted	Paternal	GeneImprint	3256318	chr8	58991749	58992273	525	17	0.782798	0.0786897	0.704108	113.221	NA19240 run1 trio phasing
chr19	41219223	41261766	+	AXL	ENSG00000167601	protein_coding	ConflictingÂ Data	Maternal	Catalogoue	3286313	chr19	37932329	37932910	582	23	0.0802409	0.658415	-0.578174	-113.135	NA19240 run1 trio phasing
chr8	30995802	31033715	-	PURG	ENSG00000172733	protein_coding	Predicted	Paternal	GeneImprint	2218092	chr8	28776838	28777710	873	24	0.945347	0.431214	0.514133	112.722	NA19240 run1 trio phasing
chr2	38066973	38109902	-	CYP1B1	ENSG00000138061	protein_coding	Predicted	Paternal	GeneImprint	868857	chr2	37197517	37198116	600	25	0.612291	0.0935745	0.518717	112.581	NA19240 run1 trio phasing
chr2	43222402	43226606	-	ZFP36L2	ENSG00000152518	protein_coding	Predicted	Maternal	GeneImprint	1944129	chr2	45170735	45171242	508	24	0.0955799	0.630577	-0.534997	-112.372	NA19240 run1 trio phasing
chr2	43831942	43882988	+	ABCG8	ENSG00000143921	protein_coding	Predicted	Maternal	GeneImprint	1287747	chr2	45170735	45171242	508	24	0.0955799	0.630577	-0.534997	-112.372	NA19240 run1 trio phasing
chr19	54953130	55001142	+	NLRP2	ENSG00000022556	protein_coding	Imprinted	Maternal	GeneImprint	3053842	chr19	58054984	58055406	423	28	0.201314	0.697547	-0.496233	-111.146	NA19240 run1 trio phasing
chr19	56774547	56840729	-	ZIM2	ENSG00000269699	protein_coding	Imprinted	Paternal	GeneImprint	1214255	chr19	58054984	58055406	423	28	0.201314	0.697547	-0.496233	-111.146	NA19240 run1 trio phasing
chr19	56810077	56840728	-	PEG3	ENSG00000198300	protein_coding	Imprinted	Paternal	GeneImprint	1214256	chr19	58054984	58055406	423	28	0.201314	0.697547	-0.496233	-111.146	NA19240 run1 trio phasing
chr19	56840866	56848556	+	MIMT1	ENSG00000268654	lncRNA	Imprinted	Paternal	GeneImprint	1206428	chr19	58054984	58055406	423	28	0.201314	0.697547	-0.496233	-111.146	NA19240 run1 trio phasing
chr19	54643889	54670359	+	LILRB4	ENSG00000186818	protein_coding	Predicted	Maternal	GeneImprint	3384625	chr19	58054984	58055406	423	28	0.201314	0.697547	-0.496233	-111.146	NA19240 run1 trio phasing
chr19	58551566	58555105	-	CHMP2A	ENSG00000130724	protein_coding	Predicted	Maternal	GeneImprint	496160	chr19	58054984	58055406	423	28	0.201314	0.697547	-0.496233	-111.146	NA19240 run1 trio phasing
chr19	58561931	58573575	-	MZF1	ENSG00000099326	protein_coding	Predicted	Maternal	GeneImprint	506525	chr19	58054984	58055406	423	28	0.201314	0.697547	-0.496233	-111.146	NA19240 run1 trio phasing
chr2	240126563	240136807	-	COPS9	ENSG00000172428	protein_coding	Predicted	Paternal	GeneImprint	187408	chr2	239938727	239939155	429	31	0.922927	0.500922	0.422005	111.035	NA19240 run1 trio phasing
chr3	194136148	194138732	+	HES1	ENSG00000114315	protein_coding	Predicted	Paternal	GeneImprint	2459458	chr3	196598190	196598580	391	20	0.288589	0.915541	-0.626953	-110.73	NA19240 run1 trio phasing
chr2	38066973	38109902	-	CYP1B1	ENSG00000138061	protein_coding	Predicted	Paternal	GeneImprint	850130	chr2	38960032	38960215	184	30	0.0409343	0.423623	-0.382689	-110.566	NA19240 run1 trio phasing
chr15	24101827	24823365	+	PWRN1	ENSG00000259905	lncRNA	ConflictingÂ Data	Unknown	Catalogoue	223422	chr15	23878000	23878405	406	28	0.576965	0.0973647	0.4796	110.389	NA19240 run1 trio phasing
chr15	26543546	26939539	-	GABRB3	ENSG00000166206	protein_coding	ConflictingÂ Data	Paternal	GeneImprint	2665141	chr15	23878000	23878405	406	28	0.576965	0.0973647	0.4796	110.389	NA19240 run1 trio phasing
chr15	26866911	26949208	+	GABRA5	ENSG00000186297	protein_coding	ConflictingÂ Data	Paternal	GeneImprint	2988506	chr15	23878000	23878405	406	28	0.576965	0.0973647	0.4796	110.389	NA19240 run1 trio phasing
chr15	26971181	27541984	+	GABRG3	ENSG00000182256	protein_coding	ConflictingÂ Data	Paternal	GeneImprint	3092776	chr15	23878000	23878405	406	28	0.576965	0.0973647	0.4796	110.389	NA19240 run1 trio phasing
chr15	23565674	23630075	+	MKRN3	ENSG00000179455	protein_coding	Imprinted	Paternal	GeneImprint	247925	chr15	23878000	23878405	406	28	0.576965	0.0973647	0.4796	110.389	NA19240 run1 trio phasing
chr15	23643549	23647867	-	MAGEL2	ENSG00000254585	protein_coding	Imprinted	Paternal	GeneImprint	230133	chr15	23878000	23878405	406	28	0.576965	0.0973647	0.4796	110.389	NA19240 run1 trio phasing
chr15	23685400	23687305	-	NDN	ENSG00000182636	protein_coding	Imprinted	Paternal	GeneImprint	190695	chr15	23878000	23878405	406	28	0.576965	0.0973647	0.4796	110.389	NA19240 run1 trio phasing
chr15	24675775	24683393	+	NPAP1	ENSG00000185823	protein_coding	Imprinted	Unknown	GeneImprint	797370	chr15	23878000	23878405	406	28	0.576965	0.0973647	0.4796	110.389	NA19240 run1 trio phasing
chr15	24823637	24978723	+	SNRPN	ENSG00000128739	protein_coding	Imprinted	Paternal	GeneImprint	945232	chr15	23878000	23878405	406	28	0.576965	0.0973647	0.4796	110.389	NA19240 run1 trio phasing
chr15	24954986	24977850	+	SNURF	ENSG00000273173	protein_coding	Imprinted	Paternal	GeneImprint	1076581	chr15	23878000	23878405	406	28	0.576965	0.0973647	0.4796	110.389	NA19240 run1 trio phasing
chr15	24981994	24982068	+	SNORD107	ENSG00000276314	snoRNA	Imprinted	Paternal	GeneImprint	1103589	chr15	23878000	23878405	406	28	0.576965	0.0973647	0.4796	110.389	NA19240 run1 trio phasing
chr15	24985100	24985166	+	SNORD64	ENSG00000276610	snoRNA	Imprinted	Paternal	GeneImprint	1106695	chr15	23878000	23878405	406	28	0.576965	0.0973647	0.4796	110.389	NA19240 run1 trio phasing
chr15	24986925	24986995	+	SNORD108	ENSG00000239014	snoRNA	Imprinted	Paternal	GeneImprint	1108520	chr15	23878000	23878405	406	28	0.576965	0.0973647	0.4796	110.389	NA19240 run1 trio phasing
chr15	25041974	25042040	+	SNORD109A	ENSG00000274640	snoRNA	Imprinted	Paternal	GeneImprint	1163569	chr15	23878000	23878405	406	28	0.576965	0.0973647	0.4796	110.389	NA19240 run1 trio phasing
chr15	25051476	25106603	+	SNORD116@	NA	NA	Imprinted	Paternal	GeneImprint	1173071	chr15	23878000	23878405	406	28	0.576965	0.0973647	0.4796	110.389	NA19240 run1 trio phasing
chr15	25170723	25269858	+	SNORD115@	NA	NA	Imprinted	Paternal	GeneImprint	1292318	chr15	23878000	23878405	406	28	0.576965	0.0973647	0.4796	110.389	NA19240 run1 trio phasing
chr15	25269783	25269858	+	SNORD115-48	ENSG00000201634	snoRNA	Imprinted	Paternal	GeneImprint	1391378	chr15	23878000	23878405	406	28	0.576965	0.0973647	0.4796	110.389	NA19240 run1 trio phasing
chr15	25278343	25278409	+	SNORD109B	ENSG00000239169	snoRNA	Imprinted	Paternal	GeneImprint	1399938	chr15	23878000	23878405	406	28	0.576965	0.0973647	0.4796	110.389	NA19240 run1 trio phasing
chr15	25333728	25439051	-	UBE3A	ENSG00000114062	protein_coding	Imprinted	Maternal	GeneImprint	1455323	chr15	23878000	23878405	406	28	0.576965	0.0973647	0.4796	110.389	NA19240 run1 trio phasing
chr15	25677271	25865184	-	ATP10A	ENSG00000206190	protein_coding	Imprinted	Maternal	GeneImprint	1798866	chr15	23878000	23878405	406	28	0.576965	0.0973647	0.4796	110.389	NA19240 run1 trio phasing
chr1	6185020	6209389	-	RPL22	ENSG00000116251	protein_coding	Predicted	Paternal	GeneImprint	3788501	chr1	9997890	9998153	264	31	0.48132	0.108335	0.372985	110.373	NA19240 run1 trio phasing
chr9	3824127	4348392	-	GLIS3	ENSG00000107249	protein_coding	Imprinted	Paternal	GeneImprint	2367902	chr9	6716294	6716697	404	26	0.153929	0.631307	-0.477379	-109.905	NA19240 run1 trio phasing
chr6	32393963	32407128	-	BTNL2	ENSG00000204290	protein_coding	Predicted	Maternal	GeneImprint	3995036	chr6	28398568	28398927	360	24	0.0654095	0.539095	-0.473685	-109.387	NA19240 run1 trio phasing
chr8	737596	1708474	+	DLGAP2	ENSG00000198010	protein_coding	Imprinted	Paternal	GeneImprint	471000	chr8	266214	266596	383	27	0.348175	0.845941	-0.497766	-109.088	NA19240 run1 trio phasing
chr6	166364919	166383013	-	MPC1	ENSG00000060762	protein_coding	Predicted	Paternal	GeneImprint	3897628	chr6	170280641	170281014	374	26	0.525716	0.0648735	0.460843	109	NA19240 run1 trio phasing
chr19	53519527	53580269	+	ZNF331	ENSG00000130844	protein_coding	ConflictingÂ Data	Maternal	Catalogoue	2832867	chr19	50686195	50686660	466	25	0.622432	0.129383	0.493049	108.863	NA19240 run1 trio phasing
chr19	53787675	53787741	+	MIR371A	ENSG00000199031	miRNA	Imprinted	Paternal	GeneImprint	3101015	chr19	50686195	50686660	466	25	0.622432	0.129383	0.493049	108.863	NA19240 run1 trio phasing
chr19	54643889	54670359	+	LILRB4	ENSG00000186818	protein_coding	Predicted	Maternal	GeneImprint	3957229	chr19	50686195	50686660	466	25	0.622432	0.129383	0.493049	108.863	NA19240 run1 trio phasing
chr16	86510527	86515422	+	FOXF1	ENSG00000103241	protein_coding	ConflictingÂ Data	Maternal	GeneImprint	2264279	chr16	88779701	88780315	615	28	0.464289	0.926346	-0.462057	-108.159	NA19240 run1 trio phasing
chr9	3824127	4348392	-	GLIS3	ENSG00000107249	protein_coding	Imprinted	Paternal	GeneImprint	694269	chr9	5042661	5043130	470	28	0.927381	0.482744	0.444637	108.137	NA19240 run1 trio phasing
chr20	13221274	13300651	+	ISM1	ENSG00000101230	protein_coding	Predicted	Paternal	GeneImprint	1262114	chr20	11958885	11959160	276	24	0.881001	0.315691	0.56531	108.067	NA19240 run1 trio phasing
chr7	151057210	151076526	+	SLC4A2	ENSG00000164889	protein_coding	Predicted	Maternal	GeneImprint	1964162	chr7	149092691	149093048	358	21	0.828296	0.224757	0.603539	107.874	NA19240 run1 trio phasing
chr7	151076593	151080866	-	FASTK	ENSG00000164896	protein_coding	Predicted	Maternal	GeneImprint	1983545	chr7	149092691	149093048	358	21	0.828296	0.224757	0.603539	107.874	NA19240 run1 trio phasing
chr14	100725705	100738224	+	DLK1	ENSG00000185559	protein_coding	Imprinted	Paternal	GeneImprint	3481379	chr14	104219603	104220137	535	24	0.192467	0.734448	-0.541981	-107.731	NA19240 run1 trio phasing
chr14	100779410	100861031	+	MEG3	ENSG00000214548	lncRNA	Imprinted	Maternal	GeneImprint	3358572	chr14	104219603	104220137	535	24	0.192467	0.734448	-0.541981	-107.731	NA19240 run1 trio phasing
chr14	100874493	100874585	+	MIR337	ENSG00000199151	miRNA	Imprinted	Maternal	Catalogoue	3345018	chr14	104219603	104220137	535	24	0.192467	0.734448	-0.541981	-107.731	NA19240 run1 trio phasing
chr14	100879753	100903722	-	RTL1	ENSG00000254656	protein_coding	Imprinted	Paternal	GeneImprint	3315881	chr14	104219603	104220137	535	24	0.192467	0.734448	-0.541981	-107.731	NA19240 run1 trio phasing
chr14	100894770	101038859	+	MEG8	ENSG00000225746	lncRNA	Imprinted	Maternal	GeneImprint	3180744	chr14	104219603	104220137	535	24	0.192467	0.734448	-0.541981	-107.731	NA19240 run1 trio phasing
chr14	100924824	100924892	+	SNORD113-1	ENSG00000202191	snoRNA	Imprinted	Maternal	GeneImprint	3294711	chr14	104219603	104220137	535	24	0.192467	0.734448	-0.541981	-107.731	NA19240 run1 trio phasing
chr14	100949833	100949904	+	SNORD114-1	ENSG00000199575	snoRNA	Imprinted	Maternal	GeneImprint	3269699	chr14	104219603	104220137	535	24	0.192467	0.734448	-0.541981	-107.731	NA19240 run1 trio phasing
chr19	281040	291403	-	PLPP2	ENSG00000141934	protein_coding	Predicted	Maternal	GeneImprint	317623	chr19	609026	609378	353	23	0.909368	0.375472	0.533896	107.462	NA19240 run1 trio phasing
chr1	39757182	39788865	-	BMP8B	ENSG00000116985	protein_coding	Predicted	Paternal	GeneImprint	133544	chr1	39922409	39922867	459	28	0.434008	0.901534	-0.467527	-106.68	NA19240 run1 trio phasing
chr19	53519527	53580269	+	ZNF331	ENSG00000130844	protein_coding	ConflictingÂ Data	Maternal	Catalogoue	1797537	chr19	55377806	55378160	355	29	0.901474	0.445327	0.456148	106.525	NA19240 run1 trio phasing
chr19	53787675	53787741	+	MIR371A	ENSG00000199031	miRNA	Imprinted	Paternal	GeneImprint	1590065	chr19	55377806	55378160	355	29	0.901474	0.445327	0.456148	106.525	NA19240 run1 trio phasing
chr19	54953130	55001142	+	NLRP2	ENSG00000022556	protein_coding	Imprinted	Maternal	GeneImprint	376664	chr19	55377806	55378160	355	29	0.901474	0.445327	0.456148	106.525	NA19240 run1 trio phasing
chr19	56774547	56840729	-	ZIM2	ENSG00000269699	protein_coding	Imprinted	Paternal	GeneImprint	1396387	chr19	55377806	55378160	355	29	0.901474	0.445327	0.456148	106.525	NA19240 run1 trio phasing
chr19	56810077	56840728	-	PEG3	ENSG00000198300	protein_coding	Imprinted	Paternal	GeneImprint	1431917	chr19	55377806	55378160	355	29	0.901474	0.445327	0.456148	106.525	NA19240 run1 trio phasing
chr19	56840866	56848556	+	MIMT1	ENSG00000268654	lncRNA	Imprinted	Paternal	GeneImprint	1462706	chr19	55377806	55378160	355	29	0.901474	0.445327	0.456148	106.525	NA19240 run1 trio phasing
chr19	54643889	54670359	+	LILRB4	ENSG00000186818	protein_coding	Predicted	Maternal	GeneImprint	707447	chr19	55377806	55378160	355	29	0.901474	0.445327	0.456148	106.525	NA19240 run1 trio phasing
chr19	58551566	58555105	-	CHMP2A	ENSG00000130724	protein_coding	Predicted	Maternal	GeneImprint	3173406	chr19	55377806	55378160	355	29	0.901474	0.445327	0.456148	106.525	NA19240 run1 trio phasing
chr19	58561931	58573575	-	MZF1	ENSG00000099326	protein_coding	Predicted	Maternal	GeneImprint	3183771	chr19	55377806	55378160	355	29	0.901474	0.445327	0.456148	106.525	NA19240 run1 trio phasing
chr6	84033772	84090881	+	MRAP2	ENSG00000135324	protein_coding	Predicted	Paternal	GeneImprint	497457	chr6	84588338	84588886	549	21	0.0711875	0.637335	-0.566147	-106.479	NA19240 run1 trio phasing
chr22	31346777	31348719	+	LINC01521	ENSG00000213888	lncRNA	Predicted	Paternal	GeneImprint	3561115	chr22	27785239	27785662	424	22	0.205188	0.768463	-0.563275	-106.431	NA19240 run1 trio phasing
chr22	31346777	31348719	+	LINC01521	ENSG00000213888	lncRNA	Predicted	Paternal	GeneImprint	1866062	chr22	29480484	29480715	232	29	0.707596	0.269134	0.438462	106.32	NA19240 run1 trio phasing
chr17	28226563	28228065	+	PYY2	ENSG00000237575	transcribed_unprocessed_pseudogene	Predicted	Paternal	GeneImprint	2743741	chr17	30971806	30972197	392	24	0.234446	0.725828	-0.491382	-106.012	NA19240 run1 trio phasing
chr12	57128483	57213361	+	LRP1	ENSG00000123384	protein_coding	Imprinted	NA	GeneImprint	2654725	chr12	54473363	54473758	396	18	0.826408	0.190432	0.635976	105.255	NA19240 run1 trio phasing
chr12	53994895	54003337	+	HOXC9	ENSG00000180806	protein_coding	Predicted	Maternal	GeneImprint	470026	chr12	54473363	54473758	396	18	0.826408	0.190432	0.635976	105.255	NA19240 run1 trio phasing
chr12	54016931	54056030	+	HOXC4	ENSG00000198353	protein_coding	Predicted	Maternal	GeneImprint	417333	chr12	54473363	54473758	396	18	0.826408	0.190432	0.635976	105.255	NA19240 run1 trio phasing
chr12	57619527	57626151	+	SLC26A10	ENSG00000135502	protein_coding	Predicted	Maternal	GeneImprint	3145769	chr12	54473363	54473758	396	18	0.826408	0.190432	0.635976	105.255	NA19240 run1 trio phasing
chr12	57747727	57756013	-	CDK4	ENSG00000135446	protein_coding	Predicted	Maternal	GeneImprint	3273969	chr12	54473363	54473758	396	18	0.826408	0.190432	0.635976	105.255	NA19240 run1 trio phasing
chr19	10133345	10231286	-	DNMT1	ENSG00000130816	protein_coding	Imprinted	Paternal	GeneImprint	1328533	chr19	11559819	11560288	470	27	0.0555721	0.563615	-0.508043	-105.242	NA19240 run1 trio phasing
chr11	1995176	2001470	-	H19	ENSG00000130600	lncRNA	Imprinted	Maternal	GeneImprint	67064	chr11	1927635	1928112	478	27	0.669556	0.191058	0.478499	105.094	NA19240 run1 trio phasing
chr11	2129112	2141238	-	IGF2	ENSG00000167244	protein_coding	Imprinted	Paternal	GeneImprint	201000	chr11	1927635	1928112	478	27	0.669556	0.191058	0.478499	105.094	NA19240 run1 trio phasing
chr11	2140501	2148666	+	IGF2-AS	ENSG00000099869	lncRNA	Imprinted	Paternal	GeneImprint	212389	chr11	1927635	1928112	478	27	0.669556	0.191058	0.478499	105.094	NA19240 run1 trio phasing
chr11	2159779	2161221	-	INS	ENSG00000254647	protein_coding	Imprinted	Paternal	GeneImprint	231667	chr11	1927635	1928112	478	27	0.669556	0.191058	0.478499	105.094	NA19240 run1 trio phasing
chr11	2444684	2849105	+	KCNQ1	ENSG00000053918	protein_coding	Imprinted	Maternal	GeneImprint	516572	chr11	1927635	1928112	478	27	0.669556	0.191058	0.478499	105.094	NA19240 run1 trio phasing
chr11	2608328	2699994	-	KCNQ1OT1	ENSG00000269821	lncRNA	Imprinted	Paternal	GeneImprint	680216	chr11	1927635	1928112	478	27	0.669556	0.191058	0.478499	105.094	NA19240 run1 trio phasing
chr11	2870033	2872105	+	KCNQ1DN	ENSG00000237941	lncRNA	Imprinted	Maternal	GeneImprint	941921	chr11	1927635	1928112	478	27	0.669556	0.191058	0.478499	105.094	NA19240 run1 trio phasing
chr11	2883213	2885773	-	CDKN1C	ENSG00000129757	protein_coding	Imprinted	Maternal	GeneImprint	955101	chr11	1927635	1928112	478	27	0.669556	0.191058	0.478499	105.094	NA19240 run1 trio phasing
chr11	2899721	2925246	+	SLC22A18	ENSG00000110628	protein_coding	Imprinted	Maternal	GeneImprint	971609	chr11	1927635	1928112	478	27	0.669556	0.191058	0.478499	105.094	NA19240 run1 trio phasing
chr11	2928273	2929420	-	PHLDA2	ENSG00000181649	protein_coding	Imprinted	Maternal	GeneImprint	1000161	chr11	1927635	1928112	478	27	0.669556	0.191058	0.478499	105.094	NA19240 run1 trio phasing
chr11	3087107	3166739	-	OSBPL5	ENSG00000021762	protein_coding	Imprinted	Maternal	GeneImprint	1158995	chr11	1927635	1928112	478	27	0.669556	0.191058	0.478499	105.094	NA19240 run1 trio phasing
chr11	313506	315272	+	IFITM1	ENSG00000185885	protein_coding	Predicted	Maternal	GeneImprint	1612363	chr11	1927635	1928112	478	27	0.669556	0.191058	0.478499	105.094	NA19240 run1 trio phasing
chr11	369499	382117	+	B4GALNT4	ENSG00000182272	protein_coding	Predicted	Maternal	GeneImprint	1545518	chr11	1927635	1928112	478	27	0.669556	0.191058	0.478499	105.094	NA19240 run1 trio phasing
chr11	392614	404908	+	PKP3	ENSG00000184363	protein_coding	Predicted	Maternal	GeneImprint	1522727	chr11	1927635	1928112	478	27	0.669556	0.191058	0.478499	105.094	NA19240 run1 trio phasing
chr11	2404515	2423045	-	TRPM5	ENSG00000070985	protein_coding	ProvisionalÂ Data	Paternal	GeneImprint	476403	chr11	1927635	1928112	478	27	0.669556	0.191058	0.478499	105.094	NA19240 run1 trio phasing
chr11	2887344	2903575	-	SLC22A18AS	ENSG00000254827	protein_coding	ProvisionalÂ Data	Maternal	GeneImprint	959232	chr11	1927635	1928112	478	27	0.669556	0.191058	0.478499	105.094	NA19240 run1 trio phasing
chr7	41960949	42237870	-	GLI3	ENSG00000106571	protein_coding	Predicted	Maternal	GeneImprint	619264	chr7	42857134	42857723	590	26	0.607463	0.151723	0.45574	104.734	NA19240 run1 trio phasing
chr13	113759226	113816995	+	TMEM255B	ENSG00000184497	protein_coding	Predicted	Maternal	GeneImprint	3714080	chr13	110044473	110045146	674	18	0.821212	0.188766	0.632446	104.635	NA19240 run1 trio phasing
chr10	119726042	119829147	+	INPP5F	ENSG00000198825	protein_coding	Imprinted	Paternal	GeneImprint	623515	chr10	119101949	119102527	579	19	0.807476	0.204207	0.603269	104.598	NA19240 run1 trio phasing
chr9	135495181	135501734	-	C9orf116	ENSG00000160345	protein_coding	Predicted	Paternal	GeneImprint	1673362	chr9	137175096	137175512	417	29	0.221048	0.666368	-0.44532	-103.753	NA19240 run1 trio phasing
chr9	136658856	136672678	+	EGFL7	ENSG00000172889	protein_coding	Predicted	Paternal	GeneImprint	502418	chr9	137175096	137175512	417	29	0.221048	0.666368	-0.44532	-103.753	NA19240 run1 trio phasing
chr9	136848724	136851027	+	PHPT1	ENSG00000054148	protein_coding	Predicted	Maternal	GeneImprint	324069	chr9	137175096	137175512	417	29	0.221048	0.666368	-0.44532	-103.753	NA19240 run1 trio phasing
chr7	27100354	27102686	-	HOXA2	ENSG00000105996	protein_coding	Predicted	Maternal	GeneImprint	1706350	chr7	28809036	28809535	500	20	0.830916	0.228283	0.602633	103.423	NA19240 run1 trio phasing
chr7	27106184	27152581	-	HOXA3	ENSG00000105997	protein_coding	Predicted	Maternal	GeneImprint	1656455	chr7	28809036	28809535	500	20	0.830916	0.228283	0.602633	103.423	NA19240 run1 trio phasing
chr7	27128507	27130780	-	HOXA4	ENSG00000197576	protein_coding	Predicted	Maternal	GeneImprint	1678256	chr7	28809036	28809535	500	20	0.830916	0.228283	0.602633	103.423	NA19240 run1 trio phasing
chr7	27141052	27143681	-	HOXA5	ENSG00000106004	protein_coding	Predicted	Maternal	GeneImprint	1665355	chr7	28809036	28809535	500	20	0.830916	0.228283	0.602633	103.423	NA19240 run1 trio phasing
chr7	27181157	27185232	-	HOXA11	ENSG00000005073	protein_coding	Predicted	Maternal	GeneImprint	1623804	chr7	28809036	28809535	500	20	0.830916	0.228283	0.602633	103.423	NA19240 run1 trio phasing
chr7	27242700	27250493	+	EVX1	ENSG00000106038	protein_coding	Predicted	Paternal	GeneImprint	1558543	chr7	28809036	28809535	500	20	0.830916	0.228283	0.602633	103.423	NA19240 run1 trio phasing
chr9	3824127	4348392	-	GLIS3	ENSG00000107249	protein_coding	Imprinted	Paternal	GeneImprint	2355077	chr9	6703469	6703838	370	23	0.561256	0.0966669	0.46459	103.159	NA19240 run1 trio phasing
chr17	7661779	7687550	-	TP53	ENSG00000141510	protein_coding	Imprinted	NA	GeneImprint	3974933	chr17	3685466	3686846	1381	27	0.618271	0.149932	0.468339	102.926	NA19240 run1 trio phasing
chr19	54953130	55001142	+	NLRP2	ENSG00000022556	protein_coding	Imprinted	Maternal	GeneImprint	2933848	chr19	57934990	57935308	319	30	0.875591	0.473797	0.401794	102.921	NA19240 run1 trio phasing
chr19	56774547	56840729	-	ZIM2	ENSG00000269699	protein_coding	Imprinted	Paternal	GeneImprint	1094261	chr19	57934990	57935308	319	30	0.875591	0.473797	0.401794	102.921	NA19240 run1 trio phasing
chr19	56810077	56840728	-	PEG3	ENSG00000198300	protein_coding	Imprinted	Paternal	GeneImprint	1094262	chr19	57934990	57935308	319	30	0.875591	0.473797	0.401794	102.921	NA19240 run1 trio phasing
chr19	56840866	56848556	+	MIMT1	ENSG00000268654	lncRNA	Imprinted	Paternal	GeneImprint	1086434	chr19	57934990	57935308	319	30	0.875591	0.473797	0.401794	102.921	NA19240 run1 trio phasing
chr19	54643889	54670359	+	LILRB4	ENSG00000186818	protein_coding	Predicted	Maternal	GeneImprint	3264631	chr19	57934990	57935308	319	30	0.875591	0.473797	0.401794	102.921	NA19240 run1 trio phasing
chr19	58551566	58555105	-	CHMP2A	ENSG00000130724	protein_coding	Predicted	Maternal	GeneImprint	616258	chr19	57934990	57935308	319	30	0.875591	0.473797	0.401794	102.921	NA19240 run1 trio phasing
chr19	58561931	58573575	-	MZF1	ENSG00000099326	protein_coding	Predicted	Maternal	GeneImprint	626623	chr19	57934990	57935308	319	30	0.875591	0.473797	0.401794	102.921	NA19240 run1 trio phasing
chr2	240126563	240136807	-	COPS9	ENSG00000172428	protein_coding	Predicted	Paternal	GeneImprint	933723	chr2	239192399	239192840	442	19	0.200886	0.834242	-0.633356	-102.893	NA19240 run1 trio phasing
chr16	3432414	3443504	-	ZNF597	ENSG00000167981	protein_coding	Imprinted	Maternal	GeneImprint	330255	chr16	3101717	3102159	443	24	0.540049	0.0395926	0.500456	102.874	NA19240 run1 trio phasing
chr16	3443649	3486953	+	NAA60	ENSG00000122390	protein_coding	Imprinted	Maternal	GeneImprint	341490	chr16	3101717	3102159	443	24	0.540049	0.0395926	0.500456	102.874	NA19240 run1 trio phasing
chr16	981770	986979	+	SOX8	ENSG00000005513	protein_coding	Predicted	Paternal	GeneImprint	2114738	chr16	3101717	3102159	443	24	0.540049	0.0395926	0.500456	102.874	NA19240 run1 trio phasing
chr11	66268590	66277492	+	RAB1B	ENSG00000174903	protein_coding	Predicted	Maternal	GeneImprint	2306439	chr11	63961517	63962151	635	19	0.913051	0.31392	0.599131	102.837	NA19240 run1 trio phasing
chr10	132444327	132449408	+	LINC02870	ENSG00000180066	lncRNA	Predicted	Maternal	GeneImprint	463966	chr10	132913374	132913710	337	25	0.85617	0.297442	0.558728	102.814	NA19240 run1 trio phasing
chr10	132783179	132786147	-	NKX6-2	ENSG00000148826	protein_coding	Predicted	Maternal	GeneImprint	127227	chr10	132913374	132913710	337	25	0.85617	0.297442	0.558728	102.814	NA19240 run1 trio phasing
chr10	132808392	132942823	-	CFAP46	ENSG00000171811	protein_coding	Predicted	Maternal	GeneImprint	0	chr10	132913374	132913710	337	25	0.85617	0.297442	0.558728	102.814	NA19240 run1 trio phasing
chr10	133237855	133241928	+	VENTX	ENSG00000151650	protein_coding	Predicted	Maternal	GeneImprint	324145	chr10	132913374	132913710	337	25	0.85617	0.297442	0.558728	102.814	NA19240 run1 trio phasing
chr10	133379261	133391694	+	PAOX	ENSG00000148832	protein_coding	Predicted	Maternal	GeneImprint	465551	chr10	132913374	132913710	337	25	0.85617	0.297442	0.558728	102.814	NA19240 run1 trio phasing
chr11	1995176	2001470	-	H19	ENSG00000130600	lncRNA	Imprinted	Maternal	GeneImprint	603185	chr11	1391407	1391991	585	20	0.695774	0.114514	0.58126	102.79	NA19240 run1 trio phasing
chr11	2129112	2141238	-	IGF2	ENSG00000167244	protein_coding	Imprinted	Paternal	GeneImprint	737121	chr11	1391407	1391991	585	20	0.695774	0.114514	0.58126	102.79	NA19240 run1 trio phasing
chr11	2140501	2148666	+	IGF2-AS	ENSG00000099869	lncRNA	Imprinted	Paternal	GeneImprint	748510	chr11	1391407	1391991	585	20	0.695774	0.114514	0.58126	102.79	NA19240 run1 trio phasing
chr11	2159779	2161221	-	INS	ENSG00000254647	protein_coding	Imprinted	Paternal	GeneImprint	767788	chr11	1391407	1391991	585	20	0.695774	0.114514	0.58126	102.79	NA19240 run1 trio phasing
chr11	2444684	2849105	+	KCNQ1	ENSG00000053918	protein_coding	Imprinted	Maternal	GeneImprint	1052693	chr11	1391407	1391991	585	20	0.695774	0.114514	0.58126	102.79	NA19240 run1 trio phasing
chr11	2608328	2699994	-	KCNQ1OT1	ENSG00000269821	lncRNA	Imprinted	Paternal	GeneImprint	1216337	chr11	1391407	1391991	585	20	0.695774	0.114514	0.58126	102.79	NA19240 run1 trio phasing
chr11	2870033	2872105	+	KCNQ1DN	ENSG00000237941	lncRNA	Imprinted	Maternal	GeneImprint	1478042	chr11	1391407	1391991	585	20	0.695774	0.114514	0.58126	102.79	NA19240 run1 trio phasing
chr11	2883213	2885773	-	CDKN1C	ENSG00000129757	protein_coding	Imprinted	Maternal	GeneImprint	1491222	chr11	1391407	1391991	585	20	0.695774	0.114514	0.58126	102.79	NA19240 run1 trio phasing
chr11	2899721	2925246	+	SLC22A18	ENSG00000110628	protein_coding	Imprinted	Maternal	GeneImprint	1507730	chr11	1391407	1391991	585	20	0.695774	0.114514	0.58126	102.79	NA19240 run1 trio phasing
chr11	2928273	2929420	-	PHLDA2	ENSG00000181649	protein_coding	Imprinted	Maternal	GeneImprint	1536282	chr11	1391407	1391991	585	20	0.695774	0.114514	0.58126	102.79	NA19240 run1 trio phasing
chr11	3087107	3166739	-	OSBPL5	ENSG00000021762	protein_coding	Imprinted	Maternal	GeneImprint	1695116	chr11	1391407	1391991	585	20	0.695774	0.114514	0.58126	102.79	NA19240 run1 trio phasing
chr11	313506	315272	+	IFITM1	ENSG00000185885	protein_coding	Predicted	Maternal	GeneImprint	1076135	chr11	1391407	1391991	585	20	0.695774	0.114514	0.58126	102.79	NA19240 run1 trio phasing
chr11	369499	382117	+	B4GALNT4	ENSG00000182272	protein_coding	Predicted	Maternal	GeneImprint	1009290	chr11	1391407	1391991	585	20	0.695774	0.114514	0.58126	102.79	NA19240 run1 trio phasing
chr11	392614	404908	+	PKP3	ENSG00000184363	protein_coding	Predicted	Maternal	GeneImprint	986499	chr11	1391407	1391991	585	20	0.695774	0.114514	0.58126	102.79	NA19240 run1 trio phasing
chr11	2404515	2423045	-	TRPM5	ENSG00000070985	protein_coding	ProvisionalÂ Data	Paternal	GeneImprint	1012524	chr11	1391407	1391991	585	20	0.695774	0.114514	0.58126	102.79	NA19240 run1 trio phasing
chr11	2887344	2903575	-	SLC22A18AS	ENSG00000254827	protein_coding	ProvisionalÂ Data	Maternal	GeneImprint	1495353	chr11	1391407	1391991	585	20	0.695774	0.114514	0.58126	102.79	NA19240 run1 trio phasing
chr15	24101827	24823365	+	PWRN1	ENSG00000259905	lncRNA	ConflictingÂ Data	Unknown	Catalogoue	236530	chr15	25059895	25061148	1254	27	0.438155	0.892568	-0.454413	-102.74	NA19240 run1 trio phasing
chr15	26543546	26939539	-	GABRB3	ENSG00000166206	protein_coding	ConflictingÂ Data	Paternal	GeneImprint	1482398	chr15	25059895	25061148	1254	27	0.438155	0.892568	-0.454413	-102.74	NA19240 run1 trio phasing
chr15	26866911	26949208	+	GABRA5	ENSG00000186297	protein_coding	ConflictingÂ Data	Paternal	GeneImprint	1805763	chr15	25059895	25061148	1254	27	0.438155	0.892568	-0.454413	-102.74	NA19240 run1 trio phasing
chr15	26971181	27541984	+	GABRG3	ENSG00000182256	protein_coding	ConflictingÂ Data	Paternal	GeneImprint	1910033	chr15	25059895	25061148	1254	27	0.438155	0.892568	-0.454413	-102.74	NA19240 run1 trio phasing
chr15	23565674	23630075	+	MKRN3	ENSG00000179455	protein_coding	Imprinted	Paternal	GeneImprint	1429820	chr15	25059895	25061148	1254	27	0.438155	0.892568	-0.454413	-102.74	NA19240 run1 trio phasing
chr15	23643549	23647867	-	MAGEL2	ENSG00000254585	protein_coding	Imprinted	Paternal	GeneImprint	1412028	chr15	25059895	25061148	1254	27	0.438155	0.892568	-0.454413	-102.74	NA19240 run1 trio phasing
chr15	23685400	23687305	-	NDN	ENSG00000182636	protein_coding	Imprinted	Paternal	GeneImprint	1372590	chr15	25059895	25061148	1254	27	0.438155	0.892568	-0.454413	-102.74	NA19240 run1 trio phasing
chr15	24675775	24683393	+	NPAP1	ENSG00000185823	protein_coding	Imprinted	Unknown	GeneImprint	376502	chr15	25059895	25061148	1254	27	0.438155	0.892568	-0.454413	-102.74	NA19240 run1 trio phasing
chr15	24823637	24978723	+	SNRPN	ENSG00000128739	protein_coding	Imprinted	Paternal	GeneImprint	81172	chr15	25059895	25061148	1254	27	0.438155	0.892568	-0.454413	-102.74	NA19240 run1 trio phasing
chr15	24954986	24977850	+	SNURF	ENSG00000273173	protein_coding	Imprinted	Paternal	GeneImprint	82045	chr15	25059895	25061148	1254	27	0.438155	0.892568	-0.454413	-102.74	NA19240 run1 trio phasing
chr15	24981994	24982068	+	SNORD107	ENSG00000276314	snoRNA	Imprinted	Paternal	GeneImprint	77827	chr15	25059895	25061148	1254	27	0.438155	0.892568	-0.454413	-102.74	NA19240 run1 trio phasing
chr15	24985100	24985166	+	SNORD64	ENSG00000276610	snoRNA	Imprinted	Paternal	GeneImprint	74729	chr15	25059895	25061148	1254	27	0.438155	0.892568	-0.454413	-102.74	NA19240 run1 trio phasing
chr15	24986925	24986995	+	SNORD108	ENSG00000239014	snoRNA	Imprinted	Paternal	GeneImprint	72900	chr15	25059895	25061148	1254	27	0.438155	0.892568	-0.454413	-102.74	NA19240 run1 trio phasing
chr15	25041974	25042040	+	SNORD109A	ENSG00000274640	snoRNA	Imprinted	Paternal	GeneImprint	17855	chr15	25059895	25061148	1254	27	0.438155	0.892568	-0.454413	-102.74	NA19240 run1 trio phasing
chr15	25051476	25106603	+	SNORD116@	NA	NA	Imprinted	Paternal	GeneImprint	0	chr15	25059895	25061148	1254	27	0.438155	0.892568	-0.454413	-102.74	NA19240 run1 trio phasing
chr15	25170723	25269858	+	SNORD115@	NA	NA	Imprinted	Paternal	GeneImprint	109575	chr15	25059895	25061148	1254	27	0.438155	0.892568	-0.454413	-102.74	NA19240 run1 trio phasing
chr15	25269783	25269858	+	SNORD115-48	ENSG00000201634	snoRNA	Imprinted	Paternal	GeneImprint	208635	chr15	25059895	25061148	1254	27	0.438155	0.892568	-0.454413	-102.74	NA19240 run1 trio phasing
chr15	25278343	25278409	+	SNORD109B	ENSG00000239169	snoRNA	Imprinted	Paternal	GeneImprint	217195	chr15	25059895	25061148	1254	27	0.438155	0.892568	-0.454413	-102.74	NA19240 run1 trio phasing
chr15	25333728	25439051	-	UBE3A	ENSG00000114062	protein_coding	Imprinted	Maternal	GeneImprint	272580	chr15	25059895	25061148	1254	27	0.438155	0.892568	-0.454413	-102.74	NA19240 run1 trio phasing
chr15	25677271	25865184	-	ATP10A	ENSG00000206190	protein_coding	Imprinted	Maternal	GeneImprint	616123	chr15	25059895	25061148	1254	27	0.438155	0.892568	-0.454413	-102.74	NA19240 run1 trio phasing
chr1	23845077	23868294	-	FUCA1	ENSG00000179163	protein_coding	Predicted	Paternal	GeneImprint	3761781	chr1	27630075	27630854	780	22	0.693415	0.131488	0.561928	102.419	NA19240 run1 trio phasing
chr5	5140330	5320304	+	ADAMTS16	ENSG00000145536	protein_coding	Predicted	Maternal	GeneImprint	2061700	chr5	3078463	3078630	168	19	0.944066	0.317984	0.626082	102.37	NA19240 run1 trio phasing
chr11	112086824	112120016	+	SDHD	ENSG00000204370	protein_coding	ConflictingÂ Data	Paternal	GeneImprint	3953853	chr11	116073869	116074472	604	16	0.808648	0.158081	0.650567	102.216	NA19240 run1 trio phasing
chr10	119726042	119829147	+	INPP5F	ENSG00000198825	protein_coding	Imprinted	Paternal	GeneImprint	158012	chr10	119567552	119568030	479	18	0.140748	0.745803	-0.605055	-102.1	NA19240 run1 trio phasing
chr20	62796473	62801729	+	MRGBP	ENSG00000101189	protein_coding	Predicted	Maternal	GeneImprint	365931	chr20	63167660	63168434	775	28	0.719998	0.275006	0.444992	101.655	NA19240 run1 trio phasing
chr20	62816244	62841159	+	COL9A3	ENSG00000092758	protein_coding	Predicted	Maternal	GeneImprint	326501	chr20	63167660	63168434	775	28	0.719998	0.275006	0.444992	101.655	NA19240 run1 trio phasing
chr3	126103562	126197994	-	ALDH1L1	ENSG00000144908	protein_coding	Predicted	Maternal	GeneImprint	3686099	chr3	122416990	122417463	474	17	0.827084	0.167534	0.65955	101.458	NA19240 run1 trio phasing
chr12	21797401	21942529	-	ABCC9	ENSG00000069431	protein_coding	Predicted	Maternal	GeneImprint	758414	chr12	22700943	22701381	439	18	0.949249	0.340605	0.608644	101.454	NA19240 run1 trio phasing
chr19	41219223	41261766	+	AXL	ENSG00000167601	protein_coding	ConflictingÂ Data	Maternal	Catalogoue	3463284	chr19	44725050	44725470	421	21	0.123545	0.683855	-0.56031	-101.329	NA19240 run1 trio phasing
chr19	44112181	44134822	+	ZNF225	ENSG00000256294	protein_coding	Predicted	Paternal	GeneImprint	590228	chr19	44725050	44725470	421	21	0.123545	0.683855	-0.56031	-101.329	NA19240 run1 trio phasing
chr19	44417519	44448578	-	ZNF229	ENSG00000278318	protein_coding	Predicted	Maternal	GeneImprint	276472	chr19	44725050	44725470	421	21	0.123545	0.683855	-0.56031	-101.329	NA19240 run1 trio phasing
chr6	166364919	166383013	-	MPC1	ENSG00000060762	protein_coding	Predicted	Paternal	GeneImprint	1749373	chr6	168132386	168132988	603	26	0.105658	0.567024	-0.461366	-101.026	NA19240 run1 trio phasing
chr10	65912523	67696195	-	CTNNA3	ENSG00000183230	protein_coding	ProvisionalÂ Data	Maternal	GeneImprint	3281286	chr10	62630931	62631237	307	25	0.463738	0.942095	-0.478357	-100.867	NA19240 run1 trio phasing
chr17	76702250	76700600	NA	LOC100131170	NA	NA	Predicted	Paternal	GeneImprint	675657	chr17	77376257	77376759	503	21	0.884834	0.329972	0.554862	100.832	NA19240 run1 trio phasing
chr1	44731055	44731170	-	RNU5D-1	ENSG00000200169	snRNA	Imprinted	Paternal	GeneImprint	3307214	chr1	41423488	41423841	354	22	0.217644	0.769195	-0.551551	-100.739	NA19240 run1 trio phasing
chr1	39757182	39788865	-	BMP8B	ENSG00000116985	protein_coding	Predicted	Paternal	GeneImprint	1634623	chr1	41423488	41423841	354	22	0.217644	0.769195	-0.551551	-100.739	NA19240 run1 trio phasing
chr4	88695913	88697829	-	NAP1L5	ENSG00000177432	protein_coding	Imprinted	Paternal	GeneImprint	3093735	chr4	91791564	91791989	426	29	0.142774	0.576222	-0.433448	-100.7	NA19240 run1 trio phasing
chr19	41219223	41261766	+	AXL	ENSG00000167601	protein_coding	ConflictingÂ Data	Maternal	Catalogoue	3914780	chr19	37304146	37304443	298	25	0.796112	0.318296	0.477816	100.366	NA19240 run1 trio phasing
chr19	33621953	33773509	+	CHST8	ENSG00000124302	protein_coding	Predicted	Maternal	GeneImprint	3530637	chr19	37304146	37304443	298	25	0.796112	0.318296	0.477816	100.366	NA19240 run1 trio phasing
chr1	92473043	92486925	-	GFI1	ENSG00000162676	protein_coding	Predicted	Paternal	GeneImprint	491222	chr1	92978147	92978517	371	19	0.134869	0.762611	-0.627742	-100.331	NA19240 run1 trio phasing
chr3	126103562	126197994	-	ALDH1L1	ENSG00000144908	protein_coding	Predicted	Maternal	GeneImprint	2255434	chr3	128453428	128453882	455	24	0.657883	0.106067	0.551816	99.7842	NA19240 run1 trio phasing
chr16	3432414	3443504	-	ZNF597	ENSG00000167981	protein_coding	Imprinted	Maternal	GeneImprint	3251851	chr16	180322	180563	242	26	0.491433	0.0358992	0.455534	99.6745	NA19240 run1 trio phasing
chr16	3443649	3486953	+	NAA60	ENSG00000122390	protein_coding	Imprinted	Maternal	GeneImprint	3263086	chr16	180322	180563	242	26	0.491433	0.0358992	0.455534	99.6745	NA19240 run1 trio phasing
chr16	981770	986979	+	SOX8	ENSG00000005513	protein_coding	Predicted	Paternal	GeneImprint	801207	chr16	180322	180563	242	26	0.491433	0.0358992	0.455534	99.6745	NA19240 run1 trio phasing
chr11	66268590	66277492	+	RAB1B	ENSG00000174903	protein_coding	Predicted	Maternal	GeneImprint	955557	chr11	65312390	65313033	644	22	0.287695	0.853792	-0.566097	-99.5926	NA19240 run1 trio phasing
chr19	44112181	44134822	+	ZNF225	ENSG00000256294	protein_coding	Predicted	Paternal	GeneImprint	1942659	chr19	46077481	46077869	389	27	0.159449	0.6416	-0.48215	-99.2692	NA19240 run1 trio phasing
chr19	44417519	44448578	-	ZNF229	ENSG00000278318	protein_coding	Predicted	Maternal	GeneImprint	1628903	chr19	46077481	46077869	389	27	0.159449	0.6416	-0.48215	-99.2692	NA19240 run1 trio phasing
chr1	3652516	3736201	+	TP73	ENSG00000078900	protein_coding	Imprinted	Maternal	GeneImprint	2300808	chr1	1351331	1351708	378	25	0.271917	0.791731	-0.519814	-99.0811	NA19240 run1 trio phasing
chr1	1335276	1349418	-	DVL1	ENSG00000107404	protein_coding	Predicted	Maternal	GeneImprint	1913	chr1	1351331	1351708	378	25	0.271917	0.791731	-0.519814	-99.0811	NA19240 run1 trio phasing
chr1	1917590	1919279	-	TMEM52	ENSG00000178821	protein_coding	Predicted	Paternal	GeneImprint	565882	chr1	1351331	1351708	378	25	0.271917	0.791731	-0.519814	-99.0811	NA19240 run1 trio phasing
chr1	2403964	2413797	-	PEX10	ENSG00000157911	protein_coding	Predicted	Maternal	GeneImprint	1052256	chr1	1351331	1351708	378	25	0.271917	0.791731	-0.519814	-99.0811	NA19240 run1 trio phasing
chr1	3069168	3438621	+	PRDM16	ENSG00000142611	protein_coding	Predicted	Paternal	GeneImprint	1717460	chr1	1351331	1351708	378	25	0.271917	0.791731	-0.519814	-99.0811	NA19240 run1 trio phasing
chr1	3630767	3652761	-	WRAP73	ENSG00000116213	protein_coding	Predicted	Maternal	GeneImprint	2279059	chr1	1351331	1351708	378	25	0.271917	0.791731	-0.519814	-99.0811	NA19240 run1 trio phasing
chr8	139600838	139704109	-	KCNK9	ENSG00000169427	protein_coding	Imprinted	Maternal	GeneImprint	1469097	chr8	141173206	141173652	447	23	0.874549	0.329971	0.544577	99.0724	NA19240 run1 trio phasing
chr8	140094894	140100543	-	PEG13	ENSG00000282164	lncRNA	Imprinted	Paternal	GeneImprint	1072663	chr8	141173206	141173652	447	23	0.874549	0.329971	0.544577	99.0724	NA19240 run1 trio phasing
chr8	142784882	142786539	-	LY6D	ENSG00000167656	protein_coding	Predicted	Paternal	GeneImprint	1611230	chr8	141173206	141173652	447	23	0.874549	0.329971	0.544577	99.0724	NA19240 run1 trio phasing
chr8	144502973	144507174	+	GPT	ENSG00000167701	protein_coding	Predicted	Maternal	GeneImprint	3329321	chr8	141173206	141173652	447	23	0.874549	0.329971	0.544577	99.0724	NA19240 run1 trio phasing
chr3	194136148	194138732	+	HES1	ENSG00000114315	protein_coding	Predicted	Paternal	GeneImprint	1495117	chr3	195633849	195634274	426	23	0.701034	0.187151	0.513883	98.898	NA19240 run1 trio phasing
chr19	10133345	10231286	-	DNMT1	ENSG00000130816	protein_coding	Imprinted	Paternal	GeneImprint	3128471	chr19	7004151	7004874	724	20	0.193791	0.777828	-0.584037	-98.8169	NA19240 run1 trio phasing
chr15	24101827	24823365	+	PWRN1	ENSG00000259905	lncRNA	ConflictingÂ Data	Unknown	Catalogoue	172157	chr15	24995522	24999470	3949	21	0.351548	0.921914	-0.570366	-98.6655	NA19240 run1 trio phasing
chr15	26543546	26939539	-	GABRB3	ENSG00000166206	protein_coding	ConflictingÂ Data	Paternal	GeneImprint	1544076	chr15	24995522	24999470	3949	21	0.351548	0.921914	-0.570366	-98.6655	NA19240 run1 trio phasing
chr15	26866911	26949208	+	GABRA5	ENSG00000186297	protein_coding	ConflictingÂ Data	Paternal	GeneImprint	1867441	chr15	24995522	24999470	3949	21	0.351548	0.921914	-0.570366	-98.6655	NA19240 run1 trio phasing
chr15	26971181	27541984	+	GABRG3	ENSG00000182256	protein_coding	ConflictingÂ Data	Paternal	GeneImprint	1971711	chr15	24995522	24999470	3949	21	0.351548	0.921914	-0.570366	-98.6655	NA19240 run1 trio phasing
chr15	23565674	23630075	+	MKRN3	ENSG00000179455	protein_coding	Imprinted	Paternal	GeneImprint	1365447	chr15	24995522	24999470	3949	21	0.351548	0.921914	-0.570366	-98.6655	NA19240 run1 trio phasing
chr15	23643549	23647867	-	MAGEL2	ENSG00000254585	protein_coding	Imprinted	Paternal	GeneImprint	1347655	chr15	24995522	24999470	3949	21	0.351548	0.921914	-0.570366	-98.6655	NA19240 run1 trio phasing
chr15	23685400	23687305	-	NDN	ENSG00000182636	protein_coding	Imprinted	Paternal	GeneImprint	1308217	chr15	24995522	24999470	3949	21	0.351548	0.921914	-0.570366	-98.6655	NA19240 run1 trio phasing
chr15	24675775	24683393	+	NPAP1	ENSG00000185823	protein_coding	Imprinted	Unknown	GeneImprint	312129	chr15	24995522	24999470	3949	21	0.351548	0.921914	-0.570366	-98.6655	NA19240 run1 trio phasing
chr15	24823637	24978723	+	SNRPN	ENSG00000128739	protein_coding	Imprinted	Paternal	GeneImprint	16799	chr15	24995522	24999470	3949	21	0.351548	0.921914	-0.570366	-98.6655	NA19240 run1 trio phasing
chr15	24954986	24977850	+	SNURF	ENSG00000273173	protein_coding	Imprinted	Paternal	GeneImprint	17672	chr15	24995522	24999470	3949	21	0.351548	0.921914	-0.570366	-98.6655	NA19240 run1 trio phasing
chr15	24981994	24982068	+	SNORD107	ENSG00000276314	snoRNA	Imprinted	Paternal	GeneImprint	13454	chr15	24995522	24999470	3949	21	0.351548	0.921914	-0.570366	-98.6655	NA19240 run1 trio phasing
chr15	24985100	24985166	+	SNORD64	ENSG00000276610	snoRNA	Imprinted	Paternal	GeneImprint	10356	chr15	24995522	24999470	3949	21	0.351548	0.921914	-0.570366	-98.6655	NA19240 run1 trio phasing
chr15	24986925	24986995	+	SNORD108	ENSG00000239014	snoRNA	Imprinted	Paternal	GeneImprint	8527	chr15	24995522	24999470	3949	21	0.351548	0.921914	-0.570366	-98.6655	NA19240 run1 trio phasing
chr15	25041974	25042040	+	SNORD109A	ENSG00000274640	snoRNA	Imprinted	Paternal	GeneImprint	42504	chr15	24995522	24999470	3949	21	0.351548	0.921914	-0.570366	-98.6655	NA19240 run1 trio phasing
chr15	25051476	25106603	+	SNORD116@	NA	NA	Imprinted	Paternal	GeneImprint	52006	chr15	24995522	24999470	3949	21	0.351548	0.921914	-0.570366	-98.6655	NA19240 run1 trio phasing
chr15	25170723	25269858	+	SNORD115@	NA	NA	Imprinted	Paternal	GeneImprint	171253	chr15	24995522	24999470	3949	21	0.351548	0.921914	-0.570366	-98.6655	NA19240 run1 trio phasing
chr15	25269783	25269858	+	SNORD115-48	ENSG00000201634	snoRNA	Imprinted	Paternal	GeneImprint	270313	chr15	24995522	24999470	3949	21	0.351548	0.921914	-0.570366	-98.6655	NA19240 run1 trio phasing
chr15	25278343	25278409	+	SNORD109B	ENSG00000239169	snoRNA	Imprinted	Paternal	GeneImprint	278873	chr15	24995522	24999470	3949	21	0.351548	0.921914	-0.570366	-98.6655	NA19240 run1 trio phasing
chr15	25333728	25439051	-	UBE3A	ENSG00000114062	protein_coding	Imprinted	Maternal	GeneImprint	334258	chr15	24995522	24999470	3949	21	0.351548	0.921914	-0.570366	-98.6655	NA19240 run1 trio phasing
chr15	25677271	25865184	-	ATP10A	ENSG00000206190	protein_coding	Imprinted	Maternal	GeneImprint	677801	chr15	24995522	24999470	3949	21	0.351548	0.921914	-0.570366	-98.6655	NA19240 run1 trio phasing
chr19	31149979	31349436	-	TSHZ3	ENSG00000121297	protein_coding	Predicted	Paternal	GeneImprint	3402520	chr19	27746919	27747459	541	22	0.203905	0.743434	-0.539529	-98.3754	NA19240 run1 trio phasing
chr6	32393963	32407128	-	BTNL2	ENSG00000204290	protein_coding	Predicted	Maternal	GeneImprint	3902340	chr6	28491228	28491623	396	19	0.780042	0.184452	0.59559	98.3573	NA19240 run1 trio phasing
chr19	53519527	53580269	+	ZNF331	ENSG00000130844	protein_coding	ConflictingÂ Data	Maternal	Catalogoue	572635	chr19	52946417	52946892	476	23	0.794896	0.274611	0.520285	97.8353	NA19240 run1 trio phasing
chr19	53787675	53787741	+	MIR371A	ENSG00000199031	miRNA	Imprinted	Paternal	GeneImprint	840783	chr19	52946417	52946892	476	23	0.794896	0.274611	0.520285	97.8353	NA19240 run1 trio phasing
chr19	54953130	55001142	+	NLRP2	ENSG00000022556	protein_coding	Imprinted	Maternal	GeneImprint	2006238	chr19	52946417	52946892	476	23	0.794896	0.274611	0.520285	97.8353	NA19240 run1 trio phasing
chr19	56774547	56840729	-	ZIM2	ENSG00000269699	protein_coding	Imprinted	Paternal	GeneImprint	3827655	chr19	52946417	52946892	476	23	0.794896	0.274611	0.520285	97.8353	NA19240 run1 trio phasing
chr19	56810077	56840728	-	PEG3	ENSG00000198300	protein_coding	Imprinted	Paternal	GeneImprint	3863185	chr19	52946417	52946892	476	23	0.794896	0.274611	0.520285	97.8353	NA19240 run1 trio phasing
chr19	56840866	56848556	+	MIMT1	ENSG00000268654	lncRNA	Imprinted	Paternal	GeneImprint	3893974	chr19	52946417	52946892	476	23	0.794896	0.274611	0.520285	97.8353	NA19240 run1 trio phasing
chr19	54643889	54670359	+	LILRB4	ENSG00000186818	protein_coding	Predicted	Maternal	GeneImprint	1696997	chr19	52946417	52946892	476	23	0.794896	0.274611	0.520285	97.8353	NA19240 run1 trio phasing
chr2	232547970	232550557	-	TIGD1	ENSG00000221944	protein_coding	Predicted	Paternal	GeneImprint	1881410	chr2	230665974	230666560	587	19	0.255737	0.824349	-0.568612	-97.7259	NA19240 run1 trio phasing
chr2	240126563	240136807	-	COPS9	ENSG00000172428	protein_coding	Predicted	Paternal	GeneImprint	978907	chr2	241115714	241116025	312	18	0.296631	0.9201	-0.623469	-97.288	NA19240 run1 trio phasing
chr17	28226563	28228065	+	PYY2	ENSG00000237575	transcribed_unprocessed_pseudogene	Predicted	Paternal	GeneImprint	2502831	chr17	30730896	30731245	350	19	0.147973	0.710226	-0.562252	-97.2371	NA19240 run1 trio phasing
chr13	113759226	113816995	+	TMEM255B	ENSG00000184497	protein_coding	Predicted	Maternal	GeneImprint	2946747	chr13	110812079	110812479	401	27	0.307705	0.772883	-0.465179	-96.9993	NA19240 run1 trio phasing
chr1	3652516	3736201	+	TP73	ENSG00000078900	protein_coding	Imprinted	Maternal	GeneImprint	2189386	chr1	1462627	1463130	504	19	0.165169	0.745246	-0.580076	-96.7608	NA19240 run1 trio phasing
chr1	1335276	1349418	-	DVL1	ENSG00000107404	protein_coding	Predicted	Maternal	GeneImprint	113209	chr1	1462627	1463130	504	19	0.165169	0.745246	-0.580076	-96.7608	NA19240 run1 trio phasing
chr1	1917590	1919279	-	TMEM52	ENSG00000178821	protein_coding	Predicted	Paternal	GeneImprint	454460	chr1	1462627	1463130	504	19	0.165169	0.745246	-0.580076	-96.7608	NA19240 run1 trio phasing
chr1	2403964	2413797	-	PEX10	ENSG00000157911	protein_coding	Predicted	Maternal	GeneImprint	940834	chr1	1462627	1463130	504	19	0.165169	0.745246	-0.580076	-96.7608	NA19240 run1 trio phasing
chr1	3069168	3438621	+	PRDM16	ENSG00000142611	protein_coding	Predicted	Paternal	GeneImprint	1606038	chr1	1462627	1463130	504	19	0.165169	0.745246	-0.580076	-96.7608	NA19240 run1 trio phasing
chr1	3630767	3652761	-	WRAP73	ENSG00000116213	protein_coding	Predicted	Maternal	GeneImprint	2167637	chr1	1462627	1463130	504	19	0.165169	0.745246	-0.580076	-96.7608	NA19240 run1 trio phasing
chr1	161524540	161526894	+	HSPA6	ENSG00000173110	protein_coding	Predicted	Maternal	GeneImprint	1624150	chr1	159900112	159900390	279	25	0.737404	0.209655	0.527749	96.4395	NA19240 run1 trio phasing
chr2	232547970	232550557	-	TIGD1	ENSG00000221944	protein_coding	Predicted	Paternal	GeneImprint	1571489	chr2	230975936	230976481	546	18	0.850423	0.270681	0.579743	96.3005	NA19240 run1 trio phasing
chr9	135495181	135501734	-	C9orf116	ENSG00000160345	protein_coding	Predicted	Paternal	GeneImprint	2307395	chr9	137809129	137809477	349	18	0.380593	0.948351	-0.567758	-96.2791	NA19240 run1 trio phasing
chr9	136658856	136672678	+	EGFL7	ENSG00000172889	protein_coding	Predicted	Paternal	GeneImprint	1136451	chr9	137809129	137809477	349	18	0.380593	0.948351	-0.567758	-96.2791	NA19240 run1 trio phasing
chr9	136848724	136851027	+	PHPT1	ENSG00000054148	protein_coding	Predicted	Maternal	GeneImprint	958102	chr9	137809129	137809477	349	18	0.380593	0.948351	-0.567758	-96.2791	NA19240 run1 trio phasing
chr16	3432414	3443504	-	ZNF597	ENSG00000167981	protein_coding	Imprinted	Maternal	GeneImprint	2341666	chr16	1090308	1090748	441	24	0.59727	0.111181	0.486089	95.9569	NA19240 run1 trio phasing
chr16	3443649	3486953	+	NAA60	ENSG00000122390	protein_coding	Imprinted	Maternal	GeneImprint	2352901	chr16	1090308	1090748	441	24	0.59727	0.111181	0.486089	95.9569	NA19240 run1 trio phasing
chr16	981770	986979	+	SOX8	ENSG00000005513	protein_coding	Predicted	Paternal	GeneImprint	103329	chr16	1090308	1090748	441	24	0.59727	0.111181	0.486089	95.9569	NA19240 run1 trio phasing
chr12	57128483	57213361	+	LRP1	ENSG00000123384	protein_coding	Imprinted	NA	GeneImprint	438472	chr12	56689608	56690011	404	20	0.0885615	0.592188	-0.503626	-95.0656	NA19240 run1 trio phasing
chr12	53994895	54003337	+	HOXC9	ENSG00000180806	protein_coding	Predicted	Maternal	GeneImprint	2686271	chr12	56689608	56690011	404	20	0.0885615	0.592188	-0.503626	-95.0656	NA19240 run1 trio phasing
chr12	54016931	54056030	+	HOXC4	ENSG00000198353	protein_coding	Predicted	Maternal	GeneImprint	2633578	chr12	56689608	56690011	404	20	0.0885615	0.592188	-0.503626	-95.0656	NA19240 run1 trio phasing
chr12	57619527	57626151	+	SLC26A10	ENSG00000135502	protein_coding	Predicted	Maternal	GeneImprint	929516	chr12	56689608	56690011	404	20	0.0885615	0.592188	-0.503626	-95.0656	NA19240 run1 trio phasing
chr12	57747727	57756013	-	CDK4	ENSG00000135446	protein_coding	Predicted	Maternal	GeneImprint	1057716	chr12	56689608	56690011	404	20	0.0885615	0.592188	-0.503626	-95.0656	NA19240 run1 trio phasing
chr6	166364919	166383013	-	MPC1	ENSG00000060762	protein_coding	Predicted	Paternal	GeneImprint	520949	chr6	166903962	166904460	499	21	0.231411	0.756332	-0.524921	-95.0593	NA19240 run1 trio phasing
chr7	50458436	50565405	-	DDC	ENSG00000132437	protein_coding	Imprinted	Isoform Dependent	GeneImprint	3976704	chr7	54542109	54542299	191	24	0.0668271	0.484694	-0.417867	-94.7297	NA19240 run1 trio phasing
chr7	50590063	50793462	-	GRB10	ENSG00000106070	protein_coding	Imprinted	Isoform Dependent	GeneImprint	3748647	chr7	54542109	54542299	191	24	0.0668271	0.484694	-0.417867	-94.7297	NA19240 run1 trio phasing
chr16	86510527	86515422	+	FOXF1	ENSG00000103241	protein_coding	ConflictingÂ Data	Maternal	GeneImprint	1832351	chr16	88347773	88348331	559	19	0.774289	0.193	0.581289	94.5187	NA19240 run1 trio phasing
chr6	3849373	3851320	+	FAM50B	ENSG00000145945	protein_coding	Imprinted	Paternal	GeneImprint	2040826	chr6	5892146	5892580	435	23	0.265388	0.743715	-0.478327	-94.2543	NA19240 run1 trio phasing
chr17	76702250	76700600	NA	LOC100131170	NA	NA	Predicted	Paternal	GeneImprint	1035639	chr17	75665987	75666611	625	17	0.818131	0.209563	0.608568	94.2156	NA19240 run1 trio phasing
chr16	67657512	67660815	-	ACD	ENSG00000102977	protein_coding	Predicted	Maternal	GeneImprint	1186726	chr16	68847541	68848142	602	17	0.821623	0.162083	0.65954	93.8467	NA19240 run1 trio phasing
chr11	6926404	7001004	+	ZNF215	ENSG00000149054	protein_coding	ProvisionalÂ Data	Maternal	GeneImprint	2758235	chr11	9759239	9759583	345	21	0.201871	0.728025	-0.526154	-93.4359	NA19240 run1 trio phasing
chr13	113759226	113816995	+	TMEM255B	ENSG00000184497	protein_coding	Predicted	Maternal	GeneImprint	7103	chr13	113824098	113824387	290	25	0.560779	0.939712	-0.378932	-93.3979	NA19240 run1 trio phasing
chr13	46831550	46897076	-	HTR2A	ENSG00000102468	protein_coding	ConflictingÂ Data	Maternal	GeneImprint	263752	chr13	47160828	47161320	493	19	0.309418	0.88308	-0.573662	-93.133	NA19240 run1 trio phasing
chr13	48303726	48599436	+	RB1	ENSG00000139687	protein_coding	Imprinted	Maternal	GeneImprint	1142406	chr13	47160828	47161320	493	19	0.309418	0.88308	-0.573662	-93.133	NA19240 run1 trio phasing
chr20	43489442	43550950	+	L3MBTL1	ENSG00000185513	protein_coding	Imprinted	Paternal	GeneImprint	1856296	chr20	45407246	45407693	448	24	0.690337	0.238451	0.451886	92.8579	NA19240 run1 trio phasing
chr20	43558968	43588237	+	SGK2	ENSG00000101049	protein_coding	Imprinted	Paternal	GeneImprint	1819009	chr20	45407246	45407693	448	24	0.690337	0.238451	0.451886	92.8579	NA19240 run1 trio phasing
chr20	44247099	44280917	+	GDAP1L1	ENSG00000124194	protein_coding	Imprinted	Paternal	GeneImprint	1126329	chr20	45407246	45407693	448	24	0.690337	0.238451	0.451886	92.8579	NA19240 run1 trio phasing
chr19	44112181	44134822	+	ZNF225	ENSG00000256294	protein_coding	Predicted	Paternal	GeneImprint	3327253	chr19	47462075	47462555	481	17	0.778314	0.150947	0.627367	92.7542	NA19240 run1 trio phasing
chr19	44417519	44448578	-	ZNF229	ENSG00000278318	protein_coding	Predicted	Maternal	GeneImprint	3013497	chr19	47462075	47462555	481	17	0.778314	0.150947	0.627367	92.7542	NA19240 run1 trio phasing
chr15	24101827	24823365	+	PWRN1	ENSG00000259905	lncRNA	ConflictingÂ Data	Unknown	Catalogoue	228059	chr15	25051424	25052559	1136	21	0.320425	0.86452	-0.544095	-92.7062	NA19240 run1 trio phasing
chr15	26543546	26939539	-	GABRB3	ENSG00000166206	protein_coding	ConflictingÂ Data	Paternal	GeneImprint	1490987	chr15	25051424	25052559	1136	21	0.320425	0.86452	-0.544095	-92.7062	NA19240 run1 trio phasing
chr15	26866911	26949208	+	GABRA5	ENSG00000186297	protein_coding	ConflictingÂ Data	Paternal	GeneImprint	1814352	chr15	25051424	25052559	1136	21	0.320425	0.86452	-0.544095	-92.7062	NA19240 run1 trio phasing
chr15	26971181	27541984	+	GABRG3	ENSG00000182256	protein_coding	ConflictingÂ Data	Paternal	GeneImprint	1918622	chr15	25051424	25052559	1136	21	0.320425	0.86452	-0.544095	-92.7062	NA19240 run1 trio phasing
chr15	23565674	23630075	+	MKRN3	ENSG00000179455	protein_coding	Imprinted	Paternal	GeneImprint	1421349	chr15	25051424	25052559	1136	21	0.320425	0.86452	-0.544095	-92.7062	NA19240 run1 trio phasing
chr15	23643549	23647867	-	MAGEL2	ENSG00000254585	protein_coding	Imprinted	Paternal	GeneImprint	1403557	chr15	25051424	25052559	1136	21	0.320425	0.86452	-0.544095	-92.7062	NA19240 run1 trio phasing
chr15	23685400	23687305	-	NDN	ENSG00000182636	protein_coding	Imprinted	Paternal	GeneImprint	1364119	chr15	25051424	25052559	1136	21	0.320425	0.86452	-0.544095	-92.7062	NA19240 run1 trio phasing
chr15	24675775	24683393	+	NPAP1	ENSG00000185823	protein_coding	Imprinted	Unknown	GeneImprint	368031	chr15	25051424	25052559	1136	21	0.320425	0.86452	-0.544095	-92.7062	NA19240 run1 trio phasing
chr15	24823637	24978723	+	SNRPN	ENSG00000128739	protein_coding	Imprinted	Paternal	GeneImprint	72701	chr15	25051424	25052559	1136	21	0.320425	0.86452	-0.544095	-92.7062	NA19240 run1 trio phasing
chr15	24954986	24977850	+	SNURF	ENSG00000273173	protein_coding	Imprinted	Paternal	GeneImprint	73574	chr15	25051424	25052559	1136	21	0.320425	0.86452	-0.544095	-92.7062	NA19240 run1 trio phasing
chr15	24981994	24982068	+	SNORD107	ENSG00000276314	snoRNA	Imprinted	Paternal	GeneImprint	69356	chr15	25051424	25052559	1136	21	0.320425	0.86452	-0.544095	-92.7062	NA19240 run1 trio phasing
chr15	24985100	24985166	+	SNORD64	ENSG00000276610	snoRNA	Imprinted	Paternal	GeneImprint	66258	chr15	25051424	25052559	1136	21	0.320425	0.86452	-0.544095	-92.7062	NA19240 run1 trio phasing
chr15	24986925	24986995	+	SNORD108	ENSG00000239014	snoRNA	Imprinted	Paternal	GeneImprint	64429	chr15	25051424	25052559	1136	21	0.320425	0.86452	-0.544095	-92.7062	NA19240 run1 trio phasing
chr15	25041974	25042040	+	SNORD109A	ENSG00000274640	snoRNA	Imprinted	Paternal	GeneImprint	9384	chr15	25051424	25052559	1136	21	0.320425	0.86452	-0.544095	-92.7062	NA19240 run1 trio phasing
chr15	25051476	25106603	+	SNORD116@	NA	NA	Imprinted	Paternal	GeneImprint	0	chr15	25051424	25052559	1136	21	0.320425	0.86452	-0.544095	-92.7062	NA19240 run1 trio phasing
chr15	25170723	25269858	+	SNORD115@	NA	NA	Imprinted	Paternal	GeneImprint	118164	chr15	25051424	25052559	1136	21	0.320425	0.86452	-0.544095	-92.7062	NA19240 run1 trio phasing
chr15	25269783	25269858	+	SNORD115-48	ENSG00000201634	snoRNA	Imprinted	Paternal	GeneImprint	217224	chr15	25051424	25052559	1136	21	0.320425	0.86452	-0.544095	-92.7062	NA19240 run1 trio phasing
chr15	25278343	25278409	+	SNORD109B	ENSG00000239169	snoRNA	Imprinted	Paternal	GeneImprint	225784	chr15	25051424	25052559	1136	21	0.320425	0.86452	-0.544095	-92.7062	NA19240 run1 trio phasing
chr15	25333728	25439051	-	UBE3A	ENSG00000114062	protein_coding	Imprinted	Maternal	GeneImprint	281169	chr15	25051424	25052559	1136	21	0.320425	0.86452	-0.544095	-92.7062	NA19240 run1 trio phasing
chr15	25677271	25865184	-	ATP10A	ENSG00000206190	protein_coding	Imprinted	Maternal	GeneImprint	624712	chr15	25051424	25052559	1136	21	0.320425	0.86452	-0.544095	-92.7062	NA19240 run1 trio phasing
chr16	3432414	3443504	-	ZNF597	ENSG00000167981	protein_coding	Imprinted	Maternal	GeneImprint	2560158	chr16	871760	872256	497	23	0.266604	0.76171	-0.495105	-92.2455	NA19240 run1 trio phasing
chr16	3443649	3486953	+	NAA60	ENSG00000122390	protein_coding	Imprinted	Maternal	GeneImprint	2571393	chr16	871760	872256	497	23	0.266604	0.76171	-0.495105	-92.2455	NA19240 run1 trio phasing
chr16	981770	986979	+	SOX8	ENSG00000005513	protein_coding	Predicted	Paternal	GeneImprint	109514	chr16	871760	872256	497	23	0.266604	0.76171	-0.495105	-92.2455	NA19240 run1 trio phasing
chr17	76702250	76700600	NA	LOC100131170	NA	NA	Predicted	Paternal	GeneImprint	487391	chr17	77187991	77188687	697	18	0.719203	0.112337	0.606867	91.9524	NA19240 run1 trio phasing
chr19	281040	291403	-	PLPP2	ENSG00000141934	protein_coding	Predicted	Maternal	GeneImprint	3772401	chr19	4063804	4064179	376	21	0.175448	0.690318	-0.514869	-91.7363	NA19240 run1 trio phasing
chr20	43489442	43550950	+	L3MBTL1	ENSG00000185513	protein_coding	Imprinted	Paternal	GeneImprint	2272877	chr20	45823827	45824117	291	23	0.627548	0.153933	0.473615	91.6031	NA19240 run1 trio phasing
chr20	43558968	43588237	+	SGK2	ENSG00000101049	protein_coding	Imprinted	Paternal	GeneImprint	2235590	chr20	45823827	45824117	291	23	0.627548	0.153933	0.473615	91.6031	NA19240 run1 trio phasing
chr20	44247099	44280917	+	GDAP1L1	ENSG00000124194	protein_coding	Imprinted	Paternal	GeneImprint	1542910	chr20	45823827	45824117	291	23	0.627548	0.153933	0.473615	91.6031	NA19240 run1 trio phasing
chr15	98646951	98647371	-	IRAIN	ENSG00000259424	lncRNA	Imprinted	Paternal	GeneImprint	368265	chr15	99015636	99016010	375	23	0.796203	0.32976	0.466443	91.3823	NA19240 run1 trio phasing
chr19	281040	291403	-	PLPP2	ENSG00000141934	protein_coding	Predicted	Maternal	GeneImprint	3769898	chr19	4061301	4061695	395	23	0.769333	0.279333	0.49	91.2619	NA19240 run1 trio phasing
chr8	140094894	140100543	-	PEG13	ENSG00000282164	lncRNA	Imprinted	Paternal	GeneImprint	3853379	chr8	143953922	143954183	262	25	0.309929	0.741086	-0.431157	-91.0563	NA19240 run1 trio phasing
chr8	142784882	142786539	-	LY6D	ENSG00000167656	protein_coding	Predicted	Paternal	GeneImprint	1167383	chr8	143953922	143954183	262	25	0.309929	0.741086	-0.431157	-91.0563	NA19240 run1 trio phasing
chr8	144502973	144507174	+	GPT	ENSG00000167701	protein_coding	Predicted	Maternal	GeneImprint	548790	chr8	143953922	143954183	262	25	0.309929	0.741086	-0.431157	-91.0563	NA19240 run1 trio phasing
chr6	166364919	166383013	-	MPC1	ENSG00000060762	protein_coding	Predicted	Paternal	GeneImprint	142798	chr6	166221737	166222121	385	18	0.267989	0.829006	-0.561017	-90.6148	NA19240 run1 trio phasing
chr8	139600838	139704109	-	KCNK9	ENSG00000169427	protein_coding	Imprinted	Maternal	GeneImprint	342877	chr8	140046986	140047423	438	23	0.222567	0.717913	-0.495346	-90.6102	NA19240 run1 trio phasing
chr8	140094894	140100543	-	PEG13	ENSG00000282164	lncRNA	Imprinted	Paternal	GeneImprint	47471	chr8	140046986	140047423	438	23	0.222567	0.717913	-0.495346	-90.6102	NA19240 run1 trio phasing
chr8	142784882	142786539	-	LY6D	ENSG00000167656	protein_coding	Predicted	Paternal	GeneImprint	2737459	chr8	140046986	140047423	438	23	0.222567	0.717913	-0.495346	-90.6102	NA19240 run1 trio phasing
chr3	194136148	194138732	+	HES1	ENSG00000114315	protein_coding	Predicted	Paternal	GeneImprint	2885161	chr3	197023893	197024315	423	23	0.785392	0.303067	0.482325	90.6076	NA19240 run1 trio phasing
chr17	7661779	7687550	-	TP53	ENSG00000141510	protein_coding	Imprinted	NA	GeneImprint	3258151	chr17	4403280	4403628	349	19	0.84922	0.288359	0.560861	90.5315	NA19240 run1 trio phasing
chr17	7855066	7856099	+	TMEM88	ENSG00000167874	protein_coding	Predicted	Maternal	GeneImprint	3451438	chr17	4403280	4403628	349	19	0.84922	0.288359	0.560861	90.5315	NA19240 run1 trio phasing
chr19	41219223	41261766	+	AXL	ENSG00000167601	protein_coding	ConflictingÂ Data	Maternal	Catalogoue	40908	chr19	41302674	41303134	461	20	0.139351	0.648287	-0.508935	-90.3117	NA19240 run1 trio phasing
chr19	44112181	44134822	+	ZNF225	ENSG00000256294	protein_coding	Predicted	Paternal	GeneImprint	2809047	chr19	41302674	41303134	461	20	0.139351	0.648287	-0.508935	-90.3117	NA19240 run1 trio phasing
chr19	44417519	44448578	-	ZNF229	ENSG00000278318	protein_coding	Predicted	Maternal	GeneImprint	3114385	chr19	41302674	41303134	461	20	0.139351	0.648287	-0.508935	-90.3117	NA19240 run1 trio phasing
chr17	48540894	48544989	-	HOXB2	ENSG00000173917	protein_coding	Predicted	Maternal	GeneImprint	58726	chr17	48603715	48604230	516	23	0.618085	0.161788	0.456296	90.3047	NA19240 run1 trio phasing
chr17	48548870	48604912	-	HOXB3	ENSG00000120093	protein_coding	Predicted	Maternal	GeneImprint	0	chr17	48603715	48604230	516	23	0.618085	0.161788	0.456296	90.3047	NA19240 run1 trio phasing
chr11	66268590	66277492	+	RAB1B	ENSG00000174903	protein_coding	Predicted	Maternal	GeneImprint	1897032	chr11	64371189	64371558	370	23	0.25525	0.759072	-0.503822	-90.269	NA19240 run1 trio phasing
chr17	7661779	7687550	-	TP53	ENSG00000141510	protein_coding	Imprinted	NA	GeneImprint	170929	chr17	7858479	7858805	327	21	0.811115	0.303962	0.507153	90.1713	NA19240 run1 trio phasing
chr17	7855066	7856099	+	TMEM88	ENSG00000167874	protein_coding	Predicted	Maternal	GeneImprint	2380	chr17	7858479	7858805	327	21	0.811115	0.303962	0.507153	90.1713	NA19240 run1 trio phasing
chr19	10133345	10231286	-	DNMT1	ENSG00000130816	protein_coding	Imprinted	Paternal	GeneImprint	56644	chr19	10287930	10288340	411	21	0.267584	0.802662	-0.535078	-89.9728	NA19240 run1 trio phasing
chr4	1009936	1026898	+	FGFRL1	ENSG00000127418	protein_coding	Predicted	Maternal	GeneImprint	529882	chr4	1556780	1557175	396	23	0.685837	0.172083	0.513754	89.9427	NA19240 run1 trio phasing
chr4	1166932	1208962	-	SPON2	ENSG00000159674	protein_coding	Predicted	Paternal	GeneImprint	347818	chr4	1556780	1557175	396	23	0.685837	0.172083	0.513754	89.9427	NA19240 run1 trio phasing
chr4	1347208	1395989	+	UVSSA	ENSG00000163945	protein_coding	Predicted	Maternal	GeneImprint	160791	chr4	1556780	1557175	396	23	0.685837	0.172083	0.513754	89.9427	NA19240 run1 trio phasing
chr11	66268590	66277492	+	RAB1B	ENSG00000174903	protein_coding	Predicted	Maternal	GeneImprint	1917151	chr11	64350944	64351439	496	18	0.846557	0.255132	0.591425	89.7029	NA19240 run1 trio phasing
chr15	24101827	24823365	+	PWRN1	ENSG00000259905	lncRNA	ConflictingÂ Data	Unknown	Catalogoue	208425	chr15	25031790	25033604	1815	17	0.29458	0.895828	-0.601248	-89.6467	NA19240 run1 trio phasing
chr15	26543546	26939539	-	GABRB3	ENSG00000166206	protein_coding	ConflictingÂ Data	Paternal	GeneImprint	1509942	chr15	25031790	25033604	1815	17	0.29458	0.895828	-0.601248	-89.6467	NA19240 run1 trio phasing
chr15	26866911	26949208	+	GABRA5	ENSG00000186297	protein_coding	ConflictingÂ Data	Paternal	GeneImprint	1833307	chr15	25031790	25033604	1815	17	0.29458	0.895828	-0.601248	-89.6467	NA19240 run1 trio phasing
chr15	26971181	27541984	+	GABRG3	ENSG00000182256	protein_coding	ConflictingÂ Data	Paternal	GeneImprint	1937577	chr15	25031790	25033604	1815	17	0.29458	0.895828	-0.601248	-89.6467	NA19240 run1 trio phasing
chr15	23565674	23630075	+	MKRN3	ENSG00000179455	protein_coding	Imprinted	Paternal	GeneImprint	1401715	chr15	25031790	25033604	1815	17	0.29458	0.895828	-0.601248	-89.6467	NA19240 run1 trio phasing
chr15	23643549	23647867	-	MAGEL2	ENSG00000254585	protein_coding	Imprinted	Paternal	GeneImprint	1383923	chr15	25031790	25033604	1815	17	0.29458	0.895828	-0.601248	-89.6467	NA19240 run1 trio phasing
chr15	23685400	23687305	-	NDN	ENSG00000182636	protein_coding	Imprinted	Paternal	GeneImprint	1344485	chr15	25031790	25033604	1815	17	0.29458	0.895828	-0.601248	-89.6467	NA19240 run1 trio phasing
chr15	24675775	24683393	+	NPAP1	ENSG00000185823	protein_coding	Imprinted	Unknown	GeneImprint	348397	chr15	25031790	25033604	1815	17	0.29458	0.895828	-0.601248	-89.6467	NA19240 run1 trio phasing
chr15	24823637	24978723	+	SNRPN	ENSG00000128739	protein_coding	Imprinted	Paternal	GeneImprint	53067	chr15	25031790	25033604	1815	17	0.29458	0.895828	-0.601248	-89.6467	NA19240 run1 trio phasing
chr15	24954986	24977850	+	SNURF	ENSG00000273173	protein_coding	Imprinted	Paternal	GeneImprint	53940	chr15	25031790	25033604	1815	17	0.29458	0.895828	-0.601248	-89.6467	NA19240 run1 trio phasing
chr15	24981994	24982068	+	SNORD107	ENSG00000276314	snoRNA	Imprinted	Paternal	GeneImprint	49722	chr15	25031790	25033604	1815	17	0.29458	0.895828	-0.601248	-89.6467	NA19240 run1 trio phasing
chr15	24985100	24985166	+	SNORD64	ENSG00000276610	snoRNA	Imprinted	Paternal	GeneImprint	46624	chr15	25031790	25033604	1815	17	0.29458	0.895828	-0.601248	-89.6467	NA19240 run1 trio phasing
chr15	24986925	24986995	+	SNORD108	ENSG00000239014	snoRNA	Imprinted	Paternal	GeneImprint	44795	chr15	25031790	25033604	1815	17	0.29458	0.895828	-0.601248	-89.6467	NA19240 run1 trio phasing
chr15	25041974	25042040	+	SNORD109A	ENSG00000274640	snoRNA	Imprinted	Paternal	GeneImprint	8370	chr15	25031790	25033604	1815	17	0.29458	0.895828	-0.601248	-89.6467	NA19240 run1 trio phasing
chr15	25051476	25106603	+	SNORD116@	NA	NA	Imprinted	Paternal	GeneImprint	17872	chr15	25031790	25033604	1815	17	0.29458	0.895828	-0.601248	-89.6467	NA19240 run1 trio phasing
chr15	25170723	25269858	+	SNORD115@	NA	NA	Imprinted	Paternal	GeneImprint	137119	chr15	25031790	25033604	1815	17	0.29458	0.895828	-0.601248	-89.6467	NA19240 run1 trio phasing
chr15	25269783	25269858	+	SNORD115-48	ENSG00000201634	snoRNA	Imprinted	Paternal	GeneImprint	236179	chr15	25031790	25033604	1815	17	0.29458	0.895828	-0.601248	-89.6467	NA19240 run1 trio phasing
chr15	25278343	25278409	+	SNORD109B	ENSG00000239169	snoRNA	Imprinted	Paternal	GeneImprint	244739	chr15	25031790	25033604	1815	17	0.29458	0.895828	-0.601248	-89.6467	NA19240 run1 trio phasing
chr15	25333728	25439051	-	UBE3A	ENSG00000114062	protein_coding	Imprinted	Maternal	GeneImprint	300124	chr15	25031790	25033604	1815	17	0.29458	0.895828	-0.601248	-89.6467	NA19240 run1 trio phasing
chr15	25677271	25865184	-	ATP10A	ENSG00000206190	protein_coding	Imprinted	Maternal	GeneImprint	643667	chr15	25031790	25033604	1815	17	0.29458	0.895828	-0.601248	-89.6467	NA19240 run1 trio phasing
chr11	1995176	2001470	-	H19	ENSG00000130600	lncRNA	Imprinted	Maternal	GeneImprint	1715862	chr11	279073	279314	242	25	0.553953	0.128223	0.42573	89.5502	NA19240 run1 trio phasing
chr11	2129112	2141238	-	IGF2	ENSG00000167244	protein_coding	Imprinted	Paternal	GeneImprint	1849798	chr11	279073	279314	242	25	0.553953	0.128223	0.42573	89.5502	NA19240 run1 trio phasing
chr11	2140501	2148666	+	IGF2-AS	ENSG00000099869	lncRNA	Imprinted	Paternal	GeneImprint	1861187	chr11	279073	279314	242	25	0.553953	0.128223	0.42573	89.5502	NA19240 run1 trio phasing
chr11	2159779	2161221	-	INS	ENSG00000254647	protein_coding	Imprinted	Paternal	GeneImprint	1880465	chr11	279073	279314	242	25	0.553953	0.128223	0.42573	89.5502	NA19240 run1 trio phasing
chr11	2444684	2849105	+	KCNQ1	ENSG00000053918	protein_coding	Imprinted	Maternal	GeneImprint	2165370	chr11	279073	279314	242	25	0.553953	0.128223	0.42573	89.5502	NA19240 run1 trio phasing
chr11	2608328	2699994	-	KCNQ1OT1	ENSG00000269821	lncRNA	Imprinted	Paternal	GeneImprint	2329014	chr11	279073	279314	242	25	0.553953	0.128223	0.42573	89.5502	NA19240 run1 trio phasing
chr11	2870033	2872105	+	KCNQ1DN	ENSG00000237941	lncRNA	Imprinted	Maternal	GeneImprint	2590719	chr11	279073	279314	242	25	0.553953	0.128223	0.42573	89.5502	NA19240 run1 trio phasing
chr11	2883213	2885773	-	CDKN1C	ENSG00000129757	protein_coding	Imprinted	Maternal	GeneImprint	2603899	chr11	279073	279314	242	25	0.553953	0.128223	0.42573	89.5502	NA19240 run1 trio phasing
chr11	2899721	2925246	+	SLC22A18	ENSG00000110628	protein_coding	Imprinted	Maternal	GeneImprint	2620407	chr11	279073	279314	242	25	0.553953	0.128223	0.42573	89.5502	NA19240 run1 trio phasing
chr11	2928273	2929420	-	PHLDA2	ENSG00000181649	protein_coding	Imprinted	Maternal	GeneImprint	2648959	chr11	279073	279314	242	25	0.553953	0.128223	0.42573	89.5502	NA19240 run1 trio phasing
chr11	3087107	3166739	-	OSBPL5	ENSG00000021762	protein_coding	Imprinted	Maternal	GeneImprint	2807793	chr11	279073	279314	242	25	0.553953	0.128223	0.42573	89.5502	NA19240 run1 trio phasing
chr11	313506	315272	+	IFITM1	ENSG00000185885	protein_coding	Predicted	Maternal	GeneImprint	34192	chr11	279073	279314	242	25	0.553953	0.128223	0.42573	89.5502	NA19240 run1 trio phasing
chr11	369499	382117	+	B4GALNT4	ENSG00000182272	protein_coding	Predicted	Maternal	GeneImprint	90185	chr11	279073	279314	242	25	0.553953	0.128223	0.42573	89.5502	NA19240 run1 trio phasing
chr11	392614	404908	+	PKP3	ENSG00000184363	protein_coding	Predicted	Maternal	GeneImprint	113300	chr11	279073	279314	242	25	0.553953	0.128223	0.42573	89.5502	NA19240 run1 trio phasing
chr11	2404515	2423045	-	TRPM5	ENSG00000070985	protein_coding	ProvisionalÂ Data	Paternal	GeneImprint	2125201	chr11	279073	279314	242	25	0.553953	0.128223	0.42573	89.5502	NA19240 run1 trio phasing
chr11	2887344	2903575	-	SLC22A18AS	ENSG00000254827	protein_coding	ProvisionalÂ Data	Maternal	GeneImprint	2608030	chr11	279073	279314	242	25	0.553953	0.128223	0.42573	89.5502	NA19240 run1 trio phasing
chr2	206175316	206218047	-	GPR1	ENSG00000183671	protein_coding	Imprinted	Paternal	GeneImprint	39364	chr2	206257411	206257857	447	18	0.196744	0.76259	-0.565846	-88.8624	NA19240 run1 trio phasing
chr2	206203543	206265326	+	GPR1-AS	ENSG00000279220	lncRNA	Imprinted	Paternal	Catalogoue	0	chr2	206257411	206257857	447	18	0.196744	0.76259	-0.565846	-88.8624	NA19240 run1 trio phasing
chr2	206274663	206314427	+	ZDBF2	ENSG00000204186	protein_coding	Imprinted	Paternal	GeneImprint	16806	chr2	206257411	206257857	447	18	0.196744	0.76259	-0.565846	-88.8624	NA19240 run1 trio phasing
chr1	23845077	23868294	-	FUCA1	ENSG00000179163	protein_coding	Predicted	Paternal	GeneImprint	2038459	chr1	25906753	25907074	322	20	0.761149	0.259417	0.501732	88.7633	NA19240 run1 trio phasing
chr10	132444327	132449408	+	LINC02870	ENSG00000180066	lncRNA	Predicted	Maternal	GeneImprint	113170	chr10	132330851	132331157	307	18	0.0898973	0.686834	-0.596937	-88.5056	NA19240 run1 trio phasing
chr10	132783179	132786147	-	NKX6-2	ENSG00000148826	protein_coding	Predicted	Maternal	GeneImprint	452022	chr10	132330851	132331157	307	18	0.0898973	0.686834	-0.596937	-88.5056	NA19240 run1 trio phasing
chr10	132808392	132942823	-	CFAP46	ENSG00000171811	protein_coding	Predicted	Maternal	GeneImprint	477235	chr10	132330851	132331157	307	18	0.0898973	0.686834	-0.596937	-88.5056	NA19240 run1 trio phasing
chr10	133237855	133241928	+	VENTX	ENSG00000151650	protein_coding	Predicted	Maternal	GeneImprint	906698	chr10	132330851	132331157	307	18	0.0898973	0.686834	-0.596937	-88.5056	NA19240 run1 trio phasing
chr10	133379261	133391694	+	PAOX	ENSG00000148832	protein_coding	Predicted	Maternal	GeneImprint	1048104	chr10	132330851	132331157	307	18	0.0898973	0.686834	-0.596937	-88.5056	NA19240 run1 trio phasing
chr19	10133345	10231286	-	DNMT1	ENSG00000130816	protein_coding	Imprinted	Paternal	GeneImprint	2552775	chr19	12784061	12784726	666	20	0.0536596	0.529951	-0.476291	-88.3446	NA19240 run1 trio phasing
chr12	7115736	7128889	-	RBP5	ENSG00000139194	protein_coding	Imprinted	Maternal	GeneImprint	499820	chr12	7628709	7628835	127	26	0.377576	0.0429561	0.33462	88.3364	NA19240 run1 trio phasing
chr19	41219223	41261766	+	AXL	ENSG00000167601	protein_coding	ConflictingÂ Data	Maternal	Catalogoue	3902702	chr19	45164468	45164997	530	18	0.606279	0.0863982	0.519881	88.2583	NA19240 run1 trio phasing
chr19	44112181	44134822	+	ZNF225	ENSG00000256294	protein_coding	Predicted	Paternal	GeneImprint	1029646	chr19	45164468	45164997	530	18	0.606279	0.0863982	0.519881	88.2583	NA19240 run1 trio phasing
chr19	44417519	44448578	-	ZNF229	ENSG00000278318	protein_coding	Predicted	Maternal	GeneImprint	715890	chr19	45164468	45164997	530	18	0.606279	0.0863982	0.519881	88.2583	NA19240 run1 trio phasing
chr19	281040	291403	-	PLPP2	ENSG00000141934	protein_coding	Predicted	Maternal	GeneImprint	2975315	chr19	3266718	3267114	397	20	0.762488	0.226821	0.535667	87.738	NA19240 run1 trio phasing
chr6	138300000	148500000	NA	TNDM	NA	NA	Imprinted	NA	GeneImprint	0	chr6	139516024	139516369	346	22	0.403273	0.892528	-0.489255	-87.6817	NA19240 run1 trio phasing
chr8	139600838	139704109	-	KCNK9	ENSG00000169427	protein_coding	Imprinted	Maternal	GeneImprint	1530657	chr8	141234766	141235217	452	18	0.167088	0.745398	-0.57831	-87.4657	NA19240 run1 trio phasing
chr8	140094894	140100543	-	PEG13	ENSG00000282164	lncRNA	Imprinted	Paternal	GeneImprint	1134223	chr8	141234766	141235217	452	18	0.167088	0.745398	-0.57831	-87.4657	NA19240 run1 trio phasing
chr8	142784882	142786539	-	LY6D	ENSG00000167656	protein_coding	Predicted	Paternal	GeneImprint	1549665	chr8	141234766	141235217	452	18	0.167088	0.745398	-0.57831	-87.4657	NA19240 run1 trio phasing
chr8	144502973	144507174	+	GPT	ENSG00000167701	protein_coding	Predicted	Maternal	GeneImprint	3267756	chr8	141234766	141235217	452	18	0.167088	0.745398	-0.57831	-87.4657	NA19240 run1 trio phasing
chr11	70078302	70189528	+	ANO1	ENSG00000131620	protein_coding	Imprinted	Maternal	GeneImprint	1207723	chr11	68870235	68870579	345	19	0.146241	0.637054	-0.490814	-87.3643	NA19240 run1 trio phasing
chr11	66268590	66277492	+	RAB1B	ENSG00000174903	protein_coding	Predicted	Maternal	GeneImprint	2592743	chr11	68870235	68870579	345	19	0.146241	0.637054	-0.490814	-87.3643	NA19240 run1 trio phasing
chr10	119726042	119829147	+	INPP5F	ENSG00000198825	protein_coding	Imprinted	Paternal	GeneImprint	354548	chr10	119370975	119371494	520	19	0.199878	0.749572	-0.549694	-87.1726	NA19240 run1 trio phasing
chr17	7661779	7687550	-	TP53	ENSG00000141510	protein_coding	Imprinted	NA	GeneImprint	374951	chr17	8062501	8063059	559	19	0.0812529	0.614136	-0.532883	-85.9617	NA19240 run1 trio phasing
chr17	7855066	7856099	+	TMEM88	ENSG00000167874	protein_coding	Predicted	Maternal	GeneImprint	206402	chr17	8062501	8063059	559	19	0.0812529	0.614136	-0.532883	-85.9617	NA19240 run1 trio phasing
chr7	97020396	97024950	-	DLX5	ENSG00000105880	protein_coding	Imprinted	Maternal	GeneImprint	2446598	chr7	99471548	99471998	451	19	0.0915711	0.573889	-0.482317	-85.8034	NA19240 run1 trio phasing
chr1	6185020	6209389	-	RPL22	ENSG00000116251	protein_coding	Predicted	Paternal	GeneImprint	3618173	chr1	9827562	9827946	385	18	0.419343	0.947763	-0.52842	-85.5865	NA19240 run1 trio phasing
chr2	206175316	206218047	-	GPR1	ENSG00000183671	protein_coding	Imprinted	Paternal	GeneImprint	51602	chr2	206269649	206270392	744	21	0.337756	0.837104	-0.499348	-84.7967	NA19240 run1 trio phasing
chr2	206203543	206265326	+	GPR1-AS	ENSG00000279220	lncRNA	Imprinted	Paternal	Catalogoue	4323	chr2	206269649	206270392	744	21	0.337756	0.837104	-0.499348	-84.7967	NA19240 run1 trio phasing
chr2	206274663	206314427	+	ZDBF2	ENSG00000204186	protein_coding	Imprinted	Paternal	GeneImprint	4271	chr2	206269649	206270392	744	21	0.337756	0.837104	-0.499348	-84.7967	NA19240 run1 trio phasing
chr9	3824127	4348392	-	GLIS3	ENSG00000107249	protein_coding	Imprinted	Paternal	GeneImprint	1731768	chr9	6080160	6080668	509	18	0.61161	0.0753051	0.536305	84.5349	NA19240 run1 trio phasing
chr20	58817132	58817725	-	AL132655.2	ENSG00000268649	lncRNA	Imprinted	Paternal	GeneImprint	50937	chr20	58868662	58869167	506	17	0.261047	0.846157	-0.58511	-84.4892	NA19240 run1 trio phasing
chr20	58818226	58818313	-	MIR298	ENSG00000216031	miRNA	Imprinted	Paternal	GeneImprint	50349	chr20	58868662	58869167	506	17	0.261047	0.846157	-0.58511	-84.4892	NA19240 run1 trio phasing
chr20	58818919	58850903	-	GNAS-AS1	ENSG00000235590	lncRNA	Imprinted	Paternal	GeneImprint	17759	chr20	58868662	58869167	506	17	0.261047	0.846157	-0.58511	-84.4892	NA19240 run1 trio phasing
chr20	58839718	58911192	+	GNAS	ENSG00000087460	protein_coding	Imprinted	Isoform Dependent	GeneImprint	0	chr20	58868662	58869167	506	17	0.261047	0.846157	-0.58511	-84.4892	NA19240 run1 trio phasing
chr20	62796473	62801729	+	MRGBP	ENSG00000101189	protein_coding	Predicted	Maternal	GeneImprint	3927306	chr20	58868662	58869167	506	17	0.261047	0.846157	-0.58511	-84.4892	NA19240 run1 trio phasing
chr20	62816244	62841159	+	COL9A3	ENSG00000092758	protein_coding	Predicted	Maternal	GeneImprint	3947077	chr20	58868662	58869167	506	17	0.261047	0.846157	-0.58511	-84.4892	NA19240 run1 trio phasing
chr16	67657512	67660815	-	ACD	ENSG00000102977	protein_coding	Predicted	Maternal	GeneImprint	786578	chr16	68447393	68447667	275	19	0.0945989	0.592191	-0.497593	-84.4173	NA19240 run1 trio phasing
chr11	131370478	132336822	+	NTM	ENSG00000182667	protein_coding	Imprinted	Maternal	GeneImprint	1216729	chr11	130153354	130153749	396	17	0.786025	0.200912	0.585113	84.4084	NA19240 run1 trio phasing
chr1	44731055	44731170	-	RNU5D-1	ENSG00000200169	snRNA	Imprinted	Paternal	GeneImprint	1771028	chr1	42959551	42960027	477	21	0.16535	0.660916	-0.495566	-84.4061	NA19240 run1 trio phasing
chr1	39757182	39788865	-	BMP8B	ENSG00000116985	protein_coding	Predicted	Paternal	GeneImprint	3170686	chr1	42959551	42960027	477	21	0.16535	0.660916	-0.495566	-84.4061	NA19240 run1 trio phasing
chr16	3432414	3443504	-	ZNF597	ENSG00000167981	protein_coding	Imprinted	Maternal	GeneImprint	2434196	chr16	997820	998218	399	24	0.112415	0.534098	-0.421683	-84.225	NA19240 run1 trio phasing
chr16	3443649	3486953	+	NAA60	ENSG00000122390	protein_coding	Imprinted	Maternal	GeneImprint	2445431	chr16	997820	998218	399	24	0.112415	0.534098	-0.421683	-84.225	NA19240 run1 trio phasing
chr16	981770	986979	+	SOX8	ENSG00000005513	protein_coding	Predicted	Paternal	GeneImprint	10841	chr16	997820	998218	399	24	0.112415	0.534098	-0.421683	-84.225	NA19240 run1 trio phasing
chr19	53519527	53580269	+	ZNF331	ENSG00000130844	protein_coding	ConflictingÂ Data	Maternal	Catalogoue	3397598	chr19	56977867	56978451	585	18	0.727217	0.172057	0.55516	84.1349	NA19240 run1 trio phasing
chr19	53787675	53787741	+	MIR371A	ENSG00000199031	miRNA	Imprinted	Paternal	GeneImprint	3190126	chr19	56977867	56978451	585	18	0.727217	0.172057	0.55516	84.1349	NA19240 run1 trio phasing
chr19	54953130	55001142	+	NLRP2	ENSG00000022556	protein_coding	Imprinted	Maternal	GeneImprint	1976725	chr19	56977867	56978451	585	18	0.727217	0.172057	0.55516	84.1349	NA19240 run1 trio phasing
chr19	56774547	56840729	-	ZIM2	ENSG00000269699	protein_coding	Imprinted	Paternal	GeneImprint	137138	chr19	56977867	56978451	585	18	0.727217	0.172057	0.55516	84.1349	NA19240 run1 trio phasing
chr19	56810077	56840728	-	PEG3	ENSG00000198300	protein_coding	Imprinted	Paternal	GeneImprint	137139	chr19	56977867	56978451	585	18	0.727217	0.172057	0.55516	84.1349	NA19240 run1 trio phasing
chr19	56840866	56848556	+	MIMT1	ENSG00000268654	lncRNA	Imprinted	Paternal	GeneImprint	129311	chr19	56977867	56978451	585	18	0.727217	0.172057	0.55516	84.1349	NA19240 run1 trio phasing
chr19	54643889	54670359	+	LILRB4	ENSG00000186818	protein_coding	Predicted	Maternal	GeneImprint	2307508	chr19	56977867	56978451	585	18	0.727217	0.172057	0.55516	84.1349	NA19240 run1 trio phasing
chr19	58551566	58555105	-	CHMP2A	ENSG00000130724	protein_coding	Predicted	Maternal	GeneImprint	1573115	chr19	56977867	56978451	585	18	0.727217	0.172057	0.55516	84.1349	NA19240 run1 trio phasing
chr19	58561931	58573575	-	MZF1	ENSG00000099326	protein_coding	Predicted	Maternal	GeneImprint	1583480	chr19	56977867	56978451	585	18	0.727217	0.172057	0.55516	84.1349	NA19240 run1 trio phasing
chr19	44112181	44134822	+	ZNF225	ENSG00000256294	protein_coding	Predicted	Paternal	GeneImprint	3380974	chr19	47515796	47516271	476	20	0.198248	0.691973	-0.493725	-84.1074	NA19240 run1 trio phasing
chr19	44417519	44448578	-	ZNF229	ENSG00000278318	protein_coding	Predicted	Maternal	GeneImprint	3067218	chr19	47515796	47516271	476	20	0.198248	0.691973	-0.493725	-84.1074	NA19240 run1 trio phasing
chr12	132489551	132585188	+	FBRSL1	ENSG00000112787	protein_coding	Predicted	Maternal	GeneImprint	884492	chr12	131604414	131605059	646	17	0.661544	0.0922887	0.569255	84.044	NA19240 run1 trio phasing
chr20	43489442	43550950	+	L3MBTL1	ENSG00000185513	protein_coding	Imprinted	Paternal	GeneImprint	2412391	chr20	45963341	45963786	446	22	0.886406	0.416985	0.469421	83.9264	NA19240 run1 trio phasing
chr20	43558968	43588237	+	SGK2	ENSG00000101049	protein_coding	Imprinted	Paternal	GeneImprint	2375104	chr20	45963341	45963786	446	22	0.886406	0.416985	0.469421	83.9264	NA19240 run1 trio phasing
chr20	44247099	44280917	+	GDAP1L1	ENSG00000124194	protein_coding	Imprinted	Paternal	GeneImprint	1682424	chr20	45963341	45963786	446	22	0.886406	0.416985	0.469421	83.9264	NA19240 run1 trio phasing
chr8	139600838	139704109	-	KCNK9	ENSG00000169427	protein_coding	Imprinted	Maternal	GeneImprint	3024158	chr8	142728267	142728761	495	16	0.809822	0.240243	0.569578	83.8369	NA19240 run1 trio phasing
chr8	140094894	140100543	-	PEG13	ENSG00000282164	lncRNA	Imprinted	Paternal	GeneImprint	2627724	chr8	142728267	142728761	495	16	0.809822	0.240243	0.569578	83.8369	NA19240 run1 trio phasing
chr8	142784882	142786539	-	LY6D	ENSG00000167656	protein_coding	Predicted	Paternal	GeneImprint	56121	chr8	142728267	142728761	495	16	0.809822	0.240243	0.569578	83.8369	NA19240 run1 trio phasing
chr8	144502973	144507174	+	GPT	ENSG00000167701	protein_coding	Predicted	Maternal	GeneImprint	1774212	chr8	142728267	142728761	495	16	0.809822	0.240243	0.569578	83.8369	NA19240 run1 trio phasing
chr12	65050626	65121305	-	WIF1	ENSG00000156076	protein_coding	ConflictingÂ Data	Paternal	Catalogoue	902827	chr12	64147174	64147799	626	20	0.840398	0.338635	0.501763	83.7087	NA19240 run1 trio phasing
chr19	53519527	53580269	+	ZNF331	ENSG00000130844	protein_coding	ConflictingÂ Data	Maternal	Catalogoue	2248088	chr19	51271175	51271439	265	23	0.605264	0.158064	0.4472	83.538	NA19240 run1 trio phasing
chr19	53787675	53787741	+	MIR371A	ENSG00000199031	miRNA	Imprinted	Paternal	GeneImprint	2516236	chr19	51271175	51271439	265	23	0.605264	0.158064	0.4472	83.538	NA19240 run1 trio phasing
chr19	54953130	55001142	+	NLRP2	ENSG00000022556	protein_coding	Imprinted	Maternal	GeneImprint	3681691	chr19	51271175	51271439	265	23	0.605264	0.158064	0.4472	83.538	NA19240 run1 trio phasing
chr19	54643889	54670359	+	LILRB4	ENSG00000186818	protein_coding	Predicted	Maternal	GeneImprint	3372450	chr19	51271175	51271439	265	23	0.605264	0.158064	0.4472	83.538	NA19240 run1 trio phasing
chr17	76702250	76700600	NA	LOC100131170	NA	NA	Predicted	Paternal	GeneImprint	3109288	chr17	73592492	73592962	471	20	0.223182	0.720991	-0.497808	-83.5288	NA19240 run1 trio phasing
chr16	86510527	86515422	+	FOXF1	ENSG00000103241	protein_coding	ConflictingÂ Data	Maternal	GeneImprint	1598096	chr16	88113518	88113974	457	20	0.771035	0.250917	0.520118	83.5161	NA19240 run1 trio phasing
chr16	3432414	3443504	-	ZNF597	ENSG00000167981	protein_coding	Imprinted	Maternal	GeneImprint	2912151	chr16	519941	520263	323	20	0.90316	0.419996	0.483164	83.5029	NA19240 run1 trio phasing
chr16	3443649	3486953	+	NAA60	ENSG00000122390	protein_coding	Imprinted	Maternal	GeneImprint	2923386	chr16	519941	520263	323	20	0.90316	0.419996	0.483164	83.5029	NA19240 run1 trio phasing
chr16	981770	986979	+	SOX8	ENSG00000005513	protein_coding	Predicted	Paternal	GeneImprint	461507	chr16	519941	520263	323	20	0.90316	0.419996	0.483164	83.5029	NA19240 run1 trio phasing
chr20	62796473	62801729	+	MRGBP	ENSG00000101189	protein_coding	Predicted	Maternal	GeneImprint	949276	chr20	63751005	63751428	424	19	0.31918	0.837928	-0.518748	-83.4474	NA19240 run1 trio phasing
chr20	62816244	62841159	+	COL9A3	ENSG00000092758	protein_coding	Predicted	Maternal	GeneImprint	909846	chr20	63751005	63751428	424	19	0.31918	0.837928	-0.518748	-83.4474	NA19240 run1 trio phasing
chr16	86510527	86515422	+	FOXF1	ENSG00000103241	protein_coding	ConflictingÂ Data	Maternal	GeneImprint	2528993	chr16	89044415	89044901	487	21	0.365583	0.853671	-0.488089	-83.3854	NA19240 run1 trio phasing
chr1	228208063	228378876	+	OBSCN	ENSG00000154358	protein_coding	Predicted	Paternal	GeneImprint	649358	chr1	227558357	227558705	349	23	0.757875	0.287788	0.470087	83.1854	NA19240 run1 trio phasing
chr1	228458107	228460470	+	H2BU1	ENSG00000196890	protein_coding	Predicted	Maternal	GeneImprint	899402	chr1	227558357	227558705	349	23	0.757875	0.287788	0.470087	83.1854	NA19240 run1 trio phasing
chr6	84033772	84090881	+	MRAP2	ENSG00000135324	protein_coding	Predicted	Paternal	GeneImprint	2028859	chr6	82004648	82004913	266	19	0.185489	0.716529	-0.53104	-83.069	NA19240 run1 trio phasing
chr11	6926404	7001004	+	ZNF215	ENSG00000149054	protein_coding	ProvisionalÂ Data	Maternal	GeneImprint	1336441	chr11	8337445	8337803	359	16	0.258554	0.869652	-0.611098	-82.789	NA19240 run1 trio phasing
chr2	232547970	232550557	-	TIGD1	ENSG00000221944	protein_coding	Predicted	Paternal	GeneImprint	1670282	chr2	230877336	230877688	353	20	0.293767	0.833646	-0.53988	-82.6787	NA19240 run1 trio phasing
chr20	31547412	31548081	+	MCTS2P	ENSG00000101898	protein_coding	Imprinted	Paternal	GeneImprint	319586	chr20	31867667	31867940	274	18	0.745071	0.144426	0.600645	82.6224	NA19240 run1 trio phasing
chr16	3432414	3443504	-	ZNF597	ENSG00000167981	protein_coding	Imprinted	Maternal	GeneImprint	2088590	chr16	1343525	1343824	300	22	0.719326	0.221191	0.498135	82.6073	NA19240 run1 trio phasing
chr16	3443649	3486953	+	NAA60	ENSG00000122390	protein_coding	Imprinted	Maternal	GeneImprint	2099825	chr16	1343525	1343824	300	22	0.719326	0.221191	0.498135	82.6073	NA19240 run1 trio phasing
chr16	981770	986979	+	SOX8	ENSG00000005513	protein_coding	Predicted	Paternal	GeneImprint	356546	chr16	1343525	1343824	300	22	0.719326	0.221191	0.498135	82.6073	NA19240 run1 trio phasing
chr15	24101827	24823365	+	PWRN1	ENSG00000259905	lncRNA	ConflictingÂ Data	Unknown	Catalogoue	248728	chr15	25072093	25072884	792	17	0.379191	0.926046	-0.546855	-82.534	NA19240 run1 trio phasing
chr15	26543546	26939539	-	GABRB3	ENSG00000166206	protein_coding	ConflictingÂ Data	Paternal	GeneImprint	1470662	chr15	25072093	25072884	792	17	0.379191	0.926046	-0.546855	-82.534	NA19240 run1 trio phasing
chr15	26866911	26949208	+	GABRA5	ENSG00000186297	protein_coding	ConflictingÂ Data	Paternal	GeneImprint	1794027	chr15	25072093	25072884	792	17	0.379191	0.926046	-0.546855	-82.534	NA19240 run1 trio phasing
chr15	26971181	27541984	+	GABRG3	ENSG00000182256	protein_coding	ConflictingÂ Data	Paternal	GeneImprint	1898297	chr15	25072093	25072884	792	17	0.379191	0.926046	-0.546855	-82.534	NA19240 run1 trio phasing
chr15	23565674	23630075	+	MKRN3	ENSG00000179455	protein_coding	Imprinted	Paternal	GeneImprint	1442018	chr15	25072093	25072884	792	17	0.379191	0.926046	-0.546855	-82.534	NA19240 run1 trio phasing
chr15	23643549	23647867	-	MAGEL2	ENSG00000254585	protein_coding	Imprinted	Paternal	GeneImprint	1424226	chr15	25072093	25072884	792	17	0.379191	0.926046	-0.546855	-82.534	NA19240 run1 trio phasing
chr15	23685400	23687305	-	NDN	ENSG00000182636	protein_coding	Imprinted	Paternal	GeneImprint	1384788	chr15	25072093	25072884	792	17	0.379191	0.926046	-0.546855	-82.534	NA19240 run1 trio phasing
chr15	24675775	24683393	+	NPAP1	ENSG00000185823	protein_coding	Imprinted	Unknown	GeneImprint	388700	chr15	25072093	25072884	792	17	0.379191	0.926046	-0.546855	-82.534	NA19240 run1 trio phasing
chr15	24823637	24978723	+	SNRPN	ENSG00000128739	protein_coding	Imprinted	Paternal	GeneImprint	93370	chr15	25072093	25072884	792	17	0.379191	0.926046	-0.546855	-82.534	NA19240 run1 trio phasing
chr15	24954986	24977850	+	SNURF	ENSG00000273173	protein_coding	Imprinted	Paternal	GeneImprint	94243	chr15	25072093	25072884	792	17	0.379191	0.926046	-0.546855	-82.534	NA19240 run1 trio phasing
chr15	24981994	24982068	+	SNORD107	ENSG00000276314	snoRNA	Imprinted	Paternal	GeneImprint	90025	chr15	25072093	25072884	792	17	0.379191	0.926046	-0.546855	-82.534	NA19240 run1 trio phasing
chr15	24985100	24985166	+	SNORD64	ENSG00000276610	snoRNA	Imprinted	Paternal	GeneImprint	86927	chr15	25072093	25072884	792	17	0.379191	0.926046	-0.546855	-82.534	NA19240 run1 trio phasing
chr15	24986925	24986995	+	SNORD108	ENSG00000239014	snoRNA	Imprinted	Paternal	GeneImprint	85098	chr15	25072093	25072884	792	17	0.379191	0.926046	-0.546855	-82.534	NA19240 run1 trio phasing
chr15	25041974	25042040	+	SNORD109A	ENSG00000274640	snoRNA	Imprinted	Paternal	GeneImprint	30053	chr15	25072093	25072884	792	17	0.379191	0.926046	-0.546855	-82.534	NA19240 run1 trio phasing
chr15	25051476	25106603	+	SNORD116@	NA	NA	Imprinted	Paternal	GeneImprint	0	chr15	25072093	25072884	792	17	0.379191	0.926046	-0.546855	-82.534	NA19240 run1 trio phasing
chr15	25170723	25269858	+	SNORD115@	NA	NA	Imprinted	Paternal	GeneImprint	97839	chr15	25072093	25072884	792	17	0.379191	0.926046	-0.546855	-82.534	NA19240 run1 trio phasing
chr15	25269783	25269858	+	SNORD115-48	ENSG00000201634	snoRNA	Imprinted	Paternal	GeneImprint	196899	chr15	25072093	25072884	792	17	0.379191	0.926046	-0.546855	-82.534	NA19240 run1 trio phasing
chr15	25278343	25278409	+	SNORD109B	ENSG00000239169	snoRNA	Imprinted	Paternal	GeneImprint	205459	chr15	25072093	25072884	792	17	0.379191	0.926046	-0.546855	-82.534	NA19240 run1 trio phasing
chr15	25333728	25439051	-	UBE3A	ENSG00000114062	protein_coding	Imprinted	Maternal	GeneImprint	260844	chr15	25072093	25072884	792	17	0.379191	0.926046	-0.546855	-82.534	NA19240 run1 trio phasing
chr15	25677271	25865184	-	ATP10A	ENSG00000206190	protein_coding	Imprinted	Maternal	GeneImprint	604387	chr15	25072093	25072884	792	17	0.379191	0.926046	-0.546855	-82.534	NA19240 run1 trio phasing
chr9	135495181	135501734	-	C9orf116	ENSG00000160345	protein_coding	Predicted	Paternal	GeneImprint	3819249	chr9	131675192	131675932	741	16	0.743315	0.110411	0.632905	82.3835	NA19240 run1 trio phasing
chr2	70900576	70965373	+	VAX2	ENSG00000116035	protein_coding	Predicted	Maternal	GeneImprint	2581456	chr2	68318824	68319120	297	19	0.787744	0.350401	0.437342	82.0536	NA19240 run1 trio phasing
chr16	86510527	86515422	+	FOXF1	ENSG00000103241	protein_coding	ConflictingÂ Data	Maternal	GeneImprint	1574919	chr16	88090341	88090692	352	18	0.165963	0.713449	-0.547486	-81.7526	NA19240 run1 trio phasing
chr14	100725705	100738224	+	DLK1	ENSG00000185559	protein_coding	Imprinted	Paternal	GeneImprint	3513313	chr14	104251537	104251731	195	22	0.527998	0.921832	-0.393834	-81.7284	NA19240 run1 trio phasing
chr14	100779410	100861031	+	MEG3	ENSG00000214548	lncRNA	Imprinted	Maternal	GeneImprint	3390506	chr14	104251537	104251731	195	22	0.527998	0.921832	-0.393834	-81.7284	NA19240 run1 trio phasing
chr14	100874493	100874585	+	MIR337	ENSG00000199151	miRNA	Imprinted	Maternal	Catalogoue	3376952	chr14	104251537	104251731	195	22	0.527998	0.921832	-0.393834	-81.7284	NA19240 run1 trio phasing
chr14	100879753	100903722	-	RTL1	ENSG00000254656	protein_coding	Imprinted	Paternal	GeneImprint	3347815	chr14	104251537	104251731	195	22	0.527998	0.921832	-0.393834	-81.7284	NA19240 run1 trio phasing
chr14	100894770	101038859	+	MEG8	ENSG00000225746	lncRNA	Imprinted	Maternal	GeneImprint	3212678	chr14	104251537	104251731	195	22	0.527998	0.921832	-0.393834	-81.7284	NA19240 run1 trio phasing
chr14	100924824	100924892	+	SNORD113-1	ENSG00000202191	snoRNA	Imprinted	Maternal	GeneImprint	3326645	chr14	104251537	104251731	195	22	0.527998	0.921832	-0.393834	-81.7284	NA19240 run1 trio phasing
chr14	100949833	100949904	+	SNORD114-1	ENSG00000199575	snoRNA	Imprinted	Maternal	GeneImprint	3301633	chr14	104251537	104251731	195	22	0.527998	0.921832	-0.393834	-81.7284	NA19240 run1 trio phasing
chr19	281040	291403	-	PLPP2	ENSG00000141934	protein_coding	Predicted	Maternal	GeneImprint	2109593	chr19	2400996	2401335	340	22	0.914124	0.487831	0.426294	81.5814	NA19240 run1 trio phasing
chr19	10133345	10231286	-	DNMT1	ENSG00000130816	protein_coding	Imprinted	Paternal	GeneImprint	2060016	chr19	8073008	8073329	322	18	0.854353	0.283376	0.570977	81.4664	NA19240 run1 trio phasing
chr13	113759226	113816995	+	TMEM255B	ENSG00000184497	protein_coding	Predicted	Maternal	GeneImprint	605415	chr13	113153517	113153811	295	18	0.165935	0.682394	-0.516459	-81.3404	NA19240 run1 trio phasing
chr17	28226563	28228065	+	PYY2	ENSG00000237575	transcribed_unprocessed_pseudogene	Predicted	Paternal	GeneImprint	2006938	chr17	30235003	30235401	399	17	0.0997736	0.65845	-0.558676	-81.2678	NA19240 run1 trio phasing
chr20	58817132	58817725	-	AL132655.2	ENSG00000268649	lncRNA	Imprinted	Paternal	GeneImprint	3391192	chr20	62208917	62209556	640	19	0.276518	0.835359	-0.558841	-81.067	NA19240 run1 trio phasing
chr20	58818226	58818313	-	MIR298	ENSG00000216031	miRNA	Imprinted	Paternal	GeneImprint	3390604	chr20	62208917	62209556	640	19	0.276518	0.835359	-0.558841	-81.067	NA19240 run1 trio phasing
chr20	58818919	58850903	-	GNAS-AS1	ENSG00000235590	lncRNA	Imprinted	Paternal	GeneImprint	3358014	chr20	62208917	62209556	640	19	0.276518	0.835359	-0.558841	-81.067	NA19240 run1 trio phasing
chr20	58839718	58911192	+	GNAS	ENSG00000087460	protein_coding	Imprinted	Isoform Dependent	GeneImprint	3297725	chr20	62208917	62209556	640	19	0.276518	0.835359	-0.558841	-81.067	NA19240 run1 trio phasing
chr20	62796473	62801729	+	MRGBP	ENSG00000101189	protein_coding	Predicted	Maternal	GeneImprint	586917	chr20	62208917	62209556	640	19	0.276518	0.835359	-0.558841	-81.067	NA19240 run1 trio phasing
chr20	62816244	62841159	+	COL9A3	ENSG00000092758	protein_coding	Predicted	Maternal	GeneImprint	606688	chr20	62208917	62209556	640	19	0.276518	0.835359	-0.558841	-81.067	NA19240 run1 trio phasing
chr13	27945260	27945415	+	ATP5F1EP2	ENSG00000180389	processed_pseudogene	Imprinted	Maternal	GeneImprint	2961356	chr13	30906771	30907047	277	21	0.214724	0.67723	-0.462506	-81.0084	NA19240 run1 trio phasing
chr17	7661779	7687550	-	TP53	ENSG00000141510	protein_coding	Imprinted	NA	GeneImprint	2545786	chr17	5115810	5115993	184	22	0.792597	0.347312	0.445286	80.9961	NA19240 run1 trio phasing
chr17	7855066	7856099	+	TMEM88	ENSG00000167874	protein_coding	Predicted	Maternal	GeneImprint	2739073	chr17	5115810	5115993	184	22	0.792597	0.347312	0.445286	80.9961	NA19240 run1 trio phasing
chr10	119726042	119829147	+	INPP5F	ENSG00000198825	protein_coding	Imprinted	Paternal	GeneImprint	2599784	chr10	117125913	117126258	346	21	0.772931	0.299468	0.473464	80.9785	NA19240 run1 trio phasing
chr11	70078302	70189528	+	ANO1	ENSG00000131620	protein_coding	Imprinted	Maternal	GeneImprint	2195788	chr11	67882051	67882514	464	17	0.827766	0.224695	0.603071	80.9405	NA19240 run1 trio phasing
chr11	66268590	66277492	+	RAB1B	ENSG00000174903	protein_coding	Predicted	Maternal	GeneImprint	1604559	chr11	67882051	67882514	464	17	0.827766	0.224695	0.603071	80.9405	NA19240 run1 trio phasing
chr6	11712054	11807046	-	ADTRP	ENSG00000111863	protein_coding	Imprinted	Maternal	GeneImprint	3447715	chr6	15254761	15255349	589	17	0.269959	0.857193	-0.587234	-80.9061	NA19240 run1 trio phasing
chr7	41960949	42237870	-	GLI3	ENSG00000106571	protein_coding	Predicted	Maternal	GeneImprint	2367866	chr7	44605736	44606000	265	20	0.261063	0.739314	-0.478251	-80.6654	NA19240 run1 trio phasing
chr19	281040	291403	-	PLPP2	ENSG00000141934	protein_coding	Predicted	Maternal	GeneImprint	383887	chr19	675290	675710	421	17	0.157028	0.714021	-0.556993	-80.6289	NA19240 run1 trio phasing
chr5	5140330	5320304	+	ADAMTS16	ENSG00000145536	protein_coding	Predicted	Maternal	GeneImprint	2023680	chr5	3116253	3116650	398	22	0.110042	0.574302	-0.46426	-80.5282	NA19240 run1 trio phasing
chr19	281040	291403	-	PLPP2	ENSG00000141934	protein_coding	Predicted	Maternal	GeneImprint	2484333	chr19	2775736	2776258	523	17	0.715326	0.173257	0.542068	80.0058	NA19240 run1 trio phasing
chr12	7115736	7128889	-	RBP5	ENSG00000139194	protein_coding	Imprinted	Maternal	GeneImprint	669879	chr12	6444885	6445857	973	18	0.589393	0.07364	0.515753	79.7014	NA19240 run1 trio phasing
chr1	23845077	23868294	-	FUCA1	ENSG00000179163	protein_coding	Predicted	Paternal	GeneImprint	3161965	chr1	20682690	20683112	423	21	0.804328	0.320312	0.484016	79.6346	NA19240 run1 trio phasing
chr8	737596	1708474	+	DLGAP2	ENSG00000198010	protein_coding	Imprinted	Paternal	GeneImprint	1535448	chr8	3243922	3244371	450	17	0.696461	0.135667	0.560794	79.5735	NA19240 run1 trio phasing
chr9	126613928	126701032	+	LMX1B	ENSG00000136944	protein_coding	Predicted	Maternal	GeneImprint	2349788	chr9	124263701	124264140	440	17	0.866409	0.306681	0.559728	79.36	NA19240 run1 trio phasing
chr9	135495181	135501734	-	C9orf116	ENSG00000160345	protein_coding	Predicted	Paternal	GeneImprint	2145809	chr9	137647543	137647952	410	19	0.230547	0.779399	-0.548852	-79.2825	NA19240 run1 trio phasing
chr9	136658856	136672678	+	EGFL7	ENSG00000172889	protein_coding	Predicted	Paternal	GeneImprint	974865	chr9	137647543	137647952	410	19	0.230547	0.779399	-0.548852	-79.2825	NA19240 run1 trio phasing
chr9	136848724	136851027	+	PHPT1	ENSG00000054148	protein_coding	Predicted	Maternal	GeneImprint	796516	chr9	137647543	137647952	410	19	0.230547	0.779399	-0.548852	-79.2825	NA19240 run1 trio phasing
chr19	281040	291403	-	PLPP2	ENSG00000141934	protein_coding	Predicted	Maternal	GeneImprint	1497942	chr19	1789345	1789594	250	22	0.130172	0.531344	-0.401172	-79.0723	NA19240 run1 trio phasing
chr12	65050626	65121305	-	WIF1	ENSG00000156076	protein_coding	ConflictingÂ Data	Paternal	Catalogoue	2317508	chr12	62732373	62733118	746	16	0.872412	0.291608	0.580804	78.97	NA19240 run1 trio phasing
chr17	48540894	48544989	-	HOXB2	ENSG00000173917	protein_coding	Predicted	Maternal	GeneImprint	59607	chr17	48604596	48605275	680	17	0.748646	0.177976	0.57067	78.7264	NA19240 run1 trio phasing
chr17	48548870	48604912	-	HOXB3	ENSG00000120093	protein_coding	Predicted	Maternal	GeneImprint	0	chr17	48604596	48605275	680	17	0.748646	0.177976	0.57067	78.7264	NA19240 run1 trio phasing
chr11	1995176	2001470	-	H19	ENSG00000130600	lncRNA	Imprinted	Maternal	GeneImprint	144558	chr11	2146028	2146459	432	22	0.124219	0.553947	-0.429728	-78.3913	NA19240 run1 trio phasing
chr11	2129112	2141238	-	IGF2	ENSG00000167244	protein_coding	Imprinted	Paternal	GeneImprint	4790	chr11	2146028	2146459	432	22	0.124219	0.553947	-0.429728	-78.3913	NA19240 run1 trio phasing
chr11	2140501	2148666	+	IGF2-AS	ENSG00000099869	lncRNA	Imprinted	Paternal	GeneImprint	0	chr11	2146028	2146459	432	22	0.124219	0.553947	-0.429728	-78.3913	NA19240 run1 trio phasing
chr11	2159779	2161221	-	INS	ENSG00000254647	protein_coding	Imprinted	Paternal	GeneImprint	13320	chr11	2146028	2146459	432	22	0.124219	0.553947	-0.429728	-78.3913	NA19240 run1 trio phasing
chr11	2444684	2849105	+	KCNQ1	ENSG00000053918	protein_coding	Imprinted	Maternal	GeneImprint	298225	chr11	2146028	2146459	432	22	0.124219	0.553947	-0.429728	-78.3913	NA19240 run1 trio phasing
chr11	2608328	2699994	-	KCNQ1OT1	ENSG00000269821	lncRNA	Imprinted	Paternal	GeneImprint	461869	chr11	2146028	2146459	432	22	0.124219	0.553947	-0.429728	-78.3913	NA19240 run1 trio phasing
chr11	2870033	2872105	+	KCNQ1DN	ENSG00000237941	lncRNA	Imprinted	Maternal	GeneImprint	723574	chr11	2146028	2146459	432	22	0.124219	0.553947	-0.429728	-78.3913	NA19240 run1 trio phasing
chr11	2883213	2885773	-	CDKN1C	ENSG00000129757	protein_coding	Imprinted	Maternal	GeneImprint	736754	chr11	2146028	2146459	432	22	0.124219	0.553947	-0.429728	-78.3913	NA19240 run1 trio phasing
chr11	2899721	2925246	+	SLC22A18	ENSG00000110628	protein_coding	Imprinted	Maternal	GeneImprint	753262	chr11	2146028	2146459	432	22	0.124219	0.553947	-0.429728	-78.3913	NA19240 run1 trio phasing
chr11	2928273	2929420	-	PHLDA2	ENSG00000181649	protein_coding	Imprinted	Maternal	GeneImprint	781814	chr11	2146028	2146459	432	22	0.124219	0.553947	-0.429728	-78.3913	NA19240 run1 trio phasing
chr11	3087107	3166739	-	OSBPL5	ENSG00000021762	protein_coding	Imprinted	Maternal	GeneImprint	940648	chr11	2146028	2146459	432	22	0.124219	0.553947	-0.429728	-78.3913	NA19240 run1 trio phasing
chr11	313506	315272	+	IFITM1	ENSG00000185885	protein_coding	Predicted	Maternal	GeneImprint	1830756	chr11	2146028	2146459	432	22	0.124219	0.553947	-0.429728	-78.3913	NA19240 run1 trio phasing
chr11	369499	382117	+	B4GALNT4	ENSG00000182272	protein_coding	Predicted	Maternal	GeneImprint	1763911	chr11	2146028	2146459	432	22	0.124219	0.553947	-0.429728	-78.3913	NA19240 run1 trio phasing
chr11	392614	404908	+	PKP3	ENSG00000184363	protein_coding	Predicted	Maternal	GeneImprint	1741120	chr11	2146028	2146459	432	22	0.124219	0.553947	-0.429728	-78.3913	NA19240 run1 trio phasing
chr11	2404515	2423045	-	TRPM5	ENSG00000070985	protein_coding	ProvisionalÂ Data	Paternal	GeneImprint	258056	chr11	2146028	2146459	432	22	0.124219	0.553947	-0.429728	-78.3913	NA19240 run1 trio phasing
chr11	2887344	2903575	-	SLC22A18AS	ENSG00000254827	protein_coding	ProvisionalÂ Data	Maternal	GeneImprint	740885	chr11	2146028	2146459	432	22	0.124219	0.553947	-0.429728	-78.3913	NA19240 run1 trio phasing
chr10	102106489	102120368	-	LDB1	ENSG00000198728	protein_coding	Predicted	Maternal	GeneImprint	2147240	chr10	104267608	104268168	561	16	0.660128	0.0689689	0.591159	78.3347	NA19240 run1 trio phasing
chr6	138300000	148500000	NA	TNDM	NA	NA	Imprinted	NA	GeneImprint	3308909	chr6	151808909	151809228	320	20	0.653726	0.194553	0.459173	78.3079	NA19240 run1 trio phasing
chr7	151057210	151076526	+	SLC4A2	ENSG00000164889	protein_coding	Predicted	Maternal	GeneImprint	613883	chr7	150442965	150443327	363	20	0.472294	0.933654	-0.46136	-78.2296	NA19240 run1 trio phasing
chr7	151076593	151080866	-	FASTK	ENSG00000164896	protein_coding	Predicted	Maternal	GeneImprint	633266	chr7	150442965	150443327	363	20	0.472294	0.933654	-0.46136	-78.2296	NA19240 run1 trio phasing
chr1	228208063	228378876	+	OBSCN	ENSG00000154358	protein_coding	Predicted	Paternal	GeneImprint	146795	chr1	228060927	228061268	342	18	0.553708	0.0663561	0.487352	78.111	NA19240 run1 trio phasing
chr1	228458107	228460470	+	H2BU1	ENSG00000196890	protein_coding	Predicted	Maternal	GeneImprint	396839	chr1	228060927	228061268	342	18	0.553708	0.0663561	0.487352	78.111	NA19240 run1 trio phasing
chr6	3849373	3851320	+	FAM50B	ENSG00000145945	protein_coding	Imprinted	Paternal	GeneImprint	3617120	chr6	7468440	7468819	380	18	0.144671	0.684778	-0.540108	-78.109	NA19240 run1 trio phasing
chr9	135495181	135501734	-	C9orf116	ENSG00000160345	protein_coding	Predicted	Paternal	GeneImprint	1100211	chr9	136601945	136602322	378	21	0.224131	0.712855	-0.488724	-78.0293	NA19240 run1 trio phasing
chr9	136658856	136672678	+	EGFL7	ENSG00000172889	protein_coding	Predicted	Paternal	GeneImprint	56534	chr9	136601945	136602322	378	21	0.224131	0.712855	-0.488724	-78.0293	NA19240 run1 trio phasing
chr9	136848724	136851027	+	PHPT1	ENSG00000054148	protein_coding	Predicted	Maternal	GeneImprint	246402	chr9	136601945	136602322	378	21	0.224131	0.712855	-0.488724	-78.0293	NA19240 run1 trio phasing
chr16	51135975	51151367	-	SALL1	ENSG00000103449	protein_coding	Predicted	Maternal	GeneImprint	3673369	chr16	47462121	47462606	486	19	0.219856	0.725953	-0.506097	-77.7116	NA19240 run1 trio phasing
chr12	7115736	7128889	-	RBP5	ENSG00000139194	protein_coding	Imprinted	Maternal	GeneImprint	488214	chr12	6626739	6627522	784	20	0.714908	0.186005	0.528903	77.6532	NA19240 run1 trio phasing
chr10	8045378	8075198	+	GATA3	ENSG00000107485	protein_coding	Predicted	Paternal	GeneImprint	3977008	chr10	12052206	12052788	583	17	0.391909	0.937459	-0.545551	-76.9846	NA19240 run1 trio phasing
chr9	3824127	4348392	-	GLIS3	ENSG00000107249	protein_coding	Imprinted	Paternal	GeneImprint	3059713	chr9	763978	764414	437	17	0.142092	0.693162	-0.55107	-76.9832	NA19240 run1 trio phasing
chr20	62796473	62801729	+	MRGBP	ENSG00000101189	protein_coding	Predicted	Maternal	GeneImprint	1146546	chr20	63948275	63948560	286	20	0.106046	0.554812	-0.448766	-76.9208	NA19240 run1 trio phasing
chr20	62816244	62841159	+	COL9A3	ENSG00000092758	protein_coding	Predicted	Maternal	GeneImprint	1107116	chr20	63948275	63948560	286	20	0.106046	0.554812	-0.448766	-76.9208	NA19240 run1 trio phasing
chr1	247840928	247841896	-	OR11L1	ENSG00000197591	protein_coding	Predicted	Paternal	GeneImprint	1945069	chr1	245894879	245895859	981	17	0.36372	0.887623	-0.523902	-76.6504	NA19240 run1 trio phasing
chr10	102106489	102120368	-	LDB1	ENSG00000198728	protein_coding	Predicted	Maternal	GeneImprint	693850	chr10	102814218	102814843	626	16	0.348396	0.894191	-0.545795	-76.4917	NA19240 run1 trio phasing
chr20	58817132	58817725	-	AL132655.2	ENSG00000268649	lncRNA	Imprinted	Paternal	GeneImprint	1551915	chr20	57264945	57265217	273	19	0.583534	0.100188	0.483346	76.3618	NA19240 run1 trio phasing
chr20	58818226	58818313	-	MIR298	ENSG00000216031	miRNA	Imprinted	Paternal	GeneImprint	1553009	chr20	57264945	57265217	273	19	0.583534	0.100188	0.483346	76.3618	NA19240 run1 trio phasing
chr20	58818919	58850903	-	GNAS-AS1	ENSG00000235590	lncRNA	Imprinted	Paternal	GeneImprint	1553702	chr20	57264945	57265217	273	19	0.583534	0.100188	0.483346	76.3618	NA19240 run1 trio phasing
chr20	58839718	58911192	+	GNAS	ENSG00000087460	protein_coding	Imprinted	Isoform Dependent	GeneImprint	1574501	chr20	57264945	57265217	273	19	0.583534	0.100188	0.483346	76.3618	NA19240 run1 trio phasing
chr7	10931943	10940153	-	NDUFA4	ENSG00000189043	protein_coding	Predicted	Paternal	GeneImprint	1744588	chr7	12684741	12685054	314	19	0.292886	0.801992	-0.509107	-76.2054	NA19240 run1 trio phasing
chr2	38066973	38109902	-	CYP1B1	ENSG00000138061	protein_coding	Predicted	Paternal	GeneImprint	1883040	chr2	36183453	36183933	481	16	0.408943	0.957579	-0.548637	-75.8722	NA19240 run1 trio phasing
chr7	78017055	79453667	-	MAGI2	ENSG00000187391	protein_coding	Imprinted	Maternal	GeneImprint	1627614	chr7	76388648	76389441	794	18	0.832962	0.31852	0.514442	75.8525	NA19240 run1 trio phasing
chr7	77793728	77798434	-	TMEM60	ENSG00000135211	protein_coding	Predicted	Paternal	GeneImprint	1404287	chr7	76388648	76389441	794	18	0.832962	0.31852	0.514442	75.8525	NA19240 run1 trio phasing
chr1	247840928	247841896	-	OR11L1	ENSG00000197591	protein_coding	Predicted	Paternal	GeneImprint	466827	chr1	247373857	247374101	245	20	0.525306	0.072968	0.452338	75.8427	NA19240 run1 trio phasing
chr19	31149979	31349436	-	TSHZ3	ENSG00000121297	protein_coding	Predicted	Paternal	GeneImprint	3151350	chr19	34500786	34501086	301	17	0.13149	0.654464	-0.522974	-75.8146	NA19240 run1 trio phasing
chr19	33621953	33773509	+	CHST8	ENSG00000124302	protein_coding	Predicted	Maternal	GeneImprint	727277	chr19	34500786	34501086	301	17	0.13149	0.654464	-0.522974	-75.8146	NA19240 run1 trio phasing
chr11	1995176	2001470	-	H19	ENSG00000130600	lncRNA	Imprinted	Maternal	GeneImprint	1570141	chr11	424849	425035	187	22	0.519905	0.915726	-0.395821	-75.8087	NA19240 run1 trio phasing
chr11	2129112	2141238	-	IGF2	ENSG00000167244	protein_coding	Imprinted	Paternal	GeneImprint	1704077	chr11	424849	425035	187	22	0.519905	0.915726	-0.395821	-75.8087	NA19240 run1 trio phasing
chr11	2140501	2148666	+	IGF2-AS	ENSG00000099869	lncRNA	Imprinted	Paternal	GeneImprint	1715466	chr11	424849	425035	187	22	0.519905	0.915726	-0.395821	-75.8087	NA19240 run1 trio phasing
chr11	2159779	2161221	-	INS	ENSG00000254647	protein_coding	Imprinted	Paternal	GeneImprint	1734744	chr11	424849	425035	187	22	0.519905	0.915726	-0.395821	-75.8087	NA19240 run1 trio phasing
chr11	2444684	2849105	+	KCNQ1	ENSG00000053918	protein_coding	Imprinted	Maternal	GeneImprint	2019649	chr11	424849	425035	187	22	0.519905	0.915726	-0.395821	-75.8087	NA19240 run1 trio phasing
chr11	2608328	2699994	-	KCNQ1OT1	ENSG00000269821	lncRNA	Imprinted	Paternal	GeneImprint	2183293	chr11	424849	425035	187	22	0.519905	0.915726	-0.395821	-75.8087	NA19240 run1 trio phasing
chr11	2870033	2872105	+	KCNQ1DN	ENSG00000237941	lncRNA	Imprinted	Maternal	GeneImprint	2444998	chr11	424849	425035	187	22	0.519905	0.915726	-0.395821	-75.8087	NA19240 run1 trio phasing
chr11	2883213	2885773	-	CDKN1C	ENSG00000129757	protein_coding	Imprinted	Maternal	GeneImprint	2458178	chr11	424849	425035	187	22	0.519905	0.915726	-0.395821	-75.8087	NA19240 run1 trio phasing
chr11	2899721	2925246	+	SLC22A18	ENSG00000110628	protein_coding	Imprinted	Maternal	GeneImprint	2474686	chr11	424849	425035	187	22	0.519905	0.915726	-0.395821	-75.8087	NA19240 run1 trio phasing
chr11	2928273	2929420	-	PHLDA2	ENSG00000181649	protein_coding	Imprinted	Maternal	GeneImprint	2503238	chr11	424849	425035	187	22	0.519905	0.915726	-0.395821	-75.8087	NA19240 run1 trio phasing
chr11	3087107	3166739	-	OSBPL5	ENSG00000021762	protein_coding	Imprinted	Maternal	GeneImprint	2662072	chr11	424849	425035	187	22	0.519905	0.915726	-0.395821	-75.8087	NA19240 run1 trio phasing
chr11	313506	315272	+	IFITM1	ENSG00000185885	protein_coding	Predicted	Maternal	GeneImprint	109577	chr11	424849	425035	187	22	0.519905	0.915726	-0.395821	-75.8087	NA19240 run1 trio phasing
chr11	369499	382117	+	B4GALNT4	ENSG00000182272	protein_coding	Predicted	Maternal	GeneImprint	42732	chr11	424849	425035	187	22	0.519905	0.915726	-0.395821	-75.8087	NA19240 run1 trio phasing
chr11	392614	404908	+	PKP3	ENSG00000184363	protein_coding	Predicted	Maternal	GeneImprint	19941	chr11	424849	425035	187	22	0.519905	0.915726	-0.395821	-75.8087	NA19240 run1 trio phasing
chr11	2404515	2423045	-	TRPM5	ENSG00000070985	protein_coding	ProvisionalÂ Data	Paternal	GeneImprint	1979480	chr11	424849	425035	187	22	0.519905	0.915726	-0.395821	-75.8087	NA19240 run1 trio phasing
chr11	2887344	2903575	-	SLC22A18AS	ENSG00000254827	protein_coding	ProvisionalÂ Data	Maternal	GeneImprint	2462309	chr11	424849	425035	187	22	0.519905	0.915726	-0.395821	-75.8087	NA19240 run1 trio phasing
chr19	33621953	33773509	+	CHST8	ENSG00000124302	protein_coding	Predicted	Maternal	GeneImprint	2719216	chr19	36492725	36493320	596	18	0.177782	0.680513	-0.50273	-75.558	NA19240 run1 trio phasing
chr11	106051098	106077459	-	KBTBD3	ENSG00000182359	protein_coding	Predicted	Paternal	GeneImprint	2311707	chr11	103737895	103739391	1497	22	0.581604	0.183961	0.397643	75.5119	NA19240 run1 trio phasing
chr13	113759226	113816995	+	TMEM255B	ENSG00000184497	protein_coding	Predicted	Maternal	GeneImprint	1654090	chr13	112104950	112105136	187	22	0.132771	0.536384	-0.403613	-75.4209	NA19240 run1 trio phasing
chr16	3432414	3443504	-	ZNF597	ENSG00000167981	protein_coding	Imprinted	Maternal	GeneImprint	548673	chr16	3992177	3992550	374	19	0.225201	0.747549	-0.522348	-75.3867	NA19240 run1 trio phasing
chr16	3443649	3486953	+	NAA60	ENSG00000122390	protein_coding	Imprinted	Maternal	GeneImprint	505224	chr16	3992177	3992550	374	19	0.225201	0.747549	-0.522348	-75.3867	NA19240 run1 trio phasing
chr16	981770	986979	+	SOX8	ENSG00000005513	protein_coding	Predicted	Paternal	GeneImprint	3005198	chr16	3992177	3992550	374	19	0.225201	0.747549	-0.522348	-75.3867	NA19240 run1 trio phasing
chr1	247840928	247841896	-	OR11L1	ENSG00000197591	protein_coding	Predicted	Paternal	GeneImprint	3490243	chr1	244350340	244350685	346	19	0.74457	0.179875	0.564695	75.3839	NA19240 run1 trio phasing
chr19	281040	291403	-	PLPP2	ENSG00000141934	protein_coding	Predicted	Maternal	GeneImprint	1785172	chr19	2076575	2076855	281	19	0.868103	0.337043	0.53106	75.2256	NA19240 run1 trio phasing
chr8	139600838	139704109	-	KCNK9	ENSG00000169427	protein_coding	Imprinted	Maternal	GeneImprint	3723840	chr8	143427949	143428377	429	22	0.0609013	0.423309	-0.362407	-75.0085	NA19240 run1 trio phasing
chr8	140094894	140100543	-	PEG13	ENSG00000282164	lncRNA	Imprinted	Paternal	GeneImprint	3327406	chr8	143427949	143428377	429	22	0.0609013	0.423309	-0.362407	-75.0085	NA19240 run1 trio phasing
chr8	142784882	142786539	-	LY6D	ENSG00000167656	protein_coding	Predicted	Paternal	GeneImprint	641410	chr8	143427949	143428377	429	22	0.0609013	0.423309	-0.362407	-75.0085	NA19240 run1 trio phasing
chr8	144502973	144507174	+	GPT	ENSG00000167701	protein_coding	Predicted	Maternal	GeneImprint	1074596	chr8	143427949	143428377	429	22	0.0609013	0.423309	-0.362407	-75.0085	NA19240 run1 trio phasing
chr16	86510527	86515422	+	FOXF1	ENSG00000103241	protein_coding	ConflictingÂ Data	Maternal	GeneImprint	634962	chr16	87150384	87150811	428	17	0.698364	0.139376	0.558988	74.4588	NA19240 run1 trio phasing
chr19	53519527	53580269	+	ZNF331	ENSG00000130844	protein_coding	ConflictingÂ Data	Maternal	Catalogoue	0	chr19	53544218	53545019	802	20	0.417252	0.869151	-0.451899	-74.4499	NA19240 run1 trio phasing
chr19	53787675	53787741	+	MIR371A	ENSG00000199031	miRNA	Imprinted	Paternal	GeneImprint	242656	chr19	53544218	53545019	802	20	0.417252	0.869151	-0.451899	-74.4499	NA19240 run1 trio phasing
chr19	54953130	55001142	+	NLRP2	ENSG00000022556	protein_coding	Imprinted	Maternal	GeneImprint	1408111	chr19	53544218	53545019	802	20	0.417252	0.869151	-0.451899	-74.4499	NA19240 run1 trio phasing
chr19	56774547	56840729	-	ZIM2	ENSG00000269699	protein_coding	Imprinted	Paternal	GeneImprint	3229528	chr19	53544218	53545019	802	20	0.417252	0.869151	-0.451899	-74.4499	NA19240 run1 trio phasing
chr19	56810077	56840728	-	PEG3	ENSG00000198300	protein_coding	Imprinted	Paternal	GeneImprint	3265058	chr19	53544218	53545019	802	20	0.417252	0.869151	-0.451899	-74.4499	NA19240 run1 trio phasing
chr19	56840866	56848556	+	MIMT1	ENSG00000268654	lncRNA	Imprinted	Paternal	GeneImprint	3295847	chr19	53544218	53545019	802	20	0.417252	0.869151	-0.451899	-74.4499	NA19240 run1 trio phasing
chr19	54643889	54670359	+	LILRB4	ENSG00000186818	protein_coding	Predicted	Maternal	GeneImprint	1098870	chr19	53544218	53545019	802	20	0.417252	0.869151	-0.451899	-74.4499	NA19240 run1 trio phasing
chr9	135495181	135501734	-	C9orf116	ENSG00000160345	protein_coding	Predicted	Paternal	GeneImprint	712942	chr9	134781862	134782239	378	19	0.192712	0.676536	-0.483824	-74.4141	NA19240 run1 trio phasing
chr9	136658856	136672678	+	EGFL7	ENSG00000172889	protein_coding	Predicted	Paternal	GeneImprint	1876617	chr9	134781862	134782239	378	19	0.192712	0.676536	-0.483824	-74.4141	NA19240 run1 trio phasing
chr9	136848724	136851027	+	PHPT1	ENSG00000054148	protein_coding	Predicted	Maternal	GeneImprint	2066485	chr9	134781862	134782239	378	19	0.192712	0.676536	-0.483824	-74.4141	NA19240 run1 trio phasing
chr15	24101827	24823365	+	PWRN1	ENSG00000259905	lncRNA	ConflictingÂ Data	Unknown	Catalogoue	262491	chr15	25085856	25086799	944	18	0.450685	0.930038	-0.479353	-74.3127	NA19240 run1 trio phasing
chr15	26543546	26939539	-	GABRB3	ENSG00000166206	protein_coding	ConflictingÂ Data	Paternal	GeneImprint	1456747	chr15	25085856	25086799	944	18	0.450685	0.930038	-0.479353	-74.3127	NA19240 run1 trio phasing
chr15	26866911	26949208	+	GABRA5	ENSG00000186297	protein_coding	ConflictingÂ Data	Paternal	GeneImprint	1780112	chr15	25085856	25086799	944	18	0.450685	0.930038	-0.479353	-74.3127	NA19240 run1 trio phasing
chr15	26971181	27541984	+	GABRG3	ENSG00000182256	protein_coding	ConflictingÂ Data	Paternal	GeneImprint	1884382	chr15	25085856	25086799	944	18	0.450685	0.930038	-0.479353	-74.3127	NA19240 run1 trio phasing
chr15	23565674	23630075	+	MKRN3	ENSG00000179455	protein_coding	Imprinted	Paternal	GeneImprint	1455781	chr15	25085856	25086799	944	18	0.450685	0.930038	-0.479353	-74.3127	NA19240 run1 trio phasing
chr15	23643549	23647867	-	MAGEL2	ENSG00000254585	protein_coding	Imprinted	Paternal	GeneImprint	1437989	chr15	25085856	25086799	944	18	0.450685	0.930038	-0.479353	-74.3127	NA19240 run1 trio phasing
chr15	23685400	23687305	-	NDN	ENSG00000182636	protein_coding	Imprinted	Paternal	GeneImprint	1398551	chr15	25085856	25086799	944	18	0.450685	0.930038	-0.479353	-74.3127	NA19240 run1 trio phasing
chr15	24675775	24683393	+	NPAP1	ENSG00000185823	protein_coding	Imprinted	Unknown	GeneImprint	402463	chr15	25085856	25086799	944	18	0.450685	0.930038	-0.479353	-74.3127	NA19240 run1 trio phasing
chr15	24823637	24978723	+	SNRPN	ENSG00000128739	protein_coding	Imprinted	Paternal	GeneImprint	107133	chr15	25085856	25086799	944	18	0.450685	0.930038	-0.479353	-74.3127	NA19240 run1 trio phasing
chr15	24954986	24977850	+	SNURF	ENSG00000273173	protein_coding	Imprinted	Paternal	GeneImprint	108006	chr15	25085856	25086799	944	18	0.450685	0.930038	-0.479353	-74.3127	NA19240 run1 trio phasing
chr15	24981994	24982068	+	SNORD107	ENSG00000276314	snoRNA	Imprinted	Paternal	GeneImprint	103788	chr15	25085856	25086799	944	18	0.450685	0.930038	-0.479353	-74.3127	NA19240 run1 trio phasing
chr15	24985100	24985166	+	SNORD64	ENSG00000276610	snoRNA	Imprinted	Paternal	GeneImprint	100690	chr15	25085856	25086799	944	18	0.450685	0.930038	-0.479353	-74.3127	NA19240 run1 trio phasing
chr15	24986925	24986995	+	SNORD108	ENSG00000239014	snoRNA	Imprinted	Paternal	GeneImprint	98861	chr15	25085856	25086799	944	18	0.450685	0.930038	-0.479353	-74.3127	NA19240 run1 trio phasing
chr15	25041974	25042040	+	SNORD109A	ENSG00000274640	snoRNA	Imprinted	Paternal	GeneImprint	43816	chr15	25085856	25086799	944	18	0.450685	0.930038	-0.479353	-74.3127	NA19240 run1 trio phasing
chr15	25051476	25106603	+	SNORD116@	NA	NA	Imprinted	Paternal	GeneImprint	0	chr15	25085856	25086799	944	18	0.450685	0.930038	-0.479353	-74.3127	NA19240 run1 trio phasing
chr15	25170723	25269858	+	SNORD115@	NA	NA	Imprinted	Paternal	GeneImprint	83924	chr15	25085856	25086799	944	18	0.450685	0.930038	-0.479353	-74.3127	NA19240 run1 trio phasing
chr15	25269783	25269858	+	SNORD115-48	ENSG00000201634	snoRNA	Imprinted	Paternal	GeneImprint	182984	chr15	25085856	25086799	944	18	0.450685	0.930038	-0.479353	-74.3127	NA19240 run1 trio phasing
chr15	25278343	25278409	+	SNORD109B	ENSG00000239169	snoRNA	Imprinted	Paternal	GeneImprint	191544	chr15	25085856	25086799	944	18	0.450685	0.930038	-0.479353	-74.3127	NA19240 run1 trio phasing
chr15	25333728	25439051	-	UBE3A	ENSG00000114062	protein_coding	Imprinted	Maternal	GeneImprint	246929	chr15	25085856	25086799	944	18	0.450685	0.930038	-0.479353	-74.3127	NA19240 run1 trio phasing
chr15	25677271	25865184	-	ATP10A	ENSG00000206190	protein_coding	Imprinted	Maternal	GeneImprint	590472	chr15	25085856	25086799	944	18	0.450685	0.930038	-0.479353	-74.3127	NA19240 run1 trio phasing
chr14	100725705	100738224	+	DLK1	ENSG00000185559	protein_coding	Imprinted	Paternal	GeneImprint	3975011	chr14	104713235	104713557	323	19	0.489141	0.93106	-0.441919	-74.2891	NA19240 run1 trio phasing
chr14	100779410	100861031	+	MEG3	ENSG00000214548	lncRNA	Imprinted	Maternal	GeneImprint	3852204	chr14	104713235	104713557	323	19	0.489141	0.93106	-0.441919	-74.2891	NA19240 run1 trio phasing
chr14	100874493	100874585	+	MIR337	ENSG00000199151	miRNA	Imprinted	Maternal	Catalogoue	3838650	chr14	104713235	104713557	323	19	0.489141	0.93106	-0.441919	-74.2891	NA19240 run1 trio phasing
chr14	100879753	100903722	-	RTL1	ENSG00000254656	protein_coding	Imprinted	Paternal	GeneImprint	3809513	chr14	104713235	104713557	323	19	0.489141	0.93106	-0.441919	-74.2891	NA19240 run1 trio phasing
chr14	100894770	101038859	+	MEG8	ENSG00000225746	lncRNA	Imprinted	Maternal	GeneImprint	3674376	chr14	104713235	104713557	323	19	0.489141	0.93106	-0.441919	-74.2891	NA19240 run1 trio phasing
chr14	100924824	100924892	+	SNORD113-1	ENSG00000202191	snoRNA	Imprinted	Maternal	GeneImprint	3788343	chr14	104713235	104713557	323	19	0.489141	0.93106	-0.441919	-74.2891	NA19240 run1 trio phasing
chr14	100949833	100949904	+	SNORD114-1	ENSG00000199575	snoRNA	Imprinted	Maternal	GeneImprint	3763331	chr14	104713235	104713557	323	19	0.489141	0.93106	-0.441919	-74.2891	NA19240 run1 trio phasing
chr10	102106489	102120368	-	LDB1	ENSG00000198728	protein_coding	Predicted	Maternal	GeneImprint	353015	chr10	102473383	102473825	443	18	0.955701	0.430089	0.525612	74.228	NA19240 run1 trio phasing
chr11	70078302	70189528	+	ANO1	ENSG00000131620	protein_coding	Imprinted	Maternal	GeneImprint	1675524	chr11	71865052	71865437	386	21	0.927993	0.495354	0.432639	73.7902	NA19240 run1 trio phasing
chr11	66268590	66277492	+	RAB1B	ENSG00000174903	protein_coding	Predicted	Maternal	GeneImprint	912452	chr11	65355799	65356138	340	21	0.780867	0.374999	0.405868	73.2107	NA19240 run1 trio phasing
chr6	11712054	11807046	-	ADTRP	ENSG00000111863	protein_coding	Imprinted	Maternal	GeneImprint	2686384	chr6	9025201	9025670	470	17	0.0813589	0.57062	-0.489261	-73.1614	NA19240 run1 trio phasing
chr13	113759226	113816995	+	TMEM255B	ENSG00000184497	protein_coding	Predicted	Maternal	GeneImprint	27281	chr13	113844276	113844690	415	17	0.814876	0.280909	0.533967	73.161	NA19240 run1 trio phasing
chr9	135495181	135501734	-	C9orf116	ENSG00000160345	protein_coding	Predicted	Paternal	GeneImprint	511793	chr9	134983042	134983388	347	20	0.332019	0.808632	-0.476613	-73.1541	NA19240 run1 trio phasing
chr9	136658856	136672678	+	EGFL7	ENSG00000172889	protein_coding	Predicted	Paternal	GeneImprint	1675468	chr9	134983042	134983388	347	20	0.332019	0.808632	-0.476613	-73.1541	NA19240 run1 trio phasing
chr9	136848724	136851027	+	PHPT1	ENSG00000054148	protein_coding	Predicted	Maternal	GeneImprint	1865336	chr9	134983042	134983388	347	20	0.332019	0.808632	-0.476613	-73.1541	NA19240 run1 trio phasing
chr1	228208063	228378876	+	OBSCN	ENSG00000154358	protein_coding	Predicted	Paternal	GeneImprint	2122375	chr1	226085319	226085688	370	20	0.478176	0.904788	-0.426612	-73.114	NA19240 run1 trio phasing
chr1	228458107	228460470	+	H2BU1	ENSG00000196890	protein_coding	Predicted	Maternal	GeneImprint	2372419	chr1	226085319	226085688	370	20	0.478176	0.904788	-0.426612	-73.114	NA19240 run1 trio phasing
chr16	3432414	3443504	-	ZNF597	ENSG00000167981	protein_coding	Imprinted	Maternal	GeneImprint	824331	chr16	2607689	2608083	395	16	0.202614	0.751115	-0.548502	-73.039	NA19240 run1 trio phasing
chr16	3443649	3486953	+	NAA60	ENSG00000122390	protein_coding	Imprinted	Maternal	GeneImprint	835566	chr16	2607689	2608083	395	16	0.202614	0.751115	-0.548502	-73.039	NA19240 run1 trio phasing
chr16	981770	986979	+	SOX8	ENSG00000005513	protein_coding	Predicted	Paternal	GeneImprint	1620710	chr16	2607689	2608083	395	16	0.202614	0.751115	-0.548502	-73.039	NA19240 run1 trio phasing
chr2	70900576	70965373	+	VAX2	ENSG00000116035	protein_coding	Predicted	Maternal	GeneImprint	1721885	chr2	69178378	69178691	314	17	0.862719	0.280021	0.582698	73.0122	NA19240 run1 trio phasing
chr4	1009936	1026898	+	FGFRL1	ENSG00000127418	protein_coding	Predicted	Maternal	GeneImprint	506609	chr4	1533507	1533711	205	18	0.13723	0.644954	-0.507723	-73.0058	NA19240 run1 trio phasing
chr4	1166932	1208962	-	SPON2	ENSG00000159674	protein_coding	Predicted	Paternal	GeneImprint	324545	chr4	1533507	1533711	205	18	0.13723	0.644954	-0.507723	-73.0058	NA19240 run1 trio phasing
chr4	1347208	1395989	+	UVSSA	ENSG00000163945	protein_coding	Predicted	Maternal	GeneImprint	137518	chr4	1533507	1533711	205	18	0.13723	0.644954	-0.507723	-73.0058	NA19240 run1 trio phasing
chr19	41219223	41261766	+	AXL	ENSG00000167601	protein_coding	ConflictingÂ Data	Maternal	Catalogoue	1801118	chr19	39417874	39418105	232	18	0.465544	0.930899	-0.465355	-72.8314	NA19240 run1 trio phasing
chr8	139600838	139704109	-	KCNK9	ENSG00000169427	protein_coding	Imprinted	Maternal	GeneImprint	854156	chr8	140558265	140558637	373	16	0.258789	0.80097	-0.54218	-72.6775	NA19240 run1 trio phasing
chr8	140094894	140100543	-	PEG13	ENSG00000282164	lncRNA	Imprinted	Paternal	GeneImprint	457722	chr8	140558265	140558637	373	16	0.258789	0.80097	-0.54218	-72.6775	NA19240 run1 trio phasing
chr8	142784882	142786539	-	LY6D	ENSG00000167656	protein_coding	Predicted	Paternal	GeneImprint	2226245	chr8	140558265	140558637	373	16	0.258789	0.80097	-0.54218	-72.6775	NA19240 run1 trio phasing
chr8	144502973	144507174	+	GPT	ENSG00000167701	protein_coding	Predicted	Maternal	GeneImprint	3944336	chr8	140558265	140558637	373	16	0.258789	0.80097	-0.54218	-72.6775	NA19240 run1 trio phasing
chr9	135495181	135501734	-	C9orf116	ENSG00000160345	protein_coding	Predicted	Paternal	GeneImprint	2295289	chr9	133199598	133199892	295	18	0.760021	0.29814	0.461881	72.3596	NA19240 run1 trio phasing
chr9	136658856	136672678	+	EGFL7	ENSG00000172889	protein_coding	Predicted	Paternal	GeneImprint	3458964	chr9	133199598	133199892	295	18	0.760021	0.29814	0.461881	72.3596	NA19240 run1 trio phasing
chr9	136848724	136851027	+	PHPT1	ENSG00000054148	protein_coding	Predicted	Maternal	GeneImprint	3648832	chr9	133199598	133199892	295	18	0.760021	0.29814	0.461881	72.3596	NA19240 run1 trio phasing
chr16	3432414	3443504	-	ZNF597	ENSG00000167981	protein_coding	Imprinted	Maternal	GeneImprint	271117	chr16	3160889	3161297	409	18	0.381669	0.848389	-0.46672	-72.2996	NA19240 run1 trio phasing
chr16	3443649	3486953	+	NAA60	ENSG00000122390	protein_coding	Imprinted	Maternal	GeneImprint	282352	chr16	3160889	3161297	409	18	0.381669	0.848389	-0.46672	-72.2996	NA19240 run1 trio phasing
chr16	981770	986979	+	SOX8	ENSG00000005513	protein_coding	Predicted	Paternal	GeneImprint	2173910	chr16	3160889	3161297	409	18	0.381669	0.848389	-0.46672	-72.2996	NA19240 run1 trio phasing
chr1	247840928	247841896	-	OR11L1	ENSG00000197591	protein_coding	Predicted	Paternal	GeneImprint	3763229	chr1	244077387	244077699	313	17	0.702777	0.126263	0.576514	71.6969	NA19240 run1 trio phasing
chr6	159969099	160113507	+	IGF2R	ENSG00000197081	protein_coding	ConflictingÂ Data	Biallelic	GeneImprint	3306715	chr6	156661965	156662384	420	17	0.948427	0.414604	0.533823	71.574	NA19240 run1 trio phasing
chr6	160171061	160277638	-	SLC22A2	ENSG00000112499	protein_coding	Imprinted	Maternal	GeneImprint	3508677	chr6	156661965	156662384	420	17	0.948427	0.414604	0.533823	71.574	NA19240 run1 trio phasing
chr6	160348378	160452577	+	SLC22A3	ENSG00000146477	protein_coding	Imprinted	Maternal	GeneImprint	3685994	chr6	156661965	156662384	420	17	0.948427	0.414604	0.533823	71.574	NA19240 run1 trio phasing
chr14	100725705	100738224	+	DLK1	ENSG00000185559	protein_coding	Imprinted	Paternal	GeneImprint	3924228	chr14	104662452	104662867	416	19	0.641048	0.196232	0.444817	71.4792	NA19240 run1 trio phasing
chr14	100779410	100861031	+	MEG3	ENSG00000214548	lncRNA	Imprinted	Maternal	GeneImprint	3801421	chr14	104662452	104662867	416	19	0.641048	0.196232	0.444817	71.4792	NA19240 run1 trio phasing
chr14	100874493	100874585	+	MIR337	ENSG00000199151	miRNA	Imprinted	Maternal	Catalogoue	3787867	chr14	104662452	104662867	416	19	0.641048	0.196232	0.444817	71.4792	NA19240 run1 trio phasing
chr14	100879753	100903722	-	RTL1	ENSG00000254656	protein_coding	Imprinted	Paternal	GeneImprint	3758730	chr14	104662452	104662867	416	19	0.641048	0.196232	0.444817	71.4792	NA19240 run1 trio phasing
chr14	100894770	101038859	+	MEG8	ENSG00000225746	lncRNA	Imprinted	Maternal	GeneImprint	3623593	chr14	104662452	104662867	416	19	0.641048	0.196232	0.444817	71.4792	NA19240 run1 trio phasing
chr14	100924824	100924892	+	SNORD113-1	ENSG00000202191	snoRNA	Imprinted	Maternal	GeneImprint	3737560	chr14	104662452	104662867	416	19	0.641048	0.196232	0.444817	71.4792	NA19240 run1 trio phasing
chr14	100949833	100949904	+	SNORD114-1	ENSG00000199575	snoRNA	Imprinted	Maternal	GeneImprint	3712548	chr14	104662452	104662867	416	19	0.641048	0.196232	0.444817	71.4792	NA19240 run1 trio phasing
chr3	126103562	126197994	-	ALDH1L1	ENSG00000144908	protein_coding	Predicted	Maternal	GeneImprint	948668	chr3	125153818	125154894	1077	17	0.222581	0.745038	-0.522457	-71.2627	NA19240 run1 trio phasing
chr7	78017055	79453667	-	MAGI2	ENSG00000187391	protein_coding	Imprinted	Maternal	GeneImprint	3360702	chr7	74655733	74656353	621	20	0.866043	0.443654	0.422388	71.0471	NA19240 run1 trio phasing
chr7	77793728	77798434	-	TMEM60	ENSG00000135211	protein_coding	Predicted	Paternal	GeneImprint	3137375	chr7	74655733	74656353	621	20	0.866043	0.443654	0.422388	71.0471	NA19240 run1 trio phasing
chr4	1009936	1026898	+	FGFRL1	ENSG00000127418	protein_coding	Predicted	Maternal	GeneImprint	351779	chr4	1378677	1379035	359	18	0.909673	0.425135	0.484538	71.0068	NA19240 run1 trio phasing
chr4	1166932	1208962	-	SPON2	ENSG00000159674	protein_coding	Predicted	Paternal	GeneImprint	169715	chr4	1378677	1379035	359	18	0.909673	0.425135	0.484538	71.0068	NA19240 run1 trio phasing
chr4	1347208	1395989	+	UVSSA	ENSG00000163945	protein_coding	Predicted	Maternal	GeneImprint	0	chr4	1378677	1379035	359	18	0.909673	0.425135	0.484538	71.0068	NA19240 run1 trio phasing
chr17	28226563	28228065	+	PYY2	ENSG00000237575	transcribed_unprocessed_pseudogene	Predicted	Paternal	GeneImprint	509662	chr17	28737727	28738189	463	17	0.658538	0.150613	0.507924	70.9475	NA19240 run1 trio phasing
chr10	8045378	8075198	+	GATA3	ENSG00000107485	protein_coding	Predicted	Paternal	GeneImprint	637732	chr10	7407443	7407646	204	21	0.663316	0.250191	0.413126	70.7745	NA19240 run1 trio phasing
chr13	46831550	46897076	-	HTR2A	ENSG00000102468	protein_coding	ConflictingÂ Data	Maternal	GeneImprint	1086436	chr13	47983512	47983778	267	16	0.448182	0.937691	-0.489508	-70.6525	NA19240 run1 trio phasing
chr13	48303726	48599436	+	RB1	ENSG00000139687	protein_coding	Imprinted	Maternal	GeneImprint	319948	chr13	47983512	47983778	267	16	0.448182	0.937691	-0.489508	-70.6525	NA19240 run1 trio phasing
chr19	53519527	53580269	+	ZNF331	ENSG00000130844	protein_coding	ConflictingÂ Data	Maternal	Catalogoue	2569374	chr19	50949871	50950153	283	19	0.825618	0.352288	0.473329	70.3429	NA19240 run1 trio phasing
chr19	53787675	53787741	+	MIR371A	ENSG00000199031	miRNA	Imprinted	Paternal	GeneImprint	2837522	chr19	50949871	50950153	283	19	0.825618	0.352288	0.473329	70.3429	NA19240 run1 trio phasing
chr19	54643889	54670359	+	LILRB4	ENSG00000186818	protein_coding	Predicted	Maternal	GeneImprint	3693736	chr19	50949871	50950153	283	19	0.825618	0.352288	0.473329	70.3429	NA19240 run1 trio phasing
chr9	126613928	126701032	+	LMX1B	ENSG00000136944	protein_coding	Predicted	Maternal	GeneImprint	123249	chr9	126490325	126490679	355	16	0.669441	0.148845	0.520597	70.228	NA19240 run1 trio phasing
chr16	86510527	86515422	+	FOXF1	ENSG00000103241	protein_coding	ConflictingÂ Data	Maternal	GeneImprint	756849	chr16	85753084	85753678	595	19	0.769719	0.30683	0.462889	70.0498	NA19240 run1 trio phasing
chr2	240126563	240136807	-	COPS9	ENSG00000172428	protein_coding	Predicted	Paternal	GeneImprint	2234986	chr2	237891172	237891577	406	18	0.751505	0.267954	0.483551	69.83	NA19240 run1 trio phasing
chr13	113759226	113816995	+	TMEM255B	ENSG00000184497	protein_coding	Predicted	Maternal	GeneImprint	114138	chr13	113931133	113931585	453	17	0.212401	0.698061	-0.48566	-69.7474	NA19240 run1 trio phasing
chr8	139600838	139704109	-	KCNK9	ENSG00000169427	protein_coding	Imprinted	Maternal	GeneImprint	3811163	chr8	143515272	143515600	329	18	0.306509	0.776124	-0.469615	-69.5861	NA19240 run1 trio phasing
chr8	140094894	140100543	-	PEG13	ENSG00000282164	lncRNA	Imprinted	Paternal	GeneImprint	3414729	chr8	143515272	143515600	329	18	0.306509	0.776124	-0.469615	-69.5861	NA19240 run1 trio phasing
chr8	142784882	142786539	-	LY6D	ENSG00000167656	protein_coding	Predicted	Paternal	GeneImprint	728733	chr8	143515272	143515600	329	18	0.306509	0.776124	-0.469615	-69.5861	NA19240 run1 trio phasing
chr8	144502973	144507174	+	GPT	ENSG00000167701	protein_coding	Predicted	Maternal	GeneImprint	987373	chr8	143515272	143515600	329	18	0.306509	0.776124	-0.469615	-69.5861	NA19240 run1 trio phasing
chr17	76702250	76700600	NA	LOC100131170	NA	NA	Predicted	Paternal	GeneImprint	3721561	chr17	80422161	80422474	314	18	0.627406	0.130435	0.49697	69.0222	NA19240 run1 trio phasing
chr4	1009936	1026898	+	FGFRL1	ENSG00000127418	protein_coding	Predicted	Maternal	GeneImprint	219142	chr4	1246040	1246476	437	19	0.773147	0.3091	0.464047	69.0052	NA19240 run1 trio phasing
chr4	1166932	1208962	-	SPON2	ENSG00000159674	protein_coding	Predicted	Paternal	GeneImprint	37078	chr4	1246040	1246476	437	19	0.773147	0.3091	0.464047	69.0052	NA19240 run1 trio phasing
chr4	1347208	1395989	+	UVSSA	ENSG00000163945	protein_coding	Predicted	Maternal	GeneImprint	100732	chr4	1246040	1246476	437	19	0.773147	0.3091	0.464047	69.0052	NA19240 run1 trio phasing
chr19	53519527	53580269	+	ZNF331	ENSG00000130844	protein_coding	ConflictingÂ Data	Maternal	Catalogoue	0	chr19	53562711	53563190	480	17	0.552097	0.96719	-0.415092	-68.7162	NA19240 run1 trio phasing
chr19	53787675	53787741	+	MIR371A	ENSG00000199031	miRNA	Imprinted	Paternal	GeneImprint	224485	chr19	53562711	53563190	480	17	0.552097	0.96719	-0.415092	-68.7162	NA19240 run1 trio phasing
chr19	54953130	55001142	+	NLRP2	ENSG00000022556	protein_coding	Imprinted	Maternal	GeneImprint	1389940	chr19	53562711	53563190	480	17	0.552097	0.96719	-0.415092	-68.7162	NA19240 run1 trio phasing
chr19	56774547	56840729	-	ZIM2	ENSG00000269699	protein_coding	Imprinted	Paternal	GeneImprint	3211357	chr19	53562711	53563190	480	17	0.552097	0.96719	-0.415092	-68.7162	NA19240 run1 trio phasing
chr19	56810077	56840728	-	PEG3	ENSG00000198300	protein_coding	Imprinted	Paternal	GeneImprint	3246887	chr19	53562711	53563190	480	17	0.552097	0.96719	-0.415092	-68.7162	NA19240 run1 trio phasing
chr19	56840866	56848556	+	MIMT1	ENSG00000268654	lncRNA	Imprinted	Paternal	GeneImprint	3277676	chr19	53562711	53563190	480	17	0.552097	0.96719	-0.415092	-68.7162	NA19240 run1 trio phasing
chr19	54643889	54670359	+	LILRB4	ENSG00000186818	protein_coding	Predicted	Maternal	GeneImprint	1080699	chr19	53562711	53563190	480	17	0.552097	0.96719	-0.415092	-68.7162	NA19240 run1 trio phasing
chr11	2444684	2849105	+	KCNQ1	ENSG00000053918	protein_coding	Imprinted	Maternal	GeneImprint	3421514	chr11	6270619	6270935	317	19	0.201285	0.661423	-0.460138	-68.5763	NA19240 run1 trio phasing
chr11	2608328	2699994	-	KCNQ1OT1	ENSG00000269821	lncRNA	Imprinted	Paternal	GeneImprint	3570625	chr11	6270619	6270935	317	19	0.201285	0.661423	-0.460138	-68.5763	NA19240 run1 trio phasing
chr11	2870033	2872105	+	KCNQ1DN	ENSG00000237941	lncRNA	Imprinted	Maternal	GeneImprint	3398514	chr11	6270619	6270935	317	19	0.201285	0.661423	-0.460138	-68.5763	NA19240 run1 trio phasing
chr11	2883213	2885773	-	CDKN1C	ENSG00000129757	protein_coding	Imprinted	Maternal	GeneImprint	3384846	chr11	6270619	6270935	317	19	0.201285	0.661423	-0.460138	-68.5763	NA19240 run1 trio phasing
chr11	2899721	2925246	+	SLC22A18	ENSG00000110628	protein_coding	Imprinted	Maternal	GeneImprint	3345373	chr11	6270619	6270935	317	19	0.201285	0.661423	-0.460138	-68.5763	NA19240 run1 trio phasing
chr11	2928273	2929420	-	PHLDA2	ENSG00000181649	protein_coding	Imprinted	Maternal	GeneImprint	3341199	chr11	6270619	6270935	317	19	0.201285	0.661423	-0.460138	-68.5763	NA19240 run1 trio phasing
chr11	3087107	3166739	-	OSBPL5	ENSG00000021762	protein_coding	Imprinted	Maternal	GeneImprint	3103880	chr11	6270619	6270935	317	19	0.201285	0.661423	-0.460138	-68.5763	NA19240 run1 trio phasing
chr11	2404515	2423045	-	TRPM5	ENSG00000070985	protein_coding	ProvisionalÂ Data	Paternal	GeneImprint	3847574	chr11	6270619	6270935	317	19	0.201285	0.661423	-0.460138	-68.5763	NA19240 run1 trio phasing
chr11	2887344	2903575	-	SLC22A18AS	ENSG00000254827	protein_coding	ProvisionalÂ Data	Maternal	GeneImprint	3367044	chr11	6270619	6270935	317	19	0.201285	0.661423	-0.460138	-68.5763	NA19240 run1 trio phasing
chr11	6926404	7001004	+	ZNF215	ENSG00000149054	protein_coding	ProvisionalÂ Data	Maternal	GeneImprint	655469	chr11	6270619	6270935	317	19	0.201285	0.661423	-0.460138	-68.5763	NA19240 run1 trio phasing
chr10	132444327	132449408	+	LINC02870	ENSG00000180066	lncRNA	Predicted	Maternal	GeneImprint	2874878	chr10	129569075	129569449	375	19	0.328921	0.810251	-0.48133	-68.5073	NA19240 run1 trio phasing
chr10	132783179	132786147	-	NKX6-2	ENSG00000148826	protein_coding	Predicted	Maternal	GeneImprint	3213730	chr10	129569075	129569449	375	19	0.328921	0.810251	-0.48133	-68.5073	NA19240 run1 trio phasing
chr10	132808392	132942823	-	CFAP46	ENSG00000171811	protein_coding	Predicted	Maternal	GeneImprint	3238943	chr10	129569075	129569449	375	19	0.328921	0.810251	-0.48133	-68.5073	NA19240 run1 trio phasing
chr10	133237855	133241928	+	VENTX	ENSG00000151650	protein_coding	Predicted	Maternal	GeneImprint	3668406	chr10	129569075	129569449	375	19	0.328921	0.810251	-0.48133	-68.5073	NA19240 run1 trio phasing
chr10	133379261	133391694	+	PAOX	ENSG00000148832	protein_coding	Predicted	Maternal	GeneImprint	3809812	chr10	129569075	129569449	375	19	0.328921	0.810251	-0.48133	-68.5073	NA19240 run1 trio phasing
chr11	70078302	70189528	+	ANO1	ENSG00000131620	protein_coding	Imprinted	Maternal	GeneImprint	2085018	chr11	67993007	67993284	278	16	0.888987	0.316418	0.572568	68.3915	NA19240 run1 trio phasing
chr11	66268590	66277492	+	RAB1B	ENSG00000174903	protein_coding	Predicted	Maternal	GeneImprint	1715515	chr11	67993007	67993284	278	16	0.888987	0.316418	0.572568	68.3915	NA19240 run1 trio phasing
chr13	46831550	46897076	-	HTR2A	ENSG00000102468	protein_coding	ConflictingÂ Data	Maternal	GeneImprint	3702697	chr13	43128411	43128853	443	18	0.2839	0.759998	-0.476098	-68.3072	NA19240 run1 trio phasing
chr19	281040	291403	-	PLPP2	ENSG00000141934	protein_coding	Predicted	Maternal	GeneImprint	3262018	chr19	3553421	3553694	274	19	0.853839	0.343222	0.510617	67.7711	NA19240 run1 trio phasing
chr19	281040	291403	-	PLPP2	ENSG00000141934	protein_coding	Predicted	Maternal	GeneImprint	2812549	chr19	3103952	3104343	392	17	0.196552	0.695617	-0.499065	-67.7653	NA19240 run1 trio phasing
chr1	3652516	3736201	+	TP73	ENSG00000078900	protein_coding	Imprinted	Maternal	GeneImprint	1870172	chr1	1782136	1782344	209	20	0.796676	0.39014	0.406536	67.6223	NA19240 run1 trio phasing
chr1	1335276	1349418	-	DVL1	ENSG00000107404	protein_coding	Predicted	Maternal	GeneImprint	432718	chr1	1782136	1782344	209	20	0.796676	0.39014	0.406536	67.6223	NA19240 run1 trio phasing
chr1	1917590	1919279	-	TMEM52	ENSG00000178821	protein_coding	Predicted	Paternal	GeneImprint	135246	chr1	1782136	1782344	209	20	0.796676	0.39014	0.406536	67.6223	NA19240 run1 trio phasing
chr1	2403964	2413797	-	PEX10	ENSG00000157911	protein_coding	Predicted	Maternal	GeneImprint	621620	chr1	1782136	1782344	209	20	0.796676	0.39014	0.406536	67.6223	NA19240 run1 trio phasing
chr1	3069168	3438621	+	PRDM16	ENSG00000142611	protein_coding	Predicted	Paternal	GeneImprint	1286824	chr1	1782136	1782344	209	20	0.796676	0.39014	0.406536	67.6223	NA19240 run1 trio phasing
chr1	3630767	3652761	-	WRAP73	ENSG00000116213	protein_coding	Predicted	Maternal	GeneImprint	1848423	chr1	1782136	1782344	209	20	0.796676	0.39014	0.406536	67.6223	NA19240 run1 trio phasing
chr16	3432414	3443504	-	ZNF597	ENSG00000167981	protein_coding	Imprinted	Maternal	GeneImprint	2861288	chr16	570706	571126	421	17	0.68673	0.180749	0.505982	67.5604	NA19240 run1 trio phasing
chr16	3443649	3486953	+	NAA60	ENSG00000122390	protein_coding	Imprinted	Maternal	GeneImprint	2872523	chr16	570706	571126	421	17	0.68673	0.180749	0.505982	67.5604	NA19240 run1 trio phasing
chr16	981770	986979	+	SOX8	ENSG00000005513	protein_coding	Predicted	Paternal	GeneImprint	410644	chr16	570706	571126	421	17	0.68673	0.180749	0.505982	67.5604	NA19240 run1 trio phasing
chr15	98646951	98647371	-	IRAIN	ENSG00000259424	lncRNA	Imprinted	Paternal	GeneImprint	800258	chr15	99447629	99447874	246	18	0.778713	0.276242	0.502471	67.5343	NA19240 run1 trio phasing
chr19	281040	291403	-	PLPP2	ENSG00000141934	protein_coding	Predicted	Maternal	GeneImprint	183257	chr19	474660	474916	257	18	0.748796	0.281534	0.467262	67.3813	NA19240 run1 trio phasing
chr16	3432414	3443504	-	ZNF597	ENSG00000167981	protein_coding	Imprinted	Maternal	GeneImprint	2318664	chr16	1113248	1113750	503	18	0.36695	0.83635	-0.4694	-67.3734	NA19240 run1 trio phasing
chr16	3443649	3486953	+	NAA60	ENSG00000122390	protein_coding	Imprinted	Maternal	GeneImprint	2329899	chr16	1113248	1113750	503	18	0.36695	0.83635	-0.4694	-67.3734	NA19240 run1 trio phasing
chr16	981770	986979	+	SOX8	ENSG00000005513	protein_coding	Predicted	Paternal	GeneImprint	126269	chr16	1113248	1113750	503	18	0.36695	0.83635	-0.4694	-67.3734	NA19240 run1 trio phasing
chr19	53519527	53580269	+	ZNF331	ENSG00000130844	protein_coding	ConflictingÂ Data	Maternal	Catalogoue	0	chr19	53540858	53541777	920	18	0.451591	0.89007	-0.438479	-67.2061	NA19240 run1 trio phasing
chr19	53787675	53787741	+	MIR371A	ENSG00000199031	miRNA	Imprinted	Paternal	GeneImprint	245898	chr19	53540858	53541777	920	18	0.451591	0.89007	-0.438479	-67.2061	NA19240 run1 trio phasing
chr19	54953130	55001142	+	NLRP2	ENSG00000022556	protein_coding	Imprinted	Maternal	GeneImprint	1411353	chr19	53540858	53541777	920	18	0.451591	0.89007	-0.438479	-67.2061	NA19240 run1 trio phasing
chr19	56774547	56840729	-	ZIM2	ENSG00000269699	protein_coding	Imprinted	Paternal	GeneImprint	3232770	chr19	53540858	53541777	920	18	0.451591	0.89007	-0.438479	-67.2061	NA19240 run1 trio phasing
chr19	56810077	56840728	-	PEG3	ENSG00000198300	protein_coding	Imprinted	Paternal	GeneImprint	3268300	chr19	53540858	53541777	920	18	0.451591	0.89007	-0.438479	-67.2061	NA19240 run1 trio phasing
chr19	56840866	56848556	+	MIMT1	ENSG00000268654	lncRNA	Imprinted	Paternal	GeneImprint	3299089	chr19	53540858	53541777	920	18	0.451591	0.89007	-0.438479	-67.2061	NA19240 run1 trio phasing
chr19	54643889	54670359	+	LILRB4	ENSG00000186818	protein_coding	Predicted	Maternal	GeneImprint	1102112	chr19	53540858	53541777	920	18	0.451591	0.89007	-0.438479	-67.2061	NA19240 run1 trio phasing
chr1	92473043	92486925	-	GFI1	ENSG00000162676	protein_coding	Predicted	Paternal	GeneImprint	0	chr1	92481855	92482121	267	17	0.806337	0.330055	0.476282	67.085	NA19240 run1 trio phasing
chr19	53519527	53580269	+	ZNF331	ENSG00000130844	protein_coding	ConflictingÂ Data	Maternal	Catalogoue	3628882	chr19	49890488	49890645	158	19	0.0646678	0.445724	-0.381056	-66.8299	NA19240 run1 trio phasing
chr19	53787675	53787741	+	MIR371A	ENSG00000199031	miRNA	Imprinted	Paternal	GeneImprint	3897030	chr19	49890488	49890645	158	19	0.0646678	0.445724	-0.381056	-66.8299	NA19240 run1 trio phasing
chr12	57128483	57213361	+	LRP1	ENSG00000123384	protein_coding	Imprinted	NA	GeneImprint	3104036	chr12	54024056	54024447	392	19	0.256953	0.735632	-0.478679	-66.4267	NA19240 run1 trio phasing
chr12	53994895	54003337	+	HOXC9	ENSG00000180806	protein_coding	Predicted	Maternal	GeneImprint	20719	chr12	54024056	54024447	392	19	0.256953	0.735632	-0.478679	-66.4267	NA19240 run1 trio phasing
chr12	54016931	54056030	+	HOXC4	ENSG00000198353	protein_coding	Predicted	Maternal	GeneImprint	0	chr12	54024056	54024447	392	19	0.256953	0.735632	-0.478679	-66.4267	NA19240 run1 trio phasing
chr12	57619527	57626151	+	SLC26A10	ENSG00000135502	protein_coding	Predicted	Maternal	GeneImprint	3595080	chr12	54024056	54024447	392	19	0.256953	0.735632	-0.478679	-66.4267	NA19240 run1 trio phasing
chr12	57747727	57756013	-	CDK4	ENSG00000135446	protein_coding	Predicted	Maternal	GeneImprint	3723280	chr12	54024056	54024447	392	19	0.256953	0.735632	-0.478679	-66.4267	NA19240 run1 trio phasing
chr16	3432414	3443504	-	ZNF597	ENSG00000167981	protein_coding	Imprinted	Maternal	GeneImprint	2366459	chr16	1065828	1065955	128	20	0.598207	0.167414	0.430793	65.9641	NA19240 run1 trio phasing
chr16	3443649	3486953	+	NAA60	ENSG00000122390	protein_coding	Imprinted	Maternal	GeneImprint	2377694	chr16	1065828	1065955	128	20	0.598207	0.167414	0.430793	65.9641	NA19240 run1 trio phasing
chr16	981770	986979	+	SOX8	ENSG00000005513	protein_coding	Predicted	Paternal	GeneImprint	78849	chr16	1065828	1065955	128	20	0.598207	0.167414	0.430793	65.9641	NA19240 run1 trio phasing
chr3	126103562	126197994	-	ALDH1L1	ENSG00000144908	protein_coding	Predicted	Maternal	GeneImprint	2259106	chr3	128457100	128457489	390	17	0.691381	0.167354	0.524028	65.8701	NA19240 run1 trio phasing
chr19	44112181	44134822	+	ZNF225	ENSG00000256294	protein_coding	Predicted	Paternal	GeneImprint	3927004	chr19	48061826	48062055	230	19	0.471705	0.904512	-0.432807	-65.7851	NA19240 run1 trio phasing
chr19	44417519	44448578	-	ZNF229	ENSG00000278318	protein_coding	Predicted	Maternal	GeneImprint	3613248	chr19	48061826	48062055	230	19	0.471705	0.904512	-0.432807	-65.7851	NA19240 run1 trio phasing
chr15	24101827	24823365	+	PWRN1	ENSG00000259905	lncRNA	ConflictingÂ Data	Unknown	Catalogoue	275428	chr15	25098793	25100382	1590	16	0.274541	0.830031	-0.55549	-65.4585	NA19240 run1 trio phasing
chr15	26543546	26939539	-	GABRB3	ENSG00000166206	protein_coding	ConflictingÂ Data	Paternal	GeneImprint	1443164	chr15	25098793	25100382	1590	16	0.274541	0.830031	-0.55549	-65.4585	NA19240 run1 trio phasing
chr15	26866911	26949208	+	GABRA5	ENSG00000186297	protein_coding	ConflictingÂ Data	Paternal	GeneImprint	1766529	chr15	25098793	25100382	1590	16	0.274541	0.830031	-0.55549	-65.4585	NA19240 run1 trio phasing
chr15	26971181	27541984	+	GABRG3	ENSG00000182256	protein_coding	ConflictingÂ Data	Paternal	GeneImprint	1870799	chr15	25098793	25100382	1590	16	0.274541	0.830031	-0.55549	-65.4585	NA19240 run1 trio phasing
chr15	23565674	23630075	+	MKRN3	ENSG00000179455	protein_coding	Imprinted	Paternal	GeneImprint	1468718	chr15	25098793	25100382	1590	16	0.274541	0.830031	-0.55549	-65.4585	NA19240 run1 trio phasing
chr15	23643549	23647867	-	MAGEL2	ENSG00000254585	protein_coding	Imprinted	Paternal	GeneImprint	1450926	chr15	25098793	25100382	1590	16	0.274541	0.830031	-0.55549	-65.4585	NA19240 run1 trio phasing
chr15	23685400	23687305	-	NDN	ENSG00000182636	protein_coding	Imprinted	Paternal	GeneImprint	1411488	chr15	25098793	25100382	1590	16	0.274541	0.830031	-0.55549	-65.4585	NA19240 run1 trio phasing
chr15	24675775	24683393	+	NPAP1	ENSG00000185823	protein_coding	Imprinted	Unknown	GeneImprint	415400	chr15	25098793	25100382	1590	16	0.274541	0.830031	-0.55549	-65.4585	NA19240 run1 trio phasing
chr15	24823637	24978723	+	SNRPN	ENSG00000128739	protein_coding	Imprinted	Paternal	GeneImprint	120070	chr15	25098793	25100382	1590	16	0.274541	0.830031	-0.55549	-65.4585	NA19240 run1 trio phasing
chr15	24954986	24977850	+	SNURF	ENSG00000273173	protein_coding	Imprinted	Paternal	GeneImprint	120943	chr15	25098793	25100382	1590	16	0.274541	0.830031	-0.55549	-65.4585	NA19240 run1 trio phasing
chr15	24981994	24982068	+	SNORD107	ENSG00000276314	snoRNA	Imprinted	Paternal	GeneImprint	116725	chr15	25098793	25100382	1590	16	0.274541	0.830031	-0.55549	-65.4585	NA19240 run1 trio phasing
chr15	24985100	24985166	+	SNORD64	ENSG00000276610	snoRNA	Imprinted	Paternal	GeneImprint	113627	chr15	25098793	25100382	1590	16	0.274541	0.830031	-0.55549	-65.4585	NA19240 run1 trio phasing
chr15	24986925	24986995	+	SNORD108	ENSG00000239014	snoRNA	Imprinted	Paternal	GeneImprint	111798	chr15	25098793	25100382	1590	16	0.274541	0.830031	-0.55549	-65.4585	NA19240 run1 trio phasing
chr15	25041974	25042040	+	SNORD109A	ENSG00000274640	snoRNA	Imprinted	Paternal	GeneImprint	56753	chr15	25098793	25100382	1590	16	0.274541	0.830031	-0.55549	-65.4585	NA19240 run1 trio phasing
chr15	25051476	25106603	+	SNORD116@	NA	NA	Imprinted	Paternal	GeneImprint	0	chr15	25098793	25100382	1590	16	0.274541	0.830031	-0.55549	-65.4585	NA19240 run1 trio phasing
chr15	25170723	25269858	+	SNORD115@	NA	NA	Imprinted	Paternal	GeneImprint	70341	chr15	25098793	25100382	1590	16	0.274541	0.830031	-0.55549	-65.4585	NA19240 run1 trio phasing
chr15	25269783	25269858	+	SNORD115-48	ENSG00000201634	snoRNA	Imprinted	Paternal	GeneImprint	169401	chr15	25098793	25100382	1590	16	0.274541	0.830031	-0.55549	-65.4585	NA19240 run1 trio phasing
chr15	25278343	25278409	+	SNORD109B	ENSG00000239169	snoRNA	Imprinted	Paternal	GeneImprint	177961	chr15	25098793	25100382	1590	16	0.274541	0.830031	-0.55549	-65.4585	NA19240 run1 trio phasing
chr15	25333728	25439051	-	UBE3A	ENSG00000114062	protein_coding	Imprinted	Maternal	GeneImprint	233346	chr15	25098793	25100382	1590	16	0.274541	0.830031	-0.55549	-65.4585	NA19240 run1 trio phasing
chr15	25677271	25865184	-	ATP10A	ENSG00000206190	protein_coding	Imprinted	Maternal	GeneImprint	576889	chr15	25098793	25100382	1590	16	0.274541	0.830031	-0.55549	-65.4585	NA19240 run1 trio phasing
chr5	5140330	5320304	+	ADAMTS16	ENSG00000145536	protein_coding	Predicted	Maternal	GeneImprint	3948414	chr5	1191491	1191916	426	18	0.141557	0.576228	-0.434671	-65.1775	NA19240 run1 trio phasing
chr16	86510527	86515422	+	FOXF1	ENSG00000103241	protein_coding	ConflictingÂ Data	Maternal	GeneImprint	2189144	chr16	88704566	88704946	381	17	0.828752	0.306141	0.522611	65.1691	NA19240 run1 trio phasing
chr8	737596	1708474	+	DLGAP2	ENSG00000198010	protein_coding	Imprinted	Paternal	GeneImprint	108064	chr8	1816538	1816684	147	18	0.744666	0.353812	0.390854	65.0205	NA19240 run1 trio phasing
chr3	194136148	194138732	+	HES1	ENSG00000114315	protein_coding	Predicted	Paternal	GeneImprint	1006485	chr3	195145217	195145593	377	17	0.930872	0.490139	0.440733	64.9878	NA19240 run1 trio phasing
chr19	10133345	10231286	-	DNMT1	ENSG00000130816	protein_coding	Imprinted	Paternal	GeneImprint	726396	chr19	9406688	9406949	262	19	0.116755	0.528759	-0.412004	-64.968	NA19240 run1 trio phasing
chr6	159969099	160113507	+	IGF2R	ENSG00000197081	protein_coding	ConflictingÂ Data	Biallelic	GeneImprint	3280881	chr6	156687919	156688218	300	19	0.124559	0.538819	-0.41426	-64.785	NA19240 run1 trio phasing
chr6	160171061	160277638	-	SLC22A2	ENSG00000112499	protein_coding	Imprinted	Maternal	GeneImprint	3482843	chr6	156687919	156688218	300	19	0.124559	0.538819	-0.41426	-64.785	NA19240 run1 trio phasing
chr6	160348378	160452577	+	SLC22A3	ENSG00000146477	protein_coding	Imprinted	Maternal	GeneImprint	3660160	chr6	156687919	156688218	300	19	0.124559	0.538819	-0.41426	-64.785	NA19240 run1 trio phasing
chr19	41219223	41261766	+	AXL	ENSG00000167601	protein_coding	ConflictingÂ Data	Maternal	Catalogoue	3297741	chr19	37921058	37921482	425	16	0.111485	0.62252	-0.511035	-64.7532	NA19240 run1 trio phasing
chr9	126613928	126701032	+	LMX1B	ENSG00000136944	protein_coding	Predicted	Maternal	GeneImprint	2600993	chr9	124012779	124012935	157	17	0.778276	0.249016	0.52926	64.3283	NA19240 run1 trio phasing
chr13	113759226	113816995	+	TMEM255B	ENSG00000184497	protein_coding	Predicted	Maternal	GeneImprint	1786615	chr13	111972287	111972611	325	18	0.693101	0.220894	0.472206	64.3094	NA19240 run1 trio phasing
chr1	3652516	3736201	+	TP73	ENSG00000078900	protein_coding	Imprinted	Maternal	GeneImprint	2534821	chr1	1117491	1117695	205	18	0.357611	0.812368	-0.454757	-64.235	NA19240 run1 trio phasing
chr1	1335276	1349418	-	DVL1	ENSG00000107404	protein_coding	Predicted	Maternal	GeneImprint	217581	chr1	1117491	1117695	205	18	0.357611	0.812368	-0.454757	-64.235	NA19240 run1 trio phasing
chr1	1917590	1919279	-	TMEM52	ENSG00000178821	protein_coding	Predicted	Paternal	GeneImprint	799895	chr1	1117491	1117695	205	18	0.357611	0.812368	-0.454757	-64.235	NA19240 run1 trio phasing
chr1	2403964	2413797	-	PEX10	ENSG00000157911	protein_coding	Predicted	Maternal	GeneImprint	1286269	chr1	1117491	1117695	205	18	0.357611	0.812368	-0.454757	-64.235	NA19240 run1 trio phasing
chr1	3069168	3438621	+	PRDM16	ENSG00000142611	protein_coding	Predicted	Paternal	GeneImprint	1951473	chr1	1117491	1117695	205	18	0.357611	0.812368	-0.454757	-64.235	NA19240 run1 trio phasing
chr1	3630767	3652761	-	WRAP73	ENSG00000116213	protein_coding	Predicted	Maternal	GeneImprint	2513072	chr1	1117491	1117695	205	18	0.357611	0.812368	-0.454757	-64.235	NA19240 run1 trio phasing
chr9	135495181	135501734	-	C9orf116	ENSG00000160345	protein_coding	Predicted	Paternal	GeneImprint	1194331	chr9	136696065	136696378	314	18	0.732751	0.266345	0.466406	64.2103	NA19240 run1 trio phasing
chr9	136658856	136672678	+	EGFL7	ENSG00000172889	protein_coding	Predicted	Paternal	GeneImprint	23387	chr9	136696065	136696378	314	18	0.732751	0.266345	0.466406	64.2103	NA19240 run1 trio phasing
chr9	136848724	136851027	+	PHPT1	ENSG00000054148	protein_coding	Predicted	Maternal	GeneImprint	152346	chr9	136696065	136696378	314	18	0.732751	0.266345	0.466406	64.2103	NA19240 run1 trio phasing
chr17	7661779	7687550	-	TP53	ENSG00000141510	protein_coding	Imprinted	NA	GeneImprint	351394	chr17	8038944	8039243	300	17	0.157625	0.645839	-0.488214	-64.1067	NA19240 run1 trio phasing
chr17	7855066	7856099	+	TMEM88	ENSG00000167874	protein_coding	Predicted	Maternal	GeneImprint	182845	chr17	8038944	8039243	300	17	0.157625	0.645839	-0.488214	-64.1067	NA19240 run1 trio phasing
chr11	2444684	2849105	+	KCNQ1	ENSG00000053918	protein_coding	Imprinted	Maternal	GeneImprint	3420857	chr11	6269962	6270254	293	18	0.392256	0.835447	-0.443191	-63.5241	NA19240 run1 trio phasing
chr11	2608328	2699994	-	KCNQ1OT1	ENSG00000269821	lncRNA	Imprinted	Paternal	GeneImprint	3569968	chr11	6269962	6270254	293	18	0.392256	0.835447	-0.443191	-63.5241	NA19240 run1 trio phasing
chr11	2870033	2872105	+	KCNQ1DN	ENSG00000237941	lncRNA	Imprinted	Maternal	GeneImprint	3397857	chr11	6269962	6270254	293	18	0.392256	0.835447	-0.443191	-63.5241	NA19240 run1 trio phasing
chr11	2883213	2885773	-	CDKN1C	ENSG00000129757	protein_coding	Imprinted	Maternal	GeneImprint	3384189	chr11	6269962	6270254	293	18	0.392256	0.835447	-0.443191	-63.5241	NA19240 run1 trio phasing
chr11	2899721	2925246	+	SLC22A18	ENSG00000110628	protein_coding	Imprinted	Maternal	GeneImprint	3344716	chr11	6269962	6270254	293	18	0.392256	0.835447	-0.443191	-63.5241	NA19240 run1 trio phasing
chr11	2928273	2929420	-	PHLDA2	ENSG00000181649	protein_coding	Imprinted	Maternal	GeneImprint	3340542	chr11	6269962	6270254	293	18	0.392256	0.835447	-0.443191	-63.5241	NA19240 run1 trio phasing
chr11	3087107	3166739	-	OSBPL5	ENSG00000021762	protein_coding	Imprinted	Maternal	GeneImprint	3103223	chr11	6269962	6270254	293	18	0.392256	0.835447	-0.443191	-63.5241	NA19240 run1 trio phasing
chr11	2404515	2423045	-	TRPM5	ENSG00000070985	protein_coding	ProvisionalÂ Data	Paternal	GeneImprint	3846917	chr11	6269962	6270254	293	18	0.392256	0.835447	-0.443191	-63.5241	NA19240 run1 trio phasing
chr11	2887344	2903575	-	SLC22A18AS	ENSG00000254827	protein_coding	ProvisionalÂ Data	Maternal	GeneImprint	3366387	chr11	6269962	6270254	293	18	0.392256	0.835447	-0.443191	-63.5241	NA19240 run1 trio phasing
chr11	6926404	7001004	+	ZNF215	ENSG00000149054	protein_coding	ProvisionalÂ Data	Maternal	GeneImprint	656150	chr11	6269962	6270254	293	18	0.392256	0.835447	-0.443191	-63.5241	NA19240 run1 trio phasing
chr16	3432414	3443504	-	ZNF597	ENSG00000167981	protein_coding	Imprinted	Maternal	GeneImprint	1083606	chr16	4527110	4527564	455	17	0.74312	0.221363	0.521756	63.4946	NA19240 run1 trio phasing
chr16	3443649	3486953	+	NAA60	ENSG00000122390	protein_coding	Imprinted	Maternal	GeneImprint	1040157	chr16	4527110	4527564	455	17	0.74312	0.221363	0.521756	63.4946	NA19240 run1 trio phasing
chr16	981770	986979	+	SOX8	ENSG00000005513	protein_coding	Predicted	Paternal	GeneImprint	3540131	chr16	4527110	4527564	455	17	0.74312	0.221363	0.521756	63.4946	NA19240 run1 trio phasing
chr10	102106489	102120368	-	LDB1	ENSG00000198728	protein_coding	Predicted	Maternal	GeneImprint	2040990	chr10	100065226	100065499	274	18	0.854889	0.400933	0.453956	63.2694	NA19240 run1 trio phasing
chr16	57999546	58021618	+	USB1	ENSG00000103005	protein_coding	Predicted	Maternal	GeneImprint	1129057	chr16	56869995	56870489	495	16	0.757285	0.241378	0.515907	63.1407	NA19240 run1 trio phasing
chr8	62248591	62999652	+	NKAIN3	ENSG00000185942	protein_coding	Predicted	Paternal	GeneImprint	3484465	chr8	66484117	66484378	262	16	0.886931	0.368758	0.518173	63.0448	NA19240 run1 trio phasing
chr13	48303726	48599436	+	RB1	ENSG00000139687	protein_coding	Imprinted	Maternal	GeneImprint	3596469	chr13	52195905	52196123	219	17	0.822411	0.385109	0.437302	63.0386	NA19240 run1 trio phasing
chr11	66268590	66277492	+	RAB1B	ENSG00000174903	protein_coding	Predicted	Maternal	GeneImprint	2269363	chr11	63998958	63999227	270	18	0.793837	0.426558	0.367279	63.0295	NA19240 run1 trio phasing
chr17	28226563	28228065	+	PYY2	ENSG00000237575	transcribed_unprocessed_pseudogene	Predicted	Paternal	GeneImprint	2440397	chr17	30668462	30668900	439	16	0.168483	0.651973	-0.48349	-62.5751	NA19240 run1 trio phasing
chr6	166364919	166383013	-	MPC1	ENSG00000060762	protein_coding	Predicted	Paternal	GeneImprint	1996567	chr6	168379580	168379915	336	17	0.363633	0.811802	-0.448169	-62.5116	NA19240 run1 trio phasing
chr11	106051098	106077459	-	KBTBD3	ENSG00000182359	protein_coding	Predicted	Paternal	GeneImprint	3486321	chr11	102564268	102564777	510	17	0.381598	0.889412	-0.507814	-62.5069	NA19240 run1 trio phasing
chr16	86510527	86515422	+	FOXF1	ENSG00000103241	protein_coding	ConflictingÂ Data	Maternal	GeneImprint	1965758	chr16	84544490	84544769	280	16	0.689476	0.201132	0.488343	62.2122	NA19240 run1 trio phasing
chr6	138300000	148500000	NA	TNDM	NA	NA	Imprinted	NA	GeneImprint	1668302	chr6	150168302	150168610	309	17	0.594697	0.1335	0.461197	61.9561	NA19240 run1 trio phasing
chr19	10133345	10231286	-	DNMT1	ENSG00000130816	protein_coding	Imprinted	Paternal	GeneImprint	2403779	chr19	7729176	7729566	391	17	0.125609	0.587778	-0.462169	-61.3676	NA19240 run1 trio phasing
chr19	10133345	10231286	-	DNMT1	ENSG00000130816	protein_coding	Imprinted	Paternal	GeneImprint	1935826	chr19	8197209	8197519	311	16	0.859196	0.366552	0.492644	61.2238	NA19240 run1 trio phasing
chr15	24101827	24823365	+	PWRN1	ENSG00000259905	lncRNA	ConflictingÂ Data	Unknown	Catalogoue	2440396	chr15	27263761	27264040	280	16	0.748999	0.234969	0.51403	61.1137	NA19240 run1 trio phasing
chr15	26543546	26939539	-	GABRB3	ENSG00000166206	protein_coding	ConflictingÂ Data	Paternal	GeneImprint	324222	chr15	27263761	27264040	280	16	0.748999	0.234969	0.51403	61.1137	NA19240 run1 trio phasing
chr15	26866911	26949208	+	GABRA5	ENSG00000186297	protein_coding	ConflictingÂ Data	Paternal	GeneImprint	314553	chr15	27263761	27264040	280	16	0.748999	0.234969	0.51403	61.1137	NA19240 run1 trio phasing
chr15	26971181	27541984	+	GABRG3	ENSG00000182256	protein_coding	ConflictingÂ Data	Paternal	GeneImprint	0	chr15	27263761	27264040	280	16	0.748999	0.234969	0.51403	61.1137	NA19240 run1 trio phasing
chr15	23565674	23630075	+	MKRN3	ENSG00000179455	protein_coding	Imprinted	Paternal	GeneImprint	3633686	chr15	27263761	27264040	280	16	0.748999	0.234969	0.51403	61.1137	NA19240 run1 trio phasing
chr15	23643549	23647867	-	MAGEL2	ENSG00000254585	protein_coding	Imprinted	Paternal	GeneImprint	3615894	chr15	27263761	27264040	280	16	0.748999	0.234969	0.51403	61.1137	NA19240 run1 trio phasing
chr15	23685400	23687305	-	NDN	ENSG00000182636	protein_coding	Imprinted	Paternal	GeneImprint	3576456	chr15	27263761	27264040	280	16	0.748999	0.234969	0.51403	61.1137	NA19240 run1 trio phasing
chr15	24675775	24683393	+	NPAP1	ENSG00000185823	protein_coding	Imprinted	Unknown	GeneImprint	2580368	chr15	27263761	27264040	280	16	0.748999	0.234969	0.51403	61.1137	NA19240 run1 trio phasing
chr15	24823637	24978723	+	SNRPN	ENSG00000128739	protein_coding	Imprinted	Paternal	GeneImprint	2285038	chr15	27263761	27264040	280	16	0.748999	0.234969	0.51403	61.1137	NA19240 run1 trio phasing
chr15	24954986	24977850	+	SNURF	ENSG00000273173	protein_coding	Imprinted	Paternal	GeneImprint	2285911	chr15	27263761	27264040	280	16	0.748999	0.234969	0.51403	61.1137	NA19240 run1 trio phasing
chr15	24981994	24982068	+	SNORD107	ENSG00000276314	snoRNA	Imprinted	Paternal	GeneImprint	2281693	chr15	27263761	27264040	280	16	0.748999	0.234969	0.51403	61.1137	NA19240 run1 trio phasing
chr15	24985100	24985166	+	SNORD64	ENSG00000276610	snoRNA	Imprinted	Paternal	GeneImprint	2278595	chr15	27263761	27264040	280	16	0.748999	0.234969	0.51403	61.1137	NA19240 run1 trio phasing
chr15	24986925	24986995	+	SNORD108	ENSG00000239014	snoRNA	Imprinted	Paternal	GeneImprint	2276766	chr15	27263761	27264040	280	16	0.748999	0.234969	0.51403	61.1137	NA19240 run1 trio phasing
chr15	25041974	25042040	+	SNORD109A	ENSG00000274640	snoRNA	Imprinted	Paternal	GeneImprint	2221721	chr15	27263761	27264040	280	16	0.748999	0.234969	0.51403	61.1137	NA19240 run1 trio phasing
chr15	25051476	25106603	+	SNORD116@	NA	NA	Imprinted	Paternal	GeneImprint	2157158	chr15	27263761	27264040	280	16	0.748999	0.234969	0.51403	61.1137	NA19240 run1 trio phasing
chr15	25170723	25269858	+	SNORD115@	NA	NA	Imprinted	Paternal	GeneImprint	1993903	chr15	27263761	27264040	280	16	0.748999	0.234969	0.51403	61.1137	NA19240 run1 trio phasing
chr15	25269783	25269858	+	SNORD115-48	ENSG00000201634	snoRNA	Imprinted	Paternal	GeneImprint	1993903	chr15	27263761	27264040	280	16	0.748999	0.234969	0.51403	61.1137	NA19240 run1 trio phasing
chr15	25278343	25278409	+	SNORD109B	ENSG00000239169	snoRNA	Imprinted	Paternal	GeneImprint	1985352	chr15	27263761	27264040	280	16	0.748999	0.234969	0.51403	61.1137	NA19240 run1 trio phasing
chr15	25333728	25439051	-	UBE3A	ENSG00000114062	protein_coding	Imprinted	Maternal	GeneImprint	1824710	chr15	27263761	27264040	280	16	0.748999	0.234969	0.51403	61.1137	NA19240 run1 trio phasing
chr15	25677271	25865184	-	ATP10A	ENSG00000206190	protein_coding	Imprinted	Maternal	GeneImprint	1398577	chr15	27263761	27264040	280	16	0.748999	0.234969	0.51403	61.1137	NA19240 run1 trio phasing
chr10	132444327	132449408	+	LINC02870	ENSG00000180066	lncRNA	Predicted	Maternal	GeneImprint	1875714	chr10	130568354	130568613	260	16	0.256958	0.78965	-0.532693	-60.7617	NA19240 run1 trio phasing
chr10	132783179	132786147	-	NKX6-2	ENSG00000148826	protein_coding	Predicted	Maternal	GeneImprint	2214566	chr10	130568354	130568613	260	16	0.256958	0.78965	-0.532693	-60.7617	NA19240 run1 trio phasing
chr10	132808392	132942823	-	CFAP46	ENSG00000171811	protein_coding	Predicted	Maternal	GeneImprint	2239779	chr10	130568354	130568613	260	16	0.256958	0.78965	-0.532693	-60.7617	NA19240 run1 trio phasing
chr10	133237855	133241928	+	VENTX	ENSG00000151650	protein_coding	Predicted	Maternal	GeneImprint	2669242	chr10	130568354	130568613	260	16	0.256958	0.78965	-0.532693	-60.7617	NA19240 run1 trio phasing
chr10	133379261	133391694	+	PAOX	ENSG00000148832	protein_coding	Predicted	Maternal	GeneImprint	2810648	chr10	130568354	130568613	260	16	0.256958	0.78965	-0.532693	-60.7617	NA19240 run1 trio phasing
chr13	113759226	113816995	+	TMEM255B	ENSG00000184497	protein_coding	Predicted	Maternal	GeneImprint	58975	chr13	113875970	113876527	558	16	0.357082	0.822113	-0.465031	-60.4431	NA19240 run1 trio phasing
chr6	11712054	11807046	-	ADTRP	ENSG00000111863	protein_coding	Imprinted	Maternal	GeneImprint	2934728	chr6	8777078	8777326	249	16	0.283785	0.828205	-0.544419	-60.3478	NA19240 run1 trio phasing
chr1	44731055	44731170	-	RNU5D-1	ENSG00000200169	snRNA	Imprinted	Paternal	GeneImprint	2275009	chr1	42455731	42456046	316	16	0.212048	0.62328	-0.411232	-59.1549	NA19240 run1 trio phasing
chr1	39757182	39788865	-	BMP8B	ENSG00000116985	protein_coding	Predicted	Paternal	GeneImprint	2666866	chr1	42455731	42456046	316	16	0.212048	0.62328	-0.411232	-59.1549	NA19240 run1 trio phasing
chr1	214348700	214552449	-	PTPN14	ENSG00000152104	protein_coding	Predicted	Maternal	GeneImprint	1833406	chr1	212515097	212515294	198	16	0.514515	0.0864034	0.428111	59.121	NA19240 run1 trio phasing
chr6	3849373	3851320	+	FAM50B	ENSG00000145945	protein_coding	Imprinted	Paternal	GeneImprint	601305	chr6	3247796	3248068	273	16	0.712395	0.235869	0.476526	58.5867	NA19240 run1 trio phasing
chr2	240126563	240136807	-	COPS9	ENSG00000172428	protein_coding	Predicted	Paternal	GeneImprint	775115	chr2	240911922	240912290	369	16	0.68767	0.209981	0.477689	58.2956	NA19240 run1 trio phasing
chr19	41219223	41261766	+	AXL	ENSG00000167601	protein_coding	ConflictingÂ Data	Maternal	Catalogoue	2537410	chr19	43799176	43799433	258	17	0.453923	0.869627	-0.415704	-57.198	NA19240 run1 trio phasing
chr19	44112181	44134822	+	ZNF225	ENSG00000256294	protein_coding	Predicted	Paternal	GeneImprint	312748	chr19	43799176	43799433	258	17	0.453923	0.869627	-0.415704	-57.198	NA19240 run1 trio phasing
chr19	44417519	44448578	-	ZNF229	ENSG00000278318	protein_coding	Predicted	Maternal	GeneImprint	618086	chr19	43799176	43799433	258	17	0.453923	0.869627	-0.415704	-57.198	NA19240 run1 trio phasing
chr15	98646951	98647371	-	IRAIN	ENSG00000259424	lncRNA	Imprinted	Paternal	GeneImprint	994104	chr15	97652578	97652847	270	16	0.642552	0.208761	0.433791	57.1316	NA19240 run1 trio phasing
chr16	86510527	86515422	+	FOXF1	ENSG00000103241	protein_coding	ConflictingÂ Data	Maternal	GeneImprint	1444204	chr16	87959626	87959961	336	16	0.470911	0.889287	-0.418376	-56.0021	NA19240 run1 trio phasing
chr19	41219223	41261766	+	AXL	ENSG00000167601	protein_coding	ConflictingÂ Data	Maternal	Catalogoue	2356029	chr19	38862755	38863194	440	16	0.46556	0.893524	-0.427963	-55.8822	NA19240 run1 trio phasing
chr19	53519527	53580269	+	ZNF331	ENSG00000130844	protein_coding	ConflictingÂ Data	Maternal	Catalogoue	3831259	chr19	49688047	49688268	222	16	0.36185	0.814945	-0.453095	-55.8077	NA19240 run1 trio phasing
chr19	10133345	10231286	-	DNMT1	ENSG00000130816	protein_coding	Imprinted	Paternal	GeneImprint	3422095	chr19	6711003	6711250	248	16	0.170474	0.610744	-0.44027	-55.5973	NA19240 run1 trio phasing
chr1	23845077	23868294	-	FUCA1	ENSG00000179163	protein_coding	Predicted	Paternal	GeneImprint	2407392	chr1	21437342	21437685	344	16	0.314745	0.740045	-0.425299	-55.3567	NA19240 run1 trio phasing
chr13	113759226	113816995	+	TMEM255B	ENSG00000184497	protein_coding	Predicted	Maternal	GeneImprint	412337	chr13	113346471	113346889	419	16	0.488759	0.101592	0.387167	53.0056	NA19240 run1 trio phasing

## Sheet: NA19240 Nanopore Alone
Genes from GeneImprint and Catalogue of Imprinted Gene Databases										Differentially Methylated Regions
Chromosome	Start	End	Strand	gene_name	Gene_ID	gene_type	Status	Expressed Allele	Resource	DMR Distance to Gene	Chromosome2	DMR start	DMR end	Length	Number of CpG	Mean Methylation HP1	Mean Methylation HP2	Difference of means	Area statistics	Sample
chr7	130506238	130668748	-	COPG2	ENSG00000158623	protein_coding	ConflictingÂ Data	Paternal	GeneImprint	12789	chr7	130490447	130493449	3003	201	0.942084	0.0820746	0.86001	2653.33	NA19240 run1 nanopore alone phasing
chr7	130293134	130324180	+	CPA4	ENSG00000128510	protein_coding	Imprinted	Maternal	GeneImprint	166267	chr7	130490447	130493449	3003	201	0.942084	0.0820746	0.86001	2653.33	NA19240 run1 nanopore alone phasing
chr7	130486042	130491033	-	MESTIT1	ENSG00000272701	lncRNA	Imprinted	Paternal	GeneImprint	0	chr7	130490447	130493449	3003	201	0.942084	0.0820746	0.86001	2653.33	NA19240 run1 nanopore alone phasing
chr7	130486171	130506465	+	MEST	ENSG00000106484	protein_coding	Imprinted	Paternal	GeneImprint	0	chr7	130490447	130493449	3003	201	0.942084	0.0820746	0.86001	2653.33	NA19240 run1 nanopore alone phasing
chr7	130543453	130546899	+	COPG2IT1	NA	Non-protein	Imprinted	Paternal	GeneImprint	50004	chr7	130490447	130493449	3003	201	0.942084	0.0820746	0.86001	2653.33	NA19240 run1 nanopore alone phasing
chr7	130731235	130734176	-	KLF14	ENSG00000266265	protein_coding	Imprinted	Maternal	GeneImprint	237786	chr7	130490447	130493449	3003	201	0.942084	0.0820746	0.86001	2653.33	NA19240 run1 nanopore alone phasing
chr20	58817132	58817725	-	AL132655.2	ENSG00000268649	lncRNA	Imprinted	Paternal	GeneImprint	21259	chr20	58838984	58843373	4390	256	0.176219	0.957561	-0.781342	-2594.54	NA19240 run1 nanopore alone phasing
chr20	58818226	58818313	-	MIR298	ENSG00000216031	miRNA	Imprinted	Paternal	GeneImprint	20671	chr20	58838984	58843373	4390	256	0.176219	0.957561	-0.781342	-2594.54	NA19240 run1 nanopore alone phasing
chr20	58818919	58850903	-	GNAS-AS1	ENSG00000235590	lncRNA	Imprinted	Paternal	GeneImprint	0	chr20	58838984	58843373	4390	256	0.176219	0.957561	-0.781342	-2594.54	NA19240 run1 nanopore alone phasing
chr20	58839718	58911192	+	GNAS	ENSG00000087460	protein_coding	Imprinted	Isoform Dependent	GeneImprint	0	chr20	58838984	58843373	4390	256	0.176219	0.957561	-0.781342	-2594.54	NA19240 run1 nanopore alone phasing
chr20	62796473	62801729	+	MRGBP	ENSG00000101189	protein_coding	Predicted	Maternal	GeneImprint	3953100	chr20	58838984	58843373	4390	256	0.176219	0.957561	-0.781342	-2594.54	NA19240 run1 nanopore alone phasing
chr20	62816244	62841159	+	COL9A3	ENSG00000092758	protein_coding	Predicted	Maternal	GeneImprint	3972871	chr20	58838984	58843373	4390	256	0.176219	0.957561	-0.781342	-2594.54	NA19240 run1 nanopore alone phasing
chr11	1995176	2001470	-	H19	ENSG00000130600	lncRNA	Imprinted	Maternal	GeneImprint	697081	chr11	2698551	2701101	2551	195	0.900938	0.0645372	0.836401	2376.93	NA19240 run1 nanopore alone phasing
chr11	2129112	2141238	-	IGF2	ENSG00000167244	protein_coding	Imprinted	Paternal	GeneImprint	557313	chr11	2698551	2701101	2551	195	0.900938	0.0645372	0.836401	2376.93	NA19240 run1 nanopore alone phasing
chr11	2140501	2148666	+	IGF2-AS	ENSG00000099869	lncRNA	Imprinted	Paternal	GeneImprint	549885	chr11	2698551	2701101	2551	195	0.900938	0.0645372	0.836401	2376.93	NA19240 run1 nanopore alone phasing
chr11	2159779	2161221	-	INS	ENSG00000254647	protein_coding	Imprinted	Paternal	GeneImprint	537330	chr11	2698551	2701101	2551	195	0.900938	0.0645372	0.836401	2376.93	NA19240 run1 nanopore alone phasing
chr11	2444684	2849105	+	KCNQ1	ENSG00000053918	protein_coding	Imprinted	Maternal	GeneImprint	0	chr11	2698551	2701101	2551	195	0.900938	0.0645372	0.836401	2376.93	NA19240 run1 nanopore alone phasing
chr11	2608328	2699994	-	KCNQ1OT1	ENSG00000269821	lncRNA	Imprinted	Paternal	GeneImprint	0	chr11	2698551	2701101	2551	195	0.900938	0.0645372	0.836401	2376.93	NA19240 run1 nanopore alone phasing
chr11	2870033	2872105	+	KCNQ1DN	ENSG00000237941	lncRNA	Imprinted	Maternal	GeneImprint	168932	chr11	2698551	2701101	2551	195	0.900938	0.0645372	0.836401	2376.93	NA19240 run1 nanopore alone phasing
chr11	2883213	2885773	-	CDKN1C	ENSG00000129757	protein_coding	Imprinted	Maternal	GeneImprint	182112	chr11	2698551	2701101	2551	195	0.900938	0.0645372	0.836401	2376.93	NA19240 run1 nanopore alone phasing
chr11	2899721	2925246	+	SLC22A18	ENSG00000110628	protein_coding	Imprinted	Maternal	GeneImprint	198620	chr11	2698551	2701101	2551	195	0.900938	0.0645372	0.836401	2376.93	NA19240 run1 nanopore alone phasing
chr11	2928273	2929420	-	PHLDA2	ENSG00000181649	protein_coding	Imprinted	Maternal	GeneImprint	227172	chr11	2698551	2701101	2551	195	0.900938	0.0645372	0.836401	2376.93	NA19240 run1 nanopore alone phasing
chr11	3087107	3166739	-	OSBPL5	ENSG00000021762	protein_coding	Imprinted	Maternal	GeneImprint	386006	chr11	2698551	2701101	2551	195	0.900938	0.0645372	0.836401	2376.93	NA19240 run1 nanopore alone phasing
chr11	313506	315272	+	IFITM1	ENSG00000185885	protein_coding	Predicted	Maternal	GeneImprint	2383279	chr11	2698551	2701101	2551	195	0.900938	0.0645372	0.836401	2376.93	NA19240 run1 nanopore alone phasing
chr11	369499	382117	+	B4GALNT4	ENSG00000182272	protein_coding	Predicted	Maternal	GeneImprint	2316434	chr11	2698551	2701101	2551	195	0.900938	0.0645372	0.836401	2376.93	NA19240 run1 nanopore alone phasing
chr11	392614	404908	+	PKP3	ENSG00000184363	protein_coding	Predicted	Maternal	GeneImprint	2293643	chr11	2698551	2701101	2551	195	0.900938	0.0645372	0.836401	2376.93	NA19240 run1 nanopore alone phasing
chr11	2404515	2423045	-	TRPM5	ENSG00000070985	protein_coding	ProvisionalÂ Data	Paternal	GeneImprint	275506	chr11	2698551	2701101	2551	195	0.900938	0.0645372	0.836401	2376.93	NA19240 run1 nanopore alone phasing
chr11	2887344	2903575	-	SLC22A18AS	ENSG00000254827	protein_coding	ProvisionalÂ Data	Maternal	GeneImprint	186243	chr11	2698551	2701101	2551	195	0.900938	0.0645372	0.836401	2376.93	NA19240 run1 nanopore alone phasing
chr8	139600838	139704109	-	KCNK9	ENSG00000169427	protein_coding	Imprinted	Maternal	GeneImprint	393976	chr8	140098085	140100981	2897	191	0.941005	0.10613	0.834876	2308.13	NA19240 run1 nanopore alone phasing
chr8	140094894	140100543	-	PEG13	ENSG00000282164	lncRNA	Imprinted	Paternal	GeneImprint	0	chr8	140098085	140100981	2897	191	0.941005	0.10613	0.834876	2308.13	NA19240 run1 nanopore alone phasing
chr8	142784882	142786539	-	LY6D	ENSG00000167656	protein_coding	Predicted	Paternal	GeneImprint	2683901	chr8	140098085	140100981	2897	191	0.941005	0.10613	0.834876	2308.13	NA19240 run1 nanopore alone phasing
chr20	58817132	58817725	-	AL132655.2	ENSG00000268649	lncRNA	Imprinted	Paternal	GeneImprint	70523	chr20	58888248	58890241	1994	197	0.831482	0.0463287	0.785153	2200.42	NA19240 run1 nanopore alone phasing
chr20	58818226	58818313	-	MIR298	ENSG00000216031	miRNA	Imprinted	Paternal	GeneImprint	69935	chr20	58888248	58890241	1994	197	0.831482	0.0463287	0.785153	2200.42	NA19240 run1 nanopore alone phasing
chr20	58818919	58850903	-	GNAS-AS1	ENSG00000235590	lncRNA	Imprinted	Paternal	GeneImprint	37345	chr20	58888248	58890241	1994	197	0.831482	0.0463287	0.785153	2200.42	NA19240 run1 nanopore alone phasing
chr20	58839718	58911192	+	GNAS	ENSG00000087460	protein_coding	Imprinted	Isoform Dependent	GeneImprint	0	chr20	58888248	58890241	1994	197	0.831482	0.0463287	0.785153	2200.42	NA19240 run1 nanopore alone phasing
chr20	62796473	62801729	+	MRGBP	ENSG00000101189	protein_coding	Predicted	Maternal	GeneImprint	3906232	chr20	58888248	58890241	1994	197	0.831482	0.0463287	0.785153	2200.42	NA19240 run1 nanopore alone phasing
chr20	62816244	62841159	+	COL9A3	ENSG00000092758	protein_coding	Predicted	Maternal	GeneImprint	3926003	chr20	58888248	58890241	1994	197	0.831482	0.0463287	0.785153	2200.42	NA19240 run1 nanopore alone phasing
chr13	46831550	46897076	-	HTR2A	ENSG00000102468	protein_coding	ConflictingÂ Data	Maternal	GeneImprint	1420818	chr13	48317894	48321583	3690	205	0.154353	0.954556	-0.800204	-2174.35	NA19240 run1 nanopore alone phasing
chr13	48303726	48599436	+	RB1	ENSG00000139687	protein_coding	Imprinted	Maternal	GeneImprint	0	chr13	48317894	48321583	3690	205	0.154353	0.954556	-0.800204	-2174.35	NA19240 run1 nanopore alone phasing
chr20	58817132	58817725	-	AL132655.2	ENSG00000268649	lncRNA	Imprinted	Paternal	GeneImprint	36125	chr20	58853850	58856416	2567	201	0.883261	0.0995549	0.783706	2004.53	NA19240 run1 nanopore alone phasing
chr20	58818226	58818313	-	MIR298	ENSG00000216031	miRNA	Imprinted	Paternal	GeneImprint	35537	chr20	58853850	58856416	2567	201	0.883261	0.0995549	0.783706	2004.53	NA19240 run1 nanopore alone phasing
chr20	58818919	58850903	-	GNAS-AS1	ENSG00000235590	lncRNA	Imprinted	Paternal	GeneImprint	2947	chr20	58853850	58856416	2567	201	0.883261	0.0995549	0.783706	2004.53	NA19240 run1 nanopore alone phasing
chr20	58839718	58911192	+	GNAS	ENSG00000087460	protein_coding	Imprinted	Isoform Dependent	GeneImprint	0	chr20	58853850	58856416	2567	201	0.883261	0.0995549	0.783706	2004.53	NA19240 run1 nanopore alone phasing
chr20	62796473	62801729	+	MRGBP	ENSG00000101189	protein_coding	Predicted	Maternal	GeneImprint	3940057	chr20	58853850	58856416	2567	201	0.883261	0.0995549	0.783706	2004.53	NA19240 run1 nanopore alone phasing
chr20	62816244	62841159	+	COL9A3	ENSG00000092758	protein_coding	Predicted	Maternal	GeneImprint	3959828	chr20	58853850	58856416	2567	201	0.883261	0.0995549	0.783706	2004.53	NA19240 run1 nanopore alone phasing
chr6	138300000	148500000	NA	TNDM	NA	NA	Imprinted	NA	GeneImprint	0	chr6	144007345	144008920	1576	134	0.106661	0.963495	-0.856834	-1888.32	NA19240 run1 nanopore alone phasing
chr6	143536845	143831185	+	PHACTR2	ENSG00000112419	protein_coding	Imprinted	Maternal	Catalogoue	176160	chr6	144007345	144008920	1576	134	0.106661	0.963495	-0.856834	-1888.32	NA19240 run1 nanopore alone phasing
chr6	143940300	144064599	-	PLAGL1	ENSG00000118495	protein_coding	Imprinted	Paternal	GeneImprint	0	chr6	144007345	144008920	1576	134	0.106661	0.963495	-0.856834	-1888.32	NA19240 run1 nanopore alone phasing
chr6	144004916	144008262	-	HYMAI	ENSG00000283122	lncRNA	Imprinted	Paternal	GeneImprint	0	chr6	144007345	144008920	1576	134	0.106661	0.963495	-0.856834	-1888.32	NA19240 run1 nanopore alone phasing
chr7	50458436	50565405	-	DDC	ENSG00000132437	protein_coding	Imprinted	Isoform Dependent	GeneImprint	216608	chr7	50782013	50783354	1342	138	0.920087	0.072566	0.847521	1748.53	NA19240 run1 nanopore alone phasing
chr7	50590063	50793462	-	GRB10	ENSG00000106070	protein_coding	Imprinted	Isoform Dependent	GeneImprint	0	chr7	50782013	50783354	1342	138	0.920087	0.072566	0.847521	1748.53	NA19240 run1 nanopore alone phasing
chr19	53519527	53580269	+	ZNF331	ENSG00000130844	protein_coding	ConflictingÂ Data	Maternal	Catalogoue	0	chr19	53537339	53538821	1483	115	0.0599684	0.903241	-0.843273	-1638.23	NA19240 run1 nanopore alone phasing
chr19	53787675	53787741	+	MIR371A	ENSG00000199031	miRNA	Imprinted	Paternal	GeneImprint	248854	chr19	53537339	53538821	1483	115	0.0599684	0.903241	-0.843273	-1638.23	NA19240 run1 nanopore alone phasing
chr19	54953130	55001142	+	NLRP2	ENSG00000022556	protein_coding	Imprinted	Maternal	GeneImprint	1414309	chr19	53537339	53538821	1483	115	0.0599684	0.903241	-0.843273	-1638.23	NA19240 run1 nanopore alone phasing
chr19	56774547	56840729	-	ZIM2	ENSG00000269699	protein_coding	Imprinted	Paternal	GeneImprint	3235726	chr19	53537339	53538821	1483	115	0.0599684	0.903241	-0.843273	-1638.23	NA19240 run1 nanopore alone phasing
chr19	56810077	56840728	-	PEG3	ENSG00000198300	protein_coding	Imprinted	Paternal	GeneImprint	3271256	chr19	53537339	53538821	1483	115	0.0599684	0.903241	-0.843273	-1638.23	NA19240 run1 nanopore alone phasing
chr19	56840866	56848556	+	MIMT1	ENSG00000268654	lncRNA	Imprinted	Paternal	GeneImprint	3302045	chr19	53537339	53538821	1483	115	0.0599684	0.903241	-0.843273	-1638.23	NA19240 run1 nanopore alone phasing
chr19	54643889	54670359	+	LILRB4	ENSG00000186818	protein_coding	Predicted	Maternal	GeneImprint	1105068	chr19	53537339	53538821	1483	115	0.0599684	0.903241	-0.843273	-1638.23	NA19240 run1 nanopore alone phasing
chr14	100725705	100738224	+	DLK1	ENSG00000185559	protein_coding	Imprinted	Paternal	GeneImprint	85923	chr14	100824147	100827640	3494	190	0.127039	0.841704	-0.714664	-1537.36	NA19240 run1 nanopore alone phasing
chr14	100779410	100861031	+	MEG3	ENSG00000214548	lncRNA	Imprinted	Maternal	GeneImprint	0	chr14	100824147	100827640	3494	190	0.127039	0.841704	-0.714664	-1537.36	NA19240 run1 nanopore alone phasing
chr14	100874493	100874585	+	MIR337	ENSG00000199151	miRNA	Imprinted	Maternal	Catalogoue	46853	chr14	100824147	100827640	3494	190	0.127039	0.841704	-0.714664	-1537.36	NA19240 run1 nanopore alone phasing
chr14	100879753	100903722	-	RTL1	ENSG00000254656	protein_coding	Imprinted	Paternal	GeneImprint	52113	chr14	100824147	100827640	3494	190	0.127039	0.841704	-0.714664	-1537.36	NA19240 run1 nanopore alone phasing
chr14	100894770	101038859	+	MEG8	ENSG00000225746	lncRNA	Imprinted	Maternal	GeneImprint	67130	chr14	100824147	100827640	3494	190	0.127039	0.841704	-0.714664	-1537.36	NA19240 run1 nanopore alone phasing
chr14	100924824	100924892	+	SNORD113-1	ENSG00000202191	snoRNA	Imprinted	Maternal	GeneImprint	97184	chr14	100824147	100827640	3494	190	0.127039	0.841704	-0.714664	-1537.36	NA19240 run1 nanopore alone phasing
chr14	100949833	100949904	+	SNORD114-1	ENSG00000199575	snoRNA	Imprinted	Maternal	GeneImprint	122193	chr14	100824147	100827640	3494	190	0.127039	0.841704	-0.714664	-1537.36	NA19240 run1 nanopore alone phasing
chr20	58817132	58817725	-	AL132655.2	ENSG00000268649	lncRNA	Imprinted	Paternal	GeneImprint	32672	chr20	58850397	58853144	2748	135	0.89096	0.0583296	0.832631	1511.53	NA19240 run1 nanopore alone phasing
chr20	58818226	58818313	-	MIR298	ENSG00000216031	miRNA	Imprinted	Paternal	GeneImprint	32084	chr20	58850397	58853144	2748	135	0.89096	0.0583296	0.832631	1511.53	NA19240 run1 nanopore alone phasing
chr20	58818919	58850903	-	GNAS-AS1	ENSG00000235590	lncRNA	Imprinted	Paternal	GeneImprint	0	chr20	58850397	58853144	2748	135	0.89096	0.0583296	0.832631	1511.53	NA19240 run1 nanopore alone phasing
chr20	58839718	58911192	+	GNAS	ENSG00000087460	protein_coding	Imprinted	Isoform Dependent	GeneImprint	0	chr20	58850397	58853144	2748	135	0.89096	0.0583296	0.832631	1511.53	NA19240 run1 nanopore alone phasing
chr20	62796473	62801729	+	MRGBP	ENSG00000101189	protein_coding	Predicted	Maternal	GeneImprint	3943329	chr20	58850397	58853144	2748	135	0.89096	0.0583296	0.832631	1511.53	NA19240 run1 nanopore alone phasing
chr20	62816244	62841159	+	COL9A3	ENSG00000092758	protein_coding	Predicted	Maternal	GeneImprint	3963100	chr20	58850397	58853144	2748	135	0.89096	0.0583296	0.832631	1511.53	NA19240 run1 nanopore alone phasing
chr19	53519527	53580269	+	ZNF331	ENSG00000130844	protein_coding	ConflictingÂ Data	Maternal	Catalogoue	0	chr19	53553726	53555110	1385	103	0.0746573	0.888675	-0.814018	-1252.95	NA19240 run1 nanopore alone phasing
chr19	53787675	53787741	+	MIR371A	ENSG00000199031	miRNA	Imprinted	Paternal	GeneImprint	232565	chr19	53553726	53555110	1385	103	0.0746573	0.888675	-0.814018	-1252.95	NA19240 run1 nanopore alone phasing
chr19	54953130	55001142	+	NLRP2	ENSG00000022556	protein_coding	Imprinted	Maternal	GeneImprint	1398020	chr19	53553726	53555110	1385	103	0.0746573	0.888675	-0.814018	-1252.95	NA19240 run1 nanopore alone phasing
chr19	56774547	56840729	-	ZIM2	ENSG00000269699	protein_coding	Imprinted	Paternal	GeneImprint	3219437	chr19	53553726	53555110	1385	103	0.0746573	0.888675	-0.814018	-1252.95	NA19240 run1 nanopore alone phasing
chr19	56810077	56840728	-	PEG3	ENSG00000198300	protein_coding	Imprinted	Paternal	GeneImprint	3254967	chr19	53553726	53555110	1385	103	0.0746573	0.888675	-0.814018	-1252.95	NA19240 run1 nanopore alone phasing
chr19	56840866	56848556	+	MIMT1	ENSG00000268654	lncRNA	Imprinted	Paternal	GeneImprint	3285756	chr19	53553726	53555110	1385	103	0.0746573	0.888675	-0.814018	-1252.95	NA19240 run1 nanopore alone phasing
chr19	54643889	54670359	+	LILRB4	ENSG00000186818	protein_coding	Predicted	Maternal	GeneImprint	1088779	chr19	53553726	53555110	1385	103	0.0746573	0.888675	-0.814018	-1252.95	NA19240 run1 nanopore alone phasing
chr19	53519527	53580269	+	ZNF331	ENSG00000130844	protein_coding	ConflictingÂ Data	Maternal	Catalogoue	3257271	chr19	56837540	56841580	4041	213	0.211991	0.799082	-0.587091	-1153.1	NA19240 run1 nanopore alone phasing
chr19	53787675	53787741	+	MIR371A	ENSG00000199031	miRNA	Imprinted	Paternal	GeneImprint	3049799	chr19	56837540	56841580	4041	213	0.211991	0.799082	-0.587091	-1153.1	NA19240 run1 nanopore alone phasing
chr19	54953130	55001142	+	NLRP2	ENSG00000022556	protein_coding	Imprinted	Maternal	GeneImprint	1836398	chr19	56837540	56841580	4041	213	0.211991	0.799082	-0.587091	-1153.1	NA19240 run1 nanopore alone phasing
chr19	56774547	56840729	-	ZIM2	ENSG00000269699	protein_coding	Imprinted	Paternal	GeneImprint	0	chr19	56837540	56841580	4041	213	0.211991	0.799082	-0.587091	-1153.1	NA19240 run1 nanopore alone phasing
chr19	56810077	56840728	-	PEG3	ENSG00000198300	protein_coding	Imprinted	Paternal	GeneImprint	0	chr19	56837540	56841580	4041	213	0.211991	0.799082	-0.587091	-1153.1	NA19240 run1 nanopore alone phasing
chr19	56840866	56848556	+	MIMT1	ENSG00000268654	lncRNA	Imprinted	Paternal	GeneImprint	0	chr19	56837540	56841580	4041	213	0.211991	0.799082	-0.587091	-1153.1	NA19240 run1 nanopore alone phasing
chr19	54643889	54670359	+	LILRB4	ENSG00000186818	protein_coding	Predicted	Maternal	GeneImprint	2167181	chr19	56837540	56841580	4041	213	0.211991	0.799082	-0.587091	-1153.1	NA19240 run1 nanopore alone phasing
chr19	58551566	58555105	-	CHMP2A	ENSG00000130724	protein_coding	Predicted	Maternal	GeneImprint	1709986	chr19	56837540	56841580	4041	213	0.211991	0.799082	-0.587091	-1153.1	NA19240 run1 nanopore alone phasing
chr19	58561931	58573575	-	MZF1	ENSG00000099326	protein_coding	Predicted	Maternal	GeneImprint	1720351	chr19	56837540	56841580	4041	213	0.211991	0.799082	-0.587091	-1153.1	NA19240 run1 nanopore alone phasing
chr15	24101827	24823365	+	PWRN1	ENSG00000259905	lncRNA	ConflictingÂ Data	Unknown	Catalogoue	131492	chr15	24954857	24956895	2039	114	0.82554	0.0467252	0.778815	1151.8	NA19240 run1 nanopore alone phasing
chr15	26543546	26939539	-	GABRB3	ENSG00000166206	protein_coding	ConflictingÂ Data	Paternal	GeneImprint	1586651	chr15	24954857	24956895	2039	114	0.82554	0.0467252	0.778815	1151.8	NA19240 run1 nanopore alone phasing
chr15	26866911	26949208	+	GABRA5	ENSG00000186297	protein_coding	ConflictingÂ Data	Paternal	GeneImprint	1910016	chr15	24954857	24956895	2039	114	0.82554	0.0467252	0.778815	1151.8	NA19240 run1 nanopore alone phasing
chr15	26971181	27541984	+	GABRG3	ENSG00000182256	protein_coding	ConflictingÂ Data	Paternal	GeneImprint	2014286	chr15	24954857	24956895	2039	114	0.82554	0.0467252	0.778815	1151.8	NA19240 run1 nanopore alone phasing
chr15	23565674	23630075	+	MKRN3	ENSG00000179455	protein_coding	Imprinted	Paternal	GeneImprint	1324782	chr15	24954857	24956895	2039	114	0.82554	0.0467252	0.778815	1151.8	NA19240 run1 nanopore alone phasing
chr15	23643549	23647867	-	MAGEL2	ENSG00000254585	protein_coding	Imprinted	Paternal	GeneImprint	1306990	chr15	24954857	24956895	2039	114	0.82554	0.0467252	0.778815	1151.8	NA19240 run1 nanopore alone phasing
chr15	23685400	23687305	-	NDN	ENSG00000182636	protein_coding	Imprinted	Paternal	GeneImprint	1267552	chr15	24954857	24956895	2039	114	0.82554	0.0467252	0.778815	1151.8	NA19240 run1 nanopore alone phasing
chr15	24675775	24683393	+	NPAP1	ENSG00000185823	protein_coding	Imprinted	Unknown	GeneImprint	271464	chr15	24954857	24956895	2039	114	0.82554	0.0467252	0.778815	1151.8	NA19240 run1 nanopore alone phasing
chr15	24823637	24978723	+	SNRPN	ENSG00000128739	protein_coding	Imprinted	Paternal	GeneImprint	0	chr15	24954857	24956895	2039	114	0.82554	0.0467252	0.778815	1151.8	NA19240 run1 nanopore alone phasing
chr15	24954986	24977850	+	SNURF	ENSG00000273173	protein_coding	Imprinted	Paternal	GeneImprint	0	chr15	24954857	24956895	2039	114	0.82554	0.0467252	0.778815	1151.8	NA19240 run1 nanopore alone phasing
chr15	24981994	24982068	+	SNORD107	ENSG00000276314	snoRNA	Imprinted	Paternal	GeneImprint	25099	chr15	24954857	24956895	2039	114	0.82554	0.0467252	0.778815	1151.8	NA19240 run1 nanopore alone phasing
chr15	24985100	24985166	+	SNORD64	ENSG00000276610	snoRNA	Imprinted	Paternal	GeneImprint	28205	chr15	24954857	24956895	2039	114	0.82554	0.0467252	0.778815	1151.8	NA19240 run1 nanopore alone phasing
chr15	24986925	24986995	+	SNORD108	ENSG00000239014	snoRNA	Imprinted	Paternal	GeneImprint	30030	chr15	24954857	24956895	2039	114	0.82554	0.0467252	0.778815	1151.8	NA19240 run1 nanopore alone phasing
chr15	25041974	25042040	+	SNORD109A	ENSG00000274640	snoRNA	Imprinted	Paternal	GeneImprint	85079	chr15	24954857	24956895	2039	114	0.82554	0.0467252	0.778815	1151.8	NA19240 run1 nanopore alone phasing
chr15	25051476	25106603	+	SNORD116@	NA	NA	Imprinted	Paternal	GeneImprint	94581	chr15	24954857	24956895	2039	114	0.82554	0.0467252	0.778815	1151.8	NA19240 run1 nanopore alone phasing
chr15	25170723	25269858	+	SNORD115@	NA	NA	Imprinted	Paternal	GeneImprint	213828	chr15	24954857	24956895	2039	114	0.82554	0.0467252	0.778815	1151.8	NA19240 run1 nanopore alone phasing
chr15	25269783	25269858	+	SNORD115-48	ENSG00000201634	snoRNA	Imprinted	Paternal	GeneImprint	312888	chr15	24954857	24956895	2039	114	0.82554	0.0467252	0.778815	1151.8	NA19240 run1 nanopore alone phasing
chr15	25278343	25278409	+	SNORD109B	ENSG00000239169	snoRNA	Imprinted	Paternal	GeneImprint	321448	chr15	24954857	24956895	2039	114	0.82554	0.0467252	0.778815	1151.8	NA19240 run1 nanopore alone phasing
chr15	25333728	25439051	-	UBE3A	ENSG00000114062	protein_coding	Imprinted	Maternal	GeneImprint	376833	chr15	24954857	24956895	2039	114	0.82554	0.0467252	0.778815	1151.8	NA19240 run1 nanopore alone phasing
chr15	25677271	25865184	-	ATP10A	ENSG00000206190	protein_coding	Imprinted	Maternal	GeneImprint	720376	chr15	24954857	24956895	2039	114	0.82554	0.0467252	0.778815	1151.8	NA19240 run1 nanopore alone phasing
chr7	93885396	93890753	-	TFPI2	ENSG00000105825	protein_coding	Imprinted	Maternal	GeneImprint	765446	chr7	94656199	94658647	2449	122	0.873426	0.112224	0.761202	1070.18	NA19240 run1 nanopore alone phasing
chr7	94524204	94656572	-	SGCE	ENSG00000127990	protein_coding	Imprinted	Paternal	GeneImprint	0	chr7	94656199	94658647	2449	122	0.873426	0.112224	0.761202	1070.18	NA19240 run1 nanopore alone phasing
chr7	94656325	94669695	+	PEG10	ENSG00000242265	protein_coding	Imprinted	Paternal	GeneImprint	0	chr7	94656199	94658647	2449	122	0.873426	0.112224	0.761202	1070.18	NA19240 run1 nanopore alone phasing
chr7	94907202	95296415	+	PPP1R9A	ENSG00000158528	protein_coding	Imprinted	Maternal	GeneImprint	248555	chr7	94656199	94658647	2449	122	0.873426	0.112224	0.761202	1070.18	NA19240 run1 nanopore alone phasing
chr7	97020396	97024950	-	DLX5	ENSG00000105880	protein_coding	Imprinted	Maternal	GeneImprint	2361749	chr7	94656199	94658647	2449	122	0.873426	0.112224	0.761202	1070.18	NA19240 run1 nanopore alone phasing
chr7	93424487	93574730	-	CALCR	ENSG00000004948	protein_coding	ProvisionalÂ Data	Maternal	GeneImprint	1081469	chr7	94656199	94658647	2449	122	0.873426	0.112224	0.761202	1070.18	NA19240 run1 nanopore alone phasing
chr7	95297676	95324532	-	PON1	ENSG00000005421	protein_coding	ProvisionalÂ Data	Maternal	GeneImprint	639029	chr7	94656199	94658647	2449	122	0.873426	0.112224	0.761202	1070.18	NA19240 run1 nanopore alone phasing
chr1	247840928	247841896	-	OR11L1	ENSG00000197591	protein_coding	Predicted	Paternal	GeneImprint	713780	chr1	247126059	247127148	1090	80	0.0960115	0.943995	-0.847983	-1066.36	NA19240 run1 nanopore alone phasing
chr1	214348700	214552449	-	PTPN14	ENSG00000152104	protein_coding	Predicted	Maternal	GeneImprint	2931257	chr1	211416317	211417443	1127	92	0.0928985	0.883392	-0.790493	-928.245	NA19240 run1 nanopore alone phasing
chr4	88695913	88697829	-	NAP1L5	ENSG00000177432	protein_coding	Imprinted	Paternal	GeneImprint	0	chr4	88697033	88698131	1099	58	0.067525	0.946998	-0.879473	-866.723	NA19240 run1 nanopore alone phasing
chr16	3432414	3443504	-	ZNF597	ENSG00000167981	protein_coding	Imprinted	Maternal	GeneImprint	2623981	chr16	807094	808433	1340	116	0.071199	0.708563	-0.637364	-810.686	NA19240 run1 nanopore alone phasing
chr16	3443649	3486953	+	NAA60	ENSG00000122390	protein_coding	Imprinted	Maternal	GeneImprint	2635216	chr16	807094	808433	1340	116	0.071199	0.708563	-0.637364	-810.686	NA19240 run1 nanopore alone phasing
chr16	981770	986979	+	SOX8	ENSG00000005513	protein_coding	Predicted	Paternal	GeneImprint	173337	chr16	807094	808433	1340	116	0.071199	0.708563	-0.637364	-810.686	NA19240 run1 nanopore alone phasing
chr2	206175316	206218047	-	GPR1	ENSG00000183671	protein_coding	Imprinted	Paternal	GeneImprint	31888	chr2	206249935	206251352	1418	72	0.124561	0.916635	-0.792074	-796.066	NA19240 run1 nanopore alone phasing
chr2	206203543	206265326	+	GPR1-AS	ENSG00000279220	lncRNA	Imprinted	Paternal	Catalogoue	0	chr2	206249935	206251352	1418	72	0.124561	0.916635	-0.792074	-796.066	NA19240 run1 nanopore alone phasing
chr2	206274663	206314427	+	ZDBF2	ENSG00000204186	protein_coding	Imprinted	Paternal	GeneImprint	23311	chr2	206249935	206251352	1418	72	0.124561	0.916635	-0.792074	-796.066	NA19240 run1 nanopore alone phasing
chr8	142784882	142786539	-	LY6D	ENSG00000167656	protein_coding	Predicted	Paternal	GeneImprint	1626476	chr8	144413015	144414071	1057	76	0.117584	0.892496	-0.774911	-773.131	NA19240 run1 nanopore alone phasing
chr8	144502973	144507174	+	GPT	ENSG00000167701	protein_coding	Predicted	Maternal	GeneImprint	88902	chr8	144413015	144414071	1057	76	0.117584	0.892496	-0.774911	-773.131	NA19240 run1 nanopore alone phasing
chr20	43489442	43550950	+	L3MBTL1	ENSG00000185513	protein_coding	Imprinted	Paternal	GeneImprint	0	chr20	43513725	43515399	1675	84	0.0674638	0.798913	-0.731449	-720.153	NA19240 run1 nanopore alone phasing
chr20	43558968	43588237	+	SGK2	ENSG00000101049	protein_coding	Imprinted	Paternal	GeneImprint	43569	chr20	43513725	43515399	1675	84	0.0674638	0.798913	-0.731449	-720.153	NA19240 run1 nanopore alone phasing
chr20	44247099	44280917	+	GDAP1L1	ENSG00000124194	protein_coding	Imprinted	Paternal	GeneImprint	731700	chr20	43513725	43515399	1675	84	0.0674638	0.798913	-0.731449	-720.153	NA19240 run1 nanopore alone phasing
chr6	3849373	3851320	+	FAM50B	ENSG00000145945	protein_coding	Imprinted	Paternal	GeneImprint	0	chr6	3848794	3849916	1123	73	0.901972	0.15508	0.746892	710.043	NA19240 run1 nanopore alone phasing
chr6	166364919	166383013	-	MPC1	ENSG00000060762	protein_coding	Predicted	Paternal	GeneImprint	3271354	chr6	169654367	169655464	1098	57	0.955973	0.143686	0.812287	692.862	NA19240 run1 nanopore alone phasing
chr20	31547412	31548081	+	MCTS2P	ENSG00000101898	protein_coding	Imprinted	Paternal	GeneImprint	0	chr20	31546878	31548526	1649	52	0.133475	0.958835	-0.82536	-691.498	NA19240 run1 nanopore alone phasing
chr1	3652516	3736201	+	TP73	ENSG00000078900	protein_coding	Imprinted	Maternal	GeneImprint	3470037	chr1	180999	182479	1481	96	0.88462	0.190005	0.694615	670.851	NA19240 run1 nanopore alone phasing
chr1	1335276	1349418	-	DVL1	ENSG00000107404	protein_coding	Predicted	Maternal	GeneImprint	1152797	chr1	180999	182479	1481	96	0.88462	0.190005	0.694615	670.851	NA19240 run1 nanopore alone phasing
chr1	1917590	1919279	-	TMEM52	ENSG00000178821	protein_coding	Predicted	Paternal	GeneImprint	1735111	chr1	180999	182479	1481	96	0.88462	0.190005	0.694615	670.851	NA19240 run1 nanopore alone phasing
chr1	2403964	2413797	-	PEX10	ENSG00000157911	protein_coding	Predicted	Maternal	GeneImprint	2221485	chr1	180999	182479	1481	96	0.88462	0.190005	0.694615	670.851	NA19240 run1 nanopore alone phasing
chr1	3069168	3438621	+	PRDM16	ENSG00000142611	protein_coding	Predicted	Paternal	GeneImprint	2886689	chr1	180999	182479	1481	96	0.88462	0.190005	0.694615	670.851	NA19240 run1 nanopore alone phasing
chr1	3630767	3652761	-	WRAP73	ENSG00000116213	protein_coding	Predicted	Maternal	GeneImprint	3448288	chr1	180999	182479	1481	96	0.88462	0.190005	0.694615	670.851	NA19240 run1 nanopore alone phasing
chr2	232547970	232550557	-	TIGD1	ENSG00000221944	protein_coding	Predicted	Paternal	GeneImprint	1063620	chr2	231483265	231484350	1086	73	0.0586214	0.800841	-0.74222	-669.645	NA19240 run1 nanopore alone phasing
chr1	23845077	23868294	-	FUCA1	ENSG00000179163	protein_coding	Predicted	Paternal	GeneImprint	3481000	chr1	27349294	27350306	1013	97	0.159665	0.758456	-0.598791	-591.263	NA19240 run1 nanopore alone phasing
chr19	281040	291403	-	PLPP2	ENSG00000141934	protein_coding	Predicted	Maternal	GeneImprint	1935903	chr19	2227306	2228137	832	74	0.288068	0.962066	-0.673998	-575.365	NA19240 run1 nanopore alone phasing
chr8	139600838	139704109	-	KCNK9	ENSG00000169427	protein_coding	Imprinted	Maternal	GeneImprint	3571792	chr8	143275901	143276940	1040	109	0.17244	0.718621	-0.546181	-573.915	NA19240 run1 nanopore alone phasing
chr8	140094894	140100543	-	PEG13	ENSG00000282164	lncRNA	Imprinted	Paternal	GeneImprint	3175358	chr8	143275901	143276940	1040	109	0.17244	0.718621	-0.546181	-573.915	NA19240 run1 nanopore alone phasing
chr8	142784882	142786539	-	LY6D	ENSG00000167656	protein_coding	Predicted	Paternal	GeneImprint	489362	chr8	143275901	143276940	1040	109	0.17244	0.718621	-0.546181	-573.915	NA19240 run1 nanopore alone phasing
chr8	144502973	144507174	+	GPT	ENSG00000167701	protein_coding	Predicted	Maternal	GeneImprint	1226033	chr8	143275901	143276940	1040	109	0.17244	0.718621	-0.546181	-573.915	NA19240 run1 nanopore alone phasing
chr20	31547412	31548081	+	MCTS2P	ENSG00000101898	protein_coding	Imprinted	Paternal	GeneImprint	2944050	chr20	28602309	28603362	1054	87	0.0579468	0.699096	-0.641149	-567.703	NA19240 run1 nanopore alone phasing
chr16	3432414	3443504	-	ZNF597	ENSG00000167981	protein_coding	Imprinted	Maternal	GeneImprint	0	chr16	3443077	3444769	1693	77	0.775411	0.11584	0.659572	557.733	NA19240 run1 nanopore alone phasing
chr16	3443649	3486953	+	NAA60	ENSG00000122390	protein_coding	Imprinted	Maternal	GeneImprint	0	chr16	3443077	3444769	1693	77	0.775411	0.11584	0.659572	557.733	NA19240 run1 nanopore alone phasing
chr16	981770	986979	+	SOX8	ENSG00000005513	protein_coding	Predicted	Paternal	GeneImprint	2456098	chr16	3443077	3444769	1693	77	0.775411	0.11584	0.659572	557.733	NA19240 run1 nanopore alone phasing
chr2	232547970	232550557	-	TIGD1	ENSG00000221944	protein_coding	Predicted	Paternal	GeneImprint	137924	chr2	232409352	232410046	695	58	0.901172	0.146534	0.754638	523.448	NA19240 run1 nanopore alone phasing
chr15	24101827	24823365	+	PWRN1	ENSG00000259905	lncRNA	ConflictingÂ Data	Unknown	Catalogoue	0	chr15	24772567	24773758	1192	75	0.799544	0.121705	0.67784	520.627	NA19240 run1 nanopore alone phasing
chr15	26543546	26939539	-	GABRB3	ENSG00000166206	protein_coding	ConflictingÂ Data	Paternal	GeneImprint	1769788	chr15	24772567	24773758	1192	75	0.799544	0.121705	0.67784	520.627	NA19240 run1 nanopore alone phasing
chr15	26866911	26949208	+	GABRA5	ENSG00000186297	protein_coding	ConflictingÂ Data	Paternal	GeneImprint	2093153	chr15	24772567	24773758	1192	75	0.799544	0.121705	0.67784	520.627	NA19240 run1 nanopore alone phasing
chr15	26971181	27541984	+	GABRG3	ENSG00000182256	protein_coding	ConflictingÂ Data	Paternal	GeneImprint	2197423	chr15	24772567	24773758	1192	75	0.799544	0.121705	0.67784	520.627	NA19240 run1 nanopore alone phasing
chr15	23565674	23630075	+	MKRN3	ENSG00000179455	protein_coding	Imprinted	Paternal	GeneImprint	1142492	chr15	24772567	24773758	1192	75	0.799544	0.121705	0.67784	520.627	NA19240 run1 nanopore alone phasing
chr15	23643549	23647867	-	MAGEL2	ENSG00000254585	protein_coding	Imprinted	Paternal	GeneImprint	1124700	chr15	24772567	24773758	1192	75	0.799544	0.121705	0.67784	520.627	NA19240 run1 nanopore alone phasing
chr15	23685400	23687305	-	NDN	ENSG00000182636	protein_coding	Imprinted	Paternal	GeneImprint	1085262	chr15	24772567	24773758	1192	75	0.799544	0.121705	0.67784	520.627	NA19240 run1 nanopore alone phasing
chr15	24675775	24683393	+	NPAP1	ENSG00000185823	protein_coding	Imprinted	Unknown	GeneImprint	89174	chr15	24772567	24773758	1192	75	0.799544	0.121705	0.67784	520.627	NA19240 run1 nanopore alone phasing
chr15	24823637	24978723	+	SNRPN	ENSG00000128739	protein_coding	Imprinted	Paternal	GeneImprint	49879	chr15	24772567	24773758	1192	75	0.799544	0.121705	0.67784	520.627	NA19240 run1 nanopore alone phasing
chr15	24954986	24977850	+	SNURF	ENSG00000273173	protein_coding	Imprinted	Paternal	GeneImprint	181228	chr15	24772567	24773758	1192	75	0.799544	0.121705	0.67784	520.627	NA19240 run1 nanopore alone phasing
chr15	24981994	24982068	+	SNORD107	ENSG00000276314	snoRNA	Imprinted	Paternal	GeneImprint	208236	chr15	24772567	24773758	1192	75	0.799544	0.121705	0.67784	520.627	NA19240 run1 nanopore alone phasing
chr15	24985100	24985166	+	SNORD64	ENSG00000276610	snoRNA	Imprinted	Paternal	GeneImprint	211342	chr15	24772567	24773758	1192	75	0.799544	0.121705	0.67784	520.627	NA19240 run1 nanopore alone phasing
chr15	24986925	24986995	+	SNORD108	ENSG00000239014	snoRNA	Imprinted	Paternal	GeneImprint	213167	chr15	24772567	24773758	1192	75	0.799544	0.121705	0.67784	520.627	NA19240 run1 nanopore alone phasing
chr15	25041974	25042040	+	SNORD109A	ENSG00000274640	snoRNA	Imprinted	Paternal	GeneImprint	268216	chr15	24772567	24773758	1192	75	0.799544	0.121705	0.67784	520.627	NA19240 run1 nanopore alone phasing
chr15	25051476	25106603	+	SNORD116@	NA	NA	Imprinted	Paternal	GeneImprint	277718	chr15	24772567	24773758	1192	75	0.799544	0.121705	0.67784	520.627	NA19240 run1 nanopore alone phasing
chr15	25170723	25269858	+	SNORD115@	NA	NA	Imprinted	Paternal	GeneImprint	396965	chr15	24772567	24773758	1192	75	0.799544	0.121705	0.67784	520.627	NA19240 run1 nanopore alone phasing
chr15	25269783	25269858	+	SNORD115-48	ENSG00000201634	snoRNA	Imprinted	Paternal	GeneImprint	496025	chr15	24772567	24773758	1192	75	0.799544	0.121705	0.67784	520.627	NA19240 run1 nanopore alone phasing
chr15	25278343	25278409	+	SNORD109B	ENSG00000239169	snoRNA	Imprinted	Paternal	GeneImprint	504585	chr15	24772567	24773758	1192	75	0.799544	0.121705	0.67784	520.627	NA19240 run1 nanopore alone phasing
chr15	25333728	25439051	-	UBE3A	ENSG00000114062	protein_coding	Imprinted	Maternal	GeneImprint	559970	chr15	24772567	24773758	1192	75	0.799544	0.121705	0.67784	520.627	NA19240 run1 nanopore alone phasing
chr15	25677271	25865184	-	ATP10A	ENSG00000206190	protein_coding	Imprinted	Maternal	GeneImprint	903513	chr15	24772567	24773758	1192	75	0.799544	0.121705	0.67784	520.627	NA19240 run1 nanopore alone phasing
chr19	281040	291403	-	PLPP2	ENSG00000141934	protein_coding	Predicted	Maternal	GeneImprint	324311	chr19	615714	616375	662	92	0.715293	0.152144	0.563149	517.791	NA19240 run1 nanopore alone phasing
chr18	46962768	46964644	-	ELOA3D	ENSG00000183791	protein_coding	Imprinted	Maternal	GeneImprint	1186817	chr18	45775270	45775951	682	44	0.912408	0.076451	0.835957	507.683	NA19240 run1 nanopore alone phasing
chr16	3432414	3443504	-	ZNF597	ENSG00000167981	protein_coding	Imprinted	Maternal	GeneImprint	2614378	chr16	817065	818036	972	73	0.214648	0.869569	-0.65492	-502.353	NA19240 run1 nanopore alone phasing
chr16	3443649	3486953	+	NAA60	ENSG00000122390	protein_coding	Imprinted	Maternal	GeneImprint	2625613	chr16	817065	818036	972	73	0.214648	0.869569	-0.65492	-502.353	NA19240 run1 nanopore alone phasing
chr16	981770	986979	+	SOX8	ENSG00000005513	protein_coding	Predicted	Paternal	GeneImprint	163734	chr16	817065	818036	972	73	0.214648	0.869569	-0.65492	-502.353	NA19240 run1 nanopore alone phasing
chr19	41219223	41261766	+	AXL	ENSG00000167601	protein_coding	ConflictingÂ Data	Maternal	Catalogoue	3884107	chr19	37334200	37335116	917	53	0.931788	0.161827	0.769961	500.956	NA19240 run1 nanopore alone phasing
chr19	33621953	33773509	+	CHST8	ENSG00000124302	protein_coding	Predicted	Maternal	GeneImprint	3560691	chr19	37334200	37335116	917	53	0.931788	0.161827	0.769961	500.956	NA19240 run1 nanopore alone phasing
chr8	139600838	139704109	-	KCNK9	ENSG00000169427	protein_coding	Imprinted	Maternal	GeneImprint	2621612	chr8	142325721	142326788	1068	58	0.110725	0.849216	-0.738491	-499.912	NA19240 run1 nanopore alone phasing
chr8	140094894	140100543	-	PEG13	ENSG00000282164	lncRNA	Imprinted	Paternal	GeneImprint	2225178	chr8	142325721	142326788	1068	58	0.110725	0.849216	-0.738491	-499.912	NA19240 run1 nanopore alone phasing
chr8	142784882	142786539	-	LY6D	ENSG00000167656	protein_coding	Predicted	Paternal	GeneImprint	458094	chr8	142325721	142326788	1068	58	0.110725	0.849216	-0.738491	-499.912	NA19240 run1 nanopore alone phasing
chr8	144502973	144507174	+	GPT	ENSG00000167701	protein_coding	Predicted	Maternal	GeneImprint	2176185	chr8	142325721	142326788	1068	58	0.110725	0.849216	-0.738491	-499.912	NA19240 run1 nanopore alone phasing
chr15	98646951	98647371	-	IRAIN	ENSG00000259424	lncRNA	Imprinted	Paternal	GeneImprint	217896	chr15	98865267	98866881	1615	66	0.735285	0.050964	0.684321	490.536	NA19240 run1 nanopore alone phasing
chr19	281040	291403	-	PLPP2	ENSG00000141934	protein_coding	Predicted	Maternal	GeneImprint	227241	chr19	518644	519340	697	79	0.946382	0.364218	0.582165	479.234	NA19240 run1 nanopore alone phasing
chr6	3849373	3851320	+	FAM50B	ENSG00000145945	protein_coding	Imprinted	Paternal	GeneImprint	3555400	chr6	292279	293973	1695	97	0.0361017	0.496435	-0.460333	-476.477	NA19240 run1 nanopore alone phasing
chr17	7661779	7687550	-	TP53	ENSG00000141510	protein_coding	Imprinted	NA	GeneImprint	1005927	chr17	6654674	6655852	1179	59	0.869788	0.186017	0.683772	471.936	NA19240 run1 nanopore alone phasing
chr17	7855066	7856099	+	TMEM88	ENSG00000167874	protein_coding	Predicted	Maternal	GeneImprint	1199214	chr17	6654674	6655852	1179	59	0.869788	0.186017	0.683772	471.936	NA19240 run1 nanopore alone phasing
chr8	142784882	142786539	-	LY6D	ENSG00000167656	protein_coding	Predicted	Paternal	GeneImprint	1526857	chr8	144313396	144314046	651	52	0.931524	0.152245	0.779279	468.875	NA19240 run1 nanopore alone phasing
chr8	144502973	144507174	+	GPT	ENSG00000167701	protein_coding	Predicted	Maternal	GeneImprint	188927	chr8	144313396	144314046	651	52	0.931524	0.152245	0.779279	468.875	NA19240 run1 nanopore alone phasing
chr3	126103562	126197994	-	ALDH1L1	ENSG00000144908	protein_coding	Predicted	Maternal	GeneImprint	144977	chr3	125957852	125958585	734	82	0.106595	0.717708	-0.611114	-468.079	NA19240 run1 nanopore alone phasing
chr19	44112181	44134822	+	ZNF225	ENSG00000256294	protein_coding	Predicted	Paternal	GeneImprint	1805140	chr19	45939962	45940699	738	86	0.852562	0.304105	0.548457	454.56	NA19240 run1 nanopore alone phasing
chr19	44417519	44448578	-	ZNF229	ENSG00000278318	protein_coding	Predicted	Maternal	GeneImprint	1491384	chr19	45939962	45940699	738	86	0.852562	0.304105	0.548457	454.56	NA19240 run1 nanopore alone phasing
chr17	7661779	7687550	-	TP53	ENSG00000141510	protein_coding	Imprinted	NA	GeneImprint	2952011	chr17	4708953	4709768	816	50	0.889748	0.140712	0.749036	449.855	NA19240 run1 nanopore alone phasing
chr17	7855066	7856099	+	TMEM88	ENSG00000167874	protein_coding	Predicted	Maternal	GeneImprint	3145298	chr17	4708953	4709768	816	50	0.889748	0.140712	0.749036	449.855	NA19240 run1 nanopore alone phasing
chr11	66268590	66277492	+	RAB1B	ENSG00000174903	protein_coding	Predicted	Maternal	GeneImprint	3601588	chr11	62665558	62667002	1445	62	0.827248	0.144539	0.682709	445.194	NA19240 run1 nanopore alone phasing
chr19	33621953	33773509	+	CHST8	ENSG00000124302	protein_coding	Predicted	Maternal	GeneImprint	1981919	chr19	35755428	35756005	578	69	0.262882	0.921483	-0.658601	-443.162	NA19240 run1 nanopore alone phasing
chr20	31547412	31548081	+	MCTS2P	ENSG00000101898	protein_coding	Imprinted	Paternal	GeneImprint	2100228	chr20	33648309	33650056	1748	44	0.912577	0.128313	0.784264	434.688	NA19240 run1 nanopore alone phasing
chr20	37492472	37527931	-	BLCAP	ENSG00000166619	protein_coding	Imprinted	Isoform Dependent	GeneImprint	3842416	chr20	33648309	33650056	1748	44	0.912577	0.128313	0.784264	434.688	NA19240 run1 nanopore alone phasing
chr20	37521206	37523690	+	NNAT	ENSG00000053438	protein_coding	Imprinted	Paternal	GeneImprint	3871150	chr20	33648309	33650056	1748	44	0.912577	0.128313	0.784264	434.688	NA19240 run1 nanopore alone phasing
chr2	232547970	232550557	-	TIGD1	ENSG00000221944	protein_coding	Predicted	Paternal	GeneImprint	160877	chr2	232386450	232387093	644	69	0.849745	0.199763	0.649983	430.22	NA19240 run1 nanopore alone phasing
chr16	3432414	3443504	-	ZNF597	ENSG00000167981	protein_coding	Imprinted	Maternal	GeneImprint	1999159	chr16	1432172	1433255	1084	69	0.107408	0.737058	-0.62965	-428.834	NA19240 run1 nanopore alone phasing
chr16	3443649	3486953	+	NAA60	ENSG00000122390	protein_coding	Imprinted	Maternal	GeneImprint	2010394	chr16	1432172	1433255	1084	69	0.107408	0.737058	-0.62965	-428.834	NA19240 run1 nanopore alone phasing
chr16	981770	986979	+	SOX8	ENSG00000005513	protein_coding	Predicted	Paternal	GeneImprint	445193	chr16	1432172	1433255	1084	69	0.107408	0.737058	-0.62965	-428.834	NA19240 run1 nanopore alone phasing
chr9	126613928	126701032	+	LMX1B	ENSG00000136944	protein_coding	Predicted	Maternal	GeneImprint	130837	chr9	126482360	126483091	732	48	0.101439	0.83771	-0.736271	-407.846	NA19240 run1 nanopore alone phasing
chr21	36699115	36749917	+	SIM2	ENSG00000159263	protein_coding	Predicted	Paternal	GeneImprint	2635721	chr21	39385638	39386674	1037	51	0.18375	0.912803	-0.729052	-392.448	NA19240 run1 nanopore alone phasing
chr4	88695913	88697829	-	NAP1L5	ENSG00000177432	protein_coding	Imprinted	Paternal	GeneImprint	1791354	chr4	86903960	86904559	600	48	0.122276	0.867581	-0.745305	-391.592	NA19240 run1 nanopore alone phasing
chr7	50458436	50565405	-	DDC	ENSG00000132437	protein_coding	Imprinted	Isoform Dependent	GeneImprint	3405232	chr7	47052458	47053204	747	72	0.768677	0.190112	0.578566	386.633	NA19240 run1 nanopore alone phasing
chr7	50590063	50793462	-	GRB10	ENSG00000106070	protein_coding	Imprinted	Isoform Dependent	GeneImprint	3536859	chr7	47052458	47053204	747	72	0.768677	0.190112	0.578566	386.633	NA19240 run1 nanopore alone phasing
chr11	1995176	2001470	-	H19	ENSG00000130600	lncRNA	Imprinted	Maternal	GeneImprint	1594510	chr11	399594	400666	1073	81	0.108841	0.618698	-0.509857	-378.404	NA19240 run1 nanopore alone phasing
chr11	2129112	2141238	-	IGF2	ENSG00000167244	protein_coding	Imprinted	Paternal	GeneImprint	1728446	chr11	399594	400666	1073	81	0.108841	0.618698	-0.509857	-378.404	NA19240 run1 nanopore alone phasing
chr11	2140501	2148666	+	IGF2-AS	ENSG00000099869	lncRNA	Imprinted	Paternal	GeneImprint	1739835	chr11	399594	400666	1073	81	0.108841	0.618698	-0.509857	-378.404	NA19240 run1 nanopore alone phasing
chr11	2159779	2161221	-	INS	ENSG00000254647	protein_coding	Imprinted	Paternal	GeneImprint	1759113	chr11	399594	400666	1073	81	0.108841	0.618698	-0.509857	-378.404	NA19240 run1 nanopore alone phasing
chr11	2444684	2849105	+	KCNQ1	ENSG00000053918	protein_coding	Imprinted	Maternal	GeneImprint	2044018	chr11	399594	400666	1073	81	0.108841	0.618698	-0.509857	-378.404	NA19240 run1 nanopore alone phasing
chr11	2608328	2699994	-	KCNQ1OT1	ENSG00000269821	lncRNA	Imprinted	Paternal	GeneImprint	2207662	chr11	399594	400666	1073	81	0.108841	0.618698	-0.509857	-378.404	NA19240 run1 nanopore alone phasing
chr11	2870033	2872105	+	KCNQ1DN	ENSG00000237941	lncRNA	Imprinted	Maternal	GeneImprint	2469367	chr11	399594	400666	1073	81	0.108841	0.618698	-0.509857	-378.404	NA19240 run1 nanopore alone phasing
chr11	2883213	2885773	-	CDKN1C	ENSG00000129757	protein_coding	Imprinted	Maternal	GeneImprint	2482547	chr11	399594	400666	1073	81	0.108841	0.618698	-0.509857	-378.404	NA19240 run1 nanopore alone phasing
chr11	2899721	2925246	+	SLC22A18	ENSG00000110628	protein_coding	Imprinted	Maternal	GeneImprint	2499055	chr11	399594	400666	1073	81	0.108841	0.618698	-0.509857	-378.404	NA19240 run1 nanopore alone phasing
chr11	2928273	2929420	-	PHLDA2	ENSG00000181649	protein_coding	Imprinted	Maternal	GeneImprint	2527607	chr11	399594	400666	1073	81	0.108841	0.618698	-0.509857	-378.404	NA19240 run1 nanopore alone phasing
chr11	3087107	3166739	-	OSBPL5	ENSG00000021762	protein_coding	Imprinted	Maternal	GeneImprint	2686441	chr11	399594	400666	1073	81	0.108841	0.618698	-0.509857	-378.404	NA19240 run1 nanopore alone phasing
chr11	313506	315272	+	IFITM1	ENSG00000185885	protein_coding	Predicted	Maternal	GeneImprint	84322	chr11	399594	400666	1073	81	0.108841	0.618698	-0.509857	-378.404	NA19240 run1 nanopore alone phasing
chr11	369499	382117	+	B4GALNT4	ENSG00000182272	protein_coding	Predicted	Maternal	GeneImprint	17477	chr11	399594	400666	1073	81	0.108841	0.618698	-0.509857	-378.404	NA19240 run1 nanopore alone phasing
chr11	392614	404908	+	PKP3	ENSG00000184363	protein_coding	Predicted	Maternal	GeneImprint	0	chr11	399594	400666	1073	81	0.108841	0.618698	-0.509857	-378.404	NA19240 run1 nanopore alone phasing
chr11	2404515	2423045	-	TRPM5	ENSG00000070985	protein_coding	ProvisionalÂ Data	Paternal	GeneImprint	2003849	chr11	399594	400666	1073	81	0.108841	0.618698	-0.509857	-378.404	NA19240 run1 nanopore alone phasing
chr11	2887344	2903575	-	SLC22A18AS	ENSG00000254827	protein_coding	ProvisionalÂ Data	Maternal	GeneImprint	2486678	chr11	399594	400666	1073	81	0.108841	0.618698	-0.509857	-378.404	NA19240 run1 nanopore alone phasing
chr1	39757182	39788865	-	BMP8B	ENSG00000116985	protein_coding	Predicted	Paternal	GeneImprint	197233	chr1	39558960	39559949	990	44	0.957606	0.234318	0.723288	377.546	NA19240 run1 nanopore alone phasing
chr11	1995176	2001470	-	H19	ENSG00000130600	lncRNA	Imprinted	Maternal	GeneImprint	1597526	chr11	396528	397650	1123	69	0.710575	0.144931	0.565644	370.964	NA19240 run1 nanopore alone phasing
chr11	2129112	2141238	-	IGF2	ENSG00000167244	protein_coding	Imprinted	Paternal	GeneImprint	1731462	chr11	396528	397650	1123	69	0.710575	0.144931	0.565644	370.964	NA19240 run1 nanopore alone phasing
chr11	2140501	2148666	+	IGF2-AS	ENSG00000099869	lncRNA	Imprinted	Paternal	GeneImprint	1742851	chr11	396528	397650	1123	69	0.710575	0.144931	0.565644	370.964	NA19240 run1 nanopore alone phasing
chr11	2159779	2161221	-	INS	ENSG00000254647	protein_coding	Imprinted	Paternal	GeneImprint	1762129	chr11	396528	397650	1123	69	0.710575	0.144931	0.565644	370.964	NA19240 run1 nanopore alone phasing
chr11	2444684	2849105	+	KCNQ1	ENSG00000053918	protein_coding	Imprinted	Maternal	GeneImprint	2047034	chr11	396528	397650	1123	69	0.710575	0.144931	0.565644	370.964	NA19240 run1 nanopore alone phasing
chr11	2608328	2699994	-	KCNQ1OT1	ENSG00000269821	lncRNA	Imprinted	Paternal	GeneImprint	2210678	chr11	396528	397650	1123	69	0.710575	0.144931	0.565644	370.964	NA19240 run1 nanopore alone phasing
chr11	2870033	2872105	+	KCNQ1DN	ENSG00000237941	lncRNA	Imprinted	Maternal	GeneImprint	2472383	chr11	396528	397650	1123	69	0.710575	0.144931	0.565644	370.964	NA19240 run1 nanopore alone phasing
chr11	2883213	2885773	-	CDKN1C	ENSG00000129757	protein_coding	Imprinted	Maternal	GeneImprint	2485563	chr11	396528	397650	1123	69	0.710575	0.144931	0.565644	370.964	NA19240 run1 nanopore alone phasing
chr11	2899721	2925246	+	SLC22A18	ENSG00000110628	protein_coding	Imprinted	Maternal	GeneImprint	2502071	chr11	396528	397650	1123	69	0.710575	0.144931	0.565644	370.964	NA19240 run1 nanopore alone phasing
chr11	2928273	2929420	-	PHLDA2	ENSG00000181649	protein_coding	Imprinted	Maternal	GeneImprint	2530623	chr11	396528	397650	1123	69	0.710575	0.144931	0.565644	370.964	NA19240 run1 nanopore alone phasing
chr11	3087107	3166739	-	OSBPL5	ENSG00000021762	protein_coding	Imprinted	Maternal	GeneImprint	2689457	chr11	396528	397650	1123	69	0.710575	0.144931	0.565644	370.964	NA19240 run1 nanopore alone phasing
chr11	313506	315272	+	IFITM1	ENSG00000185885	protein_coding	Predicted	Maternal	GeneImprint	81256	chr11	396528	397650	1123	69	0.710575	0.144931	0.565644	370.964	NA19240 run1 nanopore alone phasing
chr11	369499	382117	+	B4GALNT4	ENSG00000182272	protein_coding	Predicted	Maternal	GeneImprint	14411	chr11	396528	397650	1123	69	0.710575	0.144931	0.565644	370.964	NA19240 run1 nanopore alone phasing
chr11	392614	404908	+	PKP3	ENSG00000184363	protein_coding	Predicted	Maternal	GeneImprint	0	chr11	396528	397650	1123	69	0.710575	0.144931	0.565644	370.964	NA19240 run1 nanopore alone phasing
chr11	2404515	2423045	-	TRPM5	ENSG00000070985	protein_coding	ProvisionalÂ Data	Paternal	GeneImprint	2006865	chr11	396528	397650	1123	69	0.710575	0.144931	0.565644	370.964	NA19240 run1 nanopore alone phasing
chr11	2887344	2903575	-	SLC22A18AS	ENSG00000254827	protein_coding	ProvisionalÂ Data	Maternal	GeneImprint	2489694	chr11	396528	397650	1123	69	0.710575	0.144931	0.565644	370.964	NA19240 run1 nanopore alone phasing
chr15	24101827	24823365	+	PWRN1	ENSG00000259905	lncRNA	ConflictingÂ Data	Unknown	Catalogoue	453205	chr15	23647188	23648622	1435	53	0.123583	0.771432	-0.647849	-360.68	NA19240 run1 nanopore alone phasing
[truncated: 1,659 more rows]

## Sheet: Colo829BL
Genes from GeneImprint and Catalogue of Imprinted Gene Databases										Differentially Methylated Regions
[truncated: 1,326 more rows]
