# Supplementary material for: Megabase-scale methylation phasing using nanopore long reads and NanoMethPhase
Source: Genome Biol. 2021 Feb 22;22:68. doi: 10.1186/s13059-021-02283-5 (PMC7898412; doi:10.1186/s13059-021-02283-5)
Supplement: Supplementary file 11 — Additional file 11. Mapping of DMRs to the reported MAE genes by Savova et al. [file 13059_2021_2283_MOESM11_ESM.xlsx]

## Sheet: Savova et al gene list
Chromosome	Start	End	Strand	gene_id	gene_type	gene_name
chr1	24356999	24416934	-	ENSG00000001460	protein_coding	STPG1
chr6	46129989	46146688	+	ENSG00000001561	protein_coding	ENPP4
chr3	50155045	50189075	+	ENSG00000001617	protein_coding	SEMA3F
chr11	64269830	64284704	-	ENSG00000002330	protein_coding	BAD
chr2	72129238	72148038	-	ENSG00000003137	protein_coding	CYP26B1
chr16	90004871	90020128	-	ENSG00000003249	protein_coding	DBNDD1
chr2	201182898	201229406	+	ENSG00000003400	protein_coding	CASP10
chr3	129555175	129606818	-	ENSG00000004399	protein_coding	PLXND1
chr4	15778275	15853232	+	ENSG00000004468	protein_coding	CD38
chr17	3860315	3894891	-	ENSG00000004660	protein_coding	CAMKK1
chr19	35774532	35788822	+	ENSG00000004777	protein_coding	ARHGAP33
chr7	96120220	96322147	-	ENSG00000004864	protein_coding	SLC25A13
chr17	47117703	47189422	-	ENSG00000004897	protein_coding	CDC27
chr7	26667068	26995239	-	ENSG00000005020	protein_coding	SKAP2
chr4	109560209	109688719	+	ENSG00000005059	protein_coding	MCUB
chr17	43640389	43661922	-	ENSG00000005102	protein_coding	MEOX1
chr17	58301228	58328795	-	ENSG00000005379	protein_coding	TSPOAP1
chr2	74421678	74425755	+	ENSG00000005448	protein_coding	WDR54
chr7	87401696	87480435	-	ENSG00000005471	protein_coding	ABCB4
chr17	50094737	50112152	+	ENSG00000005882	protein_coding	PDK2
chr17	50055968	50090481	+	ENSG00000005884	protein_coding	ITGA3
chr17	44372180	44389649	-	ENSG00000005961	protein_coding	ITGA2B
chr19	18588685	18592336	+	ENSG00000006015	protein_coding	REX1BD
chr17	47807372	47821834	-	ENSG00000006025	protein_coding	OSBPL7
chr17	32927910	32945106	+	ENSG00000006042	protein_coding	TMEM98
chr17	7288263	7294639	-	ENSG00000006047	protein_coding	YBX2
chr17	50543058	50555852	+	ENSG00000006282	protein_coding	SPATA20
chr16	3018445	3022383	+	ENSG00000006327	protein_coding	TNFRSF12A
chr7	98291650	98401090	-	ENSG00000006453	protein_coding	BAIAP2L1
chr2	241356285	241494841	+	ENSG00000006607	protein_coding	FARP2
chr7	112422968	112481017	+	ENSG00000006652	protein_coding	IFRD1
chr17	12789498	12991643	+	ENSG00000006740	protein_coding	ARHGAP44
chr16	2817180	2826304	+	ENSG00000007038	protein_coding	PRSS21
chr19	45079288	45305284	+	ENSG00000007047	protein_coding	MARK4
chr19	17933015	17943991	+	ENSG00000007080	protein_coding	CCDC124
chr17	9910609	10198551	-	ENSG00000007237	protein_coding	GAS7
chr19	45162928	45178237	-	ENSG00000007255	protein_coding	TRAPPC6A
chr19	3777970	3802129	-	ENSG00000007264	protein_coding	MATK
chr11	31784779	31817961	-	ENSG00000007372	protein_coding	PAX6
chr3	50362799	50504244	-	ENSG00000007402	protein_coding	CACNA2D2
chr16	1349240	1351878	-	ENSG00000007520	protein_coding	TSR3
chr16	566995	584109	+	ENSG00000007541	protein_coding	PIGQ
chr6	35473597	35497079	-	ENSG00000007866	protein_coding	TEAD3
chr1	169722640	169764705	-	ENSG00000007908	protein_coding	SELE
chr6	16129086	16148248	+	ENSG00000007944	protein_coding	MYLIP
chr1	23506438	23531233	-	ENSG00000007968	protein_coding	E2F2
chr17	63432304	63446354	-	ENSG00000008283	protein_coding	CYB561
chr3	48636463	48662886	-	ENSG00000008300	protein_coding	CELSR3
chr7	122073549	122144255	-	ENSG00000008311	protein_coding	AASS
chr12	16347142	16609259	+	ENSG00000008394	protein_coding	MGST1
chr12	106991364	107093549	-	ENSG00000008405	protein_coding	CRY1
chr8	133454848	133571940	-	ENSG00000008513	protein_coding	ST3GAL1
chr16	3046561	3060726	+	ENSG00000008516	protein_coding	MMP25
chr16	2088708	2135898	-	ENSG00000008710	protein_coding	PKD1
chr22	50600793	50613981	+	ENSG00000008735	protein_coding	MAPK8IP2
chr8	22987417	23020199	+	ENSG00000008853	protein_coding	RHOBTB2
chr6	111299028	111483715	-	ENSG00000009413	protein_coding	REV3L
chr1	18630846	18748866	+	ENSG00000009709	protein_coding	PAX7
chr1	11026523	11047239	-	ENSG00000009724	protein_coding	MASP2
chr14	77274956	77320884	-	ENSG00000009830	protein_coding	POMT2
chr6	36354091	36387800	-	ENSG00000010030	protein_coding	ETV7
chr12	4562204	4615302	+	ENSG00000010219	protein_coding	DYRK4
chr3	52410660	52423641	+	ENSG00000010318	protein_coding	PHF7
chr19	49806866	49817376	-	ENSG00000010361	protein_coding	FUZ
chr9	33750466	33799231	+	ENSG00000010438	protein_coding	PRSS3
chr6	26087281	26098343	+	ENSG00000010704	protein_coding	HFE
chr17	62627670	62693597	+	ENSG00000011028	protein_coding	MRC2
chr12	3077355	3286564	+	ENSG00000011105	protein_coding	TSPAN9
chr19	3750772	3761692	-	ENSG00000011132	protein_coding	APBA3
chr19	38211006	38229714	-	ENSG00000011332	protein_coding	DPF1
chr11	61513714	61581148	-	ENSG00000011347	protein_coding	SYT7
chr19	43646095	43670547	-	ENSG00000011422	protein_coding	PLAUR
chr19	15419978	15449956	-	ENSG00000011451	protein_coding	WIZ
chr19	45407334	45478828	-	ENSG00000012061	protein_coding	ERCC1
chr12	53708517	53727745	-	ENSG00000012822	protein_coding	CALCOCO1
chr2	31234152	31269451	+	ENSG00000013016	protein_coding	EHD3
chr3	170418868	170454733	+	ENSG00000013297	protein_coding	CLDN11
chr2	109792758	109857705	+	ENSG00000015568	protein_coding	RGPD5
chr3	53812335	53846419	-	ENSG00000016391	protein_coding	CHDH
chr12	102395874	102481744	-	ENSG00000017427	protein_coding	IGF1
chr4	70704204	70808619	+	ENSG00000018189	protein_coding	RUFY3
chr3	149517235	149736714	-	ENSG00000018408	protein_coding	WWTR1
chr2	177392757	177559299	+	ENSG00000018510	protein_coding	AGPS
chr1	160115759	160143591	+	ENSG00000018625	protein_coding	ATP1A2
chr11	118606440	118658031	+	ENSG00000019144	protein_coding	PHLDB1
chr20	54153446	54173986	-	ENSG00000019186	protein_coding	CYP24A1
chr11	45095806	45235110	+	ENSG00000019485	protein_coding	PRDM11
chr11	45240302	45286341	-	ENSG00000019505	protein_coding	SYT13
chr5	150400041	150412929	-	ENSG00000019582	protein_coding	CD74
chr20	52051663	52204308	-	ENSG00000020256	protein_coding	ZFP64
chr11	73646178	73662819	+	ENSG00000021300	protein_coding	PLEKHB1
chr6	2832332	2841959	-	ENSG00000021355	protein_coding	SERPINB1
chr14	78170373	79868290	+	ENSG00000021645	protein_coding	NRXN3
chr11	123358428	123627774	+	ENSG00000023171	protein_coding	GRAMD1B
chr8	52622458	52745843	-	ENSG00000023287	protein_coding	RB1CC1
chr3	52198086	52214327	+	ENSG00000023330	protein_coding	ALAS1
chr1	193090866	193106114	-	ENSG00000023572	protein_coding	GLRX2
chr12	15911302	16037381	+	ENSG00000023697	protein_coding	DERA
chr1	150149183	150164720	+	ENSG00000023902	protein_coding	PLEKHO1
chr19	47713422	47743134	+	ENSG00000024422	protein_coding	EHD2
chr6	89364616	89412273	-	ENSG00000025039	protein_coding	RRAGD
chr12	56752161	56787790	+	ENSG00000025423	protein_coding	HSD17B6
chr10	17228241	17237593	+	ENSG00000026025	protein_coding	VIM
chr6	166922113	166957191	-	ENSG00000026297	protein_coding	RNASET2
chr11	35138870	35232402	+	ENSG00000026508	protein_coding	CD44
chr20	51003656	51023107	-	ENSG00000026559	protein_coding	KCNG1
chr6	161129967	161274061	-	ENSG00000026652	protein_coding	AGPAT4
chr6	26402237	26415208	+	ENSG00000026950	protein_coding	BTN3A1
chr14	61187559	61550976	+	ENSG00000027075	protein_coding	PRKCH
chr6	137197485	137219449	-	ENSG00000027697	protein_coding	IFNGR1
chr5	177600132	177610330	+	ENSG00000027847	protein_coding	B4GALT7
chr1	156806243	156816862	-	ENSG00000027869	protein_coding	SH2D2A
chr19	42086110	42196585	-	ENSG00000028277	protein_coding	POU2F2
chr8	41653220	41896762	-	ENSG00000029534	protein_coding	ANK1
chr17	44345246	44353106	+	ENSG00000030582	protein_coding	GRN
chr15	28884483	29118315	+	ENSG00000034053	protein_coding	APBA2
chr17	21284672	21315232	+	ENSG00000034152	protein_coding	MAP2K3
chr2	84905656	84906671	+	ENSG00000034510	protein_coding	TMSB10
chr2	217730	266398	-	ENSG00000035115	protein_coding	SH3YL1
chr10	73995193	74121363	+	ENSG00000035403	protein_coding	VCL
chr15	63907036	64072033	-	ENSG00000035664	protein_coding	DAPK2
chr17	78852977	78925387	-	ENSG00000035862	protein_coding	TIMP2
chr17	42659284	42667006	+	ENSG00000037042	protein_coding	TUBG2
chr5	172958729	172969771	+	ENSG00000037241	protein_coding	RPL26L1
chr5	180601506	180649624	-	ENSG00000037280	protein_coding	FLT4
chr19	13764522	13774282	+	ENSG00000037757	protein_coding	MRI1
chr12	57768471	57772119	-	ENSG00000037897	protein_coding	METTL1
chr12	54008985	54012769	+	ENSG00000037965	protein_coding	HOXC8
chr5	83471618	83582303	+	ENSG00000038427	protein_coding	VCAN
chr8	16107878	16567490	-	ENSG00000038945	protein_coding	MSR1
chr16	67518418	67546788	+	ENSG00000039523	protein_coding	RIPOR1
chr5	34656328	34832612	+	ENSG00000039560	protein_coding	RAI14
chr17	3636459	3663103	+	ENSG00000040531	protein_coding	CTNS
chr22	20241415	20283246	-	ENSG00000040608	protein_coding	RTN4R
chr3	51942345	51948867	+	ENSG00000041880	protein_coding	PARP3
chr9	115019575	115118257	-	ENSG00000041982	protein_coding	TNC
chr10	70098223	70132934	-	ENSG00000042286	protein_coding	AIFM2
chr14	88384924	88470350	+	ENSG00000042317	protein_coding	SPATA7
chr19	46838136	46850846	-	ENSG00000042753	protein_coding	AP2S1
chr5	134524312	134583230	+	ENSG00000043143	protein_coding	JADE2
chr13	99981784	99986765	+	ENSG00000043355	protein_coding	ZIC2
chr5	170246233	170297818	-	ENSG00000043462	protein_coding	LCP2
chr10	114043866	114046904	+	ENSG00000043591	protein_coding	ADRB1
chr16	27550133	27780369	+	ENSG00000047578	protein_coding	KIAA0556
chr6	15522807	15663058	-	ENSG00000047579	protein_coding	DTNBP1
chr7	18086949	19002416	+	ENSG00000048052	protein_coding	HDAC9
chr5	176647387	176659054	+	ENSG00000048140	protein_coding	TSPAN17
chr7	127346790	127431924	-	ENSG00000048405	protein_coding	ZNF800
chr16	11976734	12574287	+	ENSG00000048471	protein_coding	SNX29
chr6	42155406	42180049	+	ENSG00000048545	protein_coding	GUCA1A
chr10	10798397	11336675	+	ENSG00000048740	protein_coding	CELF2
chr1	9234774	9271337	+	ENSG00000049239	protein_coding	H6PD
chr1	7784320	7845177	+	ENSG00000049246	protein_coding	PER3
chr17	50532682	50543750	+	ENSG00000049283	protein_coding	EPN3
chr2	32946953	33399509	+	ENSG00000049323	protein_coding	LTBP1
chr11	32091074	32105722	+	ENSG00000049449	protein_coding	RCN1
chr18	58044226	58401540	+	ENSG00000049759	protein_coding	NEDD4L
chr5	74640023	74722647	+	ENSG00000049860	protein_coding	HEXB
chr11	11956207	12009769	-	ENSG00000050165	protein_coding	DKK3
chr7	26152198	26187137	+	ENSG00000050344	protein_coding	NFE2L3
chr12	50175788	50283546	-	ENSG00000050405	protein_coding	LIMA1
chr5	178237618	178590393	-	ENSG00000050767	protein_coding	COL23A1
chr16	75228181	75268053	-	ENSG00000050820	protein_coding	BCAR1
chr16	88643289	88651054	-	ENSG00000051523	protein_coding	CYBA
chr4	158769026	158908050	+	ENSG00000052795	protein_coding	FNIP2
chr14	89124871	89619149	-	ENSG00000053254	protein_coding	FOXN3
chr12	2825348	2835544	-	ENSG00000053702	protein_coding	NRIP2
chr9	137048107	137054061	-	ENSG00000054179	protein_coding	ENTPD2
chr2	159803355	159904756	-	ENSG00000054219	protein_coding	LY75
chr6	1609915	1613897	+	ENSG00000054598	protein_coding	FOXC1
chr20	51596514	51768390	-	ENSG00000054793	protein_coding	ATP9A
chr11	73400487	73598189	-	ENSG00000054965	protein_coding	FAM168A
chr11	73376399	73397474	+	ENSG00000054967	protein_coding	RELT
chr7	150944961	150978321	-	ENSG00000055118	protein_coding	KCNH2
chr5	157266079	157395595	+	ENSG00000055163	protein_coding	CYFIP2
chr6	149566294	149591748	+	ENSG00000055211	protein_coding	GINM1
chr1	85018082	85048500	-	ENSG00000055732	protein_coding	MCOLN3
chr3	53846568	53865794	+	ENSG00000056736	protein_coding	IL17RB
chr18	63655197	63661893	-	ENSG00000057149	protein_coding	SERPINB3
chr12	32790755	32896777	-	ENSG00000057294	protein_coding	PKP2
chr6	105993463	106109939	+	ENSG00000057657	protein_coding	PRDM1
chr12	94567122	94650557	-	ENSG00000057704	protein_coding	TMCC3
chr15	78959947	79090773	-	ENSG00000058335	protein_coding	RASGRF1
chr7	44217150	44334577	-	ENSG00000058404	protein_coding	CAMK2B
chr1	203626561	203744081	+	ENSG00000058668	protein_coding	ATP2B4
chr16	2911937	2951208	+	ENSG00000059122	protein_coding	FLYWCH1
chr16	1363205	1414751	-	ENSG00000059145	protein_coding	UNKL
chr7	139777051	140020325	+	ENSG00000059377	protein_coding	TBXAS1
chr7	140023749	140062951	-	ENSG00000059378	protein_coding	PARP12
chr19	3136033	3163749	+	ENSG00000060558	protein_coding	GNA15
chr1	29236516	29326813	+	ENSG00000060656	protein_coding	PTPRU
chr12	130396137	130716281	-	ENSG00000060709	protein_coding	RIMBP2
chr1	102876467	103108872	-	ENSG00000060718	protein_coding	COL11A1
chr8	20246165	20303963	-	ENSG00000061337	protein_coding	LZTS1
chr4	155758992	155807774	+	ENSG00000061918	protein_coding	GUCY1B1
chr3	195863364	195911945	-	ENSG00000061938	protein_coding	TNK2
chr7	43866558	43869893	-	ENSG00000062582	protein_coding	MRPS24
chr19	55452985	55462343	-	ENSG00000063241	protein_coding	ISOC2
chr19	39391303	39400641	+	ENSG00000063322	protein_coding	MED29
chr2	240435663	240468076	+	ENSG00000063660	protein_coding	GPC1
chr16	1795620	1827157	-	ENSG00000063854	protein_coding	HAGH
chr4	41359607	41700044	+	ENSG00000064042	protein_coding	LIMCH1
chr17	49990005	49995224	-	ENSG00000064195	protein_coding	DLX3
chr11	124673798	124697518	+	ENSG00000064199	protein_coding	SPA17
chr3	98732236	98821201	+	ENSG00000064225	protein_coding	ST3GAL6
chr17	49495293	49515008	+	ENSG00000064300	protein_coding	NGFR
chr7	139561570	139777998	-	ENSG00000064393	protein_coding	HIPK2
chr19	19119169	19138513	-	ENSG00000064545	protein_coding	TMEM161A
chr5	122843439	123029354	+	ENSG00000064652	protein_coding	SNX24
chr19	1039997	1065572	+	ENSG00000064687	protein_coding	ABCA7
chr12	29149103	29340980	+	ENSG00000064763	protein_coding	FAR2
chr20	53936777	54070594	-	ENSG00000064787	protein_coding	BCAS1
chr19	3572777	3579088	+	ENSG00000064961	protein_coding	HMG20B
chr6	34889255	35091406	+	ENSG00000064999	protein_coding	ANKS1A
chr6	35258909	35295985	+	ENSG00000065029	protein_coding	ZNF76
chr16	2025356	2039026	+	ENSG00000065054	protein_coding	SLC9A3R2
chr10	124397303	124418976	-	ENSG00000065154	protein_coding	OAT
chr12	55927319	55954027	+	ENSG00000065357	protein_coding	DGKA
chr12	56076799	56103505	+	ENSG00000065361	protein_coding	ERBB3
chr3	123610049	123884331	-	ENSG00000065534	protein_coding	MYLK
chr10	104268873	104304950	+	ENSG00000065621	protein_coding	GSTO2
chr19	2997639	3047635	-	ENSG00000065717	protein_coding	TLE2
chr10	14518557	14774897	-	ENSG00000065809	protein_coding	FAM107B
chr4	37891084	38139175	+	ENSG00000065882	protein_coding	TBC1D1
chr12	8032716	8055517	+	ENSG00000065970	protein_coding	FOXJ2
chr19	10416773	10469630	+	ENSG00000065989	protein_coding	PDE4A
chr2	79185231	80648861	+	ENSG00000066032	protein_coding	CTNNA2
chr1	43300982	43323108	+	ENSG00000066056	protein_coding	TIE1
chr5	470456	524449	-	ENSG00000066230	protein_coding	SLC9A3
chr2	232878701	233013256	-	ENSG00000066248	protein_coding	NGEF
chr11	47354860	47378547	-	ENSG00000066336	protein_coding	SPI1
chr11	30384493	30586872	-	ENSG00000066382	protein_coding	MPPED2
chr10	121478332	121598458	-	ENSG00000066468	protein_coding	FGFR2
chr14	99737693	99942060	+	ENSG00000066629	protein_coding	EML1
chr7	100177563	100221488	+	ENSG00000066923	protein_coding	STAG3
chr2	230415942	230545606	+	ENSG00000067066	protein_coding	SP100
chr15	73051710	73305205	+	ENSG00000067141	protein_coding	NEO1
chr1	2050411	2185395	+	ENSG00000067606	protein_coding	PRKCZ
chr4	1793293	1808872	+	ENSG00000068078	protein_coding	FGFR3
chr17	42667914	42676994	-	ENSG00000068137	protein_coding	PLEKHH3
chr10	132537787	132783480	+	ENSG00000068383	protein_coding	INPP5A
chr2	86213993	86338083	-	ENSG00000068615	protein_coding	REEP1
chr11	64726911	64745456	-	ENSG00000068831	protein_coding	RASGRP2
chr19	38878555	38899862	-	ENSG00000068903	protein_coding	SIRT2
chr11	64746389	64759974	-	ENSG00000068976	protein_coding	PYGM
chr5	135027734	135034813	-	ENSG00000069011	protein_coding	PITX1
chr5	66596361	67169595	+	ENSG00000069020	protein_coding	MAST4
chr17	73334384	73644445	-	ENSG00000069188	protein_coding	SDK2
chr1	5990927	6101193	+	ENSG00000069424	protein_coding	KCNAB2
chr11	68683779	68691175	+	ENSG00000069482	protein_coding	GAL
chr15	60488284	61229302	-	ENSG00000069667	protein_coding	RORA
chr11	637269	640706	+	ENSG00000069696	protein_coding	DRD4
chr1	91680343	91906335	-	ENSG00000069702	protein_coding	TGFBR3
chr1	6412418	6424670	-	ENSG00000069812	protein_coding	HES2
chr15	52115105	52191369	-	ENSG00000069966	protein_coding	GNB5
chr15	55202966	55319113	-	ENSG00000069974	protein_coding	RAB27A
chr22	17137511	17165287	-	ENSG00000069998	protein_coding	HDHD5
chr12	12116025	12267044	-	ENSG00000070018	protein_coding	LRP6
chr14	64746283	64879907	-	ENSG00000070182	protein_coding	SPTB
chr22	19179473	19291719	-	ENSG00000070371	protein_coding	CLTCL1
chr19	676392	683392	+	ENSG00000070404	protein_coding	FSTL3
chr17	68420948	68457513	-	ENSG00000070540	protein_coding	WIPI1
chr1	45343883	45491163	-	ENSG00000070759	protein_coding	TESK2
chr2	105744912	105894274	+	ENSG00000071051	protein_coding	NCK2
chr6	166409364	166906451	-	ENSG00000071242	protein_coding	RPS6KA2
chr14	76761468	76783015	+	ENSG00000071246	protein_coding	VASH1
chr3	8501807	8574668	+	ENSG00000071282	protein_coding	LMCD1
chr2	12716889	12742734	+	ENSG00000071575	protein_coding	TRIB2
chr2	170178145	170655171	+	ENSG00000071909	protein_coding	MYO3B
chr2	171522247	171558129	+	ENSG00000071967	protein_coding	CYBRD1
chr19	14091688	14118084	-	ENSG00000072062	protein_coding	PRKACA
chr14	68874143	68979440	-	ENSG00000072110	protein_coding	ACTN1
chr17	19215615	19336715	+	ENSG00000072134	protein_coding	EPN2
chr2	127638381	127681786	-	ENSG00000072163	protein_coding	LIMS2
chr2	219434843	219493629	+	ENSG00000072195	protein_coding	SPEG
chr4	53459301	53701405	-	ENSG00000072201	protein_coding	LNX1
chr10	60869438	61001440	-	ENSG00000072422	protein_coding	RHOBTB1
chr5	132191838	132295315	-	ENSG00000072682	protein_coding	P4HA2
chr5	172042079	172188224	-	ENSG00000072786	protein_coding	STK10
chr17	7336529	7351477	+	ENSG00000072818	protein_coding	ACAP1
chr4	5748084	5893086	-	ENSG00000072832	protein_coding	CRMP1
chr19	44643798	44666162	+	ENSG00000073008	protein_coding	PVR
chr12	124776856	124882668	-	ENSG00000073060	protein_coding	SCARB1
chr22	50170731	50180295	+	ENSG00000073150	protein_coding	PANX2
chr3	189631389	189897276	+	ENSG00000073282	protein_coding	TP63
chr4	112285509	112442621	+	ENSG00000073331	protein_coding	ALPK1
chr17	75525080	75575209	+	ENSG00000073350	protein_coding	LLGL2
chr15	84980440	85139145	+	ENSG00000073417	protein_coding	PDE8A
chr17	39904595	39919854	-	ENSG00000073605	protein_coding	GSDMB
chr1	186671791	186680423	-	ENSG00000073756	protein_coding	PTGS2
chr3	185282941	185489094	+	ENSG00000073803	protein_coding	MAP3K13
chr17	47733236	47746122	+	ENSG00000073861	protein_coding	TBX21
chr19	15159038	15200995	-	ENSG00000074181	protein_coding	NOTCH3
chr4	6320578	6563600	-	ENSG00000074211	protein_coding	PPP2R2C
chr5	176620082	176630556	-	ENSG00000074317	protein_coding	SNCB
chr17	3923870	3964464	-	ENSG00000074370	protein_coding	ATP2A3
chr15	63321378	63381846	-	ENSG00000074410	protein_coding	CA12
chr15	65611366	65660995	+	ENSG00000074621	protein_coding	SLC24A1
chr6	154154496	154356792	-	ENSG00000074706	protein_coding	IPCEF1
chr19	17323223	17334855	-	ENSG00000074855	protein_coding	ANO8
chr12	108129288	108250537	+	ENSG00000075035	protein_coding	WSCD2
chr11	108116695	108147603	+	ENSG00000075239	protein_coding	ACAT1
chr22	46576012	46679790	+	ENSG00000075240	protein_coding	GRAMD4
chr16	89707134	89720898	-	ENSG00000075399	protein_coding	VPS9D1
chr10	38094334	38150293	+	ENSG00000075407	protein_coding	ZNF37A
chr2	28392448	28417317	+	ENSG00000075426	protein_coding	FOSL2
chr7	5592816	5606655	+	ENSG00000075618	protein_coding	FSCN1
chr18	36187497	36272157	+	ENSG00000075643	protein_coding	MOCOS
chr10	100486646	100519864	-	ENSG00000075826	protein_coding	SEC31B
chr2	143091362	143768352	+	ENSG00000075884	protein_coding	ARHGAP15
chr11	114439386	114450279	+	ENSG00000076043	protein_coding	REXO2
chr12	109999186	110039763	+	ENSG00000076513	protein_coding	ANKRD13A
chr8	80034745	80231232	-	ENSG00000076554	protein_coding	TPD52
chr19	10333776	10339661	-	ENSG00000076662	protein_coding	ICAM3
chr11	119308529	119321521	-	ENSG00000076706	protein_coding	MCAM
chr1	21596215	21669363	-	ENSG00000076864	protein_coding	RAP1GAP
chr19	41883173	41930150	+	ENSG00000076928	protein_coding	ARHGEF1
chr19	7903843	7914478	+	ENSG00000076984	protein_coding	MAP2K7
chr10	102394110	102402524	+	ENSG00000077150	protein_coding	NFKB2
chr1	202348699	202592706	+	ENSG00000077157	protein_coding	PPP1R12B
chr16	27313668	27364778	+	ENSG00000077238	protein_coding	IL4R
chr19	4174109	4182566	-	ENSG00000077463	protein_coding	SIRT6
chr1	236664141	236764631	+	ENSG00000077522	protein_coding	ACTN2
chr1	236142505	236221865	+	ENSG00000077585	protein_coding	GPR137B
chr8	38400215	38468834	-	ENSG00000077782	protein_coding	FGFR1
chr18	46803218	46920160	-	ENSG00000078043	protein_coding	PIAS2
chr10	20779973	21174187	-	ENSG00000078114	protein_coding	NEBL
chr12	2877223	2941138	+	ENSG00000078246	protein_coding	TULP3
chr14	101761798	101927989	+	ENSG00000078304	protein_coding	PPP2R5C
chr7	100400826	100428992	-	ENSG00000078487	protein_coding	ZCWPW1
chr7	31052461	31111479	+	ENSG00000078549	protein_coding	ADCYAP1R1
chr20	34704339	34713439	+	ENSG00000078804	protein_coding	TP53INP2
chr7	43926436	43956136	+	ENSG00000078967	protein_coding	UBE2D4
chr2	178194481	178402893	+	ENSG00000079156	protein_coding	OSBPL6
chr1	46557408	46616843	-	ENSG00000079277	protein_coding	MKNK1
chr19	42507304	42561234	-	ENSG00000079385	protein_coding	CEACAM1
chr10	75094432	75109221	-	ENSG00000079393	protein_coding	DUSP13
chr19	42401514	42427388	-	ENSG00000079435	protein_coding	LIPE
chr19	42297033	42303546	-	ENSG00000079462	protein_coding	PAFAH1B3
chr6	25279078	25620530	+	ENSG00000079691	protein_coding	CARMIL1
chr6	130839347	131063322	-	ENSG00000079819	protein_coding	EPB41L2
chr6	132296055	132401475	-	ENSG00000079931	protein_coding	MOXD1
chr6	73394828	73417566	+	ENSG00000080007	protein_coding	DDX43
chr4	71062667	71572087	+	ENSG00000080493	protein_coding	SLC4A4
chr9	1980290	2193624	+	ENSG00000080503	protein_coding	SMARCA2
chr6	108986437	109094819	-	ENSG00000080546	protein_coding	SESN1
chr19	9959561	10010504	-	ENSG00000080573	protein_coding	COL5A3
chr15	78593052	78621295	-	ENSG00000080644	protein_coding	CHRNA3
chr14	102080742	102139699	-	ENSG00000080824	protein_coding	HSP90AA1
chr1	113390515	113685923	+	ENSG00000081026	protein_coding	MAGI3
chr5	134114681	134151865	+	ENSG00000081059	protein_coding	TCF7
chr14	67619920	67651708	+	ENSG00000081181	protein_coding	ARG2
chr1	201039512	201112451	-	ENSG00000081248	protein_coding	CACNA1S
chr9	96490241	96619843	-	ENSG00000081377	protein_coding	CDC14B
chr12	125065434	125143333	+	ENSG00000081760	protein_coding	AACS
chr5	141338760	141512975	+	ENSG00000081853	protein_coding	PCDHGA2
chr1	53916574	53945929	-	ENSG00000081870	protein_coding	HSPB11
chr1	67307364	67397090	+	ENSG00000081985	protein_coding	IL12RB2
chr7	151238764	151277896	-	ENSG00000082014	protein_coding	SMARCD3
chr2	201387858	201480846	+	ENSG00000082146	protein_coding	STRADB
chr1	210232796	210246631	+	ENSG00000082497	protein_coding	SERTAD4
chr3	122909082	123028605	-	ENSG00000082684	protein_coding	SEMA5B
chr3	124761948	124901418	-	ENSG00000082781	protein_coding	ITGB5
chr12	990509	1495933	+	ENSG00000082805	protein_coding	ERC1
chr17	3672199	3696240	-	ENSG00000083454	protein_coding	P2RX5
chr17	3714628	3801188	-	ENSG00000083457	protein_coding	ITGAE
chr5	41730065	41870425	-	ENSG00000083720	protein_coding	OXCT1
chr16	50742050	50801935	+	ENSG00000083799	protein_coding	CYLD
chr19	58479512	58512413	-	ENSG00000083807	protein_coding	SLC27A5
chr19	57719751	57727624	-	ENSG00000083814	protein_coding	ZNF671
chr4	186587794	186726722	-	ENSG00000083857	protein_coding	FAT1
chr12	108778191	108857590	-	ENSG00000084112	protein_coding	SSH1
chr1	31179745	31239887	-	ENSG00000084628	protein_coding	NKAIN1
chr2	25042076	25159135	+	ENSG00000084710	protein_coding	EFR3B
chr2	25926598	25982749	-	ENSG00000084731	protein_coding	KIF3C
chr2	26970637	27027219	+	ENSG00000084764	protein_coding	MAPRE3
chr11	44564427	44620358	+	ENSG00000085117	protein_coding	CD82
chr3	169083499	169663775	-	ENSG00000085276	protein_coding	MECOM
chr5	78360611	78480739	+	ENSG00000085365	protein_coding	SCAMP1
chr2	223855716	223945357	-	ENSG00000085449	protein_coding	WDFY1
chr1	111414319	111427735	-	ENSG00000085465	protein_coding	OVGP1
chr1	108134043	108200849	-	ENSG00000085491	protein_coding	SLC25A24
chr7	100367530	100400096	+	ENSG00000085514	protein_coding	PILRA
chr7	87503017	87713323	-	ENSG00000085563	protein_coding	ABCB1
chr16	3129777	3142804	+	ENSG00000085644	protein_coding	ZNF213
chr7	134442356	134459284	-	ENSG00000085662	protein_coding	AKR1B1
chr11	70398404	70436584	+	ENSG00000085733	protein_coding	CTTN
chr8	38225218	38275558	+	ENSG00000085788	protein_coding	DDHD2
chr4	139665768	139740745	+	ENSG00000085871	protein_coding	MGST2
chr1	46188682	46220305	-	ENSG00000085998	protein_coding	POMGNT1
chr9	33104082	33167356	-	ENSG00000086062	protein_coding	B4GALT1
chr7	37848597	37900397	+	ENSG00000086288	protein_coding	NME8
chr7	37683843	37951936	+	ENSG00000086289	protein_coding	EPDR1
chr16	82035004	82098534	+	ENSG00000086696	protein_coding	HSD17B2
chr19	50432892	50466321	+	ENSG00000086967	protein_coding	MYBPC2
chr4	8366282	8440723	-	ENSG00000087008	protein_coding	ACOX3
chr19	48813018	48836510	-	ENSG00000087076	protein_coding	HSD17B14
chr7	100889994	100896974	-	ENSG00000087085	protein_coding	ACHE
chr5	179110853	179345461	-	ENSG00000087116	protein_coding	ADAMTS2
chr16	55389700	55506691	+	ENSG00000087245	protein_coding	MMP2
chr16	56191489	56357444	+	ENSG00000087258	protein_coding	GNAO1
chr4	2793071	2841098	+	ENSG00000087266	protein_coding	SH3BP2
chr14	52004803	52069228	-	ENSG00000087303	protein_coding	NID2
chr20	59577509	59847711	+	ENSG00000087495	protein_coding	PHACTR3
chr20	56629306	56639283	+	ENSG00000087510	protein_coding	TFAP2C
chr11	77821109	77918432	+	ENSG00000087884	protein_coding	AAMDC
chr19	3094362	3123999	+	ENSG00000088256	protein_coding	GNA11
chr1	23428563	23484568	-	ENSG00000088280	protein_coding	ASAP3
chr20	36091504	36232799	+	ENSG00000088367	protein_coding	EPB41L1
chr13	98793429	99086625	-	ENSG00000088387	protein_coding	DOCK9
chr3	50558025	50571027	-	ENSG00000088543	protein_coding	C3orf18
chr3	47228026	47283451	-	ENSG00000088727	protein_coding	KIF9
chr18	6729718	6915716	+	ENSG00000088756	protein_coding	ARHGAP28
chr14	103733195	103847575	-	ENSG00000088808	protein_coding	PPP1R13B
chr20	4120980	4187747	+	ENSG00000088826	protein_coding	SMOX
chr20	3227417	3239559	-	ENSG00000088836	protein_coding	SLC4A11
chr20	3249305	3407625	-	ENSG00000088854	protein_coding	C20orf194
chr20	2481817	2524702	-	ENSG00000088876	protein_coding	ZNF343
chr20	2692874	2760108	+	ENSG00000088881	protein_coding	EBF4
chr20	2794074	2800627	-	ENSG00000088882	protein_coding	CPXM1
chr12	117038923	117099479	-	ENSG00000088992	protein_coding	TESC
chr20	1629152	1657779	-	ENSG00000089012	protein_coding	SIRPG
chr12	113298759	113359493	-	ENSG00000089060	protein_coding	SLC8B1
chr12	113462033	113472280	-	ENSG00000089116	protein_coding	LHX5
chr12	112906783	112933222	+	ENSG00000089127	protein_coding	OAS1
chr12	120302316	120313249	+	ENSG00000089163	protein_coding	SIRT4
chr12	112570380	112898881	+	ENSG00000089169	protein_coding	RPH3A
chr20	16272104	16573434	-	ENSG00000089177	protein_coding	KIF16B
chr20	5911510	5925353	+	ENSG00000089199	protein_coding	CHGB
chr19	34677639	34686397	+	ENSG00000089335	protein_coding	ZNF302
chr16	4510669	4538828	-	ENSG00000089486	protein_coding	CDIP1
chr16	66566393	66579137	+	ENSG00000089505	protein_coding	CMTM1
chr12	6772512	6778455	+	ENSG00000089692	protein_coding	LAG3
chr19	4183354	4224814	+	ENSG00000089847	protein_coding	ANKRD24
chr19	40592883	40629818	+	ENSG00000090006	protein_coding	LTBP4
chr3	51957454	51974016	-	ENSG00000090097	protein_coding	PCBP4
chr7	140690777	140722790	+	ENSG00000090266	protein_coding	NDUFB2
chr19	10271093	10286615	+	ENSG00000090339	protein_coding	ICAM1
chr12	66189195	66254622	+	ENSG00000090376	protein_coding	IRAK3
chr3	189956728	190122437	-	ENSG00000090530	protein_coding	P3H2
chr3	184380073	184390736	+	ENSG00000090539	protein_coding	CHRD
chr19	49474207	49486231	+	ENSG00000090554	protein_coding	FLT3LG
chr19	7739993	7747564	-	ENSG00000090659	protein_coding	CD209
chr19	39412669	39428415	+	ENSG00000090924	protein_coding	PLEKHG2
chr19	55485188	55487568	+	ENSG00000090971	protein_coding	NAT14
chr12	122983480	123150015	-	ENSG00000090975	protein_coding	PITPNM2
chr7	107923799	108003187	-	ENSG00000091136	protein_coding	LAMB1
chr2	172735274	173052893	+	ENSG00000091428	protein_coding	RAPGEF4
chr8	76681239	76867281	+	ENSG00000091656	protein_coding	ZFHX4
chr17	44011188	44023946	-	ENSG00000091947	protein_coding	TMEM101
chr14	23568035	23578790	-	ENSG00000092051	protein_coding	JPH4
chr14	23412740	23435660	-	ENSG00000092054	protein_coding	MYH7
chr14	23346306	23352912	-	ENSG00000092096	protein_coding	SLC22A17
chr5	116443616	116574934	-	ENSG00000092421	protein_coding	SEMA6A
chr15	41557675	41583589	+	ENSG00000092445	protein_coding	TYRO3
chr1	118883046	118989556	-	ENSG00000092607	protein_coding	TBX15
chr1	119648411	119744226	+	ENSG00000092621	protein_coding	PHGDH
chr8	26514031	26658178	+	ENSG00000092964	protein_coding	DPYSL2
chr22	19941733	19969975	+	ENSG00000093010	protein_coding	COMT
chr22	17178790	17258235	-	ENSG00000093072	protein_coding	ADA2
chr5	170763350	170814047	+	ENSG00000094755	protein_coding	GABRP
chr9	109171975	109320964	-	ENSG00000095203	protein_coding	EPB41L4B
chr9	122370530	122395703	+	ENSG00000095303	protein_coding	PTGS1
chr9	129094794	129111189	-	ENSG00000095321	protein_coding	CRAT
chr9	98056732	98083077	+	ENSG00000095380	protein_coding	NANS
chr9	114402080	114505473	-	ENSG00000095397	protein_coding	WHRN
chr10	100969518	100985871	+	ENSG00000095539	protein_coding	SEMA4G
chr10	93073475	93077885	+	ENSG00000095596	protein_coding	CYP26A1
chr10	28677510	28682932	+	ENSG00000095739	protein_coding	BAMBI
chr19	3473986	3480525	-	ENSG00000095932	protein_coding	SMIM24
chr6	52671113	52686588	+	ENSG00000096092	protein_coding	TMEM14A
chr9	26947039	27062930	+	ENSG00000096872	protein_coding	IFT74
chr1	6264269	6394391	-	ENSG00000097021	protein_coding	ACOT7
chr9	75890644	76362975	+	ENSG00000099139	protein_coding	PCSK5
chr10	114431113	114768061	-	ENSG00000099204	protein_coding	ABLIM1
chr10	70052846	70112282	+	ENSG00000099284	protein_coding	MACROH2A2
chr19	18097793	18151692	+	ENSG00000099308	protein_coding	MAST3
chr19	38319845	38332076	+	ENSG00000099337	protein_coding	KCNK6
chr16	30989256	31010638	-	ENSG00000099365	protein_coding	STX1B
chr16	30833626	30894960	-	ENSG00000099385	protein_coding	BCL7C
chr19	1285873	1301431	+	ENSG00000099617	protein_coding	EFNA2
chr19	2425625	2427586	-	ENSG00000099800	protein_coding	TIMM13
chr19	751112	764318	+	ENSG00000099812	protein_coding	MISP
chr19	589881	617159	+	ENSG00000099822	protein_coding	HCN2
chr11	560404	564025	+	ENSG00000099849	protein_coding	RASSF7
chr19	2476122	2478259	+	ENSG00000099860	protein_coding	GADD45B
chr19	708935	748329	+	ENSG00000099864	protein_coding	PALM
chr22	19969896	20016823	-	ENSG00000099889	protein_coding	ARVCF
chr22	20441519	20495844	-	ENSG00000099910	protein_coding	KLHL22
chr22	20982269	20999032	+	ENSG00000099949	protein_coding	LZTR1
chr22	23768226	23784316	+	ENSG00000099953	protein_coding	MMP11
chr22	21009808	21028830	+	ENSG00000099957	protein_coding	P2RX6
chr22	23971365	23979828	-	ENSG00000099977	protein_coding	DDT
chr22	23980058	23983915	+	ENSG00000099984	polymorphic_pseudogene	GSTT2
chr22	24494107	24528390	+	ENSG00000100024	protein_coding	UPB1
chr22	21697536	21735794	-	ENSG00000100027	protein_coding	YPEL1
chr22	30576625	30607083	-	ENSG00000100029	protein_coding	PES1
chr22	24594811	24629005	+	ENSG00000100031	protein_coding	GGT1
chr22	18912777	18936553	-	ENSG00000100033	protein_coding	PRODH
chr22	21919425	21952848	-	ENSG00000100034	protein_coding	PPM1F
chr22	30635781	30669016	+	ENSG00000100036	protein_coding	SLC35E4
chr22	37490362	37519542	-	ENSG00000100065	protein_coding	CARD10
chr22	25564675	25729294	+	ENSG00000100077	protein_coding	GRK3
chr22	37675636	37679802	+	ENSG00000100097	protein_coding	LGALS1
chr22	31281594	31292534	-	ENSG00000100100	protein_coding	PIK3IP1
chr22	37697048	37776556	+	ENSG00000100106	protein_coding	TRIOBP
chr22	37807905	37817176	+	ENSG00000100116	protein_coding	GCAT
chr22	22644475	22647903	+	ENSG00000100121	protein_coding	GGTLC2
chr22	27978014	28679865	-	ENSG00000100154	protein_coding	TTC28
chr22	32043261	32113029	+	ENSG00000100170	protein_coding	SLC5A1
chr22	38468078	38483447	+	ENSG00000100196	protein_coding	KDELR3
chr22	28742039	28757515	+	ENSG00000100209	protein_coding	HSCB
chr22	23145326	23164350	+	ENSG00000100228	protein_coding	RAB36
chr22	38734725	38794143	-	ENSG00000100242	protein_coding	SUN2
chr22	38778508	38794198	-	ENSG00000100246	protein_coding	DNAL4
chr22	50502949	50507702	-	ENSG00000100258	protein_coding	LMF2
chr22	43039516	43089419	-	ENSG00000100271	protein_coding	TTLL1
chr22	29312933	29319679	-	ENSG00000100276	protein_coding	RASL10A
chr22	35299275	35347992	+	ENSG00000100284	protein_coding	TOM1
chr22	29480218	29491390	+	ENSG00000100285	protein_coding	NEFH
chr22	50578959	50601455	-	ENSG00000100288	protein_coding	CHKB
chr22	43110750	43129712	+	ENSG00000100290	protein_coding	BIK
chr22	39097224	39104067	+	ENSG00000100298	protein_coding	APOBEC3H
chr22	50622754	50628173	-	ENSG00000100299	protein_coding	ARSA
chr22	35540831	35553999	+	ENSG00000100302	protein_coding	RASD2
chr22	39120167	39152680	-	ENSG00000100307	protein_coding	CBX7
chr22	39223359	39244982	-	ENSG00000100311	protein_coding	PDGFB
chr22	29730956	29767011	-	ENSG00000100319	protein_coding	ZMAT5
chr22	39349925	39385575	+	ENSG00000100321	protein_coding	SYNGR1
chr22	39399778	39437060	+	ENSG00000100324	protein_coding	TAB1
chr22	39499432	39518132	+	ENSG00000100335	protein_coding	MIEF1
chr22	36189124	36204840	-	ENSG00000100336	protein_coding	APOL4
chr22	36253071	36267530	+	ENSG00000100342	protein_coding	APOL1
chr22	36758202	36776256	-	ENSG00000100360	protein_coding	IFT27
chr22	37051736	37063390	+	ENSG00000100379	protein_coding	KCTD17
chr22	41576900	41589871	-	ENSG00000100417	protein_coding	PMM1
chr22	46684410	46738252	-	ENSG00000100422	protein_coding	CERK
chr22	49853844	49890080	+	ENSG00000100426	protein_coding	ZBED4
chr22	50245183	50251405	-	ENSG00000100429	protein_coding	HDAC10
chr14	30874514	30895065	+	ENSG00000100473	protein_coding	COCH
chr14	50719763	50831121	-	ENSG00000100503	protein_coding	NIN
chr14	59188646	59371405	+	ENSG00000100592	protein_coding	DAAM1
chr14	92513781	92688994	+	ENSG00000100599	protein_coding	RIN3
chr14	92703807	92748679	-	ENSG00000100600	protein_coding	LGMN
chr14	92923150	92935285	+	ENSG00000100604	protein_coding	CHGA
chr14	92936914	93116320	-	ENSG00000100605	protein_coding	ITPK1
chr14	60709539	60724351	-	ENSG00000100625	protein_coding	SIX4
chr14	69259277	69357033	+	ENSG00000100626	protein_coding	GALNT16
chr14	70044215	70189070	-	ENSG00000100678	protein_coding	SLC8A3
chr14	103715730	103733668	+	ENSG00000100711	protein_coding	ZFYVE21
chr14	73237497	73274640	+	ENSG00000100767	protein_coding	PAPLN
chr14	23356403	23365752	-	ENSG00000100842	protein_coding	EFS
chr14	23630115	23645639	+	ENSG00000100867	protein_coding	DHRS2
chr14	24365673	24379604	+	ENSG00000100968	protein_coding	NFATC4
chr20	46008908	46016561	+	ENSG00000100985	protein_coding	MMP9
chr20	25294742	25390835	-	ENSG00000100997	protein_coding	ABHD12
chr20	35172072	35216240	+	ENSG00000101000	protein_coding	PROCR
chr20	46118278	46129863	+	ENSG00000101017	protein_coding	CD40
chr20	51386957	51562831	-	ENSG00000101096	protein_coding	NFATC2
chr20	44751808	44810546	-	ENSG00000101098	protein_coding	RIMS4
chr20	57168753	57266641	-	ENSG00000101144	protein_coding	BMP7
chr20	58995185	59007254	-	ENSG00000101160	protein_coding	CTSZ
chr20	59033145	59042809	-	ENSG00000101166	protein_coding	PRELID3B
chr20	62214960	62220278	-	ENSG00000101180	protein_coding	HRH3
chr20	62642503	62685785	+	ENSG00000101187	protein_coding	SLCO4A1
chr20	62841005	62861822	-	ENSG00000101190	protein_coding	TCFL5
chr20	63235883	63240495	+	ENSG00000101197	protein_coding	BIRC7
chr20	63240784	63272694	-	ENSG00000101198	protein_coding	NKAIN4
chr20	63488014	63499185	-	ENSG00000101210	protein_coding	EEF1A2
chr20	362835	397559	+	ENSG00000101255	protein_coding	TRIB3
chr20	4780023	4823608	-	ENSG00000101265	protein_coding	RASSF2
chr20	1561385	1620061	-	ENSG00000101307	protein_coding	SIRPB1
chr20	6074845	6123544	-	ENSG00000101311	protein_coding	FERMT1
chr20	32010438	32032180	+	ENSG00000101331	protein_coding	CCM2L
chr20	36541497	36551447	+	ENSG00000101335	protein_coding	MYL9
chr20	32052188	32101856	+	ENSG00000101336	protein_coding	HCK
chr20	37101226	37179588	-	ENSG00000101353	protein_coding	MROH8
chr20	33407957	33443763	-	ENSG00000101400	protein_coding	SNTA1
chr20	23626706	23638473	-	ENSG00000101439	protein_coding	CST3
chr20	45469753	45481532	+	ENSG00000101443	protein_coding	WFDC2
chr20	38805697	38923024	+	ENSG00000101445	protein_coding	PPP1R16B
chr20	34546854	34560345	+	ENSG00000101460	protein_coding	MAP1LC3A
chr20	45823214	45833745	-	ENSG00000101470	protein_coding	TNNC2
chr18	76357682	76495242	-	ENSG00000101493	protein_coding	ZNF516
chr18	3066807	3219968	-	ENSG00000101605	protein_coding	MYOM1
chr18	46667821	46759257	-	ENSG00000101638	protein_coding	ST8SIA5
chr18	48919853	48952052	-	ENSG00000101665	protein_coding	SMAD7
chr18	49560699	49599185	+	ENSG00000101670	protein_coding	LIPG
chr13	101053776	101416508	-	ENSG00000102452	protein_coding	NALCN
chr13	101710804	102402457	-	ENSG00000102466	protein_coding	FGF14
chr13	49308650	49444064	-	ENSG00000102547	protein_coding	CAB39L
chr19	11574660	11579008	-	ENSG00000102575	protein_coding	ACP5
chr13	111114559	111305737	+	ENSG00000102606	protein_coding	ARHGEF7
chr13	23180952	23325165	+	ENSG00000102683	protein_coding	SGCG
chr13	40729128	40771190	-	ENSG00000102738	protein_coding	MRPS31
chr13	28300346	28495145	-	ENSG00000102755	protein_coding	FLT1
chr13	51767993	51804162	-	ENSG00000102796	protein_coding	DHRS12
chr13	44432143	44577147	-	ENSG00000102804	protein_coding	TSC22D1
chr13	53028813	53052057	+	ENSG00000102837	protein_coding	OLFM4
chr16	30778456	30787205	-	ENSG00000102870	protein_coding	ZNF629
chr16	67154185	67159909	-	ENSG00000102871	protein_coding	TRADD
chr16	67164681	67169945	+	ENSG00000102878	protein_coding	HSF4
chr16	30182827	30189076	+	ENSG00000102879	protein_coding	CORO1A
chr16	30114105	30123506	-	ENSG00000102882	protein_coding	MAPK3
chr16	30104810	30113537	-	ENSG00000102886	protein_coding	GDPD3
chr16	20899868	20925006	+	ENSG00000102897	protein_coding	LYRM1
chr16	67828157	67847811	-	ENSG00000102901	protein_coding	CENPT
chr16	57245259	57253635	+	ENSG00000102931	protein_coding	ARL2BP
chr16	49487524	49857919	-	ENSG00000102935	protein_coding	ZNF423
chr16	57358783	57366189	+	ENSG00000102962	protein_coding	CCL22
chr16	72008588	72027664	+	ENSG00000102967	protein_coding	DHODH
chr16	57404767	57416063	+	ENSG00000102970	protein_coding	CCL17
chr16	67660946	67662778	+	ENSG00000102981	protein_coding	PARD6A
chr16	58025754	58046901	+	ENSG00000102996	protein_coding	MMP15
chr16	58231157	58283836	+	ENSG00000103021	protein_coding	CCDC113
chr16	58462846	58513628	+	ENSG00000103034	protein_coding	NDRG4
chr16	68264516	68301823	+	ENSG00000103064	protein_coding	SLC7A6
chr16	83899115	83951445	+	ENSG00000103150	protein_coding	MLYCD
chr16	77007	85851	+	ENSG00000103152	protein_coding	MPG
chr16	5024844	5034141	-	ENSG00000103174	protein_coding	NAGPA
chr16	84565596	84618078	-	ENSG00000103187	protein_coding	COTL1
chr16	396725	410367	+	ENSG00000103202	protein_coding	NME4
chr16	853634	981318	-	ENSG00000103227	protein_coding	LMF1
chr16	729760	741329	-	ENSG00000103245	protein_coding	CIAO3
chr16	726936	735525	+	ENSG00000103253	protein_coding	HAGHL
chr16	720581	722590	+	ENSG00000103254	protein_coding	ANTKMT
chr16	715118	719655	+	ENSG00000103260	protein_coding	METRN
chr16	21238874	21303083	-	ENSG00000103316	protein_coding	CRYM
chr16	3500976	3539048	+	ENSG00000103351	protein_coding	CLUAP1
chr16	29663279	29698699	+	ENSG00000103485	protein_coding	QPRT
chr16	17101769	17470960	-	ENSG00000103489	protein_coding	XYLT1
chr16	31201486	31203450	-	ENSG00000103490	protein_coding	PYCARD
chr16	53598153	53703938	-	ENSG00000103494	protein_coding	RPGRIP1L
chr16	19167971	19268332	+	ENSG00000103528	protein_coding	SYT17
chr16	19555240	19706793	+	ENSG00000103544	protein_coding	VPS35L
chr15	68578993	68727806	+	ENSG00000103647	protein_coding	CORO2B
chr15	74782057	74803198	+	ENSG00000103653	protein_coding	CSK
chr15	65053337	65076690	-	ENSG00000103710	protein_coding	RASL12
chr15	82659281	82709946	-	ENSG00000103723	protein_coding	AP3B2
chr15	65381484	65422947	-	ENSG00000103742	protein_coding	IGDCC4
chr15	78921058	78949574	-	ENSG00000103811	protein_coding	CTSH
chr15	73683966	73714514	+	ENSG00000103855	protein_coding	CD276
chr15	43232590	43266928	-	ENSG00000104055	protein_coding	TGM5
chr15	40087890	40108892	-	ENSG00000104081	protein_coding	BMF
chr15	41309273	41332591	-	ENSG00000104147	protein_coding	OIP5
chr8	17576433	17644071	+	ENSG00000104213	protein_coding	PDGFRL
chr8	17156482	17224799	+	ENSG00000104219	protein_coding	ZDHHC2
chr8	85463968	85481493	+	ENSG00000104267	protein_coding	CA2
chr8	71197433	71592025	-	ENSG00000104313	protein_coding	EYA1
chr8	41261962	41309473	-	ENSG00000104332	protein_coding	SFRP1
chr8	97775057	97853013	+	ENSG00000104341	protein_coding	LAPTM4B
chr8	98189826	98294393	-	ENSG00000104361	protein_coding	NIPAL2
chr8	42174718	42207676	-	ENSG00000104368	protein_coding	PLAT
chr8	74234700	74321540	-	ENSG00000104369	protein_coding	JPH1
chr8	74321130	74488872	+	ENSG00000104381	protein_coding	GDAP1
chr8	60516936	60623644	+	ENSG00000104388	protein_coding	RAB2A
chr8	78675743	78805523	-	ENSG00000104432	protein_coding	IL7
chr8	79611117	79666158	+	ENSG00000104435	protein_coding	STMN2
chr8	101686542	102124907	-	ENSG00000104490	protein_coding	NCALD
chr8	143553207	143563062	+	ENSG00000104518	protein_coding	GSDMD
chr8	143603210	143609773	-	ENSG00000104524	protein_coding	PYCR3
chr8	30095408	30177208	+	ENSG00000104660	protein_coding	LEPROTL1
chr8	23270120	23296279	+	ENSG00000104679	protein_coding	R3HCC1
chr8	23190452	23225102	-	ENSG00000104689	protein_coding	TNFRSF10A
chr8	24913758	24919098	+	ENSG00000104722	protein_coding	NEFM
chr8	1823926	1958641	+	ENSG00000104728	protein_coding	ARHGEF10
chr8	18055992	18084998	-	ENSG00000104763	protein_coding	ASAH1
chr19	48933699	48944969	+	ENSG00000104808	protein_coding	DHDH
chr19	38815422	38831841	-	ENSG00000104823	protein_coding	ECH1
chr19	49506816	49526428	+	ENSG00000104870	protein_coding	FCGRT
chr19	45306413	45322875	-	ENSG00000104879	protein_coding	CKM
chr19	7395113	7472484	+	ENSG00000104880	protein_coding	ARHGEF18
chr19	45379638	45406349	-	ENSG00000104881	protein_coding	PPP1R13L
chr19	7476875	7497449	-	ENSG00000104883	protein_coding	PEX11G
chr19	2230084	2237704	-	ENSG00000104886	protein_coding	PLEKHJ1
chr19	49429401	49442360	-	ENSG00000104888	protein_coding	SLC17A7
chr19	12806584	12813640	+	ENSG00000104889	protein_coding	RNASEH2A
chr19	45333434	45351520	+	ENSG00000104892	protein_coding	KLC3
chr19	49335171	49343335	+	ENSG00000104894	protein_coding	CD37
chr19	2249309	2252073	+	ENSG00000104899	protein_coding	AMH
chr19	13099033	13103161	-	ENSG00000104903	protein_coding	LYL1
chr19	2269509	2273490	+	ENSG00000104904	protein_coding	OAZ1
chr19	13144058	13150383	-	ENSG00000104915	protein_coding	STX10
chr19	45769709	45782552	-	ENSG00000104936	protein_coding	DMPK
chr19	2977538	2995179	+	ENSG00000104953	protein_coding	TLE6
chr19	3052910	3063107	-	ENSG00000104964	protein_coding	TLE5
chr19	45933734	45973865	-	ENSG00000104967	protein_coding	NOVA2
chr19	7920338	7923250	+	ENSG00000104976	protein_coding	SNAPC2
chr19	45995461	46021318	+	ENSG00000104983	protein_coding	CCDC61
chr19	14031762	14053218	+	ENSG00000104998	protein_coding	IL27RA
chr19	14119512	14136613	-	ENSG00000105011	protein_coding	ASF1B
chr19	55132698	55149206	-	ENSG00000105048	protein_coding	TNNT1
chr19	9853718	9936552	-	ENSG00000105088	protein_coding	OLFM2
chr19	15226919	15233435	-	ENSG00000105131	protein_coding	EPHX3
chr19	57230802	57235548	+	ENSG00000105146	protein_coding	AURKC
chr19	40348456	40380439	+	ENSG00000105223	protein_coding	PLD3
chr19	36114289	36125947	+	ENSG00000105254	protein_coding	TBCB
chr19	4304598	4323843	+	ENSG00000105255	protein_coding	FSD1
chr19	36113709	36115213	-	ENSG00000105258	protein_coding	POLR2I
chr19	3804024	3869038	-	ENSG00000105278	protein_coding	ZFR2
chr19	35867899	35879792	+	ENSG00000105290	protein_coding	APLP1
chr19	47220822	47232766	-	ENSG00000105327	protein_coding	BBC3
chr19	41301587	41353922	-	ENSG00000105329	protein_coding	TGFB1
chr19	4838341	4867694	-	ENSG00000105355	protein_coding	PLIN3
chr19	10286955	10288522	+	ENSG00000105371	protein_coding	ICAM4
chr19	10289952	10296778	+	ENSG00000105376	protein_coding	ICAM5
chr19	51345169	51366388	-	ENSG00000105379	protein_coding	ETFB
chr19	51225064	51243860	+	ENSG00000105383	protein_coding	CD33
chr19	5158495	5340803	-	ENSG00000105426	protein_coding	PTPRS
chr19	42387019	42390297	-	ENSG00000105427	protein_coding	CNFN
chr19	42325609	42378769	+	ENSG00000105429	protein_coding	MEGF8
chr19	48394875	48444931	+	ENSG00000105464	protein_coding	GRIN2D
chr19	50723364	50725718	+	ENSG00000105472	protein_coding	CLEC11A
chr19	51571283	51592510	+	ENSG00000105497	protein_coding	ZNF175
chr19	48047843	48110817	-	ENSG00000105499	protein_coding	PLA2G4C
chr19	51713112	51723991	-	ENSG00000105509	protein_coding	HAS1
chr19	11342776	11346518	-	ENSG00000105518	protein_coding	TMEM205
chr19	48720585	48740610	-	ENSG00000105538	protein_coding	RASIP1
chr19	48795062	48811029	-	ENSG00000105552	protein_coding	BCAT2
chr19	48837097	48868617	-	ENSG00000105559	protein_coding	PLEKHA4
chr19	12875209	12881466	-	ENSG00000105612	protein_coding	DNASE2
chr19	17951293	18000080	+	ENSG00000105642	protein_coding	KCNN1
chr19	18001132	18014102	+	ENSG00000105643	protein_coding	ARRDC2
chr19	18683678	18782333	+	ENSG00000105662	protein_coding	CRTC1
chr19	18782773	18791305	-	ENSG00000105664	protein_coding	COMP
chr19	35550031	35563658	-	ENSG00000105675	protein_coding	ATP4A
chr19	35545600	35547526	+	ENSG00000105677	protein_coding	TMEM147
chr19	35533455	35545319	+	ENSG00000105679	protein_coding	GAPDHS
chr19	18607430	18621039	+	ENSG00000105696	protein_coding	TMEM59L
chr19	35280716	35285143	+	ENSG00000105697	protein_coding	HAMP
chr19	35248330	35267964	+	ENSG00000105699	protein_coding	LSR
chr19	35040506	35066571	+	ENSG00000105707	protein_coding	HPN
chr19	19710472	19733112	-	ENSG00000105708	protein_coding	ZNF14
chr19	35030470	35040449	+	ENSG00000105711	protein_coding	SCN1B
chr19	43506719	43527230	-	ENSG00000105755	protein_coding	ETHE1
chr19	43622368	43639850	-	ENSG00000105767	protein_coding	CADM4
chr7	102573807	102616756	-	ENSG00000105808	protein_coding	RASA4
chr7	106865278	106908980	+	ENSG00000105851	protein_coding	PIK3CG
chr7	135183839	135211534	-	ENSG00000105875	protein_coding	WDR91
chr7	137227341	137343774	-	ENSG00000105894	protein_coding	PTN
chr7	24698355	24757940	-	ENSG00000105928	protein_coding	GSDME
chr7	897900	955407	-	ENSG00000105963	protein_coding	ADAP1
chr7	116287380	116508541	+	ENSG00000105971	protein_coding	CAV2
chr7	116525001	116561184	+	ENSG00000105974	protein_coding	CAV1
chr7	156640281	156677130	+	ENSG00000105982	protein_coding	RNF32
chr7	2512529	2529177	+	ENSG00000106003	protein_coding	LFNG
chr7	2558972	2614733	+	ENSG00000106012	protein_coding	IQCE
chr7	120787320	120858402	-	ENSG00000106025	protein_coding	TSPAN12
chr7	27739331	27844564	+	ENSG00000106052	protein_coding	TAX1BP1
chr7	51016212	51316818	-	ENSG00000106078	protein_coding	COBL
chr7	56101573	56106476	-	ENSG00000106153	protein_coding	CHCHD2
chr7	76302673	76304295	+	ENSG00000106211	protein_coding	HSPB1
chr7	98617285	98629869	+	ENSG00000106236	protein_coding	NPTX2
chr7	2251770	2354318	-	ENSG00000106266	protein_coding	SNX8
chr7	2242222	2251146	+	ENSG00000106268	protein_coding	NUDT1
chr7	121873089	122062036	+	ENSG00000106278	protein_coding	PTPRZ1
chr7	100612102	100615384	+	ENSG00000106330	protein_coding	MOSPD3
chr7	100602363	100608175	+	ENSG00000106333	protein_coding	PCOLCE
chr7	128392277	128410252	-	ENSG00000106348	protein_coding	IMPDH1
chr7	101127104	101139247	+	ENSG00000106366	protein_coding	SERPINE1
chr7	101154456	101161596	+	ENSG00000106367	protein_coding	AP1S1
chr7	101205977	101218420	-	ENSG00000106397	protein_coding	PLOD3
chr7	149838375	149867479	+	ENSG00000106479	protein_coding	ZNF862
chr7	150243916	150323725	-	ENSG00000106526	protein_coding	ACTR3C
chr7	16753755	16784536	+	ENSG00000106537	protein_coding	TSPAN13
chr7	150338317	150341662	-	ENSG00000106538	protein_coding	RARRES2
chr7	150685697	150693641	+	ENSG00000106560	protein_coding	GIMAP2
chr7	43758680	43807342	+	ENSG00000106605	protein_coding	BLVRA
chr7	43875894	43926411	-	ENSG00000106608	protein_coding	URGCP
chr7	151556124	151877125	-	ENSG00000106617	protein_coding	PRKAG2
chr7	44104345	44114562	+	ENSG00000106624	protein_coding	AEBP1
chr9	4490468	4587469	+	ENSG00000106688	protein_coding	SLC1A1
chr9	124001670	124033301	+	ENSG00000106689	protein_coding	LHX2
chr9	39072767	39288315	-	ENSG00000106714	protein_coding	CNTNAP3
chr9	98069275	98119222	-	ENSG00000106785	protein_coding	TRIM14
chr9	98120975	98192637	-	ENSG00000106789	protein_coding	CORO2A
chr9	122202577	122229626	-	ENSG00000106852	protein_coding	LHX6
chr9	111549722	111599893	-	ENSG00000106853	protein_coding	PTGR1
chr9	128191655	128255248	+	ENSG00000106976	protein_coding	DNM1
chr9	127866486	127877675	-	ENSG00000106992	protein_coding	AK1
chr9	214854	465259	+	ENSG00000107099	protein_coding	DOCK8
chr9	470291	746106	+	ENSG00000107104	protein_coding	KANK1
chr9	35673918	35681159	+	ENSG00000107159	protein_coding	CA9
chr9	137039463	137046179	-	ENSG00000107281	protein_coding	NPDC1
chr9	137007234	137028922	-	ENSG00000107331	protein_coding	ABCA2
chr10	115093365	115948999	+	ENSG00000107518	protein_coding	ATRNL1
chr10	13277796	13302412	-	ENSG00000107537	protein_coding	PHYH
chr10	44370165	44386493	-	ENSG00000107562	protein_coding	CXCL12
chr10	122374696	122442602	+	ENSG00000107679	protein_coding	PLEKHA1
chr10	71212570	71302864	+	ENSG00000107731	protein_coding	UNC5B
chr10	71747556	71773520	-	ENSG00000107738	protein_coding	VSIR
chr10	88935074	88991339	-	ENSG00000107796	protein_coding	ACTA2
chr10	100996618	101007836	+	ENSG00000107816	protein_coding	LZTS2
chr10	101031234	101041244	+	ENSG00000107819	protein_coding	SFXN3
chr10	101061989	101068131	+	ENSG00000107821	protein_coding	KAZALD1
chr10	101610664	101695295	-	ENSG00000107829	protein_coding	FBXW4
chr10	101770130	101780369	-	ENSG00000107831	protein_coding	FGF8
chr10	101781325	101783413	-	ENSG00000107833	protein_coding	NPM3
chr10	102245532	102382899	+	ENSG00000107862	protein_coding	GBF1
chr10	24583609	24723887	-	ENSG00000107863	protein_coding	ARHGAP21
chr10	102419189	102423136	+	ENSG00000107872	protein_coding	FBXL15
chr10	102423245	102432584	-	ENSG00000107874	protein_coding	CUEDC2
chr10	102503972	102633535	+	ENSG00000107882	protein_coding	SUFU
chr10	124461823	124617888	+	ENSG00000107902	protein_coding	LHPP
chr10	103594027	103855543	-	ENSG00000107957	protein_coding	SH3PXD2A
chr10	129835283	129973053	-	ENSG00000108001	protein_coding	EBF3
chr10	106573663	107164534	-	ENSG00000108018	protein_coding	SORCS1
chr10	35247025	35572669	+	ENSG00000108100	protein_coding	CCNY
chr10	79068966	79316528	+	ENSG00000108175	protein_coding	ZMIZ1
chr10	67796669	67838188	-	ENSG00000108176	protein_coding	DNAJC12
chr10	80454166	80533124	+	ENSG00000108219	protein_coding	TSPAN14
chr17	40015361	40017813	+	ENSG00000108342	protein_coding	CSF3
chr17	40177010	40195656	+	ENSG00000108352	protein_coding	RAPGEFL1
chr17	46762506	46833154	-	ENSG00000108379	protein_coding	WNT3
chr17	3896592	3916476	-	ENSG00000108405	protein_coding	P2RX1
chr17	59565558	59608345	+	ENSG00000108406	protein_coding	DHX40
chr17	18697998	18736118	+	ENSG00000108448	protein_coding	TRIM16L
chr17	75751594	75765236	-	ENSG00000108479	protein_coding	GALK1
chr17	4967992	4987675	-	ENSG00000108509	protein_coding	CAMTA2
chr17	4948092	4957131	+	ENSG00000108515	protein_coding	ENO3
chr17	17494437	17496395	-	ENSG00000108551	protein_coding	RASD1
chr17	30248203	30292056	-	ENSG00000108578	protein_coding	BLMH
chr17	78168558	78173527	+	ENSG00000108639	protein_coding	SYNGR2
chr17	19334308	19378193	-	ENSG00000108641	protein_coding	B9D1
chr17	78674048	78782297	-	ENSG00000108669	protein_coding	CYTH1
chr17	78971238	78979947	-	ENSG00000108679	protein_coding	LGALS3BP
chr17	34255218	34257203	+	ENSG00000108691	protein_coding	CCL2
chr17	42536241	42544449	+	ENSG00000108784	protein_coding	NAGLU
chr17	42549214	42555213	+	ENSG00000108786	protein_coding	HSD17B1
chr17	42682531	42699993	+	ENSG00000108797	protein_coding	CNTNAP1
chr17	50133737	50150677	-	ENSG00000108819	protein_coding	PPP1R9B
chr17	50184101	50201632	-	ENSG00000108821	protein_coding	COL1A1
chr17	43025231	43032041	+	ENSG00000108830	protein_coding	RND2
chr17	44076746	44123702	-	ENSG00000108840	protein_coding	HDAC5
chr17	43766125	43778977	-	ENSG00000108861	protein_coding	DUSP3
chr17	67044554	67056797	+	ENSG00000108878	protein_coding	CACNG1
chr17	7705202	7711372	+	ENSG00000108947	protein_coding	EFNB3
chr17	68535113	68601367	-	ENSG00000108950	protein_coding	FAM20A
chr17	8288654	8290092	+	ENSG00000108961	protein_coding	RANGRF
chr17	2030110	2043430	+	ENSG00000108963	protein_coding	DPH1
chr17	74748628	74769353	+	ENSG00000109062	protein_coding	SLC9A3R1
chr17	10628526	10657309	-	ENSG00000109063	protein_coding	MYH3
chr17	74776499	74839753	+	ENSG00000109066	protein_coding	TMEM104
chr17	74987632	75005800	+	ENSG00000109089	protein_coding	CDR2L
chr17	28546708	28552631	-	ENSG00000109103	protein_coding	UNC119
chr17	28573115	28576948	-	ENSG00000109107	protein_coding	ALDOC
chr17	28714281	28718429	-	ENSG00000109113	protein_coding	RAB34
chr4	55595229	55636698	-	ENSG00000109255	protein_coding	NMU
chr4	56049073	56328625	+	ENSG00000109265	protein_coding	CRACD
chr4	74445136	74455005	+	ENSG00000109321	protein_coding	AREG
chr4	139028112	139177218	-	ENSG00000109381	protein_coding	ELF2
chr4	140620782	140756385	-	ENSG00000109436	protein_coding	TBC1D9
chr4	142023160	142847432	-	ENSG00000109452	protein_coding	INPP4B
chr4	165361194	165498547	+	ENSG00000109472	protein_coding	CPE
chr4	6269849	6303265	+	ENSG00000109501	protein_coding	WFS1
chr4	24789912	24800842	+	ENSG00000109610	protein_coding	SOD3
chr4	8592660	8619759	+	ENSG00000109625	protein_coding	CPZ
chr4	153152342	153339317	+	ENSG00000109654	protein_coding	TRIM2
chr4	185204237	185370185	+	ENSG00000109762	protein_coding	SNX25
chr4	186104419	186172667	+	ENSG00000109794	protein_coding	FAM149A
chr11	125903348	125943702	+	ENSG00000109832	protein_coding	DDX25
chr11	20363685	20383783	+	ENSG00000109854	protein_coding	HTATIP2
chr11	114059711	114256765	+	ENSG00000109906	protein_coding	ZBTB16
chr11	134378504	134412242	-	ENSG00000109956	protein_coding	B3GAT1
chr11	124115404	124147721	+	ENSG00000110002	protein_coding	VWA5A
chr11	64230278	64234286	+	ENSG00000110011	protein_coding	DNAJC4
chr11	124633113	124695707	-	ENSG00000110013	protein_coding	SIAE
chr11	67991100	68004982	-	ENSG00000110057	protein_coding	UNC93B1
chr11	64606174	64723197	-	ENSG00000110076	protein_coding	NRXN2
chr11	60172014	60184666	-	ENSG00000110077	protein_coding	MS4A6A
chr11	60185702	60317944	+	ENSG00000110079	protein_coding	MS4A4A
chr11	126355640	126440344	+	ENSG00000110080	protein_coding	ST3GAL4
chr11	68754620	68844410	-	ENSG00000110090	protein_coding	CPT1A
chr11	69641156	69654474	+	ENSG00000110092	protein_coding	CCND1
chr11	60842113	60851081	+	ENSG00000110104	protein_coding	CCDC86
chr11	6259806	6272127	+	ENSG00000110148	protein_coding	CCKBR
chr11	6448613	6474459	-	ENSG00000110171	protein_coding	TRIM3
chr11	72189558	72196323	+	ENSG00000110195	protein_coding	FOLR1
chr11	72106378	72112780	-	ENSG00000110200	protein_coding	ANAPC15
chr11	73308276	73369388	+	ENSG00000110237	protein_coding	ARHGEF17
chr11	10511673	10541230	-	ENSG00000110315	protein_coding	RNF141
chr11	117986370	118003037	+	ENSG00000110324	protein_coding	IL10RA
chr11	11270877	11622005	-	ENSG00000110328	protein_coding	GALNT18
chr11	119623408	119729200	-	ENSG00000110400	protein_coding	NECTIN1
chr11	60937084	60952530	-	ENSG00000110446	protein_coding	SLC15A3
chr11	62270158	62273160	+	ENSG00000110484	protein_coding	SCGB2A2
chr11	46380756	46383837	+	ENSG00000110492	protein_coding	MDK
chr11	2376177	2397397	+	ENSG00000110651	protein_coding	CD81
chr11	107790991	107928293	-	ENSG00000110660	protein_coding	SLC35F2
chr11	2295628	2303049	-	ENSG00000110665	protein_coding	C11orf21
chr11	107591091	107666779	+	ENSG00000110675	protein_coding	ELMOD1
chr11	67491768	67506263	-	ENSG00000110697	protein_coding	PITPNM1
chr11	68039025	68050895	+	ENSG00000110719	protein_coding	TCIRG1
chr12	49568218	49644666	+	ENSG00000110844	protein_coding	PRPF40B
chr12	9752486	9760901	-	ENSG00000110848	protein_coding	CD69
chr12	9852984	9870136	-	ENSG00000110852	protein_coding	CLEC2B
chr12	30926428	30996602	+	ENSG00000110900	protein_coding	TSPAN11
chr12	51061205	51083664	-	ENSG00000110925	protein_coding	CSRNP2
chr12	56334174	56340410	+	ENSG00000110944	protein_coding	IL23A
chr12	33374238	33439819	-	ENSG00000110975	protein_coding	SYT10
chr12	122019422	122062044	+	ENSG00000110987	protein_coding	BCL7A
chr12	80792520	80937925	-	ENSG00000111052	protein_coding	LIN7A
chr12	52948871	52952906	+	ENSG00000111057	protein_coding	KRT18
chr12	57459785	57472268	+	ENSG00000111087	protein_coding	GLI1
chr12	62643994	62935150	-	ENSG00000111110	protein_coding	PPM1H
chr12	1529891	1647212	+	ENSG00000111186	protein_coding	WNT5B
chr12	109783085	109833401	-	ENSG00000111199	protein_coding	TRPV4
chr12	110910819	110921443	-	ENSG00000111245	protein_coding	MYL2
chr12	111034165	111350554	+	ENSG00000111249	protein_coding	CUX2
chr12	111766887	111817532	+	ENSG00000111275	protein_coding	ALDH2
chr12	6375045	6391571	+	ENSG00000111321	protein_coding	LTBR
chr12	122974580	122980043	+	ENSG00000111325	protein_coding	OGFOD2
chr12	112978395	113011723	+	ENSG00000111335	protein_coding	OAS2
chr12	14942031	14961728	-	ENSG00000111348	protein_coding	ARHGDIB
chr12	47841537	47943048	-	ENSG00000111424	protein_coding	VDR
chr12	54301202	54351846	+	ENSG00000111481	protein_coding	COPZ1
chr12	6491886	6493841	-	ENSG00000111639	protein_coding	MRPL51
chr12	8913896	8941467	+	ENSG00000111752	protein_coding	PHC1
chr12	120438090	120440737	+	ENSG00000111775	protein_coding	COX6A1
chr6	87322583	87399749	+	ENSG00000111850	protein_coding	SMIM8
chr6	11183298	11382348	-	ENSG00000111859	protein_coding	NEDD9
chr6	118959763	119149387	-	ENSG00000111879	protein_coding	FAM184A
chr6	119177205	119349761	-	ENSG00000111885	protein_coding	MAN1A1
chr6	125119049	125264407	+	ENSG00000111907	protein_coding	TPD52L1
chr6	148747030	149076990	+	ENSG00000111962	protein_coding	UST
chr6	149963943	149973715	+	ENSG00000111981	protein_coding	ULBP1
chr6	35342558	35428191	+	ENSG00000112033	protein_coding	PPARD
chr6	12716805	13290484	+	ENSG00000112137	protein_coding	PHACTR1
chr6	14117256	14136918	+	ENSG00000112149	protein_coding	CD83
chr6	17281361	17293871	+	ENSG00000112183	protein_coding	RBM24
chr6	41189749	41201149	-	ENSG00000112195	protein_coding	TREML2
chr6	70215061	70303083	-	ENSG00000112280	protein_coding	COL9A1
chr6	24494867	24537207	+	ENSG00000112294	protein_coding	ALDH5A1
chr6	24667035	24705065	+	ENSG00000112304	protein_coding	ACOT13
chr6	70667776	70862011	+	ENSG00000112305	protein_coding	SMAP1
chr6	133240598	133532128	+	ENSG00000112319	protein_coding	EYA4
chr6	25962802	25991231	+	ENSG00000112343	protein_coding	TRIM38
chr6	109691296	109825426	+	ENSG00000112367	protein_coding	FIG4
chr6	138088505	138107419	-	ENSG00000112378	protein_coding	PERP
chr6	138161939	138344663	+	ENSG00000112379	protein_coding	ARFGEF3
chr6	111087503	111231194	+	ENSG00000112394	protein_coding	SLC16A10
chr6	165327287	165988078	-	ENSG00000112541	protein_coding	PDE10A
chr6	41636882	41654246	+	ENSG00000112559	protein_coding	MDFI
chr6	41683978	41736259	-	ENSG00000112561	protein_coding	TFEB
chr6	41934934	42050357	-	ENSG00000112576	protein_coding	CCND3
chr6	42746958	42868560	+	ENSG00000112624	protein_coding	BICRAL
chr6	43054029	43059438	-	ENSG00000112651	protein_coding	MRPL2
chr6	43076307	43161719	+	ENSG00000112655	protein_coding	PTK7
chr6	43182184	43224587	+	ENSG00000112659	protein_coding	CUL9
chr6	43225629	43229481	-	ENSG00000112667	protein_coding	DNPH1
chr6	291630	351355	+	ENSG00000112679	protein_coding	DUSP22
chr6	1623806	2245605	-	ENSG00000112699	protein_coding	GMDS
chr6	46159185	46170980	-	ENSG00000112796	protein_coding	ENPP5
chr6	27247701	27256624	+	ENSG00000112812	protein_coding	PRSS16
chr5	103548855	103562790	-	ENSG00000112874	protein_coding	NUDT12
chr5	42423439	42721878	+	ENSG00000112964	protein_coding	GHR
chr5	140332843	140346603	-	ENSG00000113070	protein_coding	HBEGF
chr5	151661096	151686975	-	ENSG00000113140	protein_coding	SPARC
chr5	179911651	180072113	-	ENSG00000113269	protein_coding	RNF130
chr5	79991311	80083287	+	ENSG00000113296	protein_coding	THBS4
chr5	128538013	129033642	+	ENSG00000113396	protein_coding	SLC27A6
chr5	1877413	1887236	-	ENSG00000113430	protein_coding	IRX4
chr5	58969038	60522120	-	ENSG00000113448	protein_coding	PDE4D
chr5	35048756	35230487	-	ENSG00000113494	protein_coding	PRLR
chr5	1050384	1112063	-	ENSG00000113504	protein_coding	SLC12A7
chr5	143277931	143435512	-	ENSG00000113580	protein_coding	NR3C1
chr5	38474668	38608354	-	ENSG00000113594	protein_coding	LIFR
chr5	134874371	134901635	+	ENSG00000113621	protein_coding	TXNDC15
chr5	135333900	135399914	-	ENSG00000113648	protein_coding	MACROH2A1
chr5	147390808	147510068	-	ENSG00000113657	protein_coding	DPYSL3
chr5	173314713	173329503	-	ENSG00000113739	protein_coding	STC2
chr5	176810519	176880898	+	ENSG00000113763	protein_coding	UNC5A
chr3	185190624	185281990	-	ENSG00000113790	protein_coding	EHHADH
chr3	187721377	187745725	-	ENSG00000113916	protein_coding	BCL6
chr3	55465715	55490539	-	ENSG00000114251	protein_coding	WNT5A
chr3	50347330	50350826	-	ENSG00000114388	protein_coding	NPRL2
chr3	62318973	62336213	+	ENSG00000114405	protein_coding	C3orf14
chr3	197889077	197960142	-	ENSG00000114473	protein_coding	IQCG
chr3	126006355	126101561	-	ENSG00000114544	protein_coding	SLC41A3
chr3	127672935	127680926	+	ENSG00000114626	protein_coding	ABTB1
chr3	127629185	127672802	+	ENSG00000114631	protein_coding	PODXL2
chr3	47562238	47580792	-	ENSG00000114646	protein_coding	CSPG5
chr3	131026850	131350465	+	ENSG00000114670	protein_coding	NEK11
chr3	51968510	51983409	-	ENSG00000114779	protein_coding	ABHD14B
chr3	183635610	183684519	+	ENSG00000114796	protein_coding	KLHL24
chr3	42489299	42537573	+	ENSG00000114812	protein_coding	VIPR1
chr3	52704955	52711148	+	ENSG00000114902	protein_coding	SPCS1
chr2	74425835	74442422	-	ENSG00000114993	protein_coding	RTKN
chr2	95297327	95386077	+	ENSG00000115041	protein_coding	KCNIP3
chr2	119223831	119265652	+	ENSG00000115107	protein_coding	STEAP3
chr2	25160853	25168903	-	ENSG00000115138	protein_coding	POMC
chr2	27253684	27275817	-	ENSG00000115194	protein_coding	SLC30A3
chr2	27491883	27495200	-	ENSG00000115226	protein_coding	FNDC4
chr2	181457202	181538940	+	ENSG00000115232	protein_coding	ITGA4
chr19	1491166	1497927	+	ENSG00000115255	protein_coding	REEP6
chr19	1438358	1440494	+	ENSG00000115268	protein_coding	RPS15
chr2	74455087	74457944	+	ENSG00000115274	protein_coding	INO80B
chr2	74461057	74465410	-	ENSG00000115275	protein_coding	MOGS
chr2	74505043	74507695	-	ENSG00000115289	protein_coding	PCGF1
chr2	54456317	54671446	+	ENSG00000115306	protein_coding	SPTBN1
chr2	74529377	74533348	+	ENSG00000115317	protein_coding	HTRA2
chr2	74532258	74555690	-	ENSG00000115318	protein_coding	LOXL3
chr2	75469302	75569722	-	ENSG00000115363	protein_coding	EVA1A
chr2	55865967	55924139	-	ENSG00000115380	protein_coding	EFEMP1
chr2	216632828	216664436	+	ENSG00000115457	protein_coding	IGFBP2
chr2	216672105	216695549	-	ENSG00000115461	protein_coding	IGFBP5
chr2	232606057	232682780	+	ENSG00000115468	protein_coding	EFHD1
chr2	85837120	85905199	-	ENSG00000115525	protein_coding	ST3GAL5
chr2	100391860	100417668	-	ENSG00000115526	protein_coding	CHST10
chr2	218607855	218637184	+	ENSG00000115556	protein_coding	PLCD4
chr2	101991960	102028544	+	ENSG00000115590	protein_coding	IL1R2
chr2	218822383	218832086	-	ENSG00000115592	protein_coding	PRKAG3
chr2	88067825	88113384	+	ENSG00000115593	protein_coding	SMYD1
chr2	218859805	218874233	+	ENSG00000115596	protein_coding	WNT6
chr2	102311502	102352037	+	ENSG00000115602	protein_coding	IL1RL1
chr2	102311529	102398775	+	ENSG00000115604	protein_coding	IL18R1
chr2	102418689	102452565	+	ENSG00000115607	protein_coding	IL18RAP
chr2	105357712	105438513	-	ENSG00000115641	protein_coding	FHL2
chr2	237485428	237555322	+	ENSG00000115648	protein_coding	MLPH
chr2	8678845	8684461	+	ENSG00000115738	protein_coding	ID2
chr2	10302889	10427617	+	ENSG00000115756	protein_coding	HPCAL1
chr2	37342827	37373322	+	ENSG00000115828	protein_coding	QPCT
chr2	37923187	38067142	+	ENSG00000115841	protein_coding	RMDN2
chr2	172099438	172102900	-	ENSG00000115844	protein_coding	DLX2
chr2	20200797	20225433	-	ENSG00000115884	protein_coding	SDC1
chr2	197804593	198572581	+	ENSG00000115896	protein_coding	PLCL1
chr2	64988477	65023865	+	ENSG00000115902	protein_coding	SLC1A4
chr2	46293667	46386697	+	ENSG00000116016	protein_coding	EPAS1
chr2	221418027	221574202	-	ENSG00000116106	protein_coding	EPHA4
chr1	2321253	2391707	-	ENSG00000116151	protein_coding	MORN1
chr1	52602371	52609051	+	ENSG00000116157	protein_coding	GPX7
chr1	178725147	178921841	+	ENSG00000116191	protein_coding	RALGPS2
chr1	180154869	180204030	+	ENSG00000116260	protein_coding	QSOX1
chr1	110211343	110283100	+	ENSG00000116396	protein_coding	KCNC4
chr1	33145399	33182059	-	ENSG00000116525	protein_coding	TRIM62
chr1	228735479	228746664	+	ENSG00000116574	protein_coding	RHOU
chr1	11637018	11655785	-	ENSG00000116661	protein_coding	FBXO2
chr1	11664200	11674354	+	ENSG00000116663	protein_coding	FBXO6
chr1	184387029	184629019	+	ENSG00000116667	protein_coding	C1orf21
chr1	11674480	11691650	-	ENSG00000116670	protein_coding	MAD2L2
chr1	65420652	65641559	+	ENSG00000116678	protein_coding	LEPR
chr1	186828949	186988981	+	ENSG00000116711	protein_coding	PLA2G4A
chr1	13700198	13825079	+	ENSG00000116731	protein_coding	PRDM2
chr1	192809039	192812275	+	ENSG00000116741	protein_coding	RGS2
chr1	15571699	15585051	-	ENSG00000116771	protein_coding	AGMAT
chr1	113979391	114035572	+	ENSG00000116774	protein_coding	OLFML3
chr1	196774813	196795407	+	ENSG00000116785	protein_coding	CFHR3
chr1	15941869	15976132	-	ENSG00000116809	protein_coding	ZBTB17
chr1	200027614	200177420	+	ENSG00000116833	protein_coding	NR5A2
chr1	200969390	201023700	-	ENSG00000116852	protein_coding	KIF21B
chr1	36155579	36180849	+	ENSG00000116871	protein_coding	MAP7D1
chr1	235975830	236065109	-	ENSG00000116962	protein_coding	NID1
chr1	236518000	236552981	+	ENSG00000116977	protein_coding	LGALS8
chr1	39895426	39902256	-	ENSG00000116990	protein_coding	MYCL
chr1	232397965	232561558	-	ENSG00000116991	protein_coding	SIPA1L2
chr1	40783787	40840452	+	ENSG00000117013	protein_coding	KCNQ4
chr1	40620680	40665682	-	ENSG00000117016	protein_coding	RIMS3
chr1	243488233	243851079	-	ENSG00000117020	protein_coding	AKT3
chr1	160678746	160711831	-	ENSG00000117091	protein_coding	CD48
chr1	17066761	17119451	-	ENSG00000117115	protein_coding	PADI2
chr1	16974502	16980632	-	ENSG00000117122	protein_coding	MFAP2
chr1	18107798	18378483	+	ENSG00000117154	protein_coding	IGSF21
chr1	20664014	20718017	-	ENSG00000117245	protein_coding	KIF17
chr1	205504595	205532793	+	ENSG00000117266	protein_coding	CDK18
chr1	205767986	205775482	-	ENSG00000117280	protein_coding	RAB29
chr1	21217247	21345572	-	ENSG00000117298	protein_coding	ECE1
chr1	23801885	23838620	-	ENSG00000117305	protein_coding	HMGCL
chr1	23557926	23559501	-	ENSG00000117318	protein_coding	ID3
chr1	43978943	43991170	+	ENSG00000117411	protein_coding	B4GALT2
chr1	169394870	169460669	-	ENSG00000117477	protein_coding	CCDC181
chr1	94896949	94927223	-	ENSG00000117519	protein_coding	CNN3
chr1	173183731	173207331	-	ENSG00000117586	protein_coding	TNFSF4
chr1	209785617	209806175	-	ENSG00000117595	protein_coding	IRF6
chr1	24502351	24541040	+	ENSG00000117602	protein_coding	RCAN3
chr1	25617468	25786207	+	ENSG00000117643	protein_coding	MAN1C1
chr1	212432920	212446379	+	ENSG00000117691	protein_coding	NENF
chr19	45406209	45410766	+	ENSG00000117877	protein_coding	CD3EAP
chr2	3594832	3644644	+	ENSG00000118004	protein_coding	COLEC11
chr11	116835751	116837950	-	ENSG00000118137	protein_coding	APOA1
chr19	47475150	47484265	-	ENSG00000118162	protein_coding	KPTN
chr1	201359008	201377764	-	ENSG00000118194	protein_coding	TNNT2
chr2	215942584	216034096	-	ENSG00000118242	protein_coding	MREG
chr18	31622247	31685836	-	ENSG00000118276	protein_coding	B4GALT6
chr12	25004342	25108334	+	ENSG00000118308	protein_coding	LRMP
chr6	79914814	79947553	-	ENSG00000118402	protein_coding	ELOVL4
chr6	75291859	75493800	-	ENSG00000118407	protein_coding	FILIP1
chr6	79201245	79234738	-	ENSG00000118418	protein_coding	HMGN3
chr6	137867214	137883312	+	ENSG00000118503	protein_coding	TNFAIP3
chr6	135181308	135219173	+	ENSG00000118513	protein_coding	MYB
chr6	134169246	134318112	-	ENSG00000118515	protein_coding	SGK1
chr6	131948176	131951372	-	ENSG00000118523	protein_coding	CCN2
chr2	85561562	85582031	+	ENSG00000118640	protein_coding	VAMP8
chr6	108559835	108684774	+	ENSG00000118689	protein_coding	FOXO3
chr1	115700007	115768781	-	ENSG00000118729	protein_coding	CASQ2
chr16	5084284	5097795	-	ENSG00000118894	protein_coding	EEF2KMT
chr16	4882507	4960741	-	ENSG00000118898	protein_coding	PPL
chr2	20560448	20651130	-	ENSG00000118960	protein_coding	HS1BP3
chr2	19910260	19990131	-	ENSG00000118965	protein_coding	WDR35
chr12	4368227	4379712	-	ENSG00000118972	protein_coding	FGF23
chr9	70384597	70414624	-	ENSG00000119138	protein_coding	KLF9
chr2	106063246	106078155	+	ENSG00000119147	protein_coding	ECRG4
chr2	9403475	9423547	-	ENSG00000119185	protein_coding	ITGB1BP1
chr3	196946356	196969060	-	ENSG00000119227	protein_coding	PIGZ
chr3	196867856	196934714	+	ENSG00000119231	protein_coding	SENP5
chr12	123918660	123972831	-	ENSG00000119242	protein_coding	CCDC92
chr1	230837119	230869589	-	ENSG00000119280	protein_coding	C1orf198
chr9	116687302	116701300	+	ENSG00000119401	protein_coding	TRIM32
chr9	120855651	120894896	-	ENSG00000119403	protein_coding	PHF19
chr9	124257606	124353307	+	ENSG00000119408	protein_coding	NEK6
chr9	113349541	113371233	+	ENSG00000119411	protein_coding	BSPRY
chr9	98807670	98850081	+	ENSG00000119514	protein_coding	GALNT12
chr19	1461143	1479219	-	ENSG00000119559	protein_coding	C19orf25
chr19	58513530	58538911	-	ENSG00000119574	protein_coding	ZBTB45
chr14	74941834	74955626	-	ENSG00000119630	protein_coding	PGF
chr14	94127779	94130253	-	ENSG00000119632	protein_coding	IFI27L2
chr14	74019349	74082863	+	ENSG00000119636	protein_coding	BBOF1
chr14	74476192	74494177	-	ENSG00000119655	protein_coding	NPC2
chr14	73567620	73575658	+	ENSG00000119673	protein_coding	ACOT2
chr14	75578620	75663214	+	ENSG00000119686	protein_coding	FLVCR2
chr14	75958099	75982991	-	ENSG00000119699	protein_coding	TGFB3
chr14	74056847	74084492	-	ENSG00000119711	protein_coding	ALDH6A1
chr14	91232532	91253925	-	ENSG00000119714	protein_coding	GPR68
chr14	76310712	76501837	+	ENSG00000119715	protein_coding	ESRRB
chr2	46541806	46584688	+	ENSG00000119729	protein_coding	RHOQ
chr2	23385179	23708611	+	ENSG00000119771	protein_coding	KLHL29
chr2	25227855	25342590	-	ENSG00000119772	protein_coding	DNMT3A
chr2	24049701	24063681	+	ENSG00000119782	protein_coding	FKBP1B
chr6	71288811	71309059	+	ENSG00000119900	protein_coding	OGFRL1
chr10	102226299	102229589	+	ENSG00000119915	protein_coding	ELOVL3
chr10	89327997	89340971	+	ENSG00000119917	protein_coding	IFIT3
chr10	91628442	91633071	-	ENSG00000119938	protein_coding	PPP1R3C
chr10	110207605	110287365	+	ENSG00000119950	protein_coding	MXI1
chr10	97677424	97687241	-	ENSG00000119986	protein_coding	AVPI1
chr10	104353833	104455102	+	ENSG00000120051	protein_coding	CFAP58
chr10	102449837	102451543	-	ENSG00000120055	protein_coding	C10orf95
chr10	97766751	97771999	-	ENSG00000120057	protein_coding	SFRP5
chr17	48611377	48615292	-	ENSG00000120068	protein_coding	HOXB8
chr5	174724582	174730896	+	ENSG00000120149	protein_coding	MSX2
chr6	149818757	149864359	-	ENSG00000120256	protein_coding	LRP11
chr6	150599883	150843665	+	ENSG00000120278	protein_coding	PLEKHG1
chr5	141653401	141682230	-	ENSG00000120318	protein_coding	ARAP3
chr10	23694746	24547848	+	ENSG00000120549	protein_coding	KIAA1217
chr10	29289061	29318328	+	ENSG00000120563	protein_coding	LYZL1
chr10	19816239	20289856	+	ENSG00000120594	protein_coding	PLXDC2
chr13	36168217	36214588	-	ENSG00000120669	protein_coding	SOHLH2
chr13	41189834	41194569	-	ENSG00000120696	protein_coding	KBTBD7
chr5	136028988	136063818	+	ENSG00000120708	protein_coding	TGFBI
chr5	138946724	139293557	-	ENSG00000120725	protein_coding	SIL1
chr19	37613749	37692337	-	ENSG00000120784	protein_coding	ZFP30
chr12	103988984	104064183	-	ENSG00000120820	protein_coding	GLT8D2
chr12	93569814	93583487	+	ENSG00000120833	protein_coding	SOCS2
chr8	29333064	29350684	-	ENSG00000120875	protein_coding	DUSP4
chr8	27596917	27614700	-	ENSG00000120885	protein_coding	CLU
chr8	22544986	22575788	+	ENSG00000120896	protein_coding	SORBS3
chr8	27311482	27459391	+	ENSG00000120899	protein_coding	PTK2B
chr8	22440819	22541142	+	ENSG00000120910	protein_coding	PPP3CC
chr8	22578279	22598025	+	ENSG00000120913	protein_coding	PDLIM2
chr8	27490781	27545564	+	ENSG00000120915	protein_coding	EPHX2
chr8	42849637	42897290	-	ENSG00000120925	protein_coding	RNF170
chr1	12063303	12144207	+	ENSG00000120949	protein_coding	TNFRSF8
chr8	73294602	73325281	+	ENSG00000121039	protein_coding	RDH10
chr17	56978129	57006768	+	ENSG00000121064	protein_coding	SCPEP1
chr4	154626945	154753120	+	ENSG00000121207	protein_coding	LRAT
chr11	5596109	5612958	+	ENSG00000121236	protein_coding	TRIM6
chr16	50152911	50235310	+	ENSG00000121274	protein_coding	TENT4B
chr12	14503661	14567883	-	ENSG00000121316	protein_coding	PLBD1
chr19	58345178	58353492	-	ENSG00000121410	protein_coding	A1BG
chr19	58083838	58118427	-	ENSG00000121413	protein_coding	ZSCAN18
chr3	73382431	73624941	-	ENSG00000121440	protein_coding	PDZRN3
chr1	180230264	180278984	+	ENSG00000121454	protein_coding	LHX4
chr11	45885651	45906465	+	ENSG00000121653	protein_coding	MAPK8IP1
chr11	33015876	33033582	+	ENSG00000121690	protein_coding	DEPDC7
chr13	20221962	20232365	-	ENSG00000121742	protein_coding	GJB6
chr1	31727117	31764893	-	ENSG00000121753	protein_coding	ADGRB2
chr1	31365253	31376850	-	ENSG00000121769	protein_coding	FABP3
chr3	172505508	172523475	-	ENSG00000121858	protein_coding	TNFSF10
chr4	38966744	39032922	-	ENSG00000121895	protein_coding	TMEM156
chr1	32894594	32901438	-	ENSG00000121900	protein_coding	TMEM54
chr1	33472645	33496507	+	ENSG00000121903	protein_coding	ZSCAN20
chr2	136114349	136118149	-	ENSG00000121966	protein_coding	CXCR4
chr13	27270830	27275192	+	ENSG00000122035	protein_coding	RASL11A
chr3	197737179	197787596	+	ENSG00000122068	protein_coding	FYTTD1
chr9	135561756	135566955	+	ENSG00000122133	protein_coding	PAEP
chr1	203340628	203351758	-	ENSG00000122176	protein_coding	FMOD
chr16	22814162	22916338	+	ENSG00000122254	protein_coding	HS3ST2
chr10	80150889	80205572	-	ENSG00000122359	protein_coding	ANXA11
chr10	86668449	86736068	+	ENSG00000122367	protein_coding	LDB3
chr10	87094161	87191468	+	ENSG00000122376	protein_coding	SHLD2
chr18	79902420	79951657	-	ENSG00000122490	protein_coding	SLC66A2
chr7	33109557	33877180	+	ENSG00000122507	protein_coding	BBS9
chr7	27153716	27157936	-	ENSG00000122592	protein_coding	HOXA7
chr7	41667168	41705834	-	ENSG00000122641	protein_coding	INHBA
chr7	12686856	12690958	+	ENSG00000122644	protein_coding	ARL4A
chr7	19020991	19117636	-	ENSG00000122691	protein_coding	TWIST1
chr9	36136536	36163913	+	ENSG00000122694	protein_coding	GLIPR2
chr9	33218365	33248567	+	ENSG00000122711	protein_coding	SPINK4
chr9	32629454	32635669	-	ENSG00000122728	protein_coding	TAF1L
chr10	73909177	73917496	+	ENSG00000122861	protein_coding	PLAU
chr10	69088103	69104805	+	ENSG00000122862	protein_coding	SRGN
chr10	71964395	72013558	+	ENSG00000122863	protein_coding	CHST3
chr10	62811996	62919900	-	ENSG00000122877	protein_coding	EGR2
chr12	120725774	120740008	+	ENSG00000122971	protein_coding	ACADS
chr12	110627841	110704950	-	ENSG00000122986	protein_coding	HVCN1
chr12	115953872	116277719	-	ENSG00000123066	protein_coding	MED13L
chr1	50960745	50974634	+	ENSG00000123080	protein_coding	CDKN2C
chr19	12730640	12734684	-	ENSG00000123144	protein_coding	TRIR
chr19	14477760	14496149	-	ENSG00000123159	protein_coding	GIPC1
chr13	49660674	49691486	-	ENSG00000123179	protein_coding	EBPL
chr13	51930436	52012125	-	ENSG00000123191	protein_coding	ATP7B
chr10	13099449	13138308	+	ENSG00000123240	protein_coding	OPTN
chr10	7559270	7666998	-	ENSG00000123243	protein_coding	ITIH5
chr12	57472264	57488814	-	ENSG00000123329	protein_coding	ARHGAP9
chr12	54497752	54548243	+	ENSG00000123338	protein_coding	NCKAP1L
chr12	52022832	52059507	+	ENSG00000123358	protein_coding	NR4A1
chr12	54549601	54579239	+	ENSG00000123360	protein_coding	PDE1B
chr12	54292111	54301015	-	ENSG00000123405	protein_coding	NFE2
chr12	54121277	54189008	-	ENSG00000123415	protein_coding	SMUG1
chr9	133663560	133739955	-	ENSG00000123453	protein_coding	SARDH
chr9	133636363	133659329	+	ENSG00000123454	protein_coding	DBH
chr2	151270470	151289894	-	ENSG00000123609	protein_coding	NMI
chr1	212686417	212699840	-	ENSG00000123685	protein_coding	BATF3
chr1	209675412	209676390	+	ENSG00000123689	protein_coding	G0S2
chr19	41354417	41364165	-	ENSG00000123810	protein_coding	B9D2
chr11	88113251	88175443	-	ENSG00000123892	protein_coding	RAB38
chr4	2247432	2262109	-	ENSG00000123933	protein_coding	MXD4
chr2	219538948	219543809	-	ENSG00000123989	protein_coding	CHPF
chr2	219550728	219571859	-	ENSG00000124006	protein_coding	OBSL1
chr16	67662945	67667265	-	ENSG00000124074	protein_coding	ENKD1
chr20	45174902	45176544	+	ENSG00000124102	protein_coding	PI3
chr20	45252239	45254564	-	ENSG00000124107	protein_coding	SLPI
chr20	48624252	48827999	-	ENSG00000124126	protein_coding	PREX1
chr20	59025475	59032345	-	ENSG00000124172	protein_coding	ATP5F1E
chr20	43914852	44069616	+	ENSG00000124191	protein_coding	TOX2
chr20	50958818	50963929	+	ENSG00000124217	protein_coding	MOCS3
chr20	58228940	58309451	-	ENSG00000124224	transcribed_unprocessed_pseudogene	PPP4R1L
chr20	45207033	45209768	+	ENSG00000124233	protein_coding	SEMG1
chr20	50794894	50882676	+	ENSG00000124243	protein_coding	BCAS4
chr20	57603846	57620576	-	ENSG00000124256	protein_coding	ZBP1
chr20	45888625	45891287	-	ENSG00000124257	protein_coding	NEURL2
chr19	33386950	33521791	-	ENSG00000124299	protein_coding	PEPD
chr2	71182738	71227103	-	ENSG00000124374	protein_coding	PAIP2B
chr19	42580243	42595055	-	ENSG00000124469	protein_coding	CEACAM8
chr6	6144084	6321013	-	ENSG00000124491	protein_coding	F13A1
chr6	42224931	42452051	-	ENSG00000124496	protein_coding	TRERF1
chr6	34466061	34535229	+	ENSG00000124507	protein_coding	PACSIN1
chr6	2948159	2972165	-	ENSG00000124570	protein_coding	SERPINB6
chr6	2987987	3028869	+	ENSG00000124588	protein_coding	NQO2
chr6	41780349	41790141	+	ENSG00000124593	protein_coding	AL365205.1
chr6	27374615	27403904	+	ENSG00000124613	protein_coding	ZNF391
chr6	39899578	39934551	-	ENSG00000124615	protein_coding	MOCS1
chr6	27125897	27132795	-	ENSG00000124635	protein_coding	H2BC11
chr6	42744498	42746103	-	ENSG00000124659	protein_coding	TBCC
chr6	38715311	39030792	+	ENSG00000124721	protein_coding	DNAH8
chr6	43011143	43016868	-	ENSG00000124733	protein_coding	MEA1
chr6	53647916	53665756	-	ENSG00000124743	protein_coding	KLHL31
chr6	36676460	36687337	+	ENSG00000124762	protein_coding	CDKN1A
chr6	21593751	21598619	+	ENSG00000124766	protein_coding	SOX4
chr6	36740775	36839444	-	ENSG00000124772	protein_coding	CPNE5
chr6	39299001	39314461	-	ENSG00000124780	protein_coding	KCNK17
chr6	5997999	6007605	-	ENSG00000124785	protein_coding	NRN1
chr2	237627587	237813682	+	ENSG00000124831	protein_coding	LRRFIP1
chr2	237574322	237601614	-	ENSG00000124839	protein_coding	RAB17
chr4	73836640	73849064	+	ENSG00000124875	protein_coding	CXCL6
chr11	62433542	62556235	-	ENSG00000124942	protein_coding	AHNAK
chr16	56466836	56520087	-	ENSG00000125124	protein_coding	BBS2
chr16	56666730	56668065	-	ENSG00000125144	protein_coding	MT1G
chr16	56608584	56609497	+	ENSG00000125148	protein_coding	MT2A
chr16	57471922	57487327	-	ENSG00000125170	protein_coding	DOK4
chr13	99606669	99897134	+	ENSG00000125246	protein_coding	CLYBL
chr13	100603927	100675093	-	ENSG00000125247	protein_coding	TMTC4
chr13	95019835	95301475	-	ENSG00000125257	protein_coding	ABCC4
chr13	106489745	106535662	-	ENSG00000125266	protein_coding	EFNB2
chr13	94709622	94712545	-	ENSG00000125285	protein_coding	SOX21
chr14	53949736	53958761	-	ENSG00000125378	protein_coding	BMP4
chr17	14301081	14349404	+	ENSG00000125430	protein_coding	HS3ST3B1
chr17	8287763	8295400	-	ENSG00000125434	protein_coding	SLC25A35
chr17	75109952	75130272	+	ENSG00000125449	protein_coding	ARMC7
chr17	75266228	75271227	-	ENSG00000125457	protein_coding	MIF4GD
chr17	75130225	75131757	-	ENSG00000125458	protein_coding	NT5C
chr19	55090914	55117637	-	ENSG00000125503	protein_coding	PPP1R12C
chr20	63520765	63522206	+	ENSG00000125534	protein_coding	PPDPF
chr19	6436079	6465203	-	ENSG00000125648	protein_coding	SLC25A23
chr19	6372794	6375250	+	ENSG00000125652	protein_coding	ALKBH7
chr19	6531026	6535924	+	ENSG00000125657	protein_coding	TNFSF9
chr19	6583183	6604103	-	ENSG00000125726	protein_coding	CD70
chr19	6677704	6730562	-	ENSG00000125730	protein_coding	C3
chr19	6752160	6767463	-	ENSG00000125731	protein_coding	SH2D3A
chr19	45467995	45475179	+	ENSG00000125740	protein_coding	FOSB
chr19	45527427	45602212	-	ENSG00000125741	protein_coding	OPA3
chr19	45485294	45497055	-	ENSG00000125744	protein_coding	RTN2
chr19	45606994	45645629	-	ENSG00000125746	protein_coding	EML2
chr20	1309909	1329139	-	ENSG00000125775	protein_coding	SDCBP2
chr20	22581005	22585455	-	ENSG00000125798	protein_coding	FOXA2
chr20	3783851	3786740	-	ENSG00000125817	protein_coding	CENPB
chr20	346782	359660	+	ENSG00000125841	protein_coding	NRSN2
chr20	6767686	6780246	+	ENSG00000125845	protein_coding	BMP2
chr20	17956979	18059188	-	ENSG00000125850	protein_coding	OVOL2
chr20	17493905	17569220	-	ENSG00000125864	protein_coding	BFSP1
chr20	435480	462543	-	ENSG00000125875	protein_coding	TBC1D20
chr20	603797	610398	-	ENSG00000125878	protein_coding	TCF15
chr20	833715	857463	+	ENSG00000125898	protein_coding	FAM110A
chr20	3046052	3048250	+	ENSG00000125901	protein_coding	MRPS26
chr20	35226690	35276998	+	ENSG00000125966	protein_coding	MMP24
chr20	33657087	33674463	-	ENSG00000125967	protein_coding	NECAB3
chr20	31605283	31606515	+	ENSG00000125968	protein_coding	ID1
chr20	35699272	35700984	+	ENSG00000125995	protein_coding	ROMO1
chr1	44635238	44674481	-	ENSG00000126106	protein_coding	TMEM53
chr13	112894378	113099742	+	ENSG00000126217	protein_coding	MCF2L
chr13	113122799	113149529	+	ENSG00000126218	protein_coding	F10
chr19	35935358	35946624	+	ENSG00000126243	protein_coding	LRFN3
chr19	35443907	35451767	+	ENSG00000126262	protein_coding	FFAR2
chr17	40058290	40093867	+	ENSG00000126351	protein_coding	THRA
chr17	40092793	40100589	-	ENSG00000126368	protein_coding	NR1D1
chr11	65386621	65413525	+	ENSG00000126391	protein_coding	FRMD8
chr19	49665142	49673916	+	ENSG00000126453	protein_coding	BCL2L12
chr19	49635292	49640143	-	ENSG00000126458	protein_coding	RRAS
chr17	42287547	42311943	+	ENSG00000126561	protein_coding	STAT5A
chr19	53879190	53907652	+	ENSG00000126583	protein_coding	PRKCG
chr1	27534035	27604431	-	ENSG00000126705	protein_coding	AHDC1
chr1	27666064	27672198	-	ENSG00000126709	protein_coding	IFI6
chr14	64535905	64546173	+	ENSG00000126803	protein_coding	HSPA2
chr7	158856558	158956747	+	ENSG00000126870	protein_coding	WDR60
chr9	131096476	131123152	+	ENSG00000126878	protein_coding	AIF1L
chr9	131258076	131276510	-	ENSG00000126882	protein_coding	FAM78A
chr1	41506365	42035925	-	ENSG00000127124	protein_coding	HIVEP3
chr1	42456117	42473385	+	ENSG00000127125	protein_coding	PPCS
chr3	193241128	193277738	+	ENSG00000127252	protein_coding	PLAAT1
chr12	71125085	71441898	-	ENSG00000127324	protein_coding	TSPAN8
chr12	70515866	70637440	-	ENSG00000127329	protein_coding	PTPRB
chr7	150323263	150338156	+	ENSG00000127399	protein_coding	LRRC61
chr4	986997	1004564	+	ENSG00000127415	protein_coding	IDUA
chr4	932387	958656	+	ENSG00000127419	protein_coding	TMEM175
chr19	14732392	14778560	-	ENSG00000127507	protein_coding	ADGRE2
chr19	16324826	16328685	+	ENSG00000127528	protein_coding	KLF2
chr19	16888999	16892606	+	ENSG00000127533	protein_coding	F2RL3
chr16	1984193	1987749	+	ENSG00000127554	protein_coding	GFER
chr16	1989660	1994275	+	ENSG00000127561	protein_coding	SYNGR3
chr16	692498	705808	-	ENSG00000127585	protein_coding	FBXL16
chr16	798041	800734	-	ENSG00000127588	protein_coding	GNG13
chr17	3668812	3669668	+	ENSG00000127774	protein_coding	EMC6
chr2	219249710	219278170	-	ENSG00000127824	protein_coding	TUBA4A
chr2	218270392	218346793	+	ENSG00000127838	protein_coding	PNKD
chr13	23570370	23676104	+	ENSG00000127863	protein_coding	TNFRSF19
chr7	93921735	93928610	+	ENSG00000127920	protein_coding	GNG11
chr19	39306568	39315336	-	ENSG00000128011	protein_coding	LRFN1
chr19	39406847	39409412	+	ENSG00000128016	protein_coding	ZFP36
chr4	55346242	55373100	+	ENSG00000128039	protein_coding	SRD5A3
chr22	50481543	50486440	+	ENSG00000128165	protein_coding	ADM2
chr22	26429260	26445015	+	ENSG00000128203	protein_coding	ASPHD2
chr22	21642302	21644299	+	ENSG00000128228	protein_coding	SDF2L1
chr22	23070519	23125032	+	ENSG00000128266	protein_coding	GNAZ
chr22	42692121	42721298	-	ENSG00000128274	protein_coding	A4GALT
chr22	37560480	37569405	+	ENSG00000128283	protein_coding	CDC42EP1
chr22	36140330	36166177	-	ENSG00000128284	protein_coding	APOL3
chr22	38084900	38110684	-	ENSG00000128298	protein_coding	BAIAP2L2
chr22	37010859	37020183	-	ENSG00000128311	protein_coding	TST
chr22	23573125	23580302	-	ENSG00000128322	protein_coding	IGLL1
chr22	37225270	37244448	-	ENSG00000128340	protein_coding	RAC2
chr22	37943050	37953669	-	ENSG00000128346	protein_coding	C22orf23
chr22	39040604	39055972	+	ENSG00000128394	protein_coding	APOBEC3F
chr17	41619442	41624842	-	ENSG00000128422	protein_coding	KRT17
chr7	101162509	101165569	-	ENSG00000128564	protein_coding	VGF
chr7	131500262	131558217	-	ENSG00000128567	protein_coding	PODXL
chr7	114086327	114693772	+	ENSG00000128573	protein_coding	FOXP2
chr7	101310914	101321823	-	ENSG00000128581	protein_coding	IFT22
chr7	131110096	131496632	+	ENSG00000128585	protein_coding	MKLN1
chr7	128830377	128859274	+	ENSG00000128591	protein_coding	FLNC
chr7	128027071	128032107	-	ENSG00000128594	protein_coding	LRRC4
chr7	128790757	128822132	+	ENSG00000128596	protein_coding	CCDC136
chr2	176136612	176173102	+	ENSG00000128652	protein_coding	HOXD3
chr2	177623244	178072777	-	ENSG00000128655	protein_coding	PDE11A
chr2	170813213	170861151	+	ENSG00000128683	protein_coding	GAD1
chr2	176122719	176124937	+	ENSG00000128709	protein_coding	HOXD9
chr10	48446034	48656265	-	ENSG00000128805	protein_coding	ARHGAP22
chr15	52192322	52295804	-	ENSG00000128833	protein_coding	MYO5C
chr15	57375967	57550727	+	ENSG00000128849	protein_coding	CGNL1
chr15	51751597	51816363	+	ENSG00000128872	protein_coding	TMOD2
chr15	43772605	43777315	-	ENSG00000128886	protein_coding	ELL3
chr15	40952962	40956512	+	ENSG00000128965	protein_coding	CHAC1
chr15	70881342	70892433	-	ENSG00000129028	protein_coding	THAP10
chr11	14504874	14643635	-	ENSG00000129084	protein_coding	PSMA1
chr7	56064002	56080670	+	ENSG00000129103	protein_coding	SUMF2
chr11	17719571	17722136	+	ENSG00000129152	protein_coding	MYOD1
chr11	17788048	18013047	-	ENSG00000129158	protein_coding	SERGEF
chr17	7588178	7590094	-	ENSG00000129194	protein_coding	SOX15
chr17	5116032	5175034	+	ENSG00000129204	protein_coding	USP6
chr17	4807152	4823434	+	ENSG00000129219	protein_coding	PLD2
chr17	7646627	7657770	+	ENSG00000129244	protein_coding	ATP1B2
chr8	132570416	132675592	-	ENSG00000129295	protein_coding	LRRC6
chr19	10566460	10569059	-	ENSG00000129355	protein_coding	CDKN2D
chr8	17643795	17800917	-	ENSG00000129422	protein_coding	MTUS1
chr19	51077495	51084245	-	ENSG00000129437	protein_coding	KLK14
chr19	51012739	51020175	-	ENSG00000129451	protein_coding	KLK10
chr14	37589552	37596059	-	ENSG00000129514	protein_coding	FOXA1
chr14	33924227	34462774	-	ENSG00000129521	protein_coding	EGLN3
chr14	20801228	20802855	-	ENSG00000129538	protein_coding	RNASE1
chr14	24216857	24232367	-	ENSG00000129559	protein_coding	NEDD8
chr5	112142441	112419313	-	ENSG00000129595	protein_coding	EPB41L4A
chr5	115804733	115816659	-	ENSG00000129596	protein_coding	CDO1
chr17	76136333	76141245	-	ENSG00000129654	protein_coding	FOXJ1
chr17	76470891	76501790	-	ENSG00000129667	protein_coding	RHBDF2
chr19	1852399	1863579	-	ENSG00000129911	protein_coding	KLF16
chr11	2132538	2161209	-	ENSG00000129965	protein_coding	INS-IGF2
chr19	1876810	1885547	-	ENSG00000129968	protein_coding	ABHD17A
chr19	55171196	55180289	-	ENSG00000129990	protein_coding	SYT5
chr19	55151767	55157773	-	ENSG00000129991	protein_coding	TNNI3
chr19	1397026	1401570	-	ENSG00000130005	protein_coding	GAMT
chr19	11199295	11262524	-	ENSG00000130158	protein_coding	DOCK6
chr19	11505929	11529172	-	ENSG00000130159	protein_coding	ECSIT
chr19	44905791	44909393	+	ENSG00000130203	protein_coding	APOE
chr19	44914247	44919349	+	ENSG00000130208	protein_coding	APOC1
chr9	89605012	89606555	+	ENSG00000130222	protein_coding	GADD45G
chr7	153887097	154894285	+	ENSG00000130226	protein_coding	DPP6
chr19	38403135	38409088	+	ENSG00000130244	protein_coding	FAM98C
chr19	5674947	5691875	+	ENSG00000130255	protein_coding	RPL36
chr19	1782075	1812276	-	ENSG00000130270	protein_coding	ATP8B3
chr19	17351450	17377342	-	ENSG00000130300	protein_coding	PLVAP
chr19	17402939	17405630	-	ENSG00000130303	protein_coding	BST2
chr19	17468769	17506168	+	ENSG00000130304	protein_coding	SLC27A1
chr19	17555649	17583162	+	ENSG00000130309	protein_coding	COLGALT1
chr19	17511636	17521288	+	ENSG00000130313	protein_coding	PGLS
chr6	158232236	158511828	+	ENSG00000130338	protein_coding	TULP4
chr6	157700387	157945077	+	ENSG00000130340	protein_coding	SNX9
chr6	158972871	159000202	-	ENSG00000130363	protein_coding	RSPH3
chr19	17747718	17788568	+	ENSG00000130475	protein_coding	FCHO1
chr19	18418864	18434562	+	ENSG00000130511	protein_coding	SSBP4
chr19	18374731	18389176	+	ENSG00000130513	protein_coding	GDF15
chr19	18340598	18369950	+	ENSG00000130517	protein_coding	PGPEP1
chr19	18279694	18281622	-	ENSG00000130522	protein_coding	JUND
chr19	49151198	49155396	-	ENSG00000130528	protein_coding	HRC
chr9	135075422	135121179	+	ENSG00000130558	protein_coding	OLFM1
chr20	63743666	63832038	-	ENSG00000130584	protein_coding	ZBTB46
chr20	63558086	63574239	-	ENSG00000130589	protein_coding	HELZ2
chr20	63974116	63980008	-	ENSG00000130590	protein_coding	SAMD10
chr11	1919703	1938706	+	ENSG00000130595	protein_coding	TNNT3
chr11	1838981	1841680	+	ENSG00000130598	protein_coding	TNNI2
chr9	134641803	134844843	+	ENSG00000130635	protein_coding	COL5A1
chr7	156994051	157010663	-	ENSG00000130675	protein_coding	MNX1
chr9	130444961	130501274	+	ENSG00000130707	protein_coding	ASS1
chr9	130902438	130939286	-	ENSG00000130720	protein_coding	FIBCD1
chr16	634427	636366	-	ENSG00000130731	protein_coding	METTL26
chr19	47045909	47048624	-	ENSG00000130748	protein_coding	TMEM160
chr19	47019837	47045775	+	ENSG00000130751	protein_coding	NPAS1
chr1	3454665	3481113	+	ENSG00000130762	protein_coding	ARHGEF16
chr1	27935000	27959157	+	ENSG00000130768	protein_coding	SMPDL3B
chr1	28236109	28246906	+	ENSG00000130770	protein_coding	ATP5IF1
chr1	27872543	27886685	+	ENSG00000130775	protein_coding	THEMIS2
chr12	122834453	122862961	+	ENSG00000130787	protein_coding	HIP1R
chr19	10086122	10093252	+	ENSG00000130813	protein_coding	SHFL
chr1	10636604	10796650	-	ENSG00000130940	protein_coding	CASZ1
chr9	96450169	96491336	+	ENSG00000130956	protein_coding	HABP4
chr9	96313444	96383711	-	ENSG00000130958	protein_coding	SLC35D2
chr6	149942014	149949235	+	ENSG00000131015	protein_coding	ULBP2
chr6	151239967	151358559	+	ENSG00000131016	protein_coding	AKAP12
chr6	152121684	152637801	-	ENSG00000131018	protein_coding	SYNE1
chr6	150061053	150069121	-	ENSG00000131019	protein_coding	ULBP3
chr20	34844720	34872856	-	ENSG00000131067	protein_coding	GGT7
chr20	34872146	34927962	+	ENSG00000131069	protein_coding	ACSS2
chr17	44959693	44968303	-	ENSG00000131094	protein_coding	C1QL1
chr19	44207547	44237268	+	ENSG00000131115	protein_coding	ZNF227
chr16	85169525	85676204	+	ENSG00000131149	protein_coding	GSE1
chr5	177402140	177409576	-	ENSG00000131187	protein_coding	F12
chr5	177446445	177456286	+	ENSG00000131188	protein_coding	PRR7
chr18	79395856	79529325	+	ENSG00000131196	protein_coding	NFATC1
chr17	31391675	31538211	+	ENSG00000131242	protein_coding	RAB11FIP4
chr3	15254353	15341368	-	ENSG00000131370	protein_coding	SH3BP5
chr3	16313574	16514026	-	ENSG00000131378	protein_coding	RFTN1
chr19	50311937	50333515	-	ENSG00000131398	protein_coding	KCNC3
chr19	50516892	50568435	-	ENSG00000131409	protein_coding	LRRC4B
chr5	180300698	180353336	-	ENSG00000131459	protein_coding	GFPT2
chr17	42758447	42763041	+	ENSG00000131477	protein_coding	RAMP2
chr5	142108779	142154440	+	ENSG00000131507	protein_coding	NDFIP1
chr1	1292390	1309609	-	ENSG00000131584	protein_coding	ACAP3
chr1	1081818	1116361	-	ENSG00000131591	protein_coding	C1orf159
chr16	2964216	2968383	+	ENSG00000131650	protein_coding	KREMEN2
chr9	93121496	93134251	-	ENSG00000131669	protein_coding	NINJ1
chr5	72107234	72209565	+	ENSG00000131711	protein_coding	MAP1B
chr17	39637090	39664201	+	ENSG00000131748	protein_coding	STARD3
chr17	40309180	40357643	+	ENSG00000131759	protein_coding	RARA
chr17	39626740	39636626	+	ENSG00000131771	protein_coding	PPP1R1B
chr19	56219670	56368383	-	ENSG00000131848	protein_coding	ZSCAN5A
chr17	18225635	18244875	+	ENSG00000131899	protein_coding	LLGL1
chr19	32978592	33064888	-	ENSG00000131941	protein_coding	RHPN2
chr14	54842008	54902826	-	ENSG00000131979	protein_coding	GCH1
chr14	55124110	55145423	+	ENSG00000131981	protein_coding	LGALS3
chr19	13931187	13953392	-	ENSG00000132000	protein_coding	PODNL1
chr19	12688053	12696631	-	ENSG00000132004	protein_coding	FBXW9
chr19	13961530	14007039	-	ENSG00000132005	protein_coding	RFX1
chr19	12825478	12835428	-	ENSG00000132026	protein_coding	RTBDN
chr2	19992052	20012668	-	ENSG00000132031	protein_coding	MATN3
chr17	34927859	34981078	-	ENSG00000132141	protein_coding	CCT6B
chr18	670318	712662	-	ENSG00000132199	protein_coding	ENOSF1
chr18	2847006	2916003	+	ENSG00000132205	protein_coding	EMILIN2
chr11	5663195	5938619	-	ENSG00000132256	protein_coding	TRIM5
chr2	236324147	236507535	-	ENSG00000132321	protein_coding	IQCA1
chr5	40841308	40860175	+	ENSG00000132357	protein_coding	CARD6
chr17	2689386	2712663	-	ENSG00000132361	protein_coding	CLUH
chr17	1494577	1516742	-	ENSG00000132376	protein_coding	INPP5K
chr17	1762029	1777565	+	ENSG00000132386	protein_coding	SERPINF1
chr3	128153481	128408646	+	ENSG00000132394	protein_coding	EEFSEC
chr4	4235542	4248223	-	ENSG00000132406	protein_coding	TMEM128
chr6	105157900	105180014	-	ENSG00000132429	protein_coding	POPDC3
chr7	55365448	55433742	+	ENSG00000132434	protein_coding	LANCL2
chr4	70688532	70690551	+	ENSG00000132467	protein_coding	UTP3
chr17	7839904	7854796	+	ENSG00000132510	protein_coding	KDM6B
chr17	6755447	6775647	+	ENSG00000132530	protein_coding	XAF1
chr8	97868840	98036724	+	ENSG00000132561	protein_coding	MATN2
chr5	138439057	138446969	+	ENSG00000132563	protein_coding	REEP2
chr16	70661204	70686053	-	ENSG00000132613	protein_coding	MTSS2
chr20	9986126	10058303	+	ENSG00000132623	protein_coding	ANKEF1
chr20	2835314	2841190	-	ENSG00000132635	protein_coding	PCED1A
chr1	156668763	156677407	-	ENSG00000132688	protein_coding	NES
chr1	156641390	156659532	+	ENSG00000132692	protein_coding	BCAN
chr1	156934840	157045370	-	ENSG00000132694	protein_coding	ARHGEF11
chr11	68707440	68751520	-	ENSG00000132749	protein_coding	TESMIN
chr20	45857614	45879122	+	ENSG00000132801	protein_coding	ZSWIM3
chr20	37903111	37945350	+	ENSG00000132821	protein_coding	VSTM2L
chr20	59936663	59940305	-	ENSG00000132825	protein_coding	PPP1R3D
chr5	78002326	78294698	-	ENSG00000132842	protein_coding	AP3B1
chr1	61742406	62178675	+	ENSG00000132849	protein_coding	PATJ
chr1	11654375	11663327	+	ENSG00000132879	protein_coding	FBXO44
chr13	25371974	26025851	+	ENSG00000132932	protein_coding	ATP8A2
chr13	30713478	30764426	+	ENSG00000132965	protein_coding	ALOX5AP
chr13	26557683	26688948	+	ENSG00000132970	protein_coding	WASF3
chr17	8474207	8630761	-	ENSG00000133026	protein_coding	MYH10
chr17	17505563	17591708	-	ENSG00000133027	protein_coding	PEMT
chr1	203178931	203186704	-	ENSG00000133048	protein_coding	CHI3L1
chr1	205227946	205285632	+	ENSG00000133069	protein_coding	TMCC2
chr13	36431520	36442870	+	ENSG00000133101	protein_coding	CCNA1
chr13	36301638	36370180	-	ENSG00000133104	protein_coding	SPART
chr13	42886388	42992271	-	ENSG00000133106	protein_coding	EPSTI1
chr13	36819222	36829104	+	ENSG00000133111	protein_coding	RFXAP
chr17	72645949	73092712	-	ENSG00000133195	protein_coding	SLC39A11
chr1	22710839	22921500	+	ENSG00000133216	protein_coding	EPHB2
chr19	1985438	2034881	-	ENSG00000133243	protein_coding	BTBD2
chr19	55339853	55348121	+	ENSG00000133247	protein_coding	KMT5C
chr19	8509678	8514167	-	ENSG00000133250	protein_coding	ZNF414
chr4	625584	670782	+	ENSG00000133256	protein_coding	PDE6B
chr19	55262223	55280381	-	ENSG00000133265	protein_coding	HSPBP1
chr11	63998558	64166113	-	ENSG00000133315	protein_coding	MACROD1
chr11	63506052	63516774	+	ENSG00000133317	protein_coding	LGALS12
chr11	63536808	63546462	+	ENSG00000133321	protein_coding	PLAAT4
chr16	15703135	15857028	-	ENSG00000133392	protein_coding	MYH11
chr22	37180166	37199385	-	ENSG00000133466	protein_coding	C1QTNF6
chr22	39994954	40043534	+	ENSG00000133477	protein_coding	FAM83F
chr22	30488902	30505711	-	ENSG00000133488	protein_coding	SEC14L4
chr7	150567369	150573953	+	ENSG00000133574	protein_coding	GIMAP4
chr7	140672945	140696261	+	ENSG00000133597	protein_coding	ADCK2
chr7	151085831	151144436	+	ENSG00000133612	protein_coding	AGAP3
chr7	152759749	152855378	+	ENSG00000133627	protein_coding	ACTR3B
chr10	80078646	80092557	+	ENSG00000133678	protein_coding	TMEM254
chr8	85327608	85379014	-	ENSG00000133742	protein_coding	CA1
chr11	9664077	9752993	+	ENSG00000133789	protein_coding	SWAP70
chr11	13276652	13387266	+	ENSG00000133794	protein_coding	ARNTL
chr11	10308313	10507579	+	ENSG00000133805	protein_coding	AMPD3
chr8	30831544	30913003	-	ENSG00000133863	protein_coding	TEX15
chr8	33547754	33567128	-	ENSG00000133874	protein_coding	RNF122
chr14	70325081	70416984	-	ENSG00000133983	protein_coding	COX16
chr5	67179613	67196799	-	ENSG00000134061	protein_coding	CD180
chr3	9757347	9769992	-	ENSG00000134072	protein_coding	CAMK1
chr15	36889204	37101299	-	ENSG00000134138	protein_coding	MEIS2
chr1	109687814	109709039	+	ENSG00000134184	protein_coding	GSTM1
chr1	109733932	109741038	-	ENSG00000134202	protein_coding	GSTM3
chr1	114089291	114153919	-	ENSG00000134207	protein_coding	SYT6
chr1	107571161	107965180	-	ENSG00000134215	protein_coding	VAV3
chr1	109309568	109397918	-	ENSG00000134243	protein_coding	SORT1
chr1	119911553	120100779	-	ENSG00000134250	protein_coding	NOTCH2
chr1	115285917	115338249	-	ENSG00000134259	protein_coding	NGF
chr12	47963569	47968878	+	ENSG00000134291	protein_coding	TMEM106C
chr2	6865806	6898239	+	ENSG00000134321	protein_coding	RSAD2
chr2	6840570	6866635	-	ENSG00000134326	protein_coding	CMPK2
chr11	18239223	18248668	-	ENSG00000134339	protein_coding	SAA2
chr5	53480626	53487134	+	ENSG00000134363	protein_coding	FST
chr1	201622885	201826969	+	ENSG00000134369	protein_coding	NAV1
chr10	6010689	6062370	-	ENSG00000134460	protein_coding	IL2RA
chr10	5861616	5889906	-	ENSG00000134461	protein_coding	ANKRD16
chr10	11742366	11764070	+	ENSG00000134463	protein_coding	ECHDC3
chr18	26454910	26657401	-	ENSG00000134504	protein_coding	KCTD1
chr5	169637268	170083382	+	ENSG00000134516	protein_coding	DOCK2
chr12	23529504	24562544	-	ENSG00000134532	protein_coding	SOX5
chr11	94543840	94621421	+	ENSG00000134627	protein_coding	PIWIL4
chr1	31790422	31816051	-	ENSG00000134668	protein_coding	SPOCD1
chr1	33323623	33431052	-	ENSG00000134686	protein_coding	PHC2
chr18	34493290	34891844	+	ENSG00000134769	protein_coding	DTNA
chr18	36297714	36780055	+	ENSG00000134775	protein_coding	FHOD3
chr11	57233577	57237314	-	ENSG00000134817	protein_coding	APLNR
chr11	61792980	61867354	+	ENSG00000134824	protein_coding	FADS2
chr11	59852800	59866489	-	ENSG00000134827	protein_coding	TCN1
chr13	100530164	100589528	-	ENSG00000134864	protein_coding	GGACT
chr13	95578202	95644703	-	ENSG00000134874	protein_coding	DZIP1
chr13	102799119	102841533	+	ENSG00000134897	protein_coding	BIVM
chr13	102784281	102798976	-	ENSG00000134901	protein_coding	POGLUT2
chr11	130404923	130428609	-	ENSG00000134917	protein_coding	ADAMTS8
chr11	128458761	128587558	-	ENSG00000134954	protein_coding	ETS1
chr9	74946583	74952912	-	ENSG00000135045	protein_coding	C9orf40
chr9	87726109	87731469	+	ENSG00000135047	protein_coding	CTSL
chr9	86026146	86100173	-	ENSG00000135052	protein_coding	GOLM1
chr12	120341330	120369164	-	ENSG00000135097	protein_coding	MSI1
chr12	116856144	116881441	-	ENSG00000135116	protein_coding	HRK
chr12	119989869	120094494	+	ENSG00000135127	protein_coding	BICDL1
chr12	113056709	113098028	+	ENSG00000135144	protein_coding	DTX1
chr7	87196160	87220587	-	ENSG00000135185	protein_coding	TMEM243
chr7	77122434	77329533	+	ENSG00000135205	protein_coding	CCDC146
chr7	114922154	115019202	+	ENSG00000135272	protein_coding	MDFIC
chr6	89433152	89633834	+	ENSG00000135299	protein_coding	ANKRD6
chr6	77460924	77463491	-	ENSG00000135312	protein_coding	HTR1B
chr6	73241314	73310365	-	ENSG00000135314	protein_coding	KHDC1
chr11	36296288	36465204	+	ENSG00000135362	protein_coding	PRR5L
chr11	33858576	33892076	-	ENSG00000135363	protein_coding	LMO2
chr12	49293252	49298686	+	ENSG00000135406	protein_coding	PRPH
chr12	53423855	53431672	+	ENSG00000135409	protein_coding	AMHR2
chr12	55743122	55757264	+	ENSG00000135414	protein_coding	GDF11
chr12	55684568	55716043	-	ENSG00000135424	protein_coding	ITGA7
chr12	55716037	55720087	+	ENSG00000135441	protein_coding	BLOC1S1
chr12	52360006	52367481	-	ENSG00000135443	protein_coding	KRT85
chr12	57623409	57633239	-	ENSG00000135454	protein_coding	B4GALNT1
chr12	56266858	56270966	+	ENSG00000135469	protein_coding	COQ10A
chr12	52232520	52252186	+	ENSG00000135480	protein_coding	KRT7
chr12	56118260	56127514	+	ENSG00000135482	protein_coding	ZC3H10
chr12	51951699	51997078	+	ENSG00000135503	protein_coding	ACVR1B
chr6	136342281	136550819	-	ENSG00000135525	protein_coding	MAP7
chr6	108294991	108526796	+	ENSG00000135537	protein_coding	AFG1L
chr6	135283532	135497765	-	ENSG00000135541	protein_coding	AHI1
chr6	125747664	125761269	+	ENSG00000135547	protein_coding	HEY2
chr6	109440724	109443919	+	ENSG00000135587	protein_coding	SMPD2
chr6	109444062	109465968	-	ENSG00000135596	protein_coding	MICAL1
chr2	74654228	74683853	+	ENSG00000135622	protein_coding	SEMA4F
chr2	73290929	73293701	-	ENSG00000135625	protein_coding	EGR4
chr2	73073382	73156721	-	ENSG00000135631	protein_coding	RAB11FIP5
chr2	71453722	71686768	+	ENSG00000135636	protein_coding	DYSF
chr12	70366290	70434292	+	ENSG00000135643	protein_coding	KCNMB4
chr12	68842197	68971570	-	ENSG00000135678	protein_coding	CPM
chr16	84648511	84667686	+	ENSG00000135686	protein_coding	KLHL36
chr16	85027751	85094230	+	ENSG00000135709	protein_coding	KIAA0513
chr16	67159932	67164570	+	ENSG00000135722	protein_coding	FBXL8
chr16	57512181	57536571	-	ENSG00000135736	protein_coding	CCDC102A
chr16	67237683	67272191	+	ENSG00000135740	protein_coding	SLC9A5
chr1	233614106	233672514	+	ENSG00000135750	protein_coding	KCNK1
chr1	231363751	231422287	-	ENSG00000135766	protein_coding	EGLN1
chr1	229516582	229558707	-	ENSG00000135776	protein_coding	ABCB10
chr1	184790724	184974508	-	ENSG00000135842	protein_coding	NIBAN1
chr2	230864639	230879248	+	ENSG00000135916	protein_coding	ITM2C
chr2	223975045	224039318	-	ENSG00000135919	protein_coding	SERPINE2
chr2	218880852	218899581	+	ENSG00000135925	protein_coding	WNT10A
chr2	218274197	218292586	-	ENSG00000135926	protein_coding	TMBIM1
chr2	218781749	218815293	+	ENSG00000135929	protein_coding	CYP27A1
chr2	98997261	99154964	-	ENSG00000135951	protein_coding	TSGA10
chr2	130836916	131047263	+	ENSG00000136002	protein_coding	ARHGEF4
chr12	105019784	105107643	-	ENSG00000136010	protein_coding	ALDH1L2
chr12	94148577	94307675	+	ENSG00000136040	protein_coding	PLXNC1
chr12	101877580	102012130	+	ENSG00000136048	protein_coding	DRAM1
chr13	52132639	52159861	-	ENSG00000136098	protein_coding	NEK3
chr13	75283503	75482169	-	ENSG00000136111	protein_coding	TBC1D4
chr13	49495610	49528981	+	ENSG00000136147	protein_coding	PHF11
chr13	77535674	77645263	+	ENSG00000136155	protein_coding	SCEL
chr13	48232612	48270357	+	ENSG00000136156	protein_coding	ITM2B
chr13	80335976	80341126	-	ENSG00000136158	protein_coding	SPRY2
chr7	47275154	47582558	-	ENSG00000136205	protein_coding	TNS3
chr7	23310209	23470491	-	ENSG00000136231	protein_coding	IGF2BP3
chr7	23235967	23275108	+	ENSG00000136235	protein_coding	GPNMB
chr7	22118236	22357154	-	ENSG00000136237	protein_coding	RAPGEF5
chr7	6577434	6589374	+	ENSG00000136247	protein_coding	ZDHHC4
chr7	16646131	16706523	+	ENSG00000136261	protein_coding	BZW2
chr7	45080437	45088969	-	ENSG00000136274	protein_coding	NACAD
chr15	83107572	83144854	+	ENSG00000136404	protein_coding	TM6SF1
chr15	78104606	78131535	-	ENSG00000136425	protein_coding	CIB2
chr17	50464496	50468906	-	ENSG00000136457	protein_coding	CHAD
chr2	157318625	157327713	-	ENSG00000136541	protein_coding	ERMN
chr2	157257705	157318491	+	ENSG00000136542	protein_coding	GALNT5
chr1	220879431	220885059	+	ENSG00000136630	protein_coding	HLX
chr1	206767602	206774541	-	ENSG00000136634	protein_coding	IL10
chr2	127048027	127107288	-	ENSG00000136717	protein_coding	BIN1
chr2	128236716	128318868	-	ENSG00000136720	protein_coding	HS6ST1
chr2	126656133	126696667	+	ENSG00000136732	protein_coding	GYPC
chr9	104747683	104760120	+	ENSG00000136783	protein_coding	NIPSNAP3A
chr9	128455186	128501292	+	ENSG00000136811	protein_coding	ODF2
chr9	126914774	127223166	+	ENSG00000136828	protein_coding	RALGPS1
chr9	127907886	127917041	-	ENSG00000136840	protein_coding	ST6GALNAC4
chr9	97501180	97601743	+	ENSG00000136842	protein_coding	TMOD1
chr9	121567057	121785530	+	ENSG00000136848	protein_coding	DAB2IP
chr9	127397138	127408424	+	ENSG00000136856	protein_coding	SLC2A8
chr9	127087348	127122635	-	ENSG00000136859	protein_coding	ANGPTL2
chr9	113038380	113056759	-	ENSG00000136866	protein_coding	ZFP37
chr9	113150976	113164140	+	ENSG00000136867	protein_coding	SLC31A2
chr9	97983341	98015943	+	ENSG00000136938	protein_coding	ANP32B
chr9	97029677	97039643	-	ENSG00000136943	protein_coding	CTSV
chr8	127735434	127742951	+	ENSG00000136997	protein_coding	MYC
chr9	34650702	34661902	+	ENSG00000137070	protein_coding	IL11RA
chr9	34989641	34998900	+	ENSG00000137094	protein_coding	DNAJB5
chr9	34613545	34620523	-	ENSG00000137100	protein_coding	DCTN3
chr9	35609979	35646810	-	ENSG00000137101	protein_coding	CD72
chr9	35658875	35675866	-	ENSG00000137135	protein_coding	ARHGEF39
chr9	38406528	38424454	-	ENSG00000137142	protein_coding	IGFBPL1
chr6	41546426	41602384	+	ENSG00000137166	protein_coding	FOXP4
chr6	43040777	43075095	+	ENSG00000137171	protein_coding	KLC4
chr6	16238587	16295549	+	ENSG00000137198	protein_coding	GMPR
chr6	3153666	3157544	-	ENSG00000137267	protein_coding	TUBB2A
chr6	3224277	3231730	-	ENSG00000137285	protein_coding	TUBB2B
chr6	18387350	18468870	+	ENSG00000137393	protein_coding	RNF144B
chr6	10671418	10694797	-	ENSG00000137434	protein_coding	C6orf52
chr4	139266165	139280225	-	ENSG00000137463	protein_coding	MGARP
chr11	72836745	73142318	-	ENSG00000137478	protein_coding	FCHSD2
chr11	75260122	75351705	-	ENSG00000137486	protein_coding	ARRB1
chr11	75100563	75206549	+	ENSG00000137491	protein_coding	SLCO2B1
chr11	83193712	83260694	+	ENSG00000137494	protein_coding	ANKRD42
chr11	85694224	85811159	-	ENSG00000137501	protein_coding	SYTL2
chr11	76657524	76670747	-	ENSG00000137507	protein_coding	LRRC32
chr8	63015079	63038806	-	ENSG00000137563	protein_coding	GGH
chr8	69466624	69660915	+	ENSG00000137573	protein_coding	SULF1
chr11	102110447	102233424	+	ENSG00000137693	protein_coding	YAP1
chr11	110429948	110464884	+	ENSG00000137714	protein_coding	FDX1
chr11	117836976	117877486	-	ENSG00000137726	protein_coding	FXYD6
chr15	41774434	41827855	+	ENSG00000137802	protein_coding	MAPKBP1
chr15	68296532	68432163	-	ENSG00000137809	protein_coding	ITGA11
chr15	69298912	69407780	+	ENSG00000137819	protein_coding	PAQR5
chr15	70654554	70763558	-	ENSG00000137831	protein_coding	UACA
chr15	40278176	40307935	-	ENSG00000137841	protein_coding	PLCB2
chr15	74179466	74212267	-	ENSG00000137868	protein_coding	STRA6
chr15	40764068	40767708	+	ENSG00000137880	protein_coding	GCHFR
chr1	93561741	93847150	-	ENSG00000137936	protein_coding	BCAR3
chr1	75202131	75611116	-	ENSG00000137968	protein_coding	SLC44A5
chr2	27098889	27119128	-	ENSG00000138028	protein_coding	CGREF1
chr2	27086747	27100762	+	ENSG00000138030	protein_coding	KHK
chr2	27282429	27307439	+	ENSG00000138100	protein_coding	TRIM54
chr10	102461395	102477045	+	ENSG00000138111	protein_coding	MFSD13A
chr10	121989163	122254545	+	ENSG00000138162	protein_coding	TACC2
chr10	110497907	110511533	+	ENSG00000138166	protein_coding	DUSP5
chr10	95711779	95877266	+	ENSG00000138185	protein_coding	ENTPD1
chr10	92826831	93059493	+	ENSG00000138190	protein_coding	EXOC6
chr10	73168119	73244504	+	ENSG00000138286	protein_coding	FAM149B1
chr10	62374192	62480288	+	ENSG00000138311	protein_coding	ZNF365
chr2	196189099	196593684	-	ENSG00000138411	protein_coding	HECW2
chr2	174747592	174787935	-	ENSG00000138435	protein_coding	CHRNA1
chr2	189560590	189583758	-	ENSG00000138449	protein_coding	SLC40A1
chr3	122527924	122564577	-	ENSG00000138496	protein_coding	PARP9
chr15	56421544	56465137	-	ENSG00000138587	protein_coding	MNS1
chr15	69160584	69272217	+	ENSG00000138604	protein_coding	GLCE
chr15	45167214	45201175	-	ENSG00000138606	protein_coding	SHF
chr15	65234460	65300618	-	ENSG00000138617	protein_coding	PARP16
chr15	73319859	73368958	-	ENSG00000138622	protein_coding	HCN4
chr15	74409289	74433958	-	ENSG00000138623	protein_coding	SEMA7A
chr4	85475150	86002668	+	ENSG00000138639	protein_coding	ARHGAP24
chr4	88592434	88708541	+	ENSG00000138641	protein_coding	HERC3
chr4	88378739	88443097	+	ENSG00000138642	protein_coding	HERC6
chr4	88457119	88506163	+	ENSG00000138646	protein_coding	HERC5
chr4	133149294	133208606	+	ENSG00000138650	protein_coding	PCDH10
chr4	80266599	80336680	+	ENSG00000138675	protein_coding	FGF5
chr4	83535914	83605875	+	ENSG00000138678	protein_coding	GPAT3
chr4	75913660	75941013	-	ENSG00000138744	protein_coding	NAAA
chr4	78057323	78544269	+	ENSG00000138759	protein_coding	FRAS1
chr4	76435229	76783253	+	ENSG00000138771	protein_coding	SHROOM3
chr4	78551747	78610451	+	ENSG00000138772	protein_coding	ANXA3
chr4	108047545	108168956	-	ENSG00000138795	protein_coding	LEF1
chr5	128257909	128659185	-	ENSG00000138829	protein_coding	FBN2
chr9	113444731	113597743	+	ENSG00000138835	protein_coding	RGS3
chr22	31160182	31207019	+	ENSG00000138942	protein_coding	RNF185
chr22	44243665	44312951	-	ENSG00000138944	protein_coding	SHISAL1
chr12	459939	563509	+	ENSG00000139044	protein_coding	B4GALNT3
chr12	10212458	10223128	+	ENSG00000139112	protein_coding	GABARAPL1
chr12	42456757	42590355	-	ENSG00000139174	protein_coding	PRICKLE1
chr12	7129698	7158945	+	ENSG00000139182	protein_coding	CLSTN3
chr12	6462237	6470987	-	ENSG00000139190	protein_coding	VAMP1
chr12	6693792	6700800	-	ENSG00000139200	protein_coding	PIANP
chr12	47075707	47079951	-	ENSG00000139211	protein_coding	AMIGO2
chr12	47972967	48004554	-	ENSG00000139219	protein_coding	COL2A1
chr12	48472559	48473622	+	ENSG00000139223	protein_coding	ANP32D
chr12	58872149	58920522	-	ENSG00000139263	protein_coding	LRIG3
chr12	57452323	57459280	+	ENSG00000139269	protein_coding	INHBE
chr12	89347235	89352501	-	ENSG00000139318	protein_coding	DUSP6
chr12	89419718	89526047	-	ENSG00000139323	protein_coding	POC1B
chr12	113422380	113438276	+	ENSG00000139410	protein_coding	SDSL
chr12	109850945	109880541	-	ENSG00000139433	protein_coding	GLTP
chr12	109900264	109983841	+	ENSG00000139437	protein_coding	TCHP
chr12	56951431	56959374	-	ENSG00000139547	protein_coding	RDH16
chr12	56222015	56229854	+	ENSG00000139579	protein_coding	NABP2
chr12	53157663	53180909	-	ENSG00000139631	protein_coding	CSAD
chr13	52642425	52643796	+	ENSG00000139675	protein_coding	HNRNPA1L2
chr13	46771256	46797420	-	ENSG00000139684	protein_coding	ESD
chr12	122865330	122896127	-	ENSG00000139722	protein_coding	VPS37B
chr12	121777754	121803403	-	ENSG00000139725	protein_coding	RHOF
chr13	108218392	108234243	+	ENSG00000139826	protein_coding	ABHD13
chr13	110523066	110561722	-	ENSG00000139832	protein_coding	RAB20
chr13	113324163	113364148	-	ENSG00000139835	protein_coding	GRTP1
chr14	38207904	38213067	+	ENSG00000139874	protein_coding	SSTR1
chr14	23047062	23057538	-	ENSG00000139880	protein_coding	CDH24
chr14	24426545	24430954	-	ENSG00000139899	protein_coding	CBLN3
chr14	57999735	58298139	-	ENSG00000139971	protein_coding	ARMH4
chr14	64945814	64973226	-	ENSG00000139998	protein_coding	RAB15
chr14	64084232	64338112	-	ENSG00000140009	protein_coding	ESR2
chr14	73851844	73886827	+	ENSG00000140043	protein_coding	PTGR2
chr14	75427716	75474111	+	ENSG00000140044	protein_coding	JDP2
chr14	91869412	91947987	-	ENSG00000140092	protein_coding	FBLN5
chr15	51723011	51751585	-	ENSG00000140280	protein_coding	LYSMD2
chr15	50182196	50236385	+	ENSG00000140284	protein_coding	SLC27A2
chr15	75336020	75343224	+	ENSG00000140365	protein_coding	COMMD4
chr15	76993359	77037475	+	ENSG00000140368	protein_coding	PSTPIP1
chr8	70109782	70403808	-	ENSG00000140396	protein_coding	NCOA2
chr15	75346955	75357115	+	ENSG00000140398	protein_coding	NEIL1
chr15	78264086	78282196	+	ENSG00000140403	protein_coding	DNAJA4
chr15	81000923	81005788	+	ENSG00000140406	protein_coding	TLNRD1
chr15	63042632	63071915	+	ENSG00000140416	protein_coding	TPM1
chr15	97960703	97973833	+	ENSG00000140450	protein_coding	ARRDC4
chr15	64815632	64825668	-	ENSG00000140451	protein_coding	PIF1
chr15	63504511	63594640	+	ENSG00000140455	protein_coding	USP3
chr15	73994673	74047827	+	ENSG00000140464	protein_coding	PML
chr15	74719542	74725536	-	ENSG00000140465	protein_coding	CYP1A1
chr15	74836118	74843346	-	ENSG00000140474	protein_coding	ULK3
chr15	101297142	101525202	-	ENSG00000140479	protein_coding	PCSK6
chr15	74843730	74873365	-	ENSG00000140497	protein_coding	SCAMP2
chr15	88877294	88895597	-	ENSG00000140511	protein_coding	HAPLN3
chr15	88494440	88546675	-	ENSG00000140543	protein_coding	DET1
chr15	90001324	90082206	+	ENSG00000140548	protein_coding	ZNF710
chr15	94231538	94483952	+	ENSG00000140563	protein_coding	MCTP2
chr15	90868588	90883458	+	ENSG00000140564	protein_coding	FURIN
chr15	83447228	83618743	+	ENSG00000140600	protein_coding	SH3GL3
chr16	31355134	31382999	+	ENSG00000140678	protein_coding	ITGAX
chr16	31489471	31509309	-	ENSG00000140688	protein_coding	C16orf58
chr16	53701692	54158512	+	ENSG00000140718	protein_coding	FTO
chr16	46702282	46790407	-	ENSG00000140795	protein_coding	MYLK3
chr16	72782885	73891871	-	ENSG00000140836	protein_coding	ZFHX3
chr16	57092583	57148369	+	ENSG00000140848	protein_coding	CPNE2
chr16	77722492	77742260	+	ENSG00000140876	protein_coding	NUDT7
chr16	81081945	81096395	-	ENSG00000140905	protein_coding	GCSH
chr16	66603874	66613892	+	ENSG00000140931	protein_coding	CMTM3
chr16	64943753	65126112	-	ENSG00000140937	protein_coding	CDH11
chr16	67170154	67175735	+	ENSG00000140939	protein_coding	NOL3
chr16	84476355	84554033	-	ENSG00000140950	protein_coding	MEAK7
chr16	83931311	83966332	+	ENSG00000140961	protein_coding	OSGIN1
chr16	89947925	89968060	+	ENSG00000140995	protein_coding	DEF8
chr16	88813734	88856970	-	ENSG00000141012	protein_coding	GALNS
chr17	18039408	18068405	+	ENSG00000141034	protein_coding	GID4
chr16	67927640	67932365	-	ENSG00000141086	protein_coding	CTRL
chr16	67975663	67980549	-	ENSG00000141096	protein_coding	DPEP3
chr16	67674531	67719339	-	ENSG00000141098	protein_coding	GFOD2
chr17	54899387	54961956	+	ENSG00000141198	protein_coding	TOM1L1
chr17	508668	721717	-	ENSG00000141252	protein_coding	VPS53
chr17	47522942	47623276	+	ENSG00000141279	protein_coding	NPEPPS
chr17	47837692	47841289	-	ENSG00000141295	protein_coding	SCRN2
chr17	32265832	32324659	+	ENSG00000141314	protein_coding	RHBDL3
chr17	60677453	61392838	+	ENSG00000141376	protein_coding	BCAS3
chr18	12407896	12432238	+	ENSG00000141391	protein_coding	PRELID3A
chr18	11981025	12030877	+	ENSG00000141401	protein_coding	IMPA2
chr18	11689264	11885685	+	ENSG00000141404	protein_coding	GNAL
chr18	24162045	24397880	-	ENSG00000141447	protein_coding	OSBPL1A
chr18	22169392	22202528	+	ENSG00000141448	protein_coding	GATA6
chr18	21242242	21525417	+	ENSG00000141449	protein_coding	GREB1L
chr18	23503470	23531822	+	ENSG00000141452	protein_coding	RMC1
chr17	7173431	7179564	-	ENSG00000141505	protein_coding	ASGR1
chr17	8878911	8965712	-	ENSG00000141506	protein_coding	PIK3R5
chr17	80036632	80100613	+	ENSG00000141519	protein_coding	CCDC40
chr17	78110458	78132407	-	ENSG00000141524	protein_coding	TMC6
chr17	82228397	82261129	+	ENSG00000141526	protein_coding	SLC16A3
chr17	74213571	74262020	+	ENSG00000141540	protein_coding	TTYH2
chr17	82654973	82698698	-	ENSG00000141542	protein_coding	RAB40B
chr17	82716706	82730328	+	ENSG00000141560	protein_coding	FN3KRP
chr17	80544819	80966371	+	ENSG00000141564	protein_coding	RPTOR
chr17	76142465	76240493	-	ENSG00000141576	protein_coding	RNF157
chr17	79833156	79839440	-	ENSG00000141582	protein_coding	CBX4
chr18	50967991	50988121	+	ENSG00000141642	protein_coding	ELAC1
chr18	62325287	62391288	+	ENSG00000141655	protein_coding	TNFRSF11A
chr18	62523025	62587709	+	ENSG00000141664	protein_coding	ZCCHC2
chr17	41801947	41812604	-	ENSG00000141696	protein_coding	P3H4
chr17	42579513	42610623	-	ENSG00000141699	protein_coding	RETREG3
chr17	39687914	39730426	+	ENSG00000141736	protein_coding	ERBB2
chr17	39667981	39670475	+	ENSG00000141744	protein_coding	PNMT
chr17	39210541	39225945	-	ENSG00000141750	protein_coding	STAC2
chr17	40443450	40457725	+	ENSG00000141753	protein_coding	IGFBP4
chr19	13206442	13633025	-	ENSG00000141837	protein_coding	CACNA1A
chr19	6772708	6857366	+	ENSG00000141968	protein_coding	VAV1
chr19	17405722	17433724	+	ENSG00000141971	protein_coding	MVB12A
chr19	41350911	41384083	+	ENSG00000142046	protein_coding	TMEM91
chr11	319676	327537	-	ENSG00000142089	protein_coding	IFITM3
chr11	289126	296107	+	ENSG00000142102	protein_coding	PGGHG
chr21	45981769	46005050	+	ENSG00000142156	protein_coding	COL6A1
chr21	46098112	46132848	+	ENSG00000142173	protein_coding	COL6A2
chr21	43414483	43427131	-	ENSG00000142178	protein_coding	SIK1
chr21	44350163	44443081	+	ENSG00000142185	protein_coding	TRPM2
chr21	25880550	26171128	-	ENSG00000142192	protein_coding	APP
chr14	104769349	104795751	-	ENSG00000142208	protein_coding	AKT1
chr19	48321509	48330553	+	ENSG00000142227	protein_coding	EMP3
chr19	48485271	48513935	-	ENSG00000142235	protein_coding	LMTK3
chr2	240565804	240581372	+	ENSG00000142327	protein_coding	RNPEPL1
chr2	240586734	240617705	+	ENSG00000142330	protein_coding	CAPN10
chr19	53963040	53990215	+	ENSG00000142408	protein_coding	CACNG8
chr19	10928811	10933535	+	ENSG00000142444	protein_coding	TIMM29
chr19	7830233	7864976	+	ENSG00000142459	protein_coding	EVI5L
chr19	50466785	50476848	-	ENSG00000142530	protein_coding	FAM71E1
chr19	51311848	51330354	+	ENSG00000142549	protein_coding	IGLON5
chr19	49528003	49546962	+	ENSG00000142552	protein_coding	RCN3
chr1	9035106	9088478	-	ENSG00000142583	protein_coding	SLC2A5
chr1	16197854	16212652	-	ENSG00000142632	protein_coding	ARHGEF19
chr1	15409888	15430339	+	ENSG00000142634	protein_coding	EFHD2
chr1	24056035	24112135	-	ENSG00000142661	protein_coding	MYOM3
chr1	26280086	26281522	+	ENSG00000142669	protein_coding	SH3BGRL3
chr1	26169908	26170873	+	ENSG00000142684	protein_coding	ZNF593
chr1	35713877	35718894	-	ENSG00000142686	protein_coding	C1orf216
chr1	36322031	36324154	-	ENSG00000142694	protein_coding	EVA1B
chr1	34166883	34219131	+	ENSG00000142698	protein_coding	C1orf94
chr1	27342020	27353937	+	ENSG00000142765	protein_coding	SYTL1
chr1	21440128	21485005	+	ENSG00000142794	protein_coding	NBPF3
chr1	21822244	21937310	-	ENSG00000142798	protein_coding	HSPG2
chr1	84078062	84238498	+	ENSG00000142875	protein_coding	PRKACB
chr1	31576485	31587686	+	ENSG00000142910	protein_coding	TINAGL1
chr1	43525187	43623666	+	ENSG00000142949	protein_coding	PTPRF
chr1	54980628	54992288	+	ENSG00000143001	protein_coding	TMEM61
chr1	109466546	109482134	+	ENSG00000143028	protein_coding	SYPL2
chr1	116574399	116667755	-	ENSG00000143061	protein_coding	IGSF3
chr1	119619377	119648266	-	ENSG00000143067	protein_coding	ZNF697
chr1	109249539	109275751	+	ENSG00000143126	protein_coding	CELSR2
chr1	168079543	168137667	-	ENSG00000143147	protein_coding	GPR161
chr1	169105697	169132722	+	ENSG00000143153	protein_coding	ATP1B1
chr1	169132531	169367948	-	ENSG00000143156	protein_coding	NME7
chr1	167529117	167553805	-	ENSG00000143162	protein_coding	CREG1
chr1	166895711	166975540	-	ENSG00000143195	protein_coding	ILDR2
chr1	161505430	161524013	+	ENSG00000143226	protein_coding	FCGR2A
chr1	157513377	157552515	-	ENSG00000143297	protein_coding	FCRL5
chr1	160024953	160031990	-	ENSG00000143315	protein_coding	PIGM
chr1	156699606	156705816	-	ENSG00000143320	protein_coding	CRABP2
chr1	182598623	182604389	-	ENSG00000143333	protein_coding	RGS16
chr1	183636085	183928531	+	ENSG00000143344	protein_coding	RGL1
chr1	151510510	151538692	+	ENSG00000143375	protein_coding	CGN
chr1	150796208	150808260	-	ENSG00000143387	protein_coding	CTSK
chr1	151197949	151249536	+	ENSG00000143398	protein_coding	PIP5K1A
chr1	151131685	151146664	-	ENSG00000143434	protein_coding	SEMA6C
chr1	151047751	151051986	+	ENSG00000143443	protein_coding	C1orf56
chr1	151762899	151771334	+	ENSG00000143450	protein_coding	OAZ3
chr1	209900923	210171389	+	ENSG00000143469	protein_coding	SYT14
chr1	212950520	212992037	+	ENSG00000143494	protein_coding	VASH2
chr1	223779893	223845954	-	ENSG00000143514	protein_coding	TP53BP2
chr1	154325553	154351304	+	ENSG00000143515	protein_coding	ATP8B2
chr1	155050566	155062775	+	ENSG00000143537	protein_coding	ADAM15
chr1	153390032	153391073	-	ENSG00000143546	protein_coding	S100A8
chr1	153457744	153460651	-	ENSG00000143556	protein_coding	S100A7
chr1	153959099	153968184	-	ENSG00000143570	protein_coding	SLC39A1
chr1	154272589	154275875	+	ENSG00000143575	protein_coding	HAX1
chr1	155078837	155087538	+	ENSG00000143590	protein_coding	EFNA3
chr1	229431245	229434098	-	ENSG00000143632	protein_coding	ACTA1
chr1	246724409	246768137	+	ENSG00000143653	protein_coding	SCCPDH
chr1	243124428	243255348	-	ENSG00000143702	protein_coding	CEP170
chr1	226631690	226739323	-	ENSG00000143772	protein_coding	ITPKB
chr1	228100726	228105411	-	ENSG00000143793	protein_coding	C1orf35
chr1	225810092	225845563	+	ENSG00000143819	protein_coding	EPHX1
chr1	204131062	204152044	-	ENSG00000143845	protein_coding	ETNK2
chr1	203026498	203078740	+	ENSG00000143847	protein_coding	PPFIA4
chr1	204218853	204377665	-	ENSG00000143850	protein_coding	PLEKHA6
chr1	202590596	202710454	-	ENSG00000143858	protein_coding	SYT2
chr1	202133404	202144743	-	ENSG00000143862	protein_coding	ARL8A
chr2	20447074	20449440	+	ENSG00000143878	protein_coding	RHOB
chr2	10721100	10785110	+	ENSG00000143882	protein_coding	ATP6V1C2
chr2	38561969	38603586	-	ENSG00000143889	protein_coding	HNRNPLL
chr2	38666081	38741237	+	ENSG00000143891	protein_coding	GALM
chr2	95145000	95165413	-	ENSG00000144026	protein_coding	ZNF514
chr2	72175984	72826041	-	ENSG00000144036	protein_coding	EXOC6B
chr2	72942036	73075619	-	ENSG00000144040	protein_coding	SFXN5
chr2	88170274	88186636	+	ENSG00000144115	protein_coding	THNSL2
chr2	120240064	120294710	+	ENSG00000144118	protein_coding	RALB
chr2	113627229	113643396	+	ENSG00000144134	protein_coding	RABL2A
chr2	97083583	97094882	-	ENSG00000144199	protein_coding	FAHD2B
chr2	172084740	172089677	+	ENSG00000144355	protein_coding	DLX1
chr2	213284379	214410501	+	ENSG00000144451	protein_coding	SPAG16
chr2	236567787	236582354	+	ENSG00000144476	protein_coding	ACKR3
chr2	238238267	238240662	-	ENSG00000144485	protein_coding	HES6
chr3	11556069	11771350	-	ENSG00000144560	protein_coding	VGLL4
chr3	43079232	43106079	-	ENSG00000144647	protein_coding	POMGNT2
chr3	42979267	43060211	+	ENSG00000144649	protein_coding	GASK1A
chr3	37861880	37984469	+	ENSG00000144677	protein_coding	CTDSPL
chr3	12897043	13283281	-	ENSG00000144711	protein_coding	IQSEC1
chr3	57089982	57170306	-	ENSG00000144730	protein_coding	IL17RD
chr3	44578223	44599694	+	ENSG00000144792	protein_coding	ZNF660
chr3	111732497	111976517	+	ENSG00000144824	protein_coding	PHLDB2
chr3	111998739	112013887	+	ENSG00000144834	protein_coding	TAGLN3
chr3	119579268	119589945	+	ENSG00000144843	protein_coding	ADPRH
chr3	133784023	133825772	+	ENSG00000144867	protein_coding	SRPRB
chr3	133038391	133397792	+	ENSG00000144868	protein_coding	TMEM108
chr8	12425614	12436343	-	ENSG00000145002	protein_coding	FAM86B2
chr3	194587673	194633689	-	ENSG00000145014	protein_coding	TMEM44
chr3	197668867	197749727	-	ENSG00000145016	protein_coding	RUBCN
chr3	49416778	49422685	-	ENSG00000145020	protein_coding	AMT
chr3	49412206	49416475	+	ENSG00000145022	protein_coding	TCTA
chr3	49422333	49429326	-	ENSG00000145029	protein_coding	NICN1
chr3	121987323	122022247	-	ENSG00000145103	protein_coding	ILDR1
chr3	184276011	184293031	+	ENSG00000145194	protein_coding	ECE2
chr4	958887	986895	-	ENSG00000145214	protein_coding	DGKQ
chr4	82629539	82798796	-	ENSG00000145284	protein_coding	SCD5
chr4	100185870	100190782	-	ENSG00000145358	protein_coding	DDIT4L
chr4	112818032	113384221	+	ENSG00000145362	protein_coding	ANK2
chr5	68215756	68301821	+	ENSG00000145675	protein_coding	PIK3R1
chr5	83637805	83720855	-	ENSG00000145681	protein_coding	HAPLN1
chr5	78485215	78770021	-	ENSG00000145685	protein_coding	LHFPL2
chr5	142770377	143229011	+	ENSG00000145819	protein_coding	ARHGAP26
chr5	135570679	135579279	-	ENSG00000145824	protein_coding	CXCL14
chr5	149358037	149369653	+	ENSG00000145882	protein_coding	PCYOX1L
chr5	167284799	168264157	+	ENSG00000145934	protein_coding	TENM2
chr6	5261044	5829192	+	ENSG00000145982	protein_coding	FARS2
chr6	13357830	13487662	-	ENSG00000145990	protein_coding	GFOD1
chr5	181193924	181205293	-	ENSG00000146054	protein_coding	TRIM7
chr5	176388751	176389761	+	ENSG00000146066	protein_coding	HIGD2A
chr6	46704201	46735693	-	ENSG00000146070	protein_coding	PLA2G7
chr6	47231532	47309905	-	ENSG00000146072	protein_coding	TNFRSF21
[truncated: 2,088 more rows]

## Sheet: NA19240 Trio
Genes which showed monoallelic-expression from Savova et al.							Mapped Differentially Methylated Regions
Chromosome	Start	End	Strand	gene_id	gene_type	gene_name	Chromosome2	DMR start	DMR end	Length	Number of CpG	Mean Methylation of Maternal Haplotype	Mean Methylation of Paternal Haplotype	Difference of means	Area statistics	Mappint To	Sample
chr8	139727725	140458579	-	ENSG00000167632	protein_coding	TRAPPC9	chr8	140098173	140100981	2809	180	0.882764	0.157523	0.725242	1385.79	GeneBody	NA19240 run1 trio phasing
chr4	88592434	88708541	+	ENSG00000138641	protein_coding	HERC3	chr4	88697033	88698131	1099	58	0.947099	0.0675073	0.879592	867.294	GeneBody	NA19240 run1 trio phasing
chr8	143267433	143276931	+	ENSG00000250571	protein_coding	GLI4	chr8	143275805	143277045	1241	121	0.114572	0.75875	-0.644178	-839.789	GeneBody	NA19240 run1 trio phasing
chr6	169457212	169702067	-	ENSG00000184465	protein_coding	WDR27	chr6	169654367	169655464	1098	57	0.956052	0.143621	0.81243	693.308	GeneBody	NA19240 run1 trio phasing
chr17	42549214	42555213	+	ENSG00000108786	protein_coding	HSD17B1	chr17	42547937	42549055	1119	91	0.101409	0.811397	-0.709988	-675.611	Promoter	NA19240 run1 trio phasing
chr1	27342020	27353937	+	ENSG00000142765	protein_coding	SYTL1	chr1	27349314	27350306	993	96	0.731986	0.169549	0.562437	540.578	GeneBody	NA19240 run1 trio phasing
chr19	589881	617159	+	ENSG00000099822	protein_coding	HCN2	chr19	615714	616375	662	92	0.715433	0.152082	0.563351	518.059	GeneBody	NA19240 run1 trio phasing
chr8	142212080	142403182	-	ENSG00000171045	protein_coding	TSNARE1	chr8	142325721	142326788	1068	58	0.853058	0.110698	0.742359	503.888	GeneBody	NA19240 run1 trio phasing
chr19	5158495	5340803	-	ENSG00000105426	protein_coding	PTPRS	chr19	5229217	5229914	698	71	0.0897451	0.756214	-0.666469	-501.883	GeneBody	NA19240 run1 trio phasing
chr17	21284672	21315232	+	ENSG00000034152	protein_coding	MAP2K3	chr17	21296732	21300652	3921	92	0.321463	0.908444	-0.586981	-498.31	GeneBody	NA19240 run1 trio phasing
chr11	95165513	95232541	-	ENSG00000149212	protein_coding	SESN3	chr11	95232072	95233171	1100	38	0.0387281	0.905681	-0.866952	-471.121	Promoter	NA19240 run1 trio phasing
chr12	113056709	113098028	+	ENSG00000135144	protein_coding	DTX1	chr12	113077264	113078216	953	110	0.0360583	0.436819	-0.400761	-467.518	GeneBody	NA19240 run1 trio phasing
chr19	45933734	45973865	-	ENSG00000104967	protein_coding	NOVA2	chr19	45939962	45940699	738	86	0.299649	0.852394	-0.552745	-461.088	GeneBody	NA19240 run1 trio phasing
chr11	123358428	123627774	+	ENSG00000023171	protein_coding	GRAMD1B	chr11	123559534	123561056	1523	54	0.0816818	0.802474	-0.720792	-455.96	GeneBody	NA19240 run1 trio phasing
chr2	130836916	131047263	+	ENSG00000136002	protein_coding	ARHGEF4	chr2	131039842	131040672	831	81	0.79346	0.196368	0.597092	454.21	GeneBody	NA19240 run1 trio phasing
chr7	158856558	158956747	+	ENSG00000126870	protein_coding	WDR60	chr7	158863556	158864292	737	46	0.0980382	0.854131	-0.756093	-435.481	GeneBody	NA19240 run1 trio phasing
chr5	180601506	180649624	-	ENSG00000037280	protein_coding	FLT4	chr5	180618682	180619248	567	78	0.126086	0.667515	-0.541428	-418.291	GeneBody	NA19240 run1 trio phasing
chr9	126326829	126507041	+	ENSG00000196814	protein_coding	MVB12B	chr9	126482360	126483091	732	48	0.837844	0.101416	0.736429	408.034	GeneBody	NA19240 run1 trio phasing
chr17	44353215	44363853	-	ENSG00000161682	protein_coding	FAM171A2	chr17	44353627	44354344	718	106	0.646338	0.214358	0.431979	398.863	GeneBody	NA19240 run1 trio phasing
chr2	169694488	169776989	+	ENSG00000213160	protein_coding	KLHL23	chr2	169768207	169769083	877	79	0.729525	0.224481	0.505044	355.363	GeneBody	NA19240 run1 trio phasing
chr6	151239967	151358559	+	ENSG00000131016	protein_coding	AKAP12	chr6	151325177	151326161	985	46	0.8282	0.1162	0.712	343.241	GeneBody	NA19240 run1 trio phasing
chr5	132191838	132295315	-	ENSG00000072682	protein_coding	P4HA2	chr5	132271303	132271936	634	54	0.922673	0.313623	0.609051	338.041	GeneBody	NA19240 run1 trio phasing
chr19	13206442	13633025	-	ENSG00000141837	protein_coding	CACNA1A	chr19	13298420	13298941	522	61	0.21482	0.808062	-0.593242	-335.36	GeneBody	NA19240 run1 trio phasing
chr20	63696652	63698684	+	ENSG00000243509	protein_coding	TNFRSF6B	chr20	63696587	63697233	647	54	0.159982	0.779008	-0.619026	-330.415	Promoter	NA19240 run1 trio phasing
chr17	80544819	80966371	+	ENSG00000141564	protein_coding	RPTOR	chr17	80885904	80886994	1091	47	0.904087	0.240209	0.663878	326.355	GeneBody	NA19240 run1 trio phasing
chr6	169457212	169702067	-	ENSG00000184465	protein_coding	WDR27	chr6	169577105	169577804	700	67	0.92192	0.40768	0.51424	308.188	GeneBody	NA19240 run1 trio phasing
chr16	3500976	3539048	+	ENSG00000103351	protein_coding	CLUAP1	chr16	3500012	3500590	579	49	0.0790046	0.696702	-0.617697	-302.731	Promoter	NA19240 run1 trio phasing
chr17	9250471	9576591	-	ENSG00000170310	protein_coding	STX8	chr17	9576164	9577362	1199	45	0.0501175	0.712963	-0.662846	-301.542	Promoter	NA19240 run1 trio phasing
chr6	73394828	73417566	+	ENSG00000080007	protein_coding	DDX43	chr6	73394577	73395213	637	50	0.172106	0.764478	-0.592372	-294.6	Promoter	NA19240 run1 trio phasing
chr10	11742366	11764070	+	ENSG00000134463	protein_coding	ECHDC3	chr10	11742582	11743094	513	55	0.098492	0.68022	-0.581728	-288.017	GeneBody	NA19240 run1 trio phasing
chr19	55635016	55643470	+	ENSG00000213015	protein_coding	ZNF580	chr19	55639990	55640576	587	40	0.0620992	0.740042	-0.677943	-287.924	GeneBody	NA19240 run1 trio phasing
chr11	67303478	67312607	+	ENSG00000172830	protein_coding	SSH3	chr11	67303404	67304021	618	66	0.667878	0.177087	0.490791	286.991	Promoter	NA19240 run1 trio phasing
chr7	996986	1138260	-	ENSG00000146540	protein_coding	C7orf50	chr7	1059333	1060043	711	53	0.614867	0.0655039	0.549363	283.762	GeneBody	NA19240 run1 trio phasing
chr17	1934677	2025334	-	ENSG00000185924	protein_coding	RTN4RL1	chr17	1936579	1937278	700	45	0.739365	0.111644	0.627721	282.228	GeneBody	NA19240 run1 trio phasing
chr5	103548855	103562790	-	ENSG00000112874	protein_coding	NUDT12	chr5	103562122	103563074	953	47	0.660868	0.0653015	0.595567	282.112	Promoter	NA19240 run1 trio phasing
chr3	197889077	197960142	-	ENSG00000114473	protein_coding	IQCG	chr3	197921034	197921596	563	34	0.753359	0.0611744	0.692184	276.375	GeneBody	NA19240 run1 trio phasing
chr19	17323223	17334855	-	ENSG00000074855	protein_coding	ANO8	chr19	17323372	17324076	705	61	0.693731	0.190194	0.503537	271.251	GeneBody	NA19240 run1 trio phasing
chr10	274190	689668	-	ENSG00000151240	protein_coding	DIP2C	chr10	484557	485432	876	49	0.666078	0.098762	0.567316	263.194	GeneBody	NA19240 run1 trio phasing
chr10	129835283	129973053	-	ENSG00000108001	protein_coding	EBF3	chr10	129898748	129899266	519	38	0.207514	0.880575	-0.67306	-263.143	GeneBody	NA19240 run1 trio phasing
chr6	41546426	41602384	+	ENSG00000137166	protein_coding	FOXP4	chr6	41548034	41548658	625	45	0.696632	0.0683643	0.628268	258.107	GeneBody	NA19240 run1 trio phasing
chr6	291630	351355	+	ENSG00000112679	protein_coding	DUSP22	chr6	292355	292856	502	62	0.0280673	0.386445	-0.358378	-251.786	GeneBody	NA19240 run1 trio phasing
chr1	225886282	225911382	-	ENSG00000243709	protein_coding	LEFTY1	chr1	225911269	225911949	681	43	0.898396	0.25618	0.642216	251.643	Promoter	NA19240 run1 trio phasing
chr16	2817180	2826304	+	ENSG00000007038	protein_coding	PRSS21	chr16	2817087	2817682	596	52	0.184909	0.750249	-0.56534	-250.852	Promoter	NA19240 run1 trio phasing
chr7	4797055	4883716	-	ENSG00000157927	protein_coding	RADIL	chr7	4809105	4809807	703	49	0.187264	0.726942	-0.539678	-243.877	GeneBody	NA19240 run1 trio phasing
chr19	45079288	45305284	+	ENSG00000007047	protein_coding	MARK4	chr19	45234163	45234534	372	51	0.133671	0.610936	-0.477266	-233.115	GeneBody	NA19240 run1 trio phasing
chr19	38789200	38791754	+	ENSG00000178934	protein_coding	LGALS7B	chr19	38791409	38792022	614	42	0.087585	0.635781	-0.548196	-230.088	GeneBody	NA19240 run1 trio phasing
chr18	79395856	79529325	+	ENSG00000131196	protein_coding	NFATC1	chr18	79519760	79520648	889	41	0.79824	0.205872	0.592367	229.879	GeneBody	NA19240 run1 trio phasing
chr6	110391771	110415575	-	ENSG00000203797	protein_coding	DDO	chr6	110399452	110400211	760	48	0.235034	0.775313	-0.540279	-227.486	GeneBody	NA19240 run1 trio phasing
chr17	5105541	5123116	-	ENSG00000167840	protein_coding	ZNF232	chr17	5112303	5112937	635	31	0.908431	0.203983	0.704448	223.202	GeneBody	NA19240 run1 trio phasing
chr11	62602218	62612765	-	ENSG00000149499	protein_coding	EML3	chr11	62602285	62602685	401	49	0.30555	0.780362	-0.474812	-218.673	GeneBody	NA19240 run1 trio phasing
chr19	5158495	5340803	-	ENSG00000105426	protein_coding	PTPRS	chr19	5205336	5206302	967	29	0.117822	0.816038	-0.698216	-210.87	GeneBody	NA19240 run1 trio phasing
chr17	48607232	48633572	-	ENSG00000260027	protein_coding	HOXB7	chr17	48607754	48608250	497	33	0.249915	0.887623	-0.637708	-205.277	GeneBody	NA19240 run1 trio phasing
chr22	50170731	50180295	+	ENSG00000073150	protein_coding	PANX2	chr22	50170876	50171323	448	40	0.130902	0.647391	-0.51649	-200.471	GeneBody	NA19240 run1 trio phasing
chr19	38730187	38769904	-	ENSG00000182472	protein_coding	CAPN12	chr19	38770811	38771348	538	33	0.133264	0.761412	-0.628148	-199.681	Promoter	NA19240 run1 trio phasing
chr11	45921621	45929096	+	ENSG00000165905	protein_coding	LARGE2	chr11	45921868	45922342	475	39	0.193987	0.730247	-0.53626	-198.861	GeneBody	NA19240 run1 trio phasing
chr2	25160853	25168903	-	ENSG00000115138	protein_coding	POMC	chr2	25161377	25161804	428	50	0.885201	0.375282	0.509918	195.553	GeneBody	NA19240 run1 trio phasing
chr5	1050384	1112063	-	ENSG00000113504	protein_coding	SLC12A7	chr5	1061138	1061541	404	55	0.959585	0.594024	0.365561	194.419	GeneBody	NA19240 run1 trio phasing
chr2	177623244	178072777	-	ENSG00000128655	protein_coding	PDE11A	chr2	177634097	177634781	685	25	0.821679	0.0473067	0.774372	193.352	GeneBody	NA19240 run1 trio phasing
chr5	138946724	139293557	-	ENSG00000120725	protein_coding	SIL1	chr5	139292517	139293222	706	36	0.311786	0.892556	-0.58077	-193.284	GeneBody	NA19240 run1 trio phasing
chr1	2321253	2391707	-	ENSG00000116151	protein_coding	MORN1	chr1	2387766	2388837	1072	37	0.910657	0.374499	0.536157	192.1	GeneBody	NA19240 run1 trio phasing
chr15	82041778	82046119	-	ENSG00000183496	protein_coding	MEX3B	chr15	82043922	82044395	474	45	0.771191	0.28915	0.482042	190.877	GeneBody	NA19240 run1 trio phasing
chr17	17505563	17591708	-	ENSG00000133027	protein_coding	PEMT	chr17	17561655	17562316	662	31	0.270357	0.887932	-0.617575	-187.576	GeneBody	NA19240 run1 trio phasing
chr13	112894378	113099742	+	ENSG00000126217	protein_coding	MCF2L	chr13	113001722	113002258	537	39	0.625545	0.0780878	0.547457	185.269	GeneBody	NA19240 run1 trio phasing
chr3	11556069	11771350	-	ENSG00000144560	protein_coding	VGLL4	chr3	11704946	11705477	532	32	0.941278	0.357436	0.583842	184.976	GeneBody	NA19240 run1 trio phasing
chr20	833715	857463	+	ENSG00000125898	protein_coding	FAM110A	chr20	841937	842441	505	39	0.192552	0.717496	-0.524944	-184.662	GeneBody	NA19240 run1 trio phasing
chr2	237627587	237813682	+	ENSG00000124831	protein_coding	LRRFIP1	chr2	237626832	237627323	492	39	0.65098	0.172898	0.478082	183.99	Promoter	NA19240 run1 trio phasing
chr5	177357924	177372596	+	ENSG00000169220	protein_coding	RGS14	chr5	177370704	177371214	511	44	0.106387	0.634558	-0.528171	-182.877	GeneBody	NA19240 run1 trio phasing
chr17	1779485	1830634	-	ENSG00000186532	protein_coding	SMYD4	chr17	1783091	1784062	972	35	0.262259	0.833077	-0.570817	-181.988	GeneBody	NA19240 run1 trio phasing
chr22	17137511	17165287	-	ENSG00000069998	protein_coding	HDHD5	chr22	17159530	17159996	467	35	0.730805	0.185215	0.54559	180.422	GeneBody	NA19240 run1 trio phasing
chr16	57471922	57487327	-	ENSG00000125170	protein_coding	DOK4	chr16	57479244	57479885	642	35	0.629989	0.0694316	0.560557	176.859	GeneBody	NA19240 run1 trio phasing
chr3	48636463	48662886	-	ENSG00000008300	protein_coding	CELSR3	chr3	48656920	48657312	393	40	0.299192	0.785612	-0.48642	-176.186	GeneBody	NA19240 run1 trio phasing
chr10	6144934	6254644	+	ENSG00000170525	protein_coding	PFKFB3	chr10	6171741	6172535	795	26	0.773359	0.132091	0.641268	174.291	GeneBody	NA19240 run1 trio phasing
chr19	51804816	51890950	-	ENSG00000161551	protein_coding	ZNF577	chr19	51887660	51888186	527	44	0.1478	0.587221	-0.439421	-173.186	GeneBody	NA19240 run1 trio phasing
chr7	44062727	44065567	-	ENSG00000164708	protein_coding	PGAM2	chr7	44064541	44065411	871	38	0.0879096	0.600557	-0.512647	-172.324	GeneBody	NA19240 run1 trio phasing
chr1	7784320	7845177	+	ENSG00000049246	protein_coding	PER3	chr1	7826917	7827604	688	35	0.845712	0.291649	0.554063	171.723	GeneBody	NA19240 run1 trio phasing
chr4	154231742	154491799	-	ENSG00000197410	protein_coding	DCHS2	chr4	154489820	154490287	468	43	0.690855	0.207112	0.483743	171.208	GeneBody	NA19240 run1 trio phasing
chr7	150338317	150341662	-	ENSG00000106538	protein_coding	RARRES2	chr7	150341331	150341875	545	39	0.695341	0.196559	0.498781	171.109	Promoter	NA19240 run1 trio phasing
chr19	50516892	50568435	-	ENSG00000131409	protein_coding	LRRC4B	chr19	50516852	50517348	497	33	0.761758	0.196393	0.565365	169.738	GeneBody	NA19240 run1 trio phasing
chr8	22024125	22036897	+	ENSG00000158806	protein_coding	NPM2	chr8	22025010	22025459	450	34	0.788787	0.259816	0.528971	164.693	GeneBody	NA19240 run1 trio phasing
chr1	2184461	2212720	-	ENSG00000162585	protein_coding	FAAP20	chr1	2189357	2189889	533	36	0.30975	0.797932	-0.488181	-162.115	GeneBody	NA19240 run1 trio phasing
chr9	76419850	76651203	+	ENSG00000187210	protein_coding	GCNT1	chr9	76571567	76572019	453	38	0.0715076	0.514911	-0.443403	-161.486	GeneBody	NA19240 run1 trio phasing
chr17	21284672	21315232	+	ENSG00000034152	protein_coding	MAP2K3	chr17	21303865	21305327	1463	35	0.344345	0.861978	-0.517633	-160.388	GeneBody	NA19240 run1 trio phasing
chr19	11199295	11262524	-	ENSG00000130158	protein_coding	DOCK6	chr19	11243131	11243795	665	40	0.691134	0.14261	0.548523	159.284	GeneBody	NA19240 run1 trio phasing
chr6	116752197	116765719	-	ENSG00000183807	protein_coding	FAM162B	chr6	116764577	116764984	408	26	0.722127	0.09388	0.628247	158.542	GeneBody	NA19240 run1 trio phasing
chr2	61145068	61164829	+	ENSG00000237651	protein_coding	C2orf74	chr2	61144883	61145329	447	27	0.671618	0.0669161	0.604702	156.243	Promoter	NA19240 run1 trio phasing
chr16	89947925	89968060	+	ENSG00000140995	protein_coding	DEF8	chr16	89949444	89949925	482	27	0.706805	0.120386	0.586419	153.059	GeneBody	NA19240 run1 trio phasing
chr5	2745845	2751677	-	ENSG00000170561	protein_coding	IRX2	chr5	2748550	2748799	250	35	0.152806	0.639564	-0.486758	-148.597	GeneBody	NA19240 run1 trio phasing
chr17	78852977	78925387	-	ENSG00000035862	protein_coding	TIMP2	chr17	78890225	78890858	634	25	0.834547	0.205861	0.628686	146.246	GeneBody	NA19240 run1 trio phasing
chr1	9651731	9729114	+	ENSG00000171608	protein_coding	PIK3CD	chr1	9728459	9728780	322	19	0.204431	0.92714	-0.722709	-146.182	GeneBody	NA19240 run1 trio phasing
chr1	923928	944581	+	ENSG00000187634	protein_coding	SAMD11	chr1	933994	934414	421	34	0.680452	0.155564	0.524888	145.6	GeneBody	NA19240 run1 trio phasing
chr10	102461395	102477045	+	ENSG00000138111	protein_coding	MFSD13A	chr10	102463083	102463583	501	26	0.785222	0.156588	0.628634	143.936	GeneBody	NA19240 run1 trio phasing
chr10	132332154	132381508	+	ENSG00000148814	protein_coding	LRRC27	chr10	132352229	132352671	443	38	0.299397	0.758984	-0.459587	-143.013	GeneBody	NA19240 run1 trio phasing
chr13	112894378	113099742	+	ENSG00000126217	protein_coding	MCF2L	chr13	112928191	112929372	1182	32	0.760464	0.242193	0.518272	140.427	GeneBody	NA19240 run1 trio phasing
chr5	2745845	2751677	-	ENSG00000170561	protein_coding	IRX2	chr5	2749274	2749541	268	32	0.153097	0.65133	-0.498233	-139.483	GeneBody	NA19240 run1 trio phasing
chr10	103594027	103855543	-	ENSG00000107957	protein_coding	SH3PXD2A	chr10	103660462	103661136	675	34	0.334778	0.774524	-0.439746	-137.606	GeneBody	NA19240 run1 trio phasing
chr10	132537787	132783480	+	ENSG00000068383	protein_coding	INPP5A	chr10	132563634	132564212	579	24	0.764899	0.166902	0.597997	137.303	GeneBody	NA19240 run1 trio phasing
chr11	67991100	68004982	-	ENSG00000110057	protein_coding	UNC93B1	chr11	67990956	67991385	430	35	0.740862	0.266393	0.474469	136.605	GeneBody	NA19240 run1 trio phasing
chr22	29312933	29319679	-	ENSG00000100276	protein_coding	RASL10A	chr22	29313432	29313693	262	34	0.124884	0.579724	-0.45484	-135.651	GeneBody	NA19240 run1 trio phasing
chr1	58575433	58577252	-	ENSG00000184292	protein_coding	TACSTD2	chr1	58577315	58577772	458	32	0.626472	0.131869	0.494602	133.664	Promoter	NA19240 run1 trio phasing
chr9	8314246	10612723	-	ENSG00000153707	protein_coding	PTPRD	chr9	10208044	10208535	492	30	0.0395921	0.570137	-0.530545	-133.006	GeneBody	NA19240 run1 trio phasing
chr19	56219670	56368383	-	ENSG00000131848	protein_coding	ZSCAN5A	chr19	56339467	56339851	385	24	0.212609	0.791768	-0.579159	-132.968	GeneBody	NA19240 run1 trio phasing
chr13	50082169	50906856	+	ENSG00000176124	lncRNA	DLEU1	chr13	50126861	50127365	505	27	0.342955	0.880281	-0.537326	-132.204	GeneBody	NA19240 run1 trio phasing
chr16	89969773	89972832	-	ENSG00000177946	protein_coding	CENPBD1	chr16	89971953	89972305	353	29	0.219851	0.739731	-0.51988	-132.058	GeneBody	NA19240 run1 trio phasing
chr13	113399610	113453524	-	ENSG00000153531	protein_coding	ADPRHL1	chr13	113407456	113407896	441	30	0.279549	0.804367	-0.524818	-131.882	GeneBody	NA19240 run1 trio phasing
chr13	112894378	113099742	+	ENSG00000126217	protein_coding	MCF2L	chr13	112931065	112931634	570	22	0.109071	0.753141	-0.644071	-131.259	GeneBody	NA19240 run1 trio phasing
chr5	441498	443160	-	ENSG00000221990	lncRNA	EXOC3-AS1	chr5	443802	444356	555	24	0.262962	0.828411	-0.56545	-129.744	Promoter	NA19240 run1 trio phasing
chr10	129467190	129770983	+	ENSG00000170430	protein_coding	MGMT	chr10	129606009	129606747	739	22	0.841708	0.199892	0.641816	129.374	GeneBody	NA19240 run1 trio phasing
chr10	124619292	124744378	-	ENSG00000189319	protein_coding	FAM53B	chr10	124684675	124685799	1125	19	0.21658	0.897242	-0.680662	-129.272	GeneBody	NA19240 run1 trio phasing
chr12	132687587	132704985	+	ENSG00000176894	protein_coding	PXMP2	chr12	132688655	132688995	341	31	0.69964	0.237677	0.461963	127.757	GeneBody	NA19240 run1 trio phasing
chr1	180230264	180278984	+	ENSG00000121454	protein_coding	LHX4	chr1	180233183	180233519	337	37	0.524714	0.111829	0.412885	127.679	GeneBody	NA19240 run1 trio phasing
chr16	81739097	81962685	+	ENSG00000197943	protein_coding	PLCG2	chr16	81777610	81778585	976	17	0.202659	0.908409	-0.705751	-127.452	GeneBody	NA19240 run1 trio phasing
chr17	60677453	61392838	+	ENSG00000141376	protein_coding	BCAS3	chr17	60887052	60887540	489	31	0.376147	0.852709	-0.476562	-127.207	GeneBody	NA19240 run1 trio phasing
chr22	49918167	49927540	+	ENSG00000184164	protein_coding	CRELD2	chr22	49924816	49925313	498	28	0.156199	0.663788	-0.507589	-126.561	GeneBody	NA19240 run1 trio phasing
chr4	3463306	3501473	+	ENSG00000175920	protein_coding	DOK7	chr4	3484051	3484520	470	28	0.103763	0.638105	-0.534343	-125.911	GeneBody	NA19240 run1 trio phasing
chr21	45643694	45942454	+	ENSG00000183570	protein_coding	PCBP3	chr21	45874922	45875401	480	27	0.797328	0.252554	0.544774	125.102	GeneBody	NA19240 run1 trio phasing
chr8	144522388	144527033	-	ENSG00000254402	protein_coding	LRRC24	chr8	144524602	144524914	313	32	0.258147	0.716785	-0.458638	-124.972	GeneBody	NA19240 run1 trio phasing
chr10	132207492	132331847	-	ENSG00000165752	protein_coding	STK32C	chr10	132248785	132249264	480	27	0.787866	0.247467	0.540399	124.067	GeneBody	NA19240 run1 trio phasing
chr10	103594027	103855543	-	ENSG00000107957	protein_coding	SH3PXD2A	chr10	103668614	103669231	618	28	0.769748	0.257968	0.511779	123.968	GeneBody	NA19240 run1 trio phasing
chr19	43622368	43639850	-	ENSG00000105767	protein_coding	CADM4	chr19	43626642	43626998	357	23	0.855689	0.229645	0.626044	123.842	GeneBody	NA19240 run1 trio phasing
chr22	27978014	28679865	-	ENSG00000100154	protein_coding	TTC28	chr22	28678923	28679342	420	28	0.587215	0.126394	0.460821	123.514	GeneBody	NA19240 run1 trio phasing
chr15	91853708	92172435	+	ENSG00000176463	protein_coding	SLCO3A1	chr15	92161587	92162203	617	16	0.158142	0.879424	-0.721283	-123.055	GeneBody	NA19240 run1 trio phasing
chr4	70704204	70808619	+	ENSG00000018189	protein_coding	RUFY3	chr4	70755673	70756178	506	17	0.825415	0.106462	0.718953	120.489	GeneBody	NA19240 run1 trio phasing
chr4	40423267	40630875	-	ENSG00000163694	protein_coding	RBM47	chr4	40514361	40514981	621	19	0.832897	0.179354	0.653542	120.354	GeneBody	NA19240 run1 trio phasing
chr3	125082636	125212864	-	ENSG00000221955	protein_coding	SLC12A8	chr3	125148879	125149255	377	18	0.120528	0.821152	-0.700624	-120.119	GeneBody	NA19240 run1 trio phasing
chr4	186104419	186172667	+	ENSG00000109794	protein_coding	FAM149A	chr4	186162255	186163390	1136	24	0.762015	0.183002	0.579013	119.033	GeneBody	NA19240 run1 trio phasing
chr7	69598296	70793506	+	ENSG00000158321	protein_coding	AUTS2	chr7	70415575	70416939	1365	20	0.142963	0.790108	-0.647145	-118.836	GeneBody	NA19240 run1 trio phasing
chr13	99606669	99897134	+	ENSG00000125246	protein_coding	CLYBL	chr13	99896407	99896682	276	29	0.834695	0.368652	0.466043	117.35	GeneBody	NA19240 run1 trio phasing
chr3	196867856	196934714	+	ENSG00000119231	protein_coding	SENP5	chr3	196931417	196932620	1204	18	0.1529	0.814493	-0.661592	-117.173	GeneBody	NA19240 run1 trio phasing
chr19	589881	617159	+	ENSG00000099822	protein_coding	HCN2	chr19	610656	611107	452	22	0.748596	0.187684	0.560912	115.944	GeneBody	NA19240 run1 trio phasing
chr4	958887	986895	-	ENSG00000145214	protein_coding	DGKQ	chr4	967779	968009	231	33	0.296562	0.73626	-0.439698	-115.729	GeneBody	NA19240 run1 trio phasing
chr21	33642400	33899861	+	ENSG00000205726	protein_coding	ITSN1	chr21	33867719	33868089	371	22	0.168272	0.777162	-0.608891	-114.166	GeneBody	NA19240 run1 trio phasing
chr15	36579626	36810248	+	ENSG00000186073	protein_coding	C15orf41	chr15	36578677	36579044	368	23	0.624131	0.0720807	0.55205	113.827	Promoter	NA19240 run1 trio phasing
chr17	1779485	1830634	-	ENSG00000186532	protein_coding	SMYD4	chr17	1828558	1829026	469	18	0.14429	0.84439	-0.7001	-111.91	GeneBody	NA19240 run1 trio phasing
chr1	9997206	10016021	+	ENSG00000162444	protein_coding	RBP7	chr1	9997890	9998153	264	31	0.48132	0.108335	0.372985	110.373	GeneBody	NA19240 run1 trio phasing
chr5	169637268	170083382	+	ENSG00000134516	protein_coding	DOCK2	chr5	169636254	169636732	479	21	0.250838	0.851581	-0.600743	-110.141	Promoter	NA19240 run1 trio phasing
chr11	125883614	125900648	+	ENSG00000198331	protein_coding	HYLS1	chr11	125886767	125887267	501	27	0.672431	0.204253	0.468178	108.544	GeneBody	NA19240 run1 trio phasing
chr3	159839861	159897360	+	ENSG00000151967	protein_coding	SCHIP1	chr3	159839897	159840207	311	22	0.178595	0.793953	-0.615358	-107.991	GeneBody	NA19240 run1 trio phasing
chr19	589881	617159	+	ENSG00000099822	protein_coding	HCN2	chr19	609026	609378	353	23	0.909368	0.375472	0.533896	107.462	GeneBody	NA19240 run1 trio phasing
chr5	178237618	178590393	-	ENSG00000050767	protein_coding	COL23A1	chr5	178302074	178302431	358	29	0.292225	0.762433	-0.470208	-107.162	GeneBody	NA19240 run1 trio phasing
chr22	48489553	48850912	+	ENSG00000219438	protein_coding	TAFA5	chr22	48566721	48567541	821	27	0.102289	0.557922	-0.455632	-106.546	GeneBody	NA19240 run1 trio phasing
chr22	27748277	27801756	-	ENSG00000169184	protein_coding	MN1	chr22	27785239	27785662	424	22	0.205188	0.768463	-0.563275	-106.431	GeneBody	NA19240 run1 trio phasing
chr22	29480218	29491390	+	ENSG00000100285	protein_coding	NEFH	chr22	29480484	29480715	232	29	0.707596	0.269134	0.438462	106.32	GeneBody	NA19240 run1 trio phasing
chr17	30970984	30999911	+	ENSG00000181481	protein_coding	RNF135	chr17	30971806	30972197	392	24	0.234446	0.725828	-0.491382	-106.012	GeneBody	NA19240 run1 trio phasing
chr16	27224994	27268772	-	ENSG00000169189	protein_coding	NSMCE1	chr16	27235389	27235882	494	18	0.105217	0.75821	-0.652992	-105.77	GeneBody	NA19240 run1 trio phasing
chr17	21284672	21315232	+	ENSG00000034152	protein_coding	MAP2K3	chr17	21302458	21303495	1038	25	0.369651	0.912137	-0.542486	-105.454	GeneBody	NA19240 run1 trio phasing
chr12	54455950	54473602	-	ENSG00000170627	protein_coding	GTSF1	chr12	54473363	54473758	396	18	0.826408	0.190432	0.635976	105.255	Promoter	NA19240 run1 trio phasing
chr11	1919703	1938706	+	ENSG00000130595	protein_coding	TNNT3	chr11	1927635	1928112	478	27	0.669556	0.191058	0.478499	105.094	GeneBody	NA19240 run1 trio phasing
chr5	124636913	124748807	-	ENSG00000168916	protein_coding	ZNF608	chr5	124735159	124735506	348	23	0.0686645	0.591245	-0.522581	-104.8	GeneBody	NA19240 run1 trio phasing
chr7	69598296	70793506	+	ENSG00000158321	protein_coding	AUTS2	chr7	69646808	69647203	396	24	0.744689	0.210513	0.534176	104.299	GeneBody	NA19240 run1 trio phasing
chr13	100089015	100530437	+	ENSG00000175198	protein_coding	PCCA	chr13	100521208	100521642	435	21	0.864617	0.284676	0.579941	104.293	GeneBody	NA19240 run1 trio phasing
chr1	151156664	151170296	+	ENSG00000163156	protein_coding	SCNM1	chr1	151165079	151165648	570	19	0.766412	0.176061	0.59035	104.198	GeneBody	NA19240 run1 trio phasing
chr7	28299321	28825894	+	ENSG00000146592	protein_coding	CREB5	chr7	28809036	28809535	500	20	0.830916	0.228283	0.602633	103.423	GeneBody	NA19240 run1 trio phasing
chr17	3672199	3696240	-	ENSG00000083454	protein_coding	P2RX5	chr17	3685466	3686846	1381	27	0.618271	0.149932	0.468339	102.926	GeneBody	NA19240 run1 trio phasing
chr1	16197854	16212652	-	ENSG00000142632	protein_coding	ARHGEF19	chr1	16207461	16207788	328	23	0.154875	0.652346	-0.497471	-102.864	GeneBody	NA19240 run1 trio phasing
chr11	1389899	1462689	+	ENSG00000174672	protein_coding	BRSK2	chr11	1391407	1391991	585	20	0.695774	0.114514	0.58126	102.79	GeneBody	NA19240 run1 trio phasing
chr17	82735615	82751196	+	ENSG00000167363	protein_coding	FN3K	chr17	82750701	82751015	315	22	0.791753	0.297887	0.493866	101.634	GeneBody	NA19240 run1 trio phasing
chr12	122865330	122896127	-	ENSG00000139722	protein_coding	VPS37B	chr12	122885706	122885982	277	25	0.899189	0.355798	0.543391	101.08	GeneBody	NA19240 run1 trio phasing
chr17	21284672	21315232	+	ENSG00000034152	protein_coding	MAP2K3	chr17	21306000	21307139	1140	23	0.333514	0.86018	-0.526666	-100.879	GeneBody	NA19240 run1 trio phasing
chr4	24806117	24980204	-	ENSG00000181982	protein_coding	CCDC149	chr4	24973933	24974389	457	22	0.244281	0.794354	-0.550073	-100.674	GeneBody	NA19240 run1 trio phasing
chr3	42685537	42692544	+	ENSG00000157119	protein_coding	KLHL40	chr3	42685593	42685858	266	27	0.219245	0.750392	-0.531147	-100.633	GeneBody	NA19240 run1 trio phasing
chr5	141338760	141512975	+	ENSG00000081853	protein_coding	PCDHGA2	chr5	141421777	141422259	483	21	0.105276	0.653947	-0.548671	-99.9087	GeneBody	NA19240 run1 trio phasing
chr5	141408021	141512979	+	ENSG00000253305	protein_coding	PCDHGB6	chr5	141421777	141422259	483	21	0.105276	0.653947	-0.548671	-99.9087	GeneBody	NA19240 run1 trio phasing
chr5	141412987	141512979	+	ENSG00000253846	protein_coding	PCDHGA10	chr5	141421777	141422259	483	21	0.105276	0.653947	-0.548671	-99.9087	GeneBody	NA19240 run1 trio phasing
chr5	141421047	141512975	+	ENSG00000253873	protein_coding	PCDHGA11	chr5	141421777	141422259	483	21	0.105276	0.653947	-0.548671	-99.9087	GeneBody	NA19240 run1 trio phasing
chr5	141360042	141512979	+	ENSG00000253910	protein_coding	PCDHGB2	chr5	141421777	141422259	483	21	0.105276	0.653947	-0.548671	-99.9087	GeneBody	NA19240 run1 trio phasing
chr5	141387698	141512979	+	ENSG00000253953	protein_coding	PCDHGB4	chr5	141421777	141422259	483	21	0.105276	0.653947	-0.548671	-99.9087	GeneBody	NA19240 run1 trio phasing
chr5	141417645	141512975	+	ENSG00000254122	protein_coding	PCDHGB7	chr5	141421777	141422259	483	21	0.105276	0.653947	-0.548671	-99.9087	GeneBody	NA19240 run1 trio phasing
chr5	141355021	141512975	+	ENSG00000262576	protein_coding	PCDHGA4	chr5	141421777	141422259	483	21	0.105276	0.653947	-0.548671	-99.9087	GeneBody	NA19240 run1 trio phasing
chr16	30650717	30656440	+	ENSG00000156858	protein_coding	PRR14	chr16	30649834	30650302	469	19	0.125326	0.700244	-0.574918	-99.4018	Promoter	NA19240 run1 trio phasing
chr12	113056709	113098028	+	ENSG00000135144	protein_coding	DTX1	chr12	113090755	113091228	474	23	0.327301	0.846781	-0.51948	-98.1998	GeneBody	NA19240 run1 trio phasing
chr17	80544819	80966371	+	ENSG00000141564	protein_coding	RPTOR	chr17	80900900	80901415	516	17	0.785831	0.144957	0.640875	98.1477	GeneBody	NA19240 run1 trio phasing
chr1	1449689	1470163	+	ENSG00000215915	protein_coding	ATAD3C	chr1	1462627	1463130	504	19	0.165169	0.745246	-0.580076	-96.7608	GeneBody	NA19240 run1 trio phasing
chr17	21284672	21315232	+	ENSG00000034152	protein_coding	MAP2K3	chr17	21301183	21301796	614	17	0.259656	0.857513	-0.597857	-96.5959	GeneBody	NA19240 run1 trio phasing
chr1	159872364	159900165	-	ENSG00000213085	protein_coding	CFAP45	chr1	159900112	159900390	279	25	0.737404	0.209655	0.527749	96.4395	Promoter	NA19240 run1 trio phasing
chr18	5882072	5895955	-	ENSG00000206432	protein_coding	TMEM200C	chr18	5891651	5892030	380	22	0.73396	0.203024	0.530936	95.8039	GeneBody	NA19240 run1 trio phasing
chr22	37180166	37199385	-	ENSG00000133466	protein_coding	C1QTNF6	chr22	37200284	37200664	381	18	0.119592	0.732068	-0.612476	-95.3123	Promoter	NA19240 run1 trio phasing
chr6	166409364	166906451	-	ENSG00000071242	protein_coding	RPS6KA2	chr6	166903962	166904460	499	21	0.231411	0.756332	-0.524921	-95.0593	GeneBody	NA19240 run1 trio phasing
chr1	15409888	15430339	+	ENSG00000142634	protein_coding	EFHD2	chr1	15418075	15418584	510	21	0.375803	0.882502	-0.506699	-94.842	GeneBody	NA19240 run1 trio phasing
chr13	95578202	95644703	-	ENSG00000134874	protein_coding	DZIP1	chr13	95641704	95641953	250	27	0.708012	0.297956	0.410056	94.5697	GeneBody	NA19240 run1 trio phasing
chr3	45082277	45146422	-	ENSG00000163814	protein_coding	CDCP1	chr3	45133456	45133781	326	22	0.914878	0.397546	0.517331	94.346	GeneBody	NA19240 run1 trio phasing
chr21	43865223	43987592	+	ENSG00000160216	protein_coding	AGPAT3	chr21	43893748	43894116	369	17	0.634672	0.0491268	0.585545	93.5371	GeneBody	NA19240 run1 trio phasing
chr16	80597907	80804598	-	ENSG00000166446	protein_coding	CDYL2	chr16	80699890	80700470	581	20	0.272123	0.850482	-0.578359	-93.464	GeneBody	NA19240 run1 trio phasing
chr13	113820549	113864076	-	ENSG00000183087	protein_coding	GAS6	chr13	113824098	113824387	290	25	0.560779	0.939712	-0.378932	-93.3979	GeneBody	NA19240 run1 trio phasing
chr20	45406057	45410610	+	ENSG00000244274	protein_coding	DBNDD2	chr20	45407246	45407693	448	24	0.690337	0.238451	0.451886	92.8579	GeneBody	NA19240 run1 trio phasing
chr8	71828167	72118393	+	ENSG00000235531	lncRNA	MSC-AS1	chr8	71845639	71846643	1005	21	0.702947	0.148228	0.55472	92.835	GeneBody	NA19240 run1 trio phasing
chr4	163323962	163344832	-	ENSG00000164128	protein_coding	NPY1R	chr4	163330790	163331611	822	17	0.810807	0.194019	0.616788	92.5672	GeneBody	NA19240 run1 trio phasing
chr16	853634	981318	-	ENSG00000103227	protein_coding	LMF1	chr16	871760	872256	497	23	0.266604	0.76171	-0.495105	-92.2455	GeneBody	NA19240 run1 trio phasing
chr5	58582221	58859394	+	ENSG00000152932	protein_coding	RAB3C	chr5	58786709	58787206	498	19	0.212594	0.768455	-0.555861	-92.2255	GeneBody	NA19240 run1 trio phasing
chr6	41636882	41654246	+	ENSG00000112559	protein_coding	MDFI	chr6	41637179	41637437	259	25	0.251101	0.700937	-0.449835	-92.1545	GeneBody	NA19240 run1 trio phasing
chr20	45823214	45833745	-	ENSG00000101470	protein_coding	TNNC2	chr20	45823827	45824117	291	23	0.627548	0.153933	0.473615	91.6031	GeneBody	NA19240 run1 trio phasing
chr8	139727725	140458579	-	ENSG00000167632	protein_coding	TRAPPC9	chr8	140046986	140047423	438	23	0.222567	0.717913	-0.495346	-90.6102	GeneBody	NA19240 run1 trio phasing
chr7	139523685	139544985	+	ENSG00000236279	protein_coding	CLEC2L	chr7	139524248	139524491	244	21	0.678696	0.182432	0.496264	90.4717	GeneBody	NA19240 run1 trio phasing
chr19	41301587	41353922	-	ENSG00000105329	protein_coding	TGFB1	chr19	41302674	41303134	461	20	0.139351	0.648287	-0.508935	-90.3117	GeneBody	NA19240 run1 trio phasing
chr17	7857746	7862282	+	ENSG00000182224	protein_coding	CYB5D1	chr17	7858479	7858805	327	21	0.811115	0.303962	0.507153	90.1713	GeneBody	NA19240 run1 trio phasing
chr10	274190	689668	-	ENSG00000151240	protein_coding	DIP2C	chr10	513233	513752	520	21	0.709971	0.16808	0.541891	90.053	GeneBody	NA19240 run1 trio phasing
chr19	10286955	10288522	+	ENSG00000105371	protein_coding	ICAM4	chr19	10287930	10288340	411	21	0.267584	0.802662	-0.535078	-89.9728	GeneBody	NA19240 run1 trio phasing
chr11	64340204	64357534	+	ENSG00000168071	protein_coding	CCDC88B	chr11	64350944	64351439	496	18	0.846557	0.255132	0.591425	89.7029	GeneBody	NA19240 run1 trio phasing
chr16	8852942	8869012	-	ENSG00000153048	protein_coding	CARHSP1	chr16	8869638	8869951	314	21	0.304721	0.802998	-0.498277	-88.786	Promoter	NA19240 run1 trio phasing
chr22	37367960	37427479	-	ENSG00000166897	protein_coding	ELFN2	chr22	37425728	37426139	412	17	0.710238	0.0839278	0.62631	88.6857	GeneBody	NA19240 run1 trio phasing
chr10	132332154	132381508	+	ENSG00000148814	protein_coding	LRRC27	chr10	132330851	132331157	307	18	0.0898973	0.686834	-0.596937	-88.5056	Promoter	NA19240 run1 trio phasing
chr10	34109560	34815325	-	ENSG00000148498	protein_coding	PARD3	chr10	34119543	34119873	331	25	0.296405	0.778598	-0.482193	-88.2724	GeneBody	NA19240 run1 trio phasing
chr19	45079288	45305284	+	ENSG00000007047	protein_coding	MARK4	chr19	45164468	45164997	530	18	0.606279	0.0863982	0.519881	88.2583	GeneBody	NA19240 run1 trio phasing
chr19	45162928	45178237	-	ENSG00000007255	protein_coding	TRAPPC6A	chr19	45164468	45164997	530	18	0.606279	0.0863982	0.519881	88.2583	GeneBody	NA19240 run1 trio phasing
chr19	3224661	3297076	+	ENSG00000161082	protein_coding	CELF5	chr19	3266718	3267114	397	20	0.762488	0.226821	0.535667	87.738	GeneBody	NA19240 run1 trio phasing
chr10	119207571	119459745	+	ENSG00000198873	protein_coding	GRK5	chr10	119370975	119371494	520	19	0.199878	0.749572	-0.549694	-87.1726	GeneBody	NA19240 run1 trio phasing
chr7	549197	727650	-	ENSG00000188191	protein_coding	PRKAR1B	chr7	607793	608296	504	16	0.248777	0.849036	-0.600259	-86.9109	GeneBody	NA19240 run1 trio phasing
chr10	43138445	43185302	+	ENSG00000169826	protein_coding	CSGALNACT2	chr10	43137193	43137604	412	20	0.291136	0.790034	-0.498897	-86.049	Promoter	NA19240 run1 trio phasing
chr4	154231742	154491799	-	ENSG00000197410	protein_coding	DCHS2	chr4	154333164	154333450	287	23	0.0591601	0.452729	-0.393569	-83.8601	GeneBody	NA19240 run1 trio phasing
chr17	73334384	73644445	-	ENSG00000069188	protein_coding	SDK2	chr17	73592492	73592962	471	20	0.223182	0.720991	-0.497808	-83.5288	GeneBody	NA19240 run1 trio phasing
chr20	63743666	63832038	-	ENSG00000130584	protein_coding	ZBTB46	chr20	63751005	63751428	424	19	0.31918	0.837928	-0.518748	-83.4474	GeneBody	NA19240 run1 trio phasing
chr2	230864639	230879248	+	ENSG00000135916	protein_coding	ITM2C	chr2	230877336	230877688	353	20	0.293767	0.833646	-0.53988	-82.6787	GeneBody	NA19240 run1 trio phasing
chr6	52977948	52995304	-	ENSG00000170899	protein_coding	GSTA4	chr6	52993986	52994361	376	18	0.879787	0.345216	0.534571	82.0652	GeneBody	NA19240 run1 trio phasing
chr2	23385179	23708611	+	ENSG00000119771	protein_coding	KLHL29	chr2	23663057	23663411	355	21	0.772099	0.256445	0.515654	81.9669	GeneBody	NA19240 run1 trio phasing
chr17	5116032	5175034	+	ENSG00000129204	protein_coding	USP6	chr17	5115810	5115993	184	22	0.792597	0.347312	0.445286	80.9961	Promoter	NA19240 run1 trio phasing
chr19	676392	683392	+	ENSG00000070404	protein_coding	FSTL3	chr19	675290	675710	421	17	0.157028	0.714021	-0.556993	-80.6289	Promoter	NA19240 run1 trio phasing
chr14	75427716	75474111	+	ENSG00000140044	protein_coding	JDP2	chr14	75469763	75470110	348	21	0.412544	0.899687	-0.487143	-80.4872	GeneBody	NA19240 run1 trio phasing
chr1	20664014	20718017	-	ENSG00000117245	protein_coding	KIF17	chr1	20682690	20683112	423	21	0.804328	0.320312	0.484016	79.6346	GeneBody	NA19240 run1 trio phasing
chr8	2935353	4994972	-	ENSG00000183117	protein_coding	CSMD1	chr8	3243922	3244371	450	17	0.696461	0.135667	0.560794	79.5735	GeneBody	NA19240 run1 trio phasing
chr9	124257606	124353307	+	ENSG00000119408	protein_coding	NEK6	chr9	124263701	124264140	440	17	0.866409	0.306681	0.559728	79.36	GeneBody	NA19240 run1 trio phasing
chr19	1782075	1812276	-	ENSG00000130270	protein_coding	ATP8B3	chr19	1789345	1789594	250	22	0.130172	0.531344	-0.401172	-79.0723	GeneBody	NA19240 run1 trio phasing
chr12	62643994	62935150	-	ENSG00000111110	protein_coding	PPM1H	chr12	62732373	62733118	746	16	0.872412	0.291608	0.580804	78.97	GeneBody	NA19240 run1 trio phasing
chr17	21284672	21315232	+	ENSG00000034152	protein_coding	MAP2K3	chr17	21283796	21283994	199	23	0.088761	0.480912	-0.392151	-78.7318	Promoter	NA19240 run1 trio phasing
chr11	2132538	2161209	-	ENSG00000129965	protein_coding	INS-IGF2	chr11	2146028	2146459	432	22	0.124219	0.553947	-0.429728	-78.3913	GeneBody	NA19240 run1 trio phasing
chr10	104268873	104304950	+	ENSG00000065621	protein_coding	GSTO2	chr10	104267608	104268168	561	16	0.660128	0.0689689	0.591159	78.3347	Promoter	NA19240 run1 trio phasing
chr22	46684410	46738252	-	ENSG00000100422	protein_coding	CERK	chr22	46702526	46702952	427	19	0.88351	0.423582	0.459928	77.0072	GeneBody	NA19240 run1 trio phasing
chr10	102743948	102834516	+	ENSG00000166272	protein_coding	WBP1L	chr10	102814218	102814843	626	16	0.348396	0.894191	-0.545795	-76.4917	GeneBody	NA19240 run1 trio phasing
chr20	57168753	57266641	-	ENSG00000101144	protein_coding	BMP7	chr20	57264945	57265217	273	19	0.583534	0.100188	0.483346	76.3618	GeneBody	NA19240 run1 trio phasing
chr21	44350163	44443081	+	ENSG00000142185	protein_coding	TRPM2	chr21	44353686	44354180	495	16	0.163494	0.722583	-0.559089	-76.3131	GeneBody	NA19240 run1 trio phasing
chr18	11689264	11885685	+	ENSG00000141404	protein_coding	GNAL	chr18	11850118	11850742	625	18	0.701661	0.196251	0.505409	76.146	GeneBody	NA19240 run1 trio phasing
chr12	123410683	123436717	-	ENSG00000150977	protein_coding	RILPL2	chr12	123428080	123428526	447	19	0.713302	0.240233	0.473068	76.0248	GeneBody	NA19240 run1 trio phasing
chr7	76389334	76409697	-	ENSG00000146700	protein_coding	SSC4D	chr7	76388648	76389441	794	18	0.832962	0.31852	0.514442	75.8525	GeneBody	NA19240 run1 trio phasing
chr11	417933	442011	-	ENSG00000185101	protein_coding	ANO9	chr11	424849	425035	187	22	0.519905	0.915726	-0.395821	-75.8087	GeneBody	NA19240 run1 trio phasing
chr16	3953387	4116442	-	ENSG00000162104	protein_coding	ADCY9	chr16	3992177	3992550	374	19	0.225201	0.747549	-0.522348	-75.3867	GeneBody	NA19240 run1 trio phasing
chr12	111034165	111350554	+	ENSG00000111249	protein_coding	CUX2	chr12	111037012	111037387	376	21	0.659266	0.194966	0.4643	75.0184	GeneBody	NA19240 run1 trio phasing
chr9	134641803	134844843	+	ENSG00000130635	protein_coding	COL5A1	chr9	134781862	134782239	378	19	0.192712	0.676536	-0.483824	-74.4141	GeneBody	NA19240 run1 trio phasing
chr14	104689606	104722535	+	ENSG00000203485	protein_coding	INF2	chr14	104713235	104713557	323	19	0.489141	0.93106	-0.441919	-74.2891	GeneBody	NA19240 run1 trio phasing
chr12	113056709	113098028	+	ENSG00000135144	protein_coding	DTX1	chr12	113065259	113065671	413	21	0.163211	0.645351	-0.48214	-74.2515	GeneBody	NA19240 run1 trio phasing
chr10	102461395	102477045	+	ENSG00000138111	protein_coding	MFSD13A	chr10	102473383	102473825	443	18	0.955701	0.430089	0.525612	74.228	GeneBody	NA19240 run1 trio phasing
chr2	6917412	7068286	+	ENSG00000151692	protein_coding	RNF144A	chr2	6918514	6918758	245	21	0.403029	0.87417	-0.471141	-74.0694	GeneBody	NA19240 run1 trio phasing
chr17	21284672	21315232	+	ENSG00000034152	protein_coding	MAP2K3	chr17	21291427	21292089	663	20	0.502777	0.924471	-0.421693	-73.9921	GeneBody	NA19240 run1 trio phasing
chr13	113820549	113864076	-	ENSG00000183087	protein_coding	GAS6	chr13	113844276	113844690	415	17	0.814876	0.280909	0.533967	73.161	GeneBody	NA19240 run1 trio phasing
chr19	39412669	39428415	+	ENSG00000090924	protein_coding	PLEKHG2	chr19	39417874	39418105	232	18	0.465544	0.930899	-0.465355	-72.8314	GeneBody	NA19240 run1 trio phasing
chr19	18097793	18151692	+	ENSG00000099308	protein_coding	MAST3	chr19	18100185	18100614	430	16	0.169825	0.763306	-0.593481	-72.8219	GeneBody	NA19240 run1 trio phasing
chr3	125082636	125212864	-	ENSG00000221955	protein_coding	SLC12A8	chr3	125153818	125154894	1077	17	0.222581	0.745038	-0.522457	-71.2627	GeneBody	NA19240 run1 trio phasing
chr10	7158624	7411486	-	ENSG00000198879	protein_coding	SFMBT2	chr10	7407443	7407646	204	21	0.663316	0.250191	0.413126	70.7745	GeneBody	NA19240 run1 trio phasing
chr9	126326829	126507041	+	ENSG00000196814	protein_coding	MVB12B	chr9	126490325	126490679	355	16	0.669441	0.148845	0.520597	70.228	GeneBody	NA19240 run1 trio phasing
chr19	18588685	18592336	+	ENSG00000006015	protein_coding	REX1BD	chr19	18589911	18590187	277	17	0.33233	0.822029	-0.489699	-69.3472	GeneBody	NA19240 run1 trio phasing
chr19	48837097	48868617	-	ENSG00000105559	protein_coding	PLEKHA4	chr19	48838723	48839100	378	16	0.832603	0.293068	0.539536	69.1129	GeneBody	NA19240 run1 trio phasing
chr11	6259806	6272127	+	ENSG00000110148	protein_coding	CCKBR	chr11	6270619	6270935	317	19	0.201285	0.661423	-0.460138	-68.5763	GeneBody	NA19240 run1 trio phasing
chr10	129467190	129770983	+	ENSG00000170430	protein_coding	MGMT	chr10	129569075	129569449	375	19	0.328921	0.810251	-0.48133	-68.5073	GeneBody	NA19240 run1 trio phasing
chr11	67991100	68004982	-	ENSG00000110057	protein_coding	UNC93B1	chr11	67993007	67993284	278	16	0.888987	0.316418	0.572568	68.3915	GeneBody	NA19240 run1 trio phasing
chr1	59296638	59810647	+	ENSG00000172456	protein_coding	FGGY	chr1	59297544	59297919	376	19	0.327933	0.786143	-0.45821	-67.8309	GeneBody	NA19240 run1 trio phasing
chr19	3094362	3123999	+	ENSG00000088256	protein_coding	GNA11	chr19	3103952	3104343	392	17	0.196552	0.695617	-0.499065	-67.7653	GeneBody	NA19240 run1 trio phasing
chr16	566995	584109	+	ENSG00000007541	protein_coding	PIGQ	chr16	570706	571126	421	17	0.68673	0.180749	0.505982	67.5604	GeneBody	NA19240 run1 trio phasing
chr4	139716753	140154184	-	ENSG00000196782	protein_coding	MAML3	chr4	140011360	140011534	175	16	0.921797	0.328578	0.59322	66.7539	GeneBody	NA19240 run1 trio phasing
chr12	53990624	54030823	+	ENSG00000197757	protein_coding	HOXC6	chr12	54024056	54024447	392	19	0.256953	0.735632	-0.478679	-66.4267	GeneBody	NA19240 run1 trio phasing
chr19	48047843	48110817	-	ENSG00000105499	protein_coding	PLA2G4C	chr19	48061826	48062055	230	19	0.471705	0.904512	-0.432807	-65.7851	GeneBody	NA19240 run1 trio phasing
chr22	46684410	46738252	-	ENSG00000100422	protein_coding	CERK	chr22	46726734	46727135	402	17	0.56612	0.11536	0.45076	65.4931	GeneBody	NA19240 run1 trio phasing
chr16	88696499	88706408	-	ENSG00000158717	protein_coding	RNF166	chr16	88704566	88704946	381	17	0.828752	0.306141	0.522611	65.1691	GeneBody	NA19240 run1 trio phasing
chr3	48917782	48919385	-	ENSG00000221883	protein_coding	ARIH2OS	chr3	48917866	48918101	236	19	0.759017	0.305245	0.453772	65.0397	GeneBody	NA19240 run1 trio phasing
chr15	74957219	75021495	+	ENSG00000198794	protein_coding	SCAMP5	chr15	74996178	74996455	278	19	0.641112	0.157524	0.483588	64.8038	GeneBody	NA19240 run1 trio phasing
chr8	23528956	23575463	+	ENSG00000147454	protein_coding	SLC25A37	chr8	23552719	23553345	627	16	0.229828	0.730765	-0.500937	-64.6081	GeneBody	NA19240 run1 trio phasing
chr5	173314713	173329503	-	ENSG00000113739	protein_coding	STC2	chr5	173324157	173324618	462	17	0.613673	0.157804	0.45587	64.4567	GeneBody	NA19240 run1 trio phasing
chr5	141338760	141512975	+	ENSG00000081853	protein_coding	PCDHGA2	chr5	141408392	141408675	284	16	0.563025	0.0576434	0.505381	64.4006	GeneBody	NA19240 run1 trio phasing
chr5	141408021	141512979	+	ENSG00000253305	protein_coding	PCDHGB6	chr5	141408392	141408675	284	16	0.563025	0.0576434	0.505381	64.4006	GeneBody	NA19240 run1 trio phasing
chr5	141360042	141512979	+	ENSG00000253910	protein_coding	PCDHGB2	chr5	141408392	141408675	284	16	0.563025	0.0576434	0.505381	64.4006	GeneBody	NA19240 run1 trio phasing
chr5	141387698	141512979	+	ENSG00000253953	protein_coding	PCDHGB4	chr5	141408392	141408675	284	16	0.563025	0.0576434	0.505381	64.4006	GeneBody	NA19240 run1 trio phasing
chr5	141355021	141512975	+	ENSG00000262576	protein_coding	PCDHGA4	chr5	141408392	141408675	284	16	0.563025	0.0576434	0.505381	64.4006	GeneBody	NA19240 run1 trio phasing
chr9	124001670	124033301	+	ENSG00000106689	protein_coding	LHX2	chr9	124012779	124012935	157	17	0.778276	0.249016	0.52926	64.3283	GeneBody	NA19240 run1 trio phasing
chr11	6259806	6272127	+	ENSG00000110148	protein_coding	CCKBR	chr11	6269962	6270254	293	18	0.392256	0.835447	-0.443191	-63.5241	GeneBody	NA19240 run1 trio phasing
chr16	4510669	4538828	-	ENSG00000089486	protein_coding	CDIP1	chr16	4527110	4527564	455	17	0.74312	0.221363	0.521756	63.4946	GeneBody	NA19240 run1 trio phasing
chr12	33374238	33439819	-	ENSG00000110975	protein_coding	SYT10	chr12	33438186	33438577	392	16	0.674323	0.148666	0.525657	63.3351	GeneBody	NA19240 run1 trio phasing
chr11	63998558	64166113	-	ENSG00000133315	protein_coding	MACROD1	chr11	63998958	63999227	270	18	0.793837	0.426558	0.367279	63.0295	GeneBody	NA19240 run1 trio phasing
chr13	76880175	76886405	-	ENSG00000178695	protein_coding	KCTD12	chr13	76887144	76887375	232	17	0.759098	0.268435	0.490663	62.2335	Promoter	NA19240 run1 trio phasing
chr16	84476355	84554033	-	ENSG00000140950	protein_coding	MEAK7	chr16	84544490	84544769	280	16	0.689476	0.201132	0.488343	62.2122	GeneBody	NA19240 run1 trio phasing
chr1	13583465	13617957	+	ENSG00000162493	protein_coding	PDPN	chr1	13583112	13583315	204	18	0.660755	0.189109	0.471646	62.168	Promoter	NA19240 run1 trio phasing
chr8	10896045	11201833	-	ENSG00000171044	protein_coding	XKR6	chr8	10965152	10965576	425	16	0.25312	0.739218	-0.486099	-61.8963	GeneBody	NA19240 run1 trio phasing
chr9	116425225	117415070	-	ENSG00000148219	protein_coding	ASTN2	chr9	116958258	116958615	358	16	0.212536	0.705398	-0.492862	-61.2731	GeneBody	NA19240 run1 trio phasing
chr3	75678660	75785583	-	ENSG00000227124	protein_coding	ZNF717	chr3	75690553	75690809	257	16	0.338823	0.806747	-0.467925	-60.6911	GeneBody	NA19240 run1 trio phasing
chr10	50182778	50279720	-	ENSG00000188611	protein_coding	ASAH2	chr10	50262522	50262966	445	16	0.510057	0.0906449	0.419412	60.5478	GeneBody	NA19240 run1 trio phasing
chr1	42456117	42473385	+	ENSG00000127125	protein_coding	PPCS	chr1	42455731	42456046	316	16	0.212048	0.62328	-0.411232	-59.1549	Promoter	NA19240 run1 trio phasing
chr13	99981784	99986765	+	ENSG00000043355	protein_coding	ZIC2	chr13	99983638	99983870	233	17	0.0825789	0.46427	-0.381691	-58.4961	GeneBody	NA19240 run1 trio phasing
chr4	6026199	6200591	-	ENSG00000152969	protein_coding	JAKMIP1	chr4	6105203	6105468	266	16	0.824195	0.416068	0.408127	58.4886	GeneBody	NA19240 run1 trio phasing
chr9	114402080	114505473	-	ENSG00000095397	protein_coding	WHRN	chr9	114504411	114504566	156	16	0.185689	0.588281	-0.402592	-56.3222	GeneBody	NA19240 run1 trio phasing
chr16	87949244	88077318	+	ENSG00000172530	protein_coding	BANP	chr16	87959626	87959961	336	16	0.470911	0.889287	-0.418376	-56.0021	GeneBody	NA19240 run1 trio phasing
chr19	6677704	6730562	-	ENSG00000125730	protein_coding	C3	chr19	6711003	6711250	248	16	0.170474	0.610744	-0.44027	-55.5973	GeneBody	NA19240 run1 trio phasing
chr16	25691959	26137685	+	ENSG00000182601	protein_coding	HS3ST4	chr16	25991743	25992015	273	16	0.337176	0.808621	-0.471445	-54.5432	GeneBody	NA19240 run1 trio phasing
chr13	113324163	113364148	-	ENSG00000139835	protein_coding	GRTP1	chr13	113346471	113346889	419	16	0.488759	0.101592	0.387167	53.0056	GeneBody	NA19240 run1 trio phasing

## Sheet: NA19240 Nanopore Alone
Genes which showed monoallelic-expression from Savova et al.							Mapped Differentially Methylated Regions
Chromosome	Start	End	Strand	gene_id	gene_type	gene_name	Chromosome2	DMR start	DMR end	Length	Number of CpG	Mean Methylation HP1	Mean Methylation HP2	Difference of means	Area statistics	Mappint To	Sample
chr8	139727725	140458579	-	ENSG00000167632	protein_coding	TRAPPC9	chr8	140098085	140100981	2897	191	0.941005	0.10613	0.834876	2308.13	GeneBody	NA19240 run1 nanopore alone phasing
chr4	88592434	88708541	+	ENSG00000138641	protein_coding	HERC3	chr4	88697033	88698131	1099	58	0.067525	0.946998	-0.879473	-866.723	GeneBody	NA19240 run1 nanopore alone phasing
chr17	44353215	44363853	-	ENSG00000161682	protein_coding	FAM171A2	chr17	44353542	44354744	1203	166	0.102165	0.607604	-0.505439	-808.336	GeneBody	NA19240 run1 nanopore alone phasing
chr6	169457212	169702067	-	ENSG00000184465	protein_coding	WDR27	chr6	169654367	169655464	1098	57	0.955973	0.143686	0.812287	692.862	GeneBody	NA19240 run1 nanopore alone phasing
chr17	42549214	42555213	+	ENSG00000108786	protein_coding	HSD17B1	chr17	42547937	42549055	1119	91	0.101264	0.811498	-0.710234	-676.153	Promoter	NA19240 run1 nanopore alone phasing
chr17	21284672	21315232	+	ENSG00000034152	protein_coding	MAP2K3	chr17	21295897	21300874	4978	110	0.90311	0.25143	0.65168	673.539	GeneBody	NA19240 run1 nanopore alone phasing
chr1	27342020	27353937	+	ENSG00000142765	protein_coding	SYTL1	chr1	27349294	27350306	1013	97	0.159665	0.758456	-0.598791	-591.263	GeneBody	NA19240 run1 nanopore alone phasing
chr8	143267433	143276931	+	ENSG00000250571	protein_coding	GLI4	chr8	143275901	143276940	1040	109	0.17244	0.718621	-0.546181	-573.915	GeneBody	NA19240 run1 nanopore alone phasing
chr19	589881	617159	+	ENSG00000099822	protein_coding	HCN2	chr19	615714	616375	662	92	0.715293	0.152144	0.563149	517.791	GeneBody	NA19240 run1 nanopore alone phasing
chr8	142212080	142403182	-	ENSG00000171045	protein_coding	TSNARE1	chr8	142325721	142326788	1068	58	0.110725	0.849216	-0.738491	-499.912	GeneBody	NA19240 run1 nanopore alone phasing
chr19	5158495	5340803	-	ENSG00000105426	protein_coding	PTPRS	chr19	5229217	5229914	698	71	0.75508	0.0896094	0.66547	499.855	GeneBody	NA19240 run1 nanopore alone phasing
chr11	95165513	95232541	-	ENSG00000149212	protein_coding	SESN3	chr11	95232072	95233171	1100	38	0.0385861	0.916556	-0.87797	-499.358	Promoter	NA19240 run1 nanopore alone phasing
chr6	291630	351355	+	ENSG00000112679	protein_coding	DUSP22	chr6	292279	293973	1695	97	0.0361017	0.496435	-0.460333	-476.477	GeneBody	NA19240 run1 nanopore alone phasing
chr12	113056709	113098028	+	ENSG00000135144	protein_coding	DTX1	chr12	113077264	113078216	953	110	0.436872	0.035977	0.400895	467.766	GeneBody	NA19240 run1 nanopore alone phasing
chr11	123358428	123627774	+	ENSG00000023171	protein_coding	GRAMD1B	chr11	123559534	123561056	1523	54	0.802578	0.0815752	0.721003	456.344	GeneBody	NA19240 run1 nanopore alone phasing
chr19	45933734	45973865	-	ENSG00000104967	protein_coding	NOVA2	chr19	45939962	45940699	738	86	0.852562	0.304105	0.548457	454.56	GeneBody	NA19240 run1 nanopore alone phasing
chr2	130836916	131047263	+	ENSG00000136002	protein_coding	ARHGEF4	chr2	131039842	131040672	831	81	0.793339	0.196447	0.596891	453.985	GeneBody	NA19240 run1 nanopore alone phasing
chr7	158856558	158956747	+	ENSG00000126870	protein_coding	WDR60	chr7	158863556	158864292	737	46	0.854214	0.0979171	0.756296	435.829	GeneBody	NA19240 run1 nanopore alone phasing
chr5	180601506	180649624	-	ENSG00000037280	protein_coding	FLT4	chr5	180618682	180619248	567	78	0.667622	0.125982	0.541639	418.568	GeneBody	NA19240 run1 nanopore alone phasing
chr9	126326829	126507041	+	ENSG00000196814	protein_coding	MVB12B	chr9	126482360	126483091	732	48	0.101439	0.83771	-0.736271	-407.846	GeneBody	NA19240 run1 nanopore alone phasing
chr14	23969874	24006408	+	ENSG00000187630	protein_coding	DHRS4L2	chr14	23969531	23970722	1192	76	0.0875874	0.57471	-0.487122	-372.1	Promoter	NA19240 run1 nanopore alone phasing
chr2	169694488	169776989	+	ENSG00000213160	protein_coding	KLHL23	chr2	169768207	169769083	877	79	0.224514	0.729401	-0.504887	-355.221	GeneBody	NA19240 run1 nanopore alone phasing
chr17	21284672	21315232	+	ENSG00000034152	protein_coding	MAP2K3	chr17	21303865	21307139	3275	71	0.910223	0.364913	0.54531	347.953	GeneBody	NA19240 run1 nanopore alone phasing
chr6	151239967	151358559	+	ENSG00000131016	protein_coding	AKAP12	chr6	151325177	151326161	985	46	0.11623	0.828063	-0.711832	-343.095	GeneBody	NA19240 run1 nanopore alone phasing
chr5	132191838	132295315	-	ENSG00000072682	protein_coding	P4HA2	chr5	132271303	132271936	634	54	0.31369	0.922587	-0.608897	-337.924	GeneBody	NA19240 run1 nanopore alone phasing
chr19	13206442	13633025	-	ENSG00000141837	protein_coding	CACNA1A	chr19	13298420	13298941	522	61	0.214474	0.808276	-0.593801	-335.869	GeneBody	NA19240 run1 nanopore alone phasing
chr17	80544819	80966371	+	ENSG00000141564	protein_coding	RPTOR	chr17	80885904	80886994	1091	47	0.24025	0.903978	-0.663728	-326.239	GeneBody	NA19240 run1 nanopore alone phasing
chr6	169457212	169702067	-	ENSG00000184465	protein_coding	WDR27	chr6	169577105	169577804	700	67	0.921821	0.407805	0.514016	308.02	GeneBody	NA19240 run1 nanopore alone phasing
chr17	9250471	9576591	-	ENSG00000170310	protein_coding	STX8	chr17	9576164	9577362	1199	45	0.713106	0.0499794	0.663127	301.834	Promoter	NA19240 run1 nanopore alone phasing
chr6	73394828	73417566	+	ENSG00000080007	protein_coding	DDX43	chr6	73394577	73395213	637	50	0.171974	0.763842	-0.591868	-294.695	Promoter	NA19240 run1 nanopore alone phasing
chr10	11742366	11764070	+	ENSG00000134463	protein_coding	ECHDC3	chr10	11742582	11743094	513	55	0.0983863	0.680361	-0.581975	-288.225	GeneBody	NA19240 run1 nanopore alone phasing
chr19	55635016	55643470	+	ENSG00000213015	protein_coding	ZNF580	chr19	55639990	55640576	587	40	0.740144	0.0619728	0.678171	288.156	GeneBody	NA19240 run1 nanopore alone phasing
chr11	67303478	67312607	+	ENSG00000172830	protein_coding	SSH3	chr11	67303404	67304021	618	66	0.667754	0.177138	0.490616	286.873	Promoter	NA19240 run1 nanopore alone phasing
chr7	996986	1138260	-	ENSG00000146540	protein_coding	C7orf50	chr7	1059333	1060043	711	53	0.0655214	0.61476	-0.549239	-283.685	GeneBody	NA19240 run1 nanopore alone phasing
chr5	103548855	103562790	-	ENSG00000112874	protein_coding	NUDT12	chr5	103562122	103563074	953	47	0.0654345	0.660761	-0.595326	-282.334	Promoter	NA19240 run1 nanopore alone phasing
chr17	1934677	2025334	-	ENSG00000185924	protein_coding	RTN4RL1	chr17	1936579	1937278	700	45	0.739235	0.111692	0.627543	282.114	GeneBody	NA19240 run1 nanopore alone phasing
chr3	197889077	197960142	-	ENSG00000114473	protein_coding	IQCG	chr3	197921034	197921596	563	34	0.061198	0.753242	-0.692044	-276.265	GeneBody	NA19240 run1 nanopore alone phasing
chr19	17323223	17334855	-	ENSG00000074855	protein_coding	ANO8	chr19	17323372	17324076	705	61	0.693625	0.190261	0.503364	271.139	GeneBody	NA19240 run1 nanopore alone phasing
chr7	4797055	4883716	-	ENSG00000157927	protein_coding	RADIL	chr7	4809074	4809807	734	52	0.192156	0.730381	-0.538225	-260.49	GeneBody	NA19240 run1 nanopore alone phasing
chr8	144522388	144527033	-	ENSG00000254402	protein_coding	LRRC24	chr8	144524503	144525152	650	65	0.2391	0.723109	-0.484009	-258.399	GeneBody	NA19240 run1 nanopore alone phasing
chr6	41546426	41602384	+	ENSG00000137166	protein_coding	FOXP4	chr6	41548034	41548658	625	45	0.0683816	0.696494	-0.628113	-258.008	GeneBody	NA19240 run1 nanopore alone phasing
chr16	3500976	3539048	+	ENSG00000103351	protein_coding	CLUAP1	chr16	3500012	3500567	556	48	0.642772	0.0873538	0.555418	257.154	Promoter	NA19240 run1 nanopore alone phasing
chr1	225886282	225911382	-	ENSG00000243709	protein_coding	LEFTY1	chr1	225911269	225911949	681	43	0.89813	0.256466	0.641665	251.288	Promoter	NA19240 run1 nanopore alone phasing
chr16	2817180	2826304	+	ENSG00000007038	protein_coding	PRSS21	chr16	2817087	2817682	596	52	0.750385	0.184811	0.565574	251.021	Promoter	NA19240 run1 nanopore alone phasing
chr10	274190	689668	-	ENSG00000151240	protein_coding	DIP2C	chr10	484557	485380	824	46	0.673018	0.103174	0.569845	247.724	GeneBody	NA19240 run1 nanopore alone phasing
chr10	129835283	129973053	-	ENSG00000108001	protein_coding	EBF3	chr10	129898748	129899266	519	38	0.880754	0.232379	0.648375	246.451	GeneBody	NA19240 run1 nanopore alone phasing
chr18	79395856	79529325	+	ENSG00000131196	protein_coding	NFATC1	chr18	79519760	79520648	889	41	0.205908	0.798122	-0.592214	-229.799	GeneBody	NA19240 run1 nanopore alone phasing
chr20	63696652	63698684	+	ENSG00000243509	protein_coding	TNFRSF6B	chr20	63696587	63697189	603	52	0.77419	0.276959	0.497231	229.259	Promoter	NA19240 run1 nanopore alone phasing
chr6	110391771	110415575	-	ENSG00000203797	protein_coding	DDO	chr6	110399452	110400211	760	48	0.234798	0.777619	-0.542821	-228.857	GeneBody	NA19240 run1 nanopore alone phasing
chr17	5105541	5123116	-	ENSG00000167840	protein_coding	ZNF232	chr17	5112303	5112937	635	31	0.204051	0.914749	-0.710698	-228.521	GeneBody	NA19240 run1 nanopore alone phasing
chr17	48607232	48633572	-	ENSG00000260027	protein_coding	HOXB7	chr17	48607754	48608250	497	33	0.238669	0.887719	-0.64905	-211.888	GeneBody	NA19240 run1 nanopore alone phasing
chr19	5158495	5340803	-	ENSG00000105426	protein_coding	PTPRS	chr19	5205336	5206302	967	29	0.816161	0.117703	0.698458	211.061	GeneBody	NA19240 run1 nanopore alone phasing
chr11	62602218	62612765	-	ENSG00000149499	protein_coding	EML3	chr11	62602285	62602685	401	49	0.297199	0.751372	-0.454173	-207.024	GeneBody	NA19240 run1 nanopore alone phasing
chr11	45921621	45929096	+	ENSG00000165905	protein_coding	LARGE2	chr11	45921868	45922342	475	39	0.730432	0.19049	0.539942	200.529	GeneBody	NA19240 run1 nanopore alone phasing
chr2	25160853	25168903	-	ENSG00000115138	protein_coding	POMC	chr2	25161377	25161804	428	50	0.37538	0.89235	-0.51697	-200.26	GeneBody	NA19240 run1 nanopore alone phasing
chr15	82041778	82046119	-	ENSG00000183496	protein_coding	MEX3B	chr15	82043922	82044408	487	46	0.765238	0.27487	0.490368	198.948	GeneBody	NA19240 run1 nanopore alone phasing
chr7	44062727	44065567	-	ENSG00000164708	protein_coding	PGAM2	chr7	44064729	44065516	788	42	0.0921017	0.618341	-0.526239	-198.193	GeneBody	NA19240 run1 nanopore alone phasing
chr5	1050384	1112063	-	ENSG00000113504	protein_coding	SLC12A7	chr5	1061138	1061541	404	55	0.959491	0.594743	0.364748	194.022	GeneBody	NA19240 run1 nanopore alone phasing
chr2	177623244	178072777	-	ENSG00000128655	protein_coding	PDE11A	chr2	177634097	177634781	685	25	0.821535	0.0473524	0.774183	193.243	GeneBody	NA19240 run1 nanopore alone phasing
chr1	2321253	2391707	-	ENSG00000116151	protein_coding	MORN1	chr1	2387766	2388837	1072	37	0.910578	0.374563	0.536015	192.037	GeneBody	NA19240 run1 nanopore alone phasing
chr22	50170731	50180295	+	ENSG00000073150	protein_coding	PANX2	chr22	50170876	50171323	448	40	0.633137	0.130756	0.502381	191.678	GeneBody	NA19240 run1 nanopore alone phasing
chr5	138946724	139293557	-	ENSG00000120725	protein_coding	SIL1	chr5	139292517	139293222	706	36	0.319428	0.892735	-0.573307	-189.223	GeneBody	NA19240 run1 nanopore alone phasing
chr5	177357924	177372596	+	ENSG00000169220	protein_coding	RGS14	chr5	177370704	177371214	511	44	0.106227	0.643709	-0.537482	-188.738	GeneBody	NA19240 run1 nanopore alone phasing
chr17	17505563	17591708	-	ENSG00000133027	protein_coding	PEMT	chr17	17561655	17562316	662	31	0.270165	0.888024	-0.617859	-187.737	GeneBody	NA19240 run1 nanopore alone phasing
chr3	11556069	11771350	-	ENSG00000144560	protein_coding	VGLL4	chr3	11704946	11705477	532	32	0.941186	0.357472	0.583714	185.059	GeneBody	NA19240 run1 nanopore alone phasing
chr20	833715	857463	+	ENSG00000125898	protein_coding	FAM110A	chr20	841937	842441	505	39	0.71761	0.192455	0.525154	184.78	GeneBody	NA19240 run1 nanopore alone phasing
chr2	237627587	237813682	+	ENSG00000124831	protein_coding	LRRFIP1	chr2	237626832	237627323	492	39	0.650827	0.172954	0.477873	183.905	Promoter	NA19240 run1 nanopore alone phasing
chr17	1779485	1830634	-	ENSG00000186532	protein_coding	SMYD4	chr17	1783091	1784062	972	35	0.833202	0.262142	0.57106	182.127	GeneBody	NA19240 run1 nanopore alone phasing
chr10	132332154	132381508	+	ENSG00000148814	protein_coding	LRRC27	chr10	132352199	132352705	507	42	0.798005	0.27228	0.525726	181.119	GeneBody	NA19240 run1 nanopore alone phasing
chr22	17137511	17165287	-	ENSG00000069998	protein_coding	HDHD5	chr22	17159530	17159996	467	35	0.18526	0.730699	-0.54544	-180.365	GeneBody	NA19240 run1 nanopore alone phasing
chr17	60677453	61392838	+	ENSG00000141376	protein_coding	BCAS3	chr17	60886988	60887593	606	36	0.84982	0.298023	0.551797	179.892	GeneBody	NA19240 run1 nanopore alone phasing
chr16	57471922	57487327	-	ENSG00000125170	protein_coding	DOK4	chr16	57479244	57479885	642	35	0.630686	0.0694847	0.561201	178.013	GeneBody	NA19240 run1 nanopore alone phasing
chr10	6144934	6254644	+	ENSG00000170525	protein_coding	PFKFB3	chr10	6171741	6172535	795	26	0.771229	0.132135	0.639094	173.341	GeneBody	NA19240 run1 nanopore alone phasing
chr19	51804816	51890950	-	ENSG00000161551	protein_coding	ZNF577	chr19	51887660	51888186	527	44	0.147663	0.587335	-0.439672	-173.326	GeneBody	NA19240 run1 nanopore alone phasing
chr1	7784320	7845177	+	ENSG00000049246	protein_coding	PER3	chr1	7826917	7827604	688	35	0.845606	0.291727	0.553879	171.65	GeneBody	NA19240 run1 nanopore alone phasing
chr4	154231742	154491799	-	ENSG00000197410	protein_coding	DCHS2	chr4	154489820	154490287	468	43	0.207164	0.690672	-0.483508	-171.105	GeneBody	NA19240 run1 nanopore alone phasing
chr7	150338317	150341662	-	ENSG00000106538	protein_coding	RARRES2	chr7	150341331	150341875	545	39	0.196611	0.6952	-0.498589	-171.029	Promoter	NA19240 run1 nanopore alone phasing
chr19	50516892	50568435	-	ENSG00000131409	protein_coding	LRRC4B	chr19	50516852	50517348	497	33	0.761611	0.196445	0.565166	169.657	GeneBody	NA19240 run1 nanopore alone phasing
chr9	76419850	76651203	+	ENSG00000187210	protein_coding	GCNT1	chr9	76571567	76572019	453	38	0.519554	0.0714402	0.448114	163.083	GeneBody	NA19240 run1 nanopore alone phasing
chr8	22024125	22036897	+	ENSG00000158806	protein_coding	NPM2	chr8	22025016	22025459	444	32	0.265835	0.809418	-0.543584	-160.163	GeneBody	NA19240 run1 nanopore alone phasing
chr6	116752197	116765719	-	ENSG00000183807	protein_coding	FAM162B	chr6	116764577	116764984	408	26	0.0939032	0.721996	-0.628093	-158.481	GeneBody	NA19240 run1 nanopore alone phasing
chr19	11199295	11262524	-	ENSG00000130158	protein_coding	DOCK6	chr19	11243131	11243795	665	40	0.149468	0.690951	-0.541484	-157.07	GeneBody	NA19240 run1 nanopore alone phasing
chr1	2184461	2212720	-	ENSG00000162585	protein_coding	FAAP20	chr1	2189357	2189889	533	36	0.309613	0.785792	-0.47618	-156.817	GeneBody	NA19240 run1 nanopore alone phasing
chr5	2745845	2751677	-	ENSG00000170561	protein_coding	IRX2	chr5	2748465	2748764	300	38	0.60584	0.146054	0.459786	155.569	GeneBody	NA19240 run1 nanopore alone phasing
chr2	61145068	61164829	+	ENSG00000237651	protein_coding	C2orf74	chr2	61144883	61145329	447	27	0.668773	0.0669684	0.601805	153.976	Promoter	NA19240 run1 nanopore alone phasing
chr16	89947925	89968060	+	ENSG00000140995	protein_coding	DEF8	chr16	89949444	89949925	482	27	0.12042	0.706669	-0.586249	-153.003	GeneBody	NA19240 run1 nanopore alone phasing
chr22	29312933	29319679	-	ENSG00000100276	protein_coding	RASL10A	chr22	29313396	29313693	298	38	0.574088	0.118804	0.455285	152.681	GeneBody	NA19240 run1 nanopore alone phasing
chr3	48636463	48662886	-	ENSG00000008300	protein_coding	CELSR3	chr3	48656955	48657296	342	36	0.325387	0.796365	-0.470978	-152.645	GeneBody	NA19240 run1 nanopore alone phasing
chr1	9651731	9729114	+	ENSG00000171608	protein_coding	PIK3CD	chr1	9728459	9728780	322	19	0.204312	0.927238	-0.722926	-146.292	GeneBody	NA19240 run1 nanopore alone phasing
chr17	78852977	78925387	-	ENSG00000035862	protein_coding	TIMP2	chr17	78890225	78890858	634	25	0.833685	0.205982	0.627703	145.686	GeneBody	NA19240 run1 nanopore alone phasing
chr17	21284672	21315232	+	ENSG00000034152	protein_coding	MAP2K3	chr17	21291378	21292165	788	23	0.920829	0.251796	0.669033	145.453	GeneBody	NA19240 run1 nanopore alone phasing
chr1	923928	944581	+	ENSG00000187634	protein_coding	SAMD11	chr1	933994	934414	421	34	0.155593	0.679975	-0.524382	-145.425	GeneBody	NA19240 run1 nanopore alone phasing
chr10	102461395	102477045	+	ENSG00000138111	protein_coding	MFSD13A	chr10	102463083	102463583	501	26	0.156391	0.785061	-0.628669	-144.227	GeneBody	NA19240 run1 nanopore alone phasing
chr13	112894378	113099742	+	ENSG00000126217	protein_coding	MCF2L	chr13	112928191	112929372	1182	32	0.242236	0.760341	-0.518105	-140.38	GeneBody	NA19240 run1 nanopore alone phasing
chr13	113399610	113453524	-	ENSG00000153531	protein_coding	ADPRHL1	chr13	113407440	113407896	457	31	0.81322	0.282236	0.530984	139.969	GeneBody	NA19240 run1 nanopore alone phasing
chr10	103594027	103855543	-	ENSG00000107957	protein_coding	SH3PXD2A	chr10	103660462	103661136	675	34	0.774663	0.334649	0.440014	137.73	GeneBody	NA19240 run1 nanopore alone phasing
chr19	45079288	45305284	+	ENSG00000007047	protein_coding	MARK4	chr19	45234163	45234431	269	31	0.214307	0.741287	-0.526981	-137.473	GeneBody	NA19240 run1 nanopore alone phasing
chr10	132537787	132783480	+	ENSG00000068383	protein_coding	INPP5A	chr10	132563634	132564212	579	24	0.166933	0.764706	-0.597772	-137.235	GeneBody	NA19240 run1 nanopore alone phasing
chr20	30377372	30399257	+	ENSG00000149531	unprocessed_pseudogene	FRG1BP	chr20	30376680	30377015	336	32	0.249438	0.721401	-0.471964	-135.854	Promoter	NA19240 run1 nanopore alone phasing
chr10	124619292	124744378	-	ENSG00000189319	protein_coding	FAM53B	chr10	124684675	124685799	1125	19	0.908788	0.216459	0.692329	135.284	GeneBody	NA19240 run1 nanopore alone phasing
chr1	58575433	58577252	-	ENSG00000184292	protein_coding	TACSTD2	chr1	58577315	58577772	458	32	0.626278	0.131923	0.494354	133.588	Promoter	NA19240 run1 nanopore alone phasing
chr19	56219670	56368383	-	ENSG00000131848	protein_coding	ZSCAN5A	chr19	56339467	56339851	385	24	0.793053	0.212502	0.580551	133.584	GeneBody	NA19240 run1 nanopore alone phasing
chr9	8314246	10612723	-	ENSG00000153707	protein_coding	PTPRD	chr9	10208044	10208535	492	30	0.0394734	0.570237	-0.530764	-133.092	GeneBody	NA19240 run1 nanopore alone phasing
chr13	50082169	50906856	+	ENSG00000176124	lncRNA	DLEU1	chr13	50126861	50127365	505	27	0.883962	0.345818	0.538144	132.201	GeneBody	NA19240 run1 nanopore alone phasing
chr16	89969773	89972832	-	ENSG00000177946	protein_coding	CENPBD1	chr16	89971953	89972305	353	29	0.73987	0.219748	0.520122	132.157	GeneBody	NA19240 run1 nanopore alone phasing
chr13	112894378	113099742	+	ENSG00000126217	protein_coding	MCF2L	chr13	113001803	113002207	405	35	0.129101	0.609738	-0.480638	-132.138	GeneBody	NA19240 run1 nanopore alone phasing
chr13	112894378	113099742	+	ENSG00000126217	protein_coding	MCF2L	chr13	112931065	112931634	570	22	0.753253	0.108954	0.6443	131.357	GeneBody	NA19240 run1 nanopore alone phasing
chr5	441498	443160	-	ENSG00000221990	lncRNA	EXOC3-AS1	chr5	443802	444356	555	24	0.828524	0.262854	0.56567	129.835	Promoter	NA19240 run1 nanopore alone phasing
chr10	129467190	129770983	+	ENSG00000170430	protein_coding	MGMT	chr10	129606009	129606747	739	22	0.204001	0.841549	-0.637548	-128.097	GeneBody	NA19240 run1 nanopore alone phasing
chr12	132687587	132704985	+	ENSG00000176894	protein_coding	PXMP2	chr12	132688655	132688995	341	31	0.699517	0.237767	0.46175	127.688	GeneBody	NA19240 run1 nanopore alone phasing
chr1	180230264	180278984	+	ENSG00000121454	protein_coding	LHX4	chr1	180233183	180233519	337	37	0.52454	0.111888	0.412653	127.606	GeneBody	NA19240 run1 nanopore alone phasing
chr16	81739097	81962685	+	ENSG00000197943	protein_coding	PLCG2	chr16	81777610	81778585	976	17	0.908546	0.20251	0.706037	127.592	GeneBody	NA19240 run1 nanopore alone phasing
chr4	7041899	7057952	+	ENSG00000173011	protein_coding	TADA2B	chr4	7045815	7046419	605	17	0.892234	0.167266	0.724968	127.066	GeneBody	NA19240 run1 nanopore alone phasing
chr22	49918167	49927540	+	ENSG00000184164	protein_coding	CRELD2	chr22	49924816	49925313	498	28	0.156049	0.663914	-0.507865	-126.672	GeneBody	NA19240 run1 nanopore alone phasing
chr4	3463306	3501473	+	ENSG00000175920	protein_coding	DOK7	chr4	3484051	3484520	470	28	0.638209	0.103652	0.534557	125.993	GeneBody	NA19240 run1 nanopore alone phasing
chr21	45643694	45942454	+	ENSG00000183570	protein_coding	PCBP3	chr21	45874922	45875401	480	27	0.797229	0.25263	0.544599	125.052	GeneBody	NA19240 run1 nanopore alone phasing
chr19	43622368	43639850	-	ENSG00000105767	protein_coding	CADM4	chr19	43626642	43626998	357	23	0.855583	0.229718	0.625865	123.789	GeneBody	NA19240 run1 nanopore alone phasing
chr15	91853708	92172435	+	ENSG00000176463	protein_coding	SLCO3A1	chr15	92161587	92162203	617	16	0.879512	0.158044	0.721468	123.139	GeneBody	NA19240 run1 nanopore alone phasing
chr10	103594027	103855543	-	ENSG00000107957	protein_coding	SH3PXD2A	chr10	103668614	103669231	618	28	0.260424	0.769642	-0.509218	-123.043	GeneBody	NA19240 run1 nanopore alone phasing
chr1	151156664	151170296	+	ENSG00000163156	protein_coding	SCNM1	chr1	151165079	151165648	570	19	0.107074	0.752621	-0.645547	-122.95	GeneBody	NA19240 run1 nanopore alone phasing
chr10	132207492	132331847	-	ENSG00000165752	protein_coding	STK32C	chr10	132248785	132249264	480	27	0.233719	0.768656	-0.534937	-120.97	GeneBody	NA19240 run1 nanopore alone phasing
chr7	549197	727650	-	ENSG00000188191	protein_coding	PRKAR1B	chr7	607793	608571	779	18	0.201747	0.866956	-0.665208	-120.757	GeneBody	NA19240 run1 nanopore alone phasing
chr4	40423267	40630875	-	ENSG00000163694	protein_coding	RBM47	chr4	40514361	40514981	621	19	0.179389	0.832789	-0.653401	-120.316	GeneBody	NA19240 run1 nanopore alone phasing
chr3	125082636	125212864	-	ENSG00000221955	protein_coding	SLC12A8	chr3	125148879	125149255	377	18	0.120388	0.821249	-0.700861	-120.212	GeneBody	NA19240 run1 nanopore alone phasing
chr4	186104419	186172667	+	ENSG00000109794	protein_coding	FAM149A	chr4	186162255	186163390	1136	24	0.18304	0.761899	-0.578859	-118.998	GeneBody	NA19240 run1 nanopore alone phasing
chr7	69598296	70793506	+	ENSG00000158321	protein_coding	AUTS2	chr7	70415575	70416939	1365	20	0.790204	0.142836	0.647368	118.937	GeneBody	NA19240 run1 nanopore alone phasing
chr17	1779485	1830634	-	ENSG00000186532	protein_coding	SMYD4	chr17	1828558	1829026	469	18	0.862046	0.1441	0.717946	118.514	GeneBody	NA19240 run1 nanopore alone phasing
chr1	9997206	10016021	+	ENSG00000162444	protein_coding	RBP7	chr1	9997861	9998153	293	33	0.475178	0.101125	0.374054	118.3	GeneBody	NA19240 run1 nanopore alone phasing
chr13	99606669	99897134	+	ENSG00000125246	protein_coding	CLYBL	chr13	99896407	99896682	276	29	0.834574	0.368779	0.465795	117.276	GeneBody	NA19240 run1 nanopore alone phasing
chr11	125883614	125900648	+	ENSG00000198331	protein_coding	HYLS1	chr11	125886767	125887303	537	29	0.193824	0.657143	-0.463319	-116.755	GeneBody	NA19240 run1 nanopore alone phasing
chr17	21284672	21315232	+	ENSG00000034152	protein_coding	MAP2K3	chr17	21302458	21303495	1038	25	0.893928	0.293358	0.60057	116.307	GeneBody	NA19240 run1 nanopore alone phasing
chr19	589881	617159	+	ENSG00000099822	protein_coding	HCN2	chr19	610656	611107	452	22	0.748489	0.187759	0.560731	115.895	GeneBody	NA19240 run1 nanopore alone phasing
chr3	196867856	196934714	+	ENSG00000119231	protein_coding	SENP5	chr3	196931417	196932620	1204	18	0.155127	0.814206	-0.659078	-115.767	GeneBody	NA19240 run1 nanopore alone phasing
chr21	33642400	33899861	+	ENSG00000205726	protein_coding	ITSN1	chr21	33867719	33868089	371	22	0.167955	0.777262	-0.609307	-114.093	GeneBody	NA19240 run1 nanopore alone phasing
chr15	36579626	36810248	+	ENSG00000186073	protein_coding	C15orf41	chr15	36578677	36579044	368	23	0.0720948	0.623984	-0.551889	-113.784	Promoter	NA19240 run1 nanopore alone phasing
chr4	70704204	70808619	+	ENSG00000018189	protein_coding	RUFY3	chr4	70755673	70756178	506	17	0.106485	0.802602	-0.696117	-112.945	GeneBody	NA19240 run1 nanopore alone phasing
chr17	21284672	21315232	+	ENSG00000034152	protein_coding	MAP2K3	chr17	21301079	21301681	603	18	0.881143	0.255862	0.625281	109.145	GeneBody	NA19240 run1 nanopore alone phasing
chr1	1449689	1470163	+	ENSG00000215915	protein_coding	ATAD3C	chr1	1462601	1463130	530	20	0.758559	0.153358	0.605201	108.927	GeneBody	NA19240 run1 nanopore alone phasing
chr3	75678660	75785583	-	ENSG00000227124	protein_coding	ZNF717	chr3	75686771	75689083	2313	23	0.171083	0.740714	-0.569631	-107.855	GeneBody	NA19240 run1 nanopore alone phasing
chr19	589881	617159	+	ENSG00000099822	protein_coding	HCN2	chr19	609026	609378	353	23	0.90929	0.375567	0.533722	107.418	GeneBody	NA19240 run1 nanopore alone phasing
chr5	178237618	178590393	-	ENSG00000050767	protein_coding	COL23A1	chr5	178302074	178302431	358	29	0.292067	0.762608	-0.470541	-107.266	GeneBody	NA19240 run1 nanopore alone phasing
chr22	48489553	48850912	+	ENSG00000219438	protein_coding	TAFA5	chr22	48566721	48567541	821	27	0.557992	0.102178	0.455814	106.619	GeneBody	NA19240 run1 nanopore alone phasing
chr22	27748277	27801756	-	ENSG00000169184	protein_coding	MN1	chr22	27785239	27785662	424	22	0.205028	0.768576	-0.563548	-106.519	GeneBody	NA19240 run1 nanopore alone phasing
chr5	169637268	170083382	+	ENSG00000134516	protein_coding	DOCK2	chr5	169636254	169636732	479	21	0.838264	0.250664	0.5876	106.44	Promoter	NA19240 run1 nanopore alone phasing
chr22	29480218	29491390	+	ENSG00000100285	protein_coding	NEFH	chr22	29480484	29480715	232	29	0.269219	0.707358	-0.438139	-106.231	GeneBody	NA19240 run1 nanopore alone phasing
chr16	27224994	27268772	-	ENSG00000169189	protein_coding	NSMCE1	chr16	27235389	27235882	494	18	0.766714	0.112661	0.654052	105.586	GeneBody	NA19240 run1 nanopore alone phasing
chr12	54455950	54473602	-	ENSG00000170627	protein_coding	GTSF1	chr12	54473363	54473758	396	18	0.190232	0.82625	-0.636019	-105.188	Promoter	NA19240 run1 nanopore alone phasing
chr11	1919703	1938706	+	ENSG00000130595	protein_coding	TNNT3	chr11	1927635	1928112	478	27	0.1911	0.669424	-0.478323	-105.05	GeneBody	NA19240 run1 nanopore alone phasing
chr5	124636913	124748807	-	ENSG00000168916	protein_coding	ZNF608	chr5	124735159	124735506	348	23	0.0687304	0.591339	-0.522609	-104.734	GeneBody	NA19240 run1 nanopore alone phasing
chr13	100089015	100530437	+	ENSG00000175198	protein_coding	PCCA	chr13	100521208	100521642	435	21	0.284717	0.864445	-0.579727	-104.237	GeneBody	NA19240 run1 nanopore alone phasing
chr7	28299321	28825894	+	ENSG00000146592	protein_coding	CREB5	chr7	28809036	28809535	500	20	0.228322	0.830735	-0.602414	-103.368	GeneBody	NA19240 run1 nanopore alone phasing
chr1	16197854	16212652	-	ENSG00000142632	protein_coding	ARHGEF19	chr1	16207461	16207788	328	23	0.154699	0.652446	-0.497746	-102.956	GeneBody	NA19240 run1 nanopore alone phasing
chr17	3672199	3696240	-	ENSG00000083454	protein_coding	P2RX5	chr17	3685466	3686846	1381	27	0.149963	0.617961	-0.467998	-102.845	GeneBody	NA19240 run1 nanopore alone phasing
chr11	1389899	1462689	+	ENSG00000174672	protein_coding	BRSK2	chr11	1391407	1391991	585	20	0.114543	0.695623	-0.58108	-102.748	GeneBody	NA19240 run1 nanopore alone phasing
chr12	122865330	122896127	-	ENSG00000139722	protein_coding	VPS37B	chr12	122885706	122885982	277	25	0.349171	0.89899	-0.549819	-101.914	GeneBody	NA19240 run1 nanopore alone phasing
chr5	141338760	141512975	+	ENSG00000081853	protein_coding	PCDHGA2	chr5	141421777	141422259	483	21	0.654101	0.102344	0.551758	100.746	GeneBody	NA19240 run1 nanopore alone phasing
chr5	141408021	141512979	+	ENSG00000253305	protein_coding	PCDHGB6	chr5	141421777	141422259	483	21	0.654101	0.102344	0.551758	100.746	GeneBody	NA19240 run1 nanopore alone phasing
chr5	141412987	141512979	+	ENSG00000253846	protein_coding	PCDHGA10	chr5	141421777	141422259	483	21	0.654101	0.102344	0.551758	100.746	GeneBody	NA19240 run1 nanopore alone phasing
chr5	141421047	141512975	+	ENSG00000253873	protein_coding	PCDHGA11	chr5	141421777	141422259	483	21	0.654101	0.102344	0.551758	100.746	GeneBody	NA19240 run1 nanopore alone phasing
chr5	141360042	141512979	+	ENSG00000253910	protein_coding	PCDHGB2	chr5	141421777	141422259	483	21	0.654101	0.102344	0.551758	100.746	GeneBody	NA19240 run1 nanopore alone phasing
chr5	141387698	141512979	+	ENSG00000253953	protein_coding	PCDHGB4	chr5	141421777	141422259	483	21	0.654101	0.102344	0.551758	100.746	GeneBody	NA19240 run1 nanopore alone phasing
chr5	141417645	141512975	+	ENSG00000254122	protein_coding	PCDHGB7	chr5	141421777	141422259	483	21	0.654101	0.102344	0.551758	100.746	GeneBody	NA19240 run1 nanopore alone phasing
chr5	141355021	141512975	+	ENSG00000262576	protein_coding	PCDHGA4	chr5	141421777	141422259	483	21	0.654101	0.102344	0.551758	100.746	GeneBody	NA19240 run1 nanopore alone phasing
chr3	42685537	42692544	+	ENSG00000157119	protein_coding	KLHL40	chr3	42685593	42685858	266	27	0.750543	0.219113	0.53143	100.714	GeneBody	NA19240 run1 nanopore alone phasing
chr7	69598296	70793506	+	ENSG00000158321	protein_coding	AUTS2	chr7	69646808	69647203	396	24	0.225379	0.744539	-0.51916	-100.542	GeneBody	NA19240 run1 nanopore alone phasing
chr10	132332154	132381508	+	ENSG00000148814	protein_coding	LRRC27	chr10	132330747	132331257	511	23	0.556454	0.083573	0.472881	100.175	Promoter	NA19240 run1 nanopore alone phasing
chr20	45406057	45410610	+	ENSG00000244274	protein_coding	DBNDD2	chr20	45407246	45407693	448	24	0.213461	0.690097	-0.476636	-99.8494	GeneBody	NA19240 run1 nanopore alone phasing
chr16	30650717	30656440	+	ENSG00000156858	protein_coding	PRR14	chr16	30649834	30650302	469	19	0.705777	0.122485	0.583292	99.6242	Promoter	NA19240 run1 nanopore alone phasing
chr12	113056709	113098028	+	ENSG00000135144	protein_coding	DTX1	chr12	113090734	113091228	495	24	0.862428	0.359761	0.502667	99.0624	GeneBody	NA19240 run1 nanopore alone phasing
chr17	30970984	30999911	+	ENSG00000181481	protein_coding	RNF135	chr17	30971806	30972189	384	23	0.70397	0.224544	0.479425	97.3527	GeneBody	NA19240 run1 nanopore alone phasing
chr4	163323962	163344832	-	ENSG00000164128	protein_coding	NPY1R	chr4	163330790	163331611	822	17	0.810692	0.186092	0.6246	97.1981	GeneBody	NA19240 run1 nanopore alone phasing
chr1	159872364	159900165	-	ENSG00000213085	protein_coding	CFAP45	chr1	159900112	159900390	279	25	0.209705	0.737257	-0.527552	-96.3922	Promoter	NA19240 run1 nanopore alone phasing
chr18	5882072	5895955	-	ENSG00000206432	protein_coding	TMEM200C	chr18	5891651	5892030	380	22	0.73385	0.203101	0.530749	95.7629	GeneBody	NA19240 run1 nanopore alone phasing
chr17	82735615	82751196	+	ENSG00000167363	protein_coding	FN3K	chr17	82750701	82751002	302	21	0.806907	0.32193	0.484978	95.6347	GeneBody	NA19240 run1 nanopore alone phasing
chr20	63743666	63832038	-	ENSG00000130584	protein_coding	ZBTB46	chr20	63750985	63751449	465	21	0.837296	0.300681	0.536616	95.5476	GeneBody	NA19240 run1 nanopore alone phasing
chr22	37180166	37199385	-	ENSG00000133466	protein_coding	C1QTNF6	chr22	37200284	37200664	381	18	0.732172	0.119457	0.612715	95.3868	Promoter	NA19240 run1 nanopore alone phasing
chr6	166409364	166906451	-	ENSG00000071242	protein_coding	RPS6KA2	chr6	166903962	166904460	499	21	0.231227	0.75652	-0.525293	-95.1684	GeneBody	NA19240 run1 nanopore alone phasing
chr1	15409888	15430339	+	ENSG00000142634	protein_coding	EFHD2	chr1	15418075	15418584	510	21	0.375636	0.884721	-0.509085	-95.1576	GeneBody	NA19240 run1 nanopore alone phasing
chr19	708935	748329	+	ENSG00000099864	protein_coding	PALM	chr19	709938	710357	420	27	0.617561	0.156838	0.460722	95.033	GeneBody	NA19240 run1 nanopore alone phasing
chr11	64340204	64357534	+	ENSG00000168071	protein_coding	CCDC88B	chr11	64350944	64351439	496	18	0.853389	0.246301	0.607087	94.701	GeneBody	NA19240 run1 nanopore alone phasing
chr13	95578202	95644703	-	ENSG00000134874	protein_coding	DZIP1	chr13	95641704	95641953	250	27	0.707882	0.298055	0.409827	94.5125	GeneBody	NA19240 run1 nanopore alone phasing
chr16	80597907	80804598	-	ENSG00000166446	protein_coding	CDYL2	chr16	80699890	80700470	581	20	0.271987	0.850603	-0.578616	-93.5386	GeneBody	NA19240 run1 nanopore alone phasing
chr21	43865223	43987592	+	ENSG00000160216	protein_coding	AGPAT3	chr21	43893748	43894116	369	17	0.0491411	0.634501	-0.58536	-93.5011	GeneBody	NA19240 run1 nanopore alone phasing
chr13	113820549	113864076	-	ENSG00000183087	protein_coding	GAS6	chr13	113824098	113824387	290	25	0.939838	0.56052	0.379318	93.4993	GeneBody	NA19240 run1 nanopore alone phasing
chr17	21284672	21315232	+	ENSG00000034152	protein_coding	MAP2K3	chr17	21292766	21293582	817	21	0.901995	0.394196	0.507798	92.9735	GeneBody	NA19240 run1 nanopore alone phasing
chr8	71828167	72118393	+	ENSG00000235531	lncRNA	MSC-AS1	chr8	71845639	71846643	1005	21	0.702843	0.148301	0.554542	92.8024	GeneBody	NA19240 run1 nanopore alone phasing
chr5	58582221	58859394	+	ENSG00000152932	protein_coding	RAB3C	chr5	58786709	58787206	498	19	0.768567	0.212476	0.556091	92.2918	GeneBody	NA19240 run1 nanopore alone phasing
chr19	10286955	10288522	+	ENSG00000105371	protein_coding	ICAM4	chr19	10287930	10288380	451	22	0.274697	0.809355	-0.534658	-92.2358	GeneBody	NA19240 run1 nanopore alone phasing
chr6	41636882	41654246	+	ENSG00000112559	protein_coding	MDFI	chr6	41637179	41637437	259	25	0.701082	0.250971	0.450111	92.2332	GeneBody	NA19240 run1 nanopore alone phasing
chr16	853634	981318	-	ENSG00000103227	protein_coding	LMF1	chr16	871760	872256	497	23	0.759838	0.266471	0.493367	92.149	GeneBody	NA19240 run1 nanopore alone phasing
chr16	21402237	21448567	-	ENSG00000169246	protein_coding	NPIPB3	chr16	21402901	21403206	306	19	0.222611	0.729035	-0.506423	-92.1312	GeneBody	NA19240 run1 nanopore alone phasing
chr10	274190	689668	-	ENSG00000151240	protein_coding	DIP2C	chr10	513233	513752	520	21	0.724678	0.16816	0.556517	92.0305	GeneBody	NA19240 run1 nanopore alone phasing
chr22	27978014	28679865	-	ENSG00000100154	protein_coding	TTC28	chr22	28678998	28679302	305	22	0.103385	0.535086	-0.431701	-91.7373	GeneBody	NA19240 run1 nanopore alone phasing
chr20	45823214	45833745	-	ENSG00000101470	protein_coding	TNNC2	chr20	45823827	45824117	291	23	0.153969	0.627381	-0.473411	-91.5589	GeneBody	NA19240 run1 nanopore alone phasing
chr3	8750408	8769628	-	ENSG00000180914	protein_coding	OXTR	chr3	8767539	8767778	240	26	0.103937	0.481055	-0.377118	-91.0902	GeneBody	NA19240 run1 nanopore alone phasing
chr8	139727725	140458579	-	ENSG00000167632	protein_coding	TRAPPC9	chr8	140046986	140047423	438	23	0.222365	0.718036	-0.495671	-90.6977	GeneBody	NA19240 run1 nanopore alone phasing
chr7	139523685	139544985	+	ENSG00000236279	protein_coding	CLEC2L	chr7	139524248	139524491	244	21	0.678566	0.182504	0.496062	90.4291	GeneBody	NA19240 run1 nanopore alone phasing
chr19	41301587	41353922	-	ENSG00000105329	protein_coding	TGFB1	chr19	41302674	41303134	461	20	0.648372	0.13923	0.509142	90.3774	GeneBody	NA19240 run1 nanopore alone phasing
chr5	2745845	2751677	-	ENSG00000170561	protein_coding	IRX2	chr5	2749294	2749491	198	24	0.569248	0.145337	0.423911	90.008	GeneBody	NA19240 run1 nanopore alone phasing
chr16	8852942	8869012	-	ENSG00000153048	protein_coding	CARHSP1	chr16	8869638	8869951	314	21	0.304901	0.803128	-0.498227	-88.6933	Promoter	NA19240 run1 nanopore alone phasing
chr22	37367960	37427479	-	ENSG00000166897	protein_coding	ELFN2	chr22	37425728	37426139	412	17	0.083948	0.710117	-0.626169	-88.6559	GeneBody	NA19240 run1 nanopore alone phasing
chr19	45079288	45305284	+	ENSG00000007047	protein_coding	MARK4	chr19	45164468	45164997	530	18	0.606183	0.086448	0.519735	88.2327	GeneBody	NA19240 run1 nanopore alone phasing
chr19	45162928	45178237	-	ENSG00000007255	protein_coding	TRAPPC6A	chr19	45164468	45164997	530	18	0.606183	0.086448	0.519735	88.2327	GeneBody	NA19240 run1 nanopore alone phasing
chr3	45082277	45146422	-	ENSG00000163814	protein_coding	CDCP1	chr3	45133456	45133781	326	22	0.429516	0.915709	-0.486193	-87.7113	GeneBody	NA19240 run1 nanopore alone phasing
chr10	119207571	119459745	+	ENSG00000198873	protein_coding	GRK5	chr10	119370975	119371494	520	19	0.749733	0.199757	0.549977	87.2491	GeneBody	NA19240 run1 nanopore alone phasing
chr17	80544819	80966371	+	ENSG00000141564	protein_coding	RPTOR	chr17	80900916	80901415	500	16	0.160478	0.783022	-0.622544	-86.5318	GeneBody	NA19240 run1 nanopore alone phasing
chr3	75678660	75785583	-	ENSG00000227124	protein_coding	ZNF717	chr3	75690553	75690830	278	17	0.293409	0.864485	-0.571077	-86.4207	GeneBody	NA19240 run1 nanopore alone phasing
chr14	104689606	104722535	+	ENSG00000203485	protein_coding	INF2	chr14	104713219	104713557	339	21	0.929994	0.458899	0.471095	86.4048	GeneBody	NA19240 run1 nanopore alone phasing
chr5	173314713	173329503	-	ENSG00000113739	protein_coding	STC2	chr5	173324122	173324678	557	21	0.165846	0.649455	-0.483609	-85.833	GeneBody	NA19240 run1 nanopore alone phasing
chr19	3224661	3297076	+	ENSG00000161082	protein_coding	CELF5	chr19	3266718	3267114	397	20	0.197359	0.734091	-0.536732	-85.8038	GeneBody	NA19240 run1 nanopore alone phasing
chr17	7857746	7862282	+	ENSG00000182224	protein_coding	CYB5D1	chr17	7858479	7858805	327	21	0.302373	0.797257	-0.494884	-85.7769	GeneBody	NA19240 run1 nanopore alone phasing
chr2	64988477	65023865	+	ENSG00000115902	protein_coding	SLC1A4	chr2	64990291	64990690	400	21	0.581089	0.10302	0.478069	85.7622	GeneBody	NA19240 run1 nanopore alone phasing
chr19	38433691	38587564	+	ENSG00000196218	protein_coding	RYR1	chr19	38527496	38527835	340	24	0.832582	0.379211	0.453371	85.2261	GeneBody	NA19240 run1 nanopore alone phasing
chr17	73334384	73644445	-	ENSG00000069188	protein_coding	SDK2	chr17	73592492	73592962	471	20	0.222929	0.721102	-0.498173	-83.6245	GeneBody	NA19240 run1 nanopore alone phasing
chr1	20664014	20718017	-	ENSG00000117245	protein_coding	KIF17	chr1	20682690	20683152	463	22	0.7987	0.317948	0.480752	82.9193	GeneBody	NA19240 run1 nanopore alone phasing
chr2	230864639	230879248	+	ENSG00000135916	protein_coding	ITM2C	chr2	230877336	230877688	353	20	0.83378	0.293623	0.540157	82.746	GeneBody	NA19240 run1 nanopore alone phasing
chr11	2132538	2161209	-	ENSG00000129965	protein_coding	INS-IGF2	chr11	2146003	2146459	457	23	0.126034	0.565427	-0.439393	-82.5116	GeneBody	NA19240 run1 nanopore alone phasing
chr6	52977948	52995304	-	ENSG00000170899	protein_coding	GSTA4	chr6	52993986	52994361	376	18	0.879693	0.345342	0.534351	82.0264	GeneBody	NA19240 run1 nanopore alone phasing
chr7	76389334	76409697	-	ENSG00000146700	protein_coding	SSC4D	chr7	76388648	76389441	794	18	0.832889	0.289662	0.543227	81.7232	GeneBody	NA19240 run1 nanopore alone phasing
chr12	16347142	16609259	+	ENSG00000008394	protein_coding	MGST1	chr12	16607106	16608996	1891	17	0.696498	0.146142	0.550357	81.7191	GeneBody	NA19240 run1 nanopore alone phasing
chr19	38730187	38769904	-	ENSG00000182472	protein_coding	CAPN12	chr19	38770869	38771136	268	23	0.0584581	0.424182	-0.365723	-81.667	Promoter	NA19240 run1 nanopore alone phasing
chr10	7158624	7411486	-	ENSG00000198879	protein_coding	SFMBT2	chr10	7407415	7407646	232	23	0.262239	0.696028	-0.433789	-81.6217	GeneBody	NA19240 run1 nanopore alone phasing
chr11	6259806	6272127	+	ENSG00000110148	protein_coding	CCKBR	chr11	6270516	6270935	420	20	0.624333	0.130945	0.493388	81.2439	GeneBody	NA19240 run1 nanopore alone phasing
chr17	5116032	5175034	+	ENSG00000129204	protein_coding	USP6	chr17	5115810	5115993	184	22	0.34744	0.79231	-0.44487	-80.924	Promoter	NA19240 run1 nanopore alone phasing
chr19	676392	683392	+	ENSG00000070404	protein_coding	FSTL3	chr19	675290	675710	421	17	0.156834	0.714145	-0.557311	-80.7058	Promoter	NA19240 run1 nanopore alone phasing
chr8	2935353	4994972	-	ENSG00000183117	protein_coding	CSMD1	chr8	3243922	3244371	450	17	0.696308	0.130861	0.565448	80.6874	GeneBody	NA19240 run1 nanopore alone phasing
chr19	48047843	48110817	-	ENSG00000105499	protein_coding	PLA2G4C	chr19	48061779	48062066	288	22	0.90578	0.445558	0.460222	79.6464	GeneBody	NA19240 run1 nanopore alone phasing
chr9	124257606	124353307	+	ENSG00000119408	protein_coding	NEK6	chr9	124263701	124264140	440	17	0.866298	0.306783	0.559515	79.3219	GeneBody	NA19240 run1 nanopore alone phasing
chr4	24806117	24980204	-	ENSG00000181982	protein_coding	CCDC149	chr4	24973939	24974389	451	21	0.24267	0.720926	-0.478256	-79.1842	GeneBody	NA19240 run1 nanopore alone phasing
chr19	1782075	1812276	-	ENSG00000130270	protein_coding	ATP8B3	chr19	1789345	1789594	250	22	0.531522	0.130042	0.401479	79.1536	GeneBody	NA19240 run1 nanopore alone phasing
chr12	62643994	62935150	-	ENSG00000111110	protein_coding	PPM1H	chr12	62732373	62733118	746	16	0.291664	0.872304	-0.58064	-78.9471	GeneBody	NA19240 run1 nanopore alone phasing
chr10	104268873	104304950	+	ENSG00000065621	protein_coding	GSTO2	chr10	104267608	104268168	561	16	0.660016	0.0690164	0.591	78.3083	Promoter	NA19240 run1 nanopore alone phasing
chr5	141417645	141512975	+	ENSG00000254122	protein_coding	PCDHGB7	chr5	141415377	141416818	1442	20	0.903267	0.416183	0.487084	77.7634	Promoter	NA19240 run1 nanopore alone phasing
chr2	235494043	236131800	+	ENSG00000157985	protein_coding	AGAP1	chr2	235865252	235865523	272	22	0.197126	0.657723	-0.460598	-77.0841	GeneBody	NA19240 run1 nanopore alone phasing
chr22	46684410	46738252	-	ENSG00000100422	protein_coding	CERK	chr22	46702526	46702952	427	19	0.883426	0.423696	0.45973	76.9721	GeneBody	NA19240 run1 nanopore alone phasing
chr10	102461395	102477045	+	ENSG00000138111	protein_coding	MFSD13A	chr10	102473383	102473825	443	18	0.418289	0.955608	-0.537319	-76.8734	GeneBody	NA19240 run1 nanopore alone phasing
chr10	102743948	102834516	+	ENSG00000166272	protein_coding	WBP1L	chr10	102814218	102814843	626	16	0.894358	0.348291	0.546066	76.5595	GeneBody	NA19240 run1 nanopore alone phasing
chr21	44350163	44443081	+	ENSG00000142185	protein_coding	TRPM2	chr21	44353686	44354180	495	16	0.722751	0.163395	0.559357	76.3809	GeneBody	NA19240 run1 nanopore alone phasing
chr18	11689264	11885685	+	ENSG00000141404	protein_coding	GNAL	chr18	11850118	11850742	625	18	0.19629	0.701571	-0.505282	-76.1302	GeneBody	NA19240 run1 nanopore alone phasing
chr11	417933	442011	-	ENSG00000185101	protein_coding	ANO9	chr11	424849	425035	187	22	0.519735	0.915072	-0.395337	-75.7367	GeneBody	NA19240 run1 nanopore alone phasing
chr16	3953387	4116442	-	ENSG00000162104	protein_coding	ADCY9	chr16	3992177	3992550	374	19	0.22505	0.747669	-0.522619	-75.4497	GeneBody	NA19240 run1 nanopore alone phasing
chr19	39412669	39428415	+	ENSG00000090924	protein_coding	PLEKHG2	chr19	39417874	39418105	232	18	0.931015	0.45216	0.478855	74.8355	GeneBody	NA19240 run1 nanopore alone phasing
chr20	57168753	57266641	-	ENSG00000101144	protein_coding	BMP7	chr20	57264945	57265217	273	19	0.107824	0.583334	-0.47551	-74.5826	GeneBody	NA19240 run1 nanopore alone phasing
chr9	134641803	134844843	+	ENSG00000130635	protein_coding	COL5A1	chr9	134781862	134782239	378	19	0.192594	0.676625	-0.484031	-74.463	GeneBody	NA19240 run1 nanopore alone phasing
chr12	113056709	113098028	+	ENSG00000135144	protein_coding	DTX1	chr12	113065259	113065671	413	21	0.645487	0.163049	0.482438	74.3183	GeneBody	NA19240 run1 nanopore alone phasing
chr2	6917412	7068286	+	ENSG00000151692	protein_coding	RNF144A	chr2	6918514	6918758	245	21	0.874308	0.402825	0.471482	74.1399	GeneBody	NA19240 run1 nanopore alone phasing
chr19	18097793	18151692	+	ENSG00000099308	protein_coding	MAST3	chr19	18100185	18100614	430	16	0.169701	0.763465	-0.593764	-72.883	GeneBody	NA19240 run1 nanopore alone phasing
chr13	113820549	113864076	-	ENSG00000183087	protein_coding	GAS6	chr13	113844288	113844737	450	19	0.317355	0.800831	-0.483476	-71.9782	GeneBody	NA19240 run1 nanopore alone phasing
chr12	123410683	123436717	-	ENSG00000150977	protein_coding	RILPL2	chr12	123428080	123428478	399	18	0.232771	0.703355	-0.470584	-71.6884	GeneBody	NA19240 run1 nanopore alone phasing
chr11	6259806	6272127	+	ENSG00000110148	protein_coding	CCKBR	chr11	6269962	6270266	305	19	0.815065	0.346324	0.468741	71.5303	GeneBody	NA19240 run1 nanopore alone phasing
chr3	125082636	125212864	-	ENSG00000221955	protein_coding	SLC12A8	chr3	125153818	125154894	1077	17	0.222455	0.745143	-0.522688	-71.3178	GeneBody	NA19240 run1 nanopore alone phasing
chr11	1389899	1462689	+	ENSG00000174672	protein_coding	BRSK2	chr11	1404680	1404977	298	18	0.675769	0.167598	0.50817	70.8365	GeneBody	NA19240 run1 nanopore alone phasing
chr9	126326829	126507041	+	ENSG00000196814	protein_coding	MVB12B	chr9	126490325	126490679	355	16	0.148872	0.669297	-0.520426	-70.2022	GeneBody	NA19240 run1 nanopore alone phasing
chr19	48837097	48868617	-	ENSG00000105559	protein_coding	PLEKHA4	chr19	48838723	48839100	378	16	0.83249	0.293161	0.539329	69.0801	GeneBody	NA19240 run1 nanopore alone phasing
chr10	129467190	129770983	+	ENSG00000170430	protein_coding	MGMT	chr10	129569075	129569449	375	19	0.81038	0.328793	0.481587	68.5608	GeneBody	NA19240 run1 nanopore alone phasing
chr12	111034165	111350554	+	ENSG00000111249	protein_coding	CUX2	chr12	111037012	111037366	355	19	0.19019	0.655882	-0.465692	-68.2884	GeneBody	NA19240 run1 nanopore alone phasing
chr1	59296638	59810647	+	ENSG00000172456	protein_coding	FGGY	chr1	59297544	59297919	376	19	0.786242	0.327782	0.458459	67.8824	GeneBody	NA19240 run1 nanopore alone phasing
chr16	566995	584109	+	ENSG00000007541	protein_coding	PIGQ	chr16	570706	571126	421	17	0.180788	0.686605	-0.505817	-67.5353	GeneBody	NA19240 run1 nanopore alone phasing
chr19	3094362	3123999	+	ENSG00000088256	protein_coding	GNA11	chr19	3103952	3104343	392	17	0.699672	0.205082	0.494589	67.2011	GeneBody	NA19240 run1 nanopore alone phasing
chr12	122078756	122147344	+	ENSG00000175727	protein_coding	MLXIP	chr12	122077727	122078136	410	16	0.795168	0.357244	0.437924	66.6408	Promoter	NA19240 run1 nanopore alone phasing
chr17	40309180	40357643	+	ENSG00000131759	protein_coding	RARA	chr17	40351752	40352069	318	16	0.806197	0.26642	0.539777	65.8995	GeneBody	NA19240 run1 nanopore alone phasing
chr22	46684410	46738252	-	ENSG00000100422	protein_coding	CERK	chr22	46726734	46727135	402	17	0.566016	0.11542	0.450596	65.4689	GeneBody	NA19240 run1 nanopore alone phasing
chr16	88696499	88706408	-	ENSG00000158717	protein_coding	RNF166	chr16	88704566	88704946	381	17	0.828649	0.306213	0.522437	65.1416	GeneBody	NA19240 run1 nanopore alone phasing
chr10	50182778	50279720	-	ENSG00000188611	protein_coding	ASAH2	chr10	50262522	50262966	445	16	0.53676	0.0906784	0.446081	64.8042	GeneBody	NA19240 run1 nanopore alone phasing
chr15	74957219	75021495	+	ENSG00000198794	protein_coding	SCAMP5	chr15	74996178	74996455	278	19	0.157553	0.640955	-0.483401	-64.7734	GeneBody	NA19240 run1 nanopore alone phasing
chr8	23528956	23575463	+	ENSG00000147454	protein_coding	SLC25A37	chr8	23552719	23553345	627	16	0.730893	0.229732	0.501161	64.6558	GeneBody	NA19240 run1 nanopore alone phasing
chr5	141338760	141512975	+	ENSG00000081853	protein_coding	PCDHGA2	chr5	141408392	141408675	284	16	0.0576572	0.562849	-0.505191	-64.3755	GeneBody	NA19240 run1 nanopore alone phasing
chr5	141408021	141512979	+	ENSG00000253305	protein_coding	PCDHGB6	chr5	141408392	141408675	284	16	0.0576572	0.562849	-0.505191	-64.3755	GeneBody	NA19240 run1 nanopore alone phasing
chr5	141360042	141512979	+	ENSG00000253910	protein_coding	PCDHGB2	chr5	141408392	141408675	284	16	0.0576572	0.562849	-0.505191	-64.3755	GeneBody	NA19240 run1 nanopore alone phasing
chr5	141387698	141512979	+	ENSG00000253953	protein_coding	PCDHGB4	chr5	141408392	141408675	284	16	0.0576572	0.562849	-0.505191	-64.3755	GeneBody	NA19240 run1 nanopore alone phasing
chr5	141355021	141512975	+	ENSG00000262576	protein_coding	PCDHGA4	chr5	141408392	141408675	284	16	0.0576572	0.562849	-0.505191	-64.3755	GeneBody	NA19240 run1 nanopore alone phasing
chr16	4510669	4538828	-	ENSG00000089486	protein_coding	CDIP1	chr16	4527110	4527564	455	17	0.221422	0.742959	-0.521538	-63.461	GeneBody	NA19240 run1 nanopore alone phasing
chr12	33374238	33439819	-	ENSG00000110975	protein_coding	SYT10	chr12	33438186	33438577	392	16	0.674198	0.148729	0.525469	63.3069	GeneBody	NA19240 run1 nanopore alone phasing
chr11	63998558	64166113	-	ENSG00000133315	protein_coding	MACROD1	chr11	63998958	63999227	270	18	0.793325	0.426656	0.366668	62.9218	GeneBody	NA19240 run1 nanopore alone phasing
chr13	113977783	114132623	-	ENSG00000185989	protein_coding	RASA3	chr13	114116773	114117147	375	16	0.375672	0.84526	-0.469589	-62.5854	GeneBody	NA19240 run1 nanopore alone phasing
chr13	76880175	76886405	-	ENSG00000178695	protein_coding	KCTD12	chr13	76887144	76887375	232	17	0.758969	0.268528	0.490441	62.2001	Promoter	NA19240 run1 nanopore alone phasing
chr16	84476355	84554033	-	ENSG00000140950	protein_coding	MEAK7	chr16	84544490	84544769	280	16	0.689349	0.201195	0.488154	62.1857	GeneBody	NA19240 run1 nanopore alone phasing
chr1	13583465	13617957	+	ENSG00000162493	protein_coding	PDPN	chr1	13583112	13583315	204	18	0.660582	0.18918	0.471402	62.1313	Promoter	NA19240 run1 nanopore alone phasing
chr8	10896045	11201833	-	ENSG00000171044	protein_coding	XKR6	chr8	10965152	10965576	425	16	0.252957	0.739357	-0.4864	-61.9532	GeneBody	NA19240 run1 nanopore alone phasing
chr9	116425225	117415070	-	ENSG00000148219	protein_coding	ASTN2	chr9	116958258	116958615	358	16	0.705502	0.212357	0.493145	61.3274	GeneBody	NA19240 run1 nanopore alone phasing
chr1	1449689	1470163	+	ENSG00000215915	protein_coding	ATAD3C	chr1	1454193	1454426	234	17	0.816345	0.376875	0.43947	59.5222	GeneBody	NA19240 run1 nanopore alone phasing
chr10	34109560	34815325	-	ENSG00000148498	protein_coding	PARD3	chr10	34119656	34119873	218	17	0.747881	0.263586	0.484295	59.4873	GeneBody	NA19240 run1 nanopore alone phasing
chr1	42456117	42473385	+	ENSG00000127125	protein_coding	PPCS	chr1	42455731	42456046	316	16	0.211911	0.623452	-0.411541	-59.2188	Promoter	NA19240 run1 nanopore alone phasing
chr12	53990624	54030823	+	ENSG00000197757	protein_coding	HOXC6	chr12	54024056	54024386	331	16	0.735365	0.236434	0.498932	59.1382	GeneBody	NA19240 run1 nanopore alone phasing
chr4	6026199	6200591	-	ENSG00000152969	protein_coding	JAKMIP1	chr4	6105203	6105468	266	16	0.824075	0.416169	0.407906	58.4539	GeneBody	NA19240 run1 nanopore alone phasing
chr9	114402080	114505473	-	ENSG00000095397	protein_coding	WHRN	chr9	114504411	114504566	156	16	0.185531	0.588408	-0.402877	-56.375	GeneBody	NA19240 run1 nanopore alone phasing
chr16	87949244	88077318	+	ENSG00000172530	protein_coding	BANP	chr16	87959626	87959961	336	16	0.470736	0.889416	-0.418679	-56.0585	GeneBody	NA19240 run1 nanopore alone phasing
chr19	6677704	6730562	-	ENSG00000125730	protein_coding	C3	chr19	6711003	6711250	248	16	0.61088	0.170331	0.440549	55.6481	GeneBody	NA19240 run1 nanopore alone phasing
chr3	48917782	48919385	-	ENSG00000221883	protein_coding	ARIH2OS	chr3	48917866	48918057	192	16	0.75848	0.315672	0.442807	54.1732	GeneBody	NA19240 run1 nanopore alone phasing

## Sheet: Colo829BL
Genes which showed monoallelic-expression from Savova et al.							Mapped Differentially Methylated Regions
Chromosome	Start	End	Strand	gene_id	gene_type	gene_name	Chromosome2	DMR start	DMR end	Length	Number of CpG	Mean Methylation HP1	Mean Methylation HP2	Difference of means	Area statistics	Mappint To	Sample
chr9	122202577	122229626	-	ENSG00000106852	protein_coding	LHX6	chr9	122226061	122227817	1757	125	0.196951	0.841827	-0.644876	-786.117	GeneBody	Colo829BL
chr19	45079288	45305284	+	ENSG00000007047	protein_coding	MARK4	chr19	45234163	45234971	809	99	0.848818	0.183415	0.665403	701.665	GeneBody	Colo829BL
chr8	139727725	140458579	-	ENSG00000167632	protein_coding	TRAPPC9	chr8	140098200	140099830	1631	109	0.275578	0.865825	-0.590248	-635.371	GeneBody	Colo829BL
chr16	67644988	67657569	+	ENSG00000159753	protein_coding	CARMIL2	chr16	67652669	67653437	769	88	0.216595	0.895995	-0.679401	-622.92	GeneBody	Colo829BL
chr6	169457212	169702067	-	ENSG00000184465	protein_coding	WDR27	chr6	169654367	169655521	1155	59	0.911529	0.111274	0.800255	606.097	GeneBody	Colo829BL
chr17	44353215	44363853	-	ENSG00000161682	protein_coding	FAM171A2	chr17	44353465	44354344	880	112	0.576816	0.0500177	0.526799	603.745	GeneBody	Colo829BL
chr8	8701937	8704096	+	ENSG00000253958	protein_coding	CLDN23	chr8	8702387	8703193	807	85	0.213879	0.808533	-0.594654	-561.123	GeneBody	Colo829BL
chr1	1615415	1630610	+	ENSG00000197530	protein_coding	MIB2	chr1	1628838	1629793	956	84	0.68678	0.0893056	0.597474	510.554	GeneBody	Colo829BL
chr9	123356170	123380324	+	ENSG00000148204	protein_coding	CRB2	chr9	123365918	123366553	636	69	0.213882	0.891779	-0.677898	-492.755	GeneBody	Colo829BL
chr1	10636604	10796650	-	ENSG00000130940	protein_coding	CASZ1	chr1	10638778	10639320	543	98	0.733768	0.258691	0.475077	428.238	GeneBody	Colo829BL
chr19	3572777	3579088	+	ENSG00000064961	protein_coding	HMG20B	chr19	3576716	3577318	603	61	0.929657	0.313384	0.616273	385.066	GeneBody	Colo829BL
chr17	21284672	21315232	+	ENSG00000034152	protein_coding	MAP2K3	chr17	21298439	21300888	2450	62	0.846041	0.210151	0.63589	376.677	GeneBody	Colo829BL
chr2	87755960	87825952	-	ENSG00000185304	protein_coding	RGPD2	chr2	87824624	87825120	497	47	0.835475	0.100961	0.734514	338.01	GeneBody	Colo829BL
chr19	35935358	35946624	+	ENSG00000126243	protein_coding	LRFN3	chr19	35944556	35944980	425	54	0.840965	0.179249	0.661717	332.301	GeneBody	Colo829BL
chr8	139727725	140458579	-	ENSG00000167632	protein_coding	TRAPPC9	chr8	140100041	140100981	941	63	0.339131	0.89477	-0.555639	-329.157	GeneBody	Colo829BL
chr4	88592434	88708541	+	ENSG00000138641	protein_coding	HERC3	chr4	88697136	88697938	803	51	0.888356	0.200072	0.688284	319.811	GeneBody	Colo829BL
chr17	81395475	81466332	+	ENSG00000266074	protein_coding	BAHCC1	chr17	81460905	81461828	924	76	0.7489	0.25833	0.49057	307.544	GeneBody	Colo829BL
chr7	2251770	2354318	-	ENSG00000106266	protein_coding	SNX8	chr7	2308836	2310390	1555	48	0.909157	0.197867	0.71129	302.359	GeneBody	Colo829BL
chr18	26454910	26657401	-	ENSG00000134504	protein_coding	KCTD1	chr18	26547118	26547682	565	54	0.245376	0.795991	-0.550615	-301.865	GeneBody	Colo829BL
chr19	13206442	13633025	-	ENSG00000141837	protein_coding	CACNA1A	chr19	13298474	13298965	492	62	0.147524	0.672561	-0.525037	-293.325	GeneBody	Colo829BL
chr7	151085831	151144436	+	ENSG00000133612	protein_coding	AGAP3	chr7	151125650	151126202	553	52	0.802646	0.241882	0.560764	267.754	GeneBody	Colo829BL
chr3	184335926	184348421	+	ENSG00000175182	protein_coding	FAM131A	chr3	184338393	184339055	663	49	0.775552	0.174779	0.600773	257.751	GeneBody	Colo829BL
chr17	81395475	81466332	+	ENSG00000266074	protein_coding	BAHCC1	chr17	81458646	81459508	863	51	0.81982	0.253557	0.566264	250.84	GeneBody	Colo829BL
chr2	169694488	169776989	+	ENSG00000213160	protein_coding	KLHL23	chr2	169768444	169769083	640	59	0.105132	0.588303	-0.483171	-249.789	GeneBody	Colo829BL
chr19	51804816	51890950	-	ENSG00000161551	protein_coding	ZNF577	chr19	51887454	51888186	733	48	0.726733	0.153351	0.573381	243.94	GeneBody	Colo829BL
chr19	589881	617159	+	ENSG00000099822	protein_coding	HCN2	chr19	613111	613818	708	57	0.850345	0.373057	0.477288	242.378	GeneBody	Colo829BL
chr2	132416805	132646582	+	ENSG00000183840	protein_coding	GPR39	chr2	132645088	132645615	528	40	0.0642344	0.671688	-0.607454	-224.094	GeneBody	Colo829BL
chr6	73241314	73310365	-	ENSG00000135314	protein_coding	KHDC1	chr6	73299279	73299867	589	41	0.312629	0.886904	-0.574275	-223.094	GeneBody	Colo829BL
chr5	177357924	177372596	+	ENSG00000169220	protein_coding	RGS14	chr5	177370833	177371264	432	41	0.267679	0.865014	-0.597335	-218.393	GeneBody	Colo829BL
chr15	81000923	81005788	+	ENSG00000140406	protein_coding	TLNRD1	chr15	81002457	81002945	489	49	0.845492	0.355148	0.490344	216.971	GeneBody	Colo829BL
chr12	52232520	52252186	+	ENSG00000135480	protein_coding	KRT7	chr12	52250245	52250726	482	43	0.160018	0.706762	-0.546744	-201.775	GeneBody	Colo829BL
chr12	52249300	52309163	+	ENSG00000170442	protein_coding	KRT86	chr12	52250245	52250726	482	43	0.160018	0.706762	-0.546744	-201.775	GeneBody	Colo829BL
chr2	25160853	25168903	-	ENSG00000115138	protein_coding	POMC	chr2	25161086	25161558	473	45	0.661135	0.150824	0.510312	201.665	GeneBody	Colo829BL
chr12	54369133	54391298	-	ENSG00000161642	protein_coding	ZNF385A	chr12	54370357	54370945	589	33	0.161408	0.840775	-0.679368	-199.48	GeneBody	Colo829BL
chr5	180601506	180649624	-	ENSG00000037280	protein_coding	FLT4	chr5	180618800	180619137	338	48	0.869618	0.416922	0.452696	194.921	GeneBody	Colo829BL
chr4	6026199	6200591	-	ENSG00000152969	protein_coding	JAKMIP1	chr4	6105203	6105727	525	45	0.1655	0.663633	-0.498132	-193.933	GeneBody	Colo829BL
chr19	17231883	17245940	-	ENSG00000160113	protein_coding	NR2F6	chr19	17244249	17244682	434	36	0.707986	0.136429	0.571557	189.083	GeneBody	Colo829BL
chr7	69598296	70793506	+	ENSG00000158321	protein_coding	AUTS2	chr7	69646808	69647203	396	24	0.054763	0.832356	-0.777593	-188.432	GeneBody	Colo829BL
chr10	100486646	100519864	-	ENSG00000075826	protein_coding	SEC31B	chr10	100519646	100520001	356	44	0.566689	0.0783706	0.488318	183.761	Promoter	Colo829BL
chr22	17116297	17121367	-	ENSG00000183307	protein_coding	TMEM121B	chr22	17119547	17120025	479	44	0.180489	0.655528	-0.475039	-182.79	GeneBody	Colo829BL
chr3	12897043	13283281	-	ENSG00000144711	protein_coding	IQSEC1	chr3	13204211	13204822	612	46	0.539953	0.104141	0.435811	179.494	GeneBody	Colo829BL
chr17	21284672	21315232	+	ENSG00000034152	protein_coding	MAP2K3	chr17	21296732	21298051	1320	33	0.826235	0.219602	0.606634	179.401	GeneBody	Colo829BL
chr1	7784320	7845177	+	ENSG00000049246	protein_coding	PER3	chr1	7826962	7827544	583	31	0.215035	0.839823	-0.624788	-178.874	GeneBody	Colo829BL
chr11	45921621	45929096	+	ENSG00000165905	protein_coding	LARGE2	chr11	45923608	45924265	658	36	0.630755	0.0782295	0.552526	176.621	GeneBody	Colo829BL
chr3	12897043	13283281	-	ENSG00000144711	protein_coding	IQSEC1	chr3	12924340	12924857	518	26	0.894279	0.178764	0.715515	175.137	GeneBody	Colo829BL
chr4	154231742	154491799	-	ENSG00000197410	protein_coding	DCHS2	chr4	154489793	154490199	407	41	0.686928	0.197646	0.489281	171.813	GeneBody	Colo829BL
chr18	13217498	13652755	+	ENSG00000168675	protein_coding	LDLRAD4	chr18	13641474	13641925	452	36	0.264333	0.816956	-0.552623	-171.456	GeneBody	Colo829BL
chr10	102419189	102423136	+	ENSG00000107872	protein_coding	FBXL15	chr10	102422568	102423007	440	26	0.86735	0.140526	0.726825	167.463	GeneBody	Colo829BL
chr9	126326829	126507041	+	ENSG00000196814	protein_coding	MVB12B	chr9	126482459	126482884	426	34	0.791558	0.23167	0.559888	166.416	GeneBody	Colo829BL
chr22	23145326	23164350	+	ENSG00000100228	protein_coding	RAB36	chr22	23145399	23145818	420	45	0.534296	0.123805	0.41049	164.828	GeneBody	Colo829BL
chr19	48485271	48513935	-	ENSG00000142235	protein_coding	LMTK3	chr19	48497405	48497875	471	43	0.720756	0.243356	0.477401	162.583	GeneBody	Colo829BL
chr7	114086327	114693772	+	ENSG00000128573	protein_coding	FOXP2	chr7	114087479	114087974	496	39	0.0767597	0.561295	-0.484536	-161.869	GeneBody	Colo829BL
chr3	46515385	46580099	-	ENSG00000163827	protein_coding	LRRC2	chr3	46576705	46577425	721	35	0.69407	0.14771	0.54636	160.303	GeneBody	Colo829BL
chr3	46574534	46582457	+	ENSG00000241186	protein_coding	TDGF1	chr3	46576705	46577425	721	35	0.69407	0.14771	0.54636	160.303	GeneBody	Colo829BL
chr14	19402486	19434341	-	ENSG00000187537	protein_coding	POTEG	chr14	19434490	19435036	547	39	0.808748	0.302711	0.506037	159.025	Promoter	Colo829BL
chr2	177623244	178072777	-	ENSG00000128655	protein_coding	PDE11A	chr2	177634312	177634875	564	25	0.103751	0.769398	-0.665647	-158.63	GeneBody	Colo829BL
chr5	115124762	115180546	-	ENSG00000152503	protein_coding	TRIM36	chr5	115179034	115179492	459	36	0.202739	0.687089	-0.484349	-155.348	GeneBody	Colo829BL
chr4	958887	986895	-	ENSG00000145214	protein_coding	DGKQ	chr4	968071	968526	456	34	0.227105	0.741798	-0.514693	-149.234	GeneBody	Colo829BL
chr11	118606440	118658031	+	ENSG00000019144	protein_coding	PHLDB1	chr11	118634792	118635153	362	33	0.722398	0.177579	0.544819	148.069	GeneBody	Colo829BL
chr17	21284672	21315232	+	ENSG00000034152	protein_coding	MAP2K3	chr17	21305821	21307037	1217	27	0.907523	0.300048	0.607475	145.465	GeneBody	Colo829BL
chr5	141338760	141512975	+	ENSG00000081853	protein_coding	PCDHGA2	chr5	141414939	141415354	416	38	0.150929	0.590074	-0.439145	-144.426	GeneBody	Colo829BL
chr5	141408021	141512979	+	ENSG00000253305	protein_coding	PCDHGB6	chr5	141414939	141415354	416	38	0.150929	0.590074	-0.439145	-144.426	GeneBody	Colo829BL
chr5	141412987	141512979	+	ENSG00000253846	protein_coding	PCDHGA10	chr5	141414939	141415354	416	38	0.150929	0.590074	-0.439145	-144.426	GeneBody	Colo829BL
chr5	141360042	141512979	+	ENSG00000253910	protein_coding	PCDHGB2	chr5	141414939	141415354	416	38	0.150929	0.590074	-0.439145	-144.426	GeneBody	Colo829BL
chr5	141387698	141512979	+	ENSG00000253953	protein_coding	PCDHGB4	chr5	141414939	141415354	416	38	0.150929	0.590074	-0.439145	-144.426	GeneBody	Colo829BL
chr5	141355021	141512975	+	ENSG00000262576	protein_coding	PCDHGA4	chr5	141414939	141415354	416	38	0.150929	0.590074	-0.439145	-144.426	GeneBody	Colo829BL
chr16	87601835	87698156	+	ENSG00000154118	protein_coding	JPH3	chr16	87691348	87692098	751	35	0.726592	0.23536	0.491232	139.496	GeneBody	Colo829BL
chr20	63743666	63832038	-	ENSG00000130584	protein_coding	ZBTB46	chr20	63774764	63775227	464	35	0.269794	0.730676	-0.460882	-137.302	GeneBody	Colo829BL
chr10	274190	689668	-	ENSG00000151240	protein_coding	DIP2C	chr10	413677	414117	441	30	0.11869	0.629882	-0.511191	-135.566	GeneBody	Colo829BL
chr13	95578202	95644703	-	ENSG00000134874	protein_coding	DZIP1	chr13	95641559	95641902	344	34	0.620593	0.187696	0.432898	133.758	GeneBody	Colo829BL
chr2	235494043	236131800	+	ENSG00000157985	protein_coding	AGAP1	chr2	235865097	235865577	481	27	0.117092	0.688565	-0.571473	-131.261	GeneBody	Colo829BL
chr1	156641390	156659532	+	ENSG00000132692	protein_coding	BCAN	chr1	156646850	156647153	304	36	0.795639	0.349063	0.446576	130.422	GeneBody	Colo829BL
chr19	15419978	15449956	-	ENSG00000011451	protein_coding	WIZ	chr19	15427202	15427704	503	31	0.950187	0.486739	0.463448	126.472	GeneBody	Colo829BL
chr19	45079288	45305284	+	ENSG00000007047	protein_coding	MARK4	chr19	45217401	45217742	342	33	0.216256	0.695915	-0.479658	-126.026	GeneBody	Colo829BL
chr19	48933699	48944969	+	ENSG00000104808	protein_coding	DHDH	chr19	48934828	48935328	501	25	0.150242	0.712326	-0.562083	-123.813	GeneBody	Colo829BL
chr1	229321011	229343294	-	ENSG00000154429	protein_coding	CCSAP	chr1	229343652	229344254	603	23	0.691877	0.109076	0.582801	123.708	Promoter	Colo829BL
chr12	14767999	14771131	-	ENSG00000197837	protein_coding	H4-16	chr12	14768737	14769516	780	26	0.0881769	0.64123	-0.553053	-122.937	GeneBody	Colo829BL
chr22	38982347	38992804	+	ENSG00000179750	protein_coding	APOBEC3B	chr22	38981038	38981925	888	27	0.256792	0.809207	-0.552414	-120.367	Promoter	Colo829BL
chr19	5158495	5340803	-	ENSG00000105426	protein_coding	PTPRS	chr19	5205503	5206302	800	24	0.6613	0.095887	0.565413	117.041	GeneBody	Colo829BL
chr5	3595832	3601403	+	ENSG00000170549	protein_coding	IRX1	chr5	3599422	3599713	292	32	0.122243	0.511763	-0.38952	-116.588	GeneBody	Colo829BL
chr19	38211006	38229714	-	ENSG00000011332	protein_coding	DPF1	chr19	38222554	38222970	417	34	0.540693	0.139022	0.401671	116.564	GeneBody	Colo829BL
chr5	1456480	1523962	-	ENSG00000153395	protein_coding	LPCAT1	chr5	1504311	1504735	425	21	0.107084	0.704491	-0.597407	-112.92	GeneBody	Colo829BL
chr7	19020991	19117636	-	ENSG00000122691	protein_coding	TWIST1	chr7	19106370	19106659	290	28	0.130095	0.614866	-0.484771	-110.235	GeneBody	Colo829BL
chr1	2184461	2212720	-	ENSG00000162585	protein_coding	FAAP20	chr1	2189539	2189889	351	28	0.25809	0.711796	-0.453706	-108.739	GeneBody	Colo829BL
chr11	63998558	64166113	-	ENSG00000133315	protein_coding	MACROD1	chr11	63998728	63999040	313	28	0.321452	0.793135	-0.471683	-108.375	GeneBody	Colo829BL
chr17	42667914	42676994	-	ENSG00000068137	protein_coding	PLEKHH3	chr17	42671297	42671651	355	24	0.30732	0.890745	-0.583426	-107.602	GeneBody	Colo829BL
chr3	125082636	125212864	-	ENSG00000221955	protein_coding	SLC12A8	chr3	125148879	125149255	377	18	0.812797	0.130523	0.682274	107.288	GeneBody	Colo829BL
chr19	7830233	7864976	+	ENSG00000142459	protein_coding	EVI5L	chr19	7857980	7858424	445	28	0.153373	0.627772	-0.474399	-105.125	GeneBody	Colo829BL
chr10	101770130	101780369	-	ENSG00000107831	protein_coding	FGF8	chr10	101776557	101776918	362	28	0.455082	0.0563138	0.398768	105	GeneBody	Colo829BL
chr17	21284672	21315232	+	ENSG00000034152	protein_coding	MAP2K3	chr17	21291679	21292766	1088	20	0.852864	0.239968	0.612895	104.743	GeneBody	Colo829BL
chr17	80101556	80119881	+	ENSG00000171298	protein_coding	GAA	chr17	80113001	80113480	480	21	0.128039	0.698879	-0.57084	-104.707	GeneBody	Colo829BL
chr17	80544819	80966371	+	ENSG00000141564	protein_coding	RPTOR	chr17	80746201	80746602	402	25	0.379311	0.877819	-0.498509	-104.661	GeneBody	Colo829BL
chr17	21284672	21315232	+	ENSG00000034152	protein_coding	MAP2K3	chr17	21300997	21301681	685	20	0.817695	0.241592	0.576102	103.763	GeneBody	Colo829BL
chr5	178237618	178590393	-	ENSG00000050767	protein_coding	COL23A1	chr5	178326560	178327346	787	26	0.811486	0.287342	0.524143	103.281	GeneBody	Colo829BL
chr17	65528563	65561648	-	ENSG00000168646	protein_coding	AXIN2	chr17	65536780	65537101	322	21	0.788279	0.182139	0.60614	101.937	GeneBody	Colo829BL
chr8	42174718	42207676	-	ENSG00000104368	protein_coding	PLAT	chr8	42179584	42180047	464	25	0.183072	0.710189	-0.527116	-101.88	GeneBody	Colo829BL
chr10	103594027	103855543	-	ENSG00000107957	protein_coding	SH3PXD2A	chr10	103668614	103669024	411	25	0.10389	0.586925	-0.483035	-100.778	GeneBody	Colo829BL
chr17	20836447	20896140	-	ENSG00000205212	protein_coding	CCDC144NL	chr17	20843487	20843771	285	28	0.536039	0.144937	0.391102	98.9456	GeneBody	Colo829BL
chr10	132537787	132783480	+	ENSG00000068383	protein_coding	INPP5A	chr10	132686270	132687381	1112	22	0.214268	0.836769	-0.622501	-98.4756	GeneBody	Colo829BL
chr3	159839861	159897360	+	ENSG00000151967	protein_coding	SCHIP1	chr3	159839897	159840327	431	26	0.126692	0.571504	-0.444811	-96.9563	GeneBody	Colo829BL
chr12	564296	663779	-	ENSG00000171840	protein_coding	NINJ2	chr12	630934	631466	533	18	0.257924	0.825465	-0.567541	-96.141	GeneBody	Colo829BL
chr6	41934934	42050357	-	ENSG00000112576	protein_coding	CCND3	chr6	41971728	41972144	417	25	0.883209	0.438776	0.444434	94.2468	GeneBody	Colo829BL
chr7	100177563	100221488	+	ENSG00000066923	protein_coding	STAG3	chr7	100220238	100220785	548	23	0.474715	0.0530223	0.421693	93.7451	GeneBody	Colo829BL
chr7	100218241	100221490	+	ENSG00000213413	protein_coding	PVRIG	chr7	100220238	100220785	548	23	0.474715	0.0530223	0.421693	93.7451	GeneBody	Colo829BL
chr1	1352689	1361777	-	ENSG00000162576	protein_coding	MXRA8	chr1	1358189	1358626	438	20	0.628287	0.080172	0.548115	93.5351	GeneBody	Colo829BL
chr15	68930525	69062762	+	ENSG00000255346	protein_coding	NOX5	chr15	69031307	69031786	480	27	0.585853	0.135333	0.45052	93.2904	GeneBody	Colo829BL
chr8	41653220	41896762	-	ENSG00000029534	protein_coding	ANK1	chr8	41664553	41664991	439	20	0.293526	0.863519	-0.569993	-92.9116	GeneBody	Colo829BL
chr15	101297142	101525202	-	ENSG00000140479	protein_coding	PCSK6	chr15	101489850	101490012	163	24	0.595055	0.16105	0.434005	92.6905	GeneBody	Colo829BL
chr15	72675798	72686182	-	ENSG00000175202	protein_coding	HIGD2B	chr15	72686933	72687374	442	22	0.384193	0.861225	-0.477032	-91.9374	Promoter	Colo829BL
chr9	21967753	21995301	-	ENSG00000147889	protein_coding	CDKN2A	chr9	21968455	21968763	309	26	0.531642	0.1002	0.431442	90.6511	GeneBody	Colo829BL
chr18	80157232	80247514	-	ENSG00000178184	protein_coding	PARD6G	chr18	80159764	80159950	187	24	0.626935	0.183778	0.443157	88.5237	GeneBody	Colo829BL
chr11	78171249	78188626	-	ENSG00000188997	protein_coding	KCTD21	chr11	78183659	78183930	272	18	0.925686	0.307856	0.617829	88.3864	GeneBody	Colo829BL
chr11	117199370	117207464	+	ENSG00000149591	protein_coding	TAGLN	chr11	117198968	117199382	415	23	0.225826	0.726294	-0.500468	-88.1158	Promoter	Colo829BL
chr9	34650702	34661902	+	ENSG00000137070	protein_coding	IL11RA	chr9	34652017	34652420	404	23	0.685724	0.184352	0.501372	87.8864	GeneBody	Colo829BL
chr10	132537787	132783480	+	ENSG00000068383	protein_coding	INPP5A	chr10	132736086	132736371	286	22	0.442567	0.902702	-0.460135	-87.8023	GeneBody	Colo829BL
chr14	61187559	61550976	+	ENSG00000027075	protein_coding	PRKCH	chr14	61188279	61188589	311	21	0.173397	0.718647	-0.54525	-87.7547	GeneBody	Colo829BL
chr21	45643694	45942454	+	ENSG00000183570	protein_coding	PCBP3	chr21	45875060	45875301	242	24	0.340711	0.803298	-0.462587	-84.454	GeneBody	Colo829BL
chr8	97273488	97277928	-	ENSG00000180543	protein_coding	TSPYL5	chr8	97276802	97277266	465	17	0.168806	0.795874	-0.627068	-84.0556	GeneBody	Colo829BL
chr12	104215779	104350307	+	ENSG00000198431	protein_coding	TXNRD1	chr12	104303997	104304336	340	22	0.506244	0.0750241	0.43122	83.3807	GeneBody	Colo829BL
chr13	36431520	36442870	+	ENSG00000133101	protein_coding	CCNA1	chr13	36430362	36430826	465	23	0.561015	0.120771	0.440244	82.8406	Promoter	Colo829BL
chr17	21284672	21315232	+	ENSG00000034152	protein_coding	MAP2K3	chr17	21293974	21294629	656	17	0.810033	0.226249	0.583784	82.2846	GeneBody	Colo829BL
chr14	75427716	75474111	+	ENSG00000140044	protein_coding	JDP2	chr14	75469763	75470110	348	21	0.41515	0.886761	-0.471612	-81.1137	GeneBody	Colo829BL
chr20	46008908	46016561	+	ENSG00000100985	protein_coding	MMP9	chr20	46012228	46012469	242	23	0.59394	0.173855	0.420085	80.463	GeneBody	Colo829BL
chr19	48485271	48513935	-	ENSG00000142235	protein_coding	LMTK3	chr19	48498296	48498610	315	23	0.787285	0.353615	0.433669	79.36	GeneBody	Colo829BL
chr2	73254682	73284431	-	ENSG00000163013	protein_coding	FBXO41	chr2	73269075	73269210	136	22	0.632769	0.20669	0.426079	78.783	GeneBody	Colo829BL
chr20	17493905	17569220	-	ENSG00000125864	protein_coding	BFSP1	chr20	17568868	17569127	260	21	0.536293	0.0849673	0.451326	78.7779	GeneBody	Colo829BL
chr13	111114559	111305737	+	ENSG00000102606	protein_coding	ARHGEF7	chr13	111147758	111147996	239	19	0.867694	0.285921	0.581773	78.2372	GeneBody	Colo829BL
chr6	6144084	6321013	-	ENSG00000124491	protein_coding	F13A1	chr6	6261610	6262276	667	19	0.213404	0.71249	-0.499086	-77.9501	GeneBody	Colo829BL
chr14	104689606	104722535	+	ENSG00000203485	protein_coding	INF2	chr14	104713235	104713557	323	19	0.86102	0.362149	0.498871	77.7312	GeneBody	Colo829BL
chr18	13217498	13652755	+	ENSG00000168675	protein_coding	LDLRAD4	chr18	13395579	13395962	384	22	0.350083	0.813093	-0.46301	-76.2911	GeneBody	Colo829BL
chr17	1779485	1830634	-	ENSG00000186532	protein_coding	SMYD4	chr17	1783239	1783674	436	22	0.182191	0.618735	-0.436544	-76.0649	GeneBody	Colo829BL
chr12	7812512	7891148	-	ENSG00000173262	protein_coding	SLC2A14	chr12	7863136	7863381	246	17	0.264928	0.816021	-0.551093	-75.2762	GeneBody	Colo829BL
chr19	39306568	39315336	-	ENSG00000128011	protein_coding	LRFN1	chr19	39307740	39307866	127	21	0.704523	0.285179	0.419345	74.1022	GeneBody	Colo829BL
chr4	3293028	3439913	+	ENSG00000159788	protein_coding	RGS12	chr4	3372920	3373261	342	20	0.523534	0.0930302	0.430504	73.9088	GeneBody	Colo829BL
chr10	121478332	121598458	-	ENSG00000066468	protein_coding	FGFR2	chr10	121595844	121596261	418	18	0.629901	0.12942	0.50048	73.5359	GeneBody	Colo829BL
chr1	21217247	21345572	-	ENSG00000117298	protein_coding	ECE1	chr1	21336416	21336799	384	19	0.0828557	0.515959	-0.433103	-73.3989	GeneBody	Colo829BL
chr10	103594027	103855543	-	ENSG00000107957	protein_coding	SH3PXD2A	chr10	103660502	103660945	444	17	0.208898	0.737594	-0.528696	-72.6203	GeneBody	Colo829BL
chr22	37367960	37427479	-	ENSG00000166897	protein_coding	ELFN2	chr22	37425728	37426139	412	17	0.649568	0.114309	0.535259	72.5233	GeneBody	Colo829BL
chr17	21284672	21315232	+	ENSG00000034152	protein_coding	MAP2K3	chr17	21290970	21291457	488	19	0.744435	0.263183	0.481253	72.0775	GeneBody	Colo829BL
chr10	132207492	132331847	-	ENSG00000165752	protein_coding	STK32C	chr10	132230061	132230377	317	20	0.0639405	0.452986	-0.389046	-71.5912	GeneBody	Colo829BL
chr1	1292390	1309609	-	ENSG00000131584	protein_coding	ACAP3	chr1	1309490	1309744	255	20	0.643864	0.227875	0.415989	71.5121	Promoter	Colo829BL
chr19	589881	617159	+	ENSG00000099822	protein_coding	HCN2	chr19	605524	605988	465	16	0.819178	0.264723	0.554455	71.3279	GeneBody	Colo829BL
chr17	39904595	39919854	-	ENSG00000073605	protein_coding	GSDMB	chr17	39920427	39921070	644	16	0.078781	0.566937	-0.488156	-71.1382	Promoter	Colo829BL
chr20	50794894	50882676	+	ENSG00000124243	protein_coding	BCAS4	chr20	50848584	50849245	662	17	0.204343	0.809075	-0.604732	-70.6302	GeneBody	Colo829BL
chr3	11556069	11771350	-	ENSG00000144560	protein_coding	VGLL4	chr3	11603997	11604468	472	16	0.421152	0.949424	-0.528272	-70.2009	GeneBody	Colo829BL
chr12	47841537	47943048	-	ENSG00000111424	protein_coding	VDR	chr12	47869180	47869490	311	18	0.87399	0.418539	0.455451	67.8856	GeneBody	Colo829BL
chr7	2251770	2354318	-	ENSG00000106266	protein_coding	SNX8	chr7	2258984	2259334	351	18	0.101588	0.543918	-0.442329	-67.0154	GeneBody	Colo829BL
chr11	67991100	68004982	-	ENSG00000110057	protein_coding	UNC93B1	chr11	67991208	67991385	178	18	0.794286	0.36194	0.432346	66.9232	GeneBody	Colo829BL
chr14	89124871	89619149	-	ENSG00000053254	protein_coding	FOXN3	chr14	89130642	89130889	248	17	0.336028	0.839064	-0.503036	-66.4429	GeneBody	Colo829BL
chr6	19837370	19842197	+	ENSG00000172201	protein_coding	ID4	chr6	19837492	19837672	181	18	0.0500633	0.413685	-0.363622	-66.2734	GeneBody	Colo829BL
chr20	362835	397559	+	ENSG00000101255	protein_coding	TRIB3	chr20	387595	388317	723	16	0.254045	0.774414	-0.520369	-66.1981	GeneBody	Colo829BL
chr13	23979805	24307074	+	ENSG00000182957	protein_coding	SPATA13	chr13	24223995	24224273	279	17	0.177554	0.682573	-0.505019	-66.1358	GeneBody	Colo829BL
chr2	170178145	170655171	+	ENSG00000071909	protein_coding	MYO3B	chr2	170213112	170213562	451	17	0.350483	0.822867	-0.472383	-64.7436	GeneBody	Colo829BL
chr4	932387	958656	+	ENSG00000127419	protein_coding	TMEM175	chr4	947050	947244	195	18	0.777104	0.353287	0.423818	63.4268	GeneBody	Colo829BL
chr19	55151767	55157773	-	ENSG00000129991	protein_coding	TNNI3	chr19	55157055	55157301	247	16	0.524893	0.0924911	0.432402	61.9787	GeneBody	Colo829BL
chr19	38211006	38229714	-	ENSG00000011332	protein_coding	DPF1	chr19	38217259	38217567	309	16	0.213121	0.686904	-0.473783	-60.2932	GeneBody	Colo829BL
chr17	16689537	16777881	+	ENSG00000170160	protein_coding	CCDC144A	chr17	16689714	16689957	244	17	0.758608	0.279261	0.479347	58.1076	GeneBody	Colo829BL
chr16	28605196	28623625	-	ENSG00000196502	protein_coding	SULT1A1	chr16	28623903	28624195	293	16	0.154674	0.591484	-0.43681	-57.7535	Promoter	Colo829BL
chr19	708935	748329	+	ENSG00000099864	protein_coding	PALM	chr19	716789	717219	431	16	0.264895	0.732885	-0.46799	-57.4637	GeneBody	Colo829BL
chr1	2321253	2391707	-	ENSG00000116151	protein_coding	MORN1	chr1	2322064	2322384	321	16	0.609428	0.173577	0.435851	54.3894	GeneBody	Colo829BL
chr8	139727725	140458579	-	ENSG00000167632	protein_coding	TRAPPC9	chr8	139835257	139835488	232	16	0.859653	0.401319	0.458334	54.1394	GeneBody	Colo829BL
